# Supplementary material for: Cryo‐EM reconstruction of Type VI secretion system baseplate and sheath distal end
Source: EMBO J. 2017 Dec 18;37(4):e97103. doi: 10.15252/embj.201797103 (PMC5813253; doi:10.15252/embj.201797103)
Supplement: Supplementary file 6 — Dataset EV4 [file EMBJ-37-e97103-s006.xls]

## Sheet: Quantitative value
Displaying: Quantitative Value (Normalized Total Spectra) = (Average of the spectrum counts for all of the samples) * (Spectrum counts in each sample) / (Individual sample’s sum)
						VipA-N3 Hcp lim. Prep 2 ±±
#	Identified Proteins (1494)	Accession Number	Molecular Weight	WT*	VipA-N3±	1	2	3	4	5	6
1	VipB - Uncharacterized protein OS=Vibrio cholerae serotype O1 (strain ATCC 39315 / El Tor Inaba N16961) GN=VC_A0108 PE=1 SV=1	tr|Q9KN57|Q9KN57_VIBCH	56 kDa	62.986	73.836	128.28	1037.9	89.923	52.195	54.275	28.869
2	VipA - Uncharacterized protein OS=Vibrio cholerae serotype O1 (strain ATCC 39315 / El Tor Inaba N16961) GN=VC_A0107 PE=1 SV=1	tr|Q9KN58|Q9KN58_VIBCH	18 kDa	69.866	38.269	49.025	275.69	430.13	145.71	57.894	59.541
3	Part Green fluorescent protein OS=Aequorea victoria GN=GFP PE=1 SV=1	sp|GFPova|GFPova_CON-vector (+1)	29 kDa	0	0	29.415	206.19	181.34	36.971	54.275	1.8043
4	Hcp-2 protein OS=Vibrio cholerae serotype O1 (strain ATCC 39315 / El Tor Inaba N16961) GN=VC_1415 PE=4 SV=1	tr|H9L4Q3|H9L4Q3_VIBCH	19 kDa	4.2343	24.762	3.2683	4.6335	4.4961	13.049	83.222	1.8043
5	TssK - Uncharacterized protein OS=Vibrio cholerae serotype O1 (strain ATCC 39315 / El Tor Inaba N16961) GN=VC_A0114 PE=4 SV=1	tr|Q9KN51|Q9KN51_VIBCH	50 kDa	7.4101	9.4546	14.707	169.12	25.478	8.6992	1.8092	1.8043
6	VgrG3 - VgrG protein OS=Vibrio cholerae serotype O1 (strain ATCC 39315 / El Tor Inaba N16961) GN=VC_A0123 PE=1 SV=1	tr|Q9KN42|Q9KN42_VIBCH	113 kDa	6.3515	16.208	62.098	32.435	26.977	10.874	16.283	5.4129
7	TssF - Uncharacterized protein OS=Vibrio cholerae serotype O1 (strain ATCC 39315 / El Tor Inaba N16961) GN=VC_A0110 PE=4 SV=1	tr|Q9KN55|Q9KN55_VIBCH	67 kDa	2.6465	8.1039	65.366	4.6335	0	2.1748	3.6184	1.8043
8	VasX - Uncharacterized protein OS=Vibrio cholerae serotype O1 (strain ATCC 39315 / El Tor Inaba N16961) GN=VC_A0020 PE=4 SV=1	tr|Q9KNE5|Q9KNE5_VIBCH	121 kDa	4.7636	7.2035	41.671	2.3168	16.486	2.1748	5.4275	5.4129
9	ClpB protein OS=Vibrio cholerae serotype O1 (strain ATCC 39315 / El Tor Inaba N16961) GN=VC_A0116 PE=3 SV=1	tr|Q9KN49|Q9KN49_VIBCH	96 kDa	16.408	20.26	30.232	6.9503	2.9974	13.049	10.855	0
10	Actin cross-linking toxin VgrG1 OS=Vibrio cholerae serotype O1 (strain ATCC 39315 / El Tor Inaba N16961) GN=vgrG1 PE=1 SV=1	sp|Q9KS45|VGRG1_VIBCH	129 kDa	3.705	9.4546	49.025	2.3168	4.4961	4.3496	5.4275	3.6086
11	TssG - Uncharacterized protein OS=Vibrio cholerae serotype O1 (strain ATCC 39315 / El Tor Inaba N16961) GN=VC_A0111 PE=4 SV=1	tr|Q9KN54|Q9KN54_VIBCH	38 kDa	0	4.5022	3.2683	0	13.488	69.593	0	0
12	TssM - IcmF-related protein OS=Vibrio cholerae serotype O1 (strain ATCC 39315 / El Tor Inaba N16961) GN=VC_A0120 PE=4 SV=1	tr|Q9KN45|Q9KN45_VIBCH	135 kDa	8.998	9.4546	1.6342	2.3168	1.4987	2.1748	0	0
13	VgrG2 - VgrG protein OS=Vibrio cholerae serotype O1 (strain ATCC 39315 / El Tor Inaba N16961) GN=VC_A0018 PE=4 SV=1	tr|Q9KNE7|Q9KNE7_VIBCH	77 kDa	3.705	10.805	62.098	4.6335	7.4935	4.3496	12.664	0
14	Fha - Uncharacterized protein OS=Vibrio cholerae serotype O1 (strain ATCC 39315 / El Tor Inaba N16961) GN=VC_A0112 PE=4 SV=1	tr|Q9KN53|Q9KN53_VIBCH	55 kDa	7.9394	5.8529	7.3537	0	1.4987	0	3.6184	0
15	VasH - Sigma-54 dependent transcriptional regulator OS=Vibrio cholerae serotype O1 (strain ATCC 39315 / El Tor Inaba N16961) GN=VC_A0117 PE=4 SV=1	tr|Q9KN48|Q9KN48_VIBCH	59 kDa	3.705	4.052	7.3537	0	1.4987	0	0	0
16	TseL - Uncharacterized protein OS=Vibrio cholerae serotype O1 (strain ATCC 39315 / El Tor Inaba N16961) GN=VC_1418 PE=4 SV=1	tr|Q9KS43|Q9KS43_VIBCH	72 kDa	1.0586	1.8009	7.3537	0	1.4987	2.1748	0	0
17	TssE - Uncharacterized protein OS=Vibrio cholerae serotype O1 (strain ATCC 39315 / El Tor Inaba N16961) GN=VC_A0109 PE=4 SV=1	tr|Q9KN56|Q9KN56_VIBCH	16 kDa	0.52929	1.8009	1.6342	0	0	0	1.8092	21.651
18	PAAR- Uncharacterized protein OS=Vibrio cholerae serotype O1 (strain ATCC 39315 / El Tor Inaba N16961) GN=VC_A0284 PE=4 SV=1	tr|Q9KMP0|Q9KMP0_VIBCH	18 kDa	0	0	0	0	0	0	14.473	3.6086
19	TssA1 - Uncharacterized protein OS=Vibrio cholerae serotype O1 (strain ATCC 39315 / El Tor Inaba N16961) GN=VC_A0119 PE=4 SV=1	tr|Q9KN46|Q9KN46_VIBCH	53 kDa	0.52929	1.3507	0	2.3168	0	0	0	0
20	TssJ - Uncharacterized protein OS=Vibrio cholerae serotype O1 (strain ATCC 39315 / El Tor Inaba N16961) GN=VC_A0113 PE=4 SV=1	tr|Q9KN52|Q9KN52_VIBCH	18 kDa	0.52929	0	0	0	0	0	0	5.4129
21	TsiV1 - Uncharacterized protein OS=Vibrio cholerae serotype O1 (strain ATCC 39315 / El Tor Inaba N16961) GN=VC_1419 PE=4 SV=1	tr|Q9KS42|Q9KS42_VIBCH	28 kDa	0.52929	0	0	0	0	4.3496	3.6184	3.6086
22	TsiV2 - Uncharacterized protein OS=Vibrio cholerae serotype O1 (strain ATCC 39315 / El Tor Inaba N16961) GN=VC_A0021 PE=4 SV=1	tr|Q9KNE4|Q9KNE4_VIBCH	28 kDa	1.0586	0.45022	0	0	0	0	3.6184	0
23	Uncharacterized protein OS=Vibrio cholerae serotype O1 (strain ATCC 39315 / El Tor Inaba N16961) GN=VC_A0118 PE=4 SV=1	tr|Q9KN47|Q9KN47_VIBCH	25 kDa	1.5879	0.90044	0	0	0	0	1.8092	0
24	TssL - Uncharacterized protein OS=Vibrio cholerae serotype O1 (strain ATCC 39315 / El Tor Inaba N16961) GN=VC_A0115 PE=1 SV=1	tr|Q9KN50|Q9KN50_VIBCH	30 kDa	1.0586	0.45022	0	0	0	0	0	0
25	vasW - Uncharacterized protein OS=Vibrio cholerae serotype O1 (strain ATCC 39315 / El Tor Inaba N16961) GN=VC_A0019 PE=4 SV=1	tr|Q9KNE6|Q9KNE6_VIBCH	34 kDa	0	0	0	0	0	10.874	0	0
26	Tap1 - Uncharacterized protein OS=Vibrio cholerae serotype O1 (strain ATCC 39315 / El Tor Inaba N16961) GN=VC_1417 PE=4 SV=1	tr|Q9KS44|Q9KS44_VIBCH	33 kDa	0	0	0	0	0	6.5244	0	0
27	Before VipA Uncharacterized protein OS=Vibrio cholerae serotype O1 (strain ATCC 39315 / El Tor Inaba N16961) GN=VC_A0106 PE=4 SV=1	tr|Q9KN59|Q9KN59_VIBCH	41 kDa	0	0	0	0	0	4.3496	0	0
28	TseH - Uncharacterized protein OS=Vibrio cholerae serotype O1 (strain ATCC 39315 / El Tor Inaba N16961) GN=VC_A0285 PE=4 SV=1	tr|Q9KMN9|Q9KMN9_VIBCH	25 kDa	0	0	0	0	0	0	3.6184	0
29	TsiV3 - Uncharacterized protein OS=Vibrio cholerae serotype O1 (strain ATCC 39315 / El Tor Inaba N16961) GN=VC_A0124 PE=1 SV=1	tr|Q9KN41|Q9KN41_VIBCH	14 kDa	0	0	0	0	0	0	0	1.8043
30	60 kDa chaperonin 1 OS=Vibrio cholerae serotype O1 (strain ATCC 39315 / El Tor Inaba N16961) GN=groL1 PE=3 SV=1	sp|Q9KNR7|CH601_VIBCH	57 kDa	223.36	142.27	21.244	0	4.4961	4.3496	1.8092	0
31	ATP-dependent zinc metalloprotease FtsH OS=Vibrio cholerae serotype O1 (strain ATCC 39315 / El Tor Inaba N16961) GN=ftsH PE=3 SV=1	tr|Q9KU86|Q9KU86_VIBCH	72 kDa	18.525	18.459	91.513	64.869	44.961	47.845	18.092	10.826
32	Cell division protein FtsZ OS=Vibrio cholerae serotype O1 (strain ATCC 39315 / El Tor Inaba N16961) GN=ftsZ PE=3 SV=1	tr|Q9KPH1|Q9KPH1_VIBCH	42 kDa	6.3515	6.7533	8.1708	46.335	200.83	65.244	14.473	18.043
33	Keratin, type II cytoskeletal 1 OS=Homo sapiens GN=KRT1 PE=1 SV=6	sp|P04264|K2C1_CON-HUMAN	66 kDa	0	0	89.061	64.869	76.434	58.719	63.321	81.193
34	DNA-directed RNA polymerase subunit beta' OS=Vibrio cholerae serotype O1 (strain ATCC 39315 / El Tor Inaba N16961) GN=rpoC PE=3 SV=1	sp|Q9KV29|RPOC_VIBCH	155 kDa	35.992	35.117	98.866	6.9503	8.9923	8.6992	7.2367	5.4129
35	30S ribosomal protein S3 OS=Vibrio cholerae serotype O1 (strain ATCC 39315 / El Tor Inaba N16961) GN=rpsC PE=3 SV=1	sp|Q9KNZ0|RS3_VIBCH	26 kDa	10.057	16.208	11.439	18.534	22.481	73.943	162.83	19.847
36	Elongation factor G 2 OS=Vibrio cholerae serotype O1 (strain ATCC 39315 / El Tor Inaba N16961) GN=fusA2 PE=3 SV=1	sp|Q9KPM5|EFG2_VIBCH	76 kDa	39.697	47.273	40.037	11.584	14.987	17.398	9.0459	1.8043
37	Elongation factor Tu-B OS=Vibrio cholerae serotype O1 (strain ATCC 39315 / El Tor Inaba N16961) GN=tufB PE=3 SV=1	sp|Q9KUZ6|EFTU2_VIBCH	43 kDa	47.636	48.173	7.3537	60.236	23.979	13.049	12.664	1.8043
38	50S ribosomal protein L2 OS=Vibrio cholerae serotype O1 (strain ATCC 39315 / El Tor Inaba N16961) GN=rplB PE=3 SV=1	sp|Q9KNY7|RL2_VIBCH	30 kDa	19.584	20.71	5.7195	6.9503	13.488	143.54	19.901	1.8043
39	Trypsin OS=Sus scrofa PE=1 SV=1	sp|P00761|TRYP_CON-PIG	24 kDa	7.4101	9.0044	39.22	41.702	53.954	50.02	57.894	81.193
40	Keratin, type I cytoskeletal 9 OS=Homo sapiens GN=KRT9 PE=1 SV=3	sp|P35527|K1C9_CON-HUMAN	62 kDa	0	0.90044	53.11	25.484	46.46	21.748	65.13	32.477
41	Chaperone protein DnaK OS=Vibrio cholerae serotype O1 (strain ATCC 39315 / El Tor Inaba N16961) GN=dnaK PE=3 SV=2	sp|O34241|DNAK_VIBCH	69 kDa	12.703	9.9048	77.622	13.901	25.478	21.748	10.855	5.4129
42	DNA-directed RNA polymerase subunit beta OS=Vibrio cholerae serotype O1 (strain ATCC 39315 / El Tor Inaba N16961) GN=rpoB PE=1 SV=2	sp|Q9KV30|RPOB_VIBCH	149 kDa	30.699	30.615	41.671	0	2.9974	19.573	3.6184	5.4129
43	Acetyltransferase component of pyruvate dehydrogenase complex OS=Vibrio cholerae serotype O1 (strain ATCC 39315 / El Tor Inaba N16961) GN=VC_2413 PE=3 SV=1	tr|Q9KPF5|Q9KPF5_VIBCH	66 kDa	44.99	36.018	8.9878	0	4.4961	0	0	0
44	Protein HflC OS=Vibrio cholerae serotype O1 (strain ATCC 39315 / El Tor Inaba N16961) GN=hflC PE=3 SV=1	sp|Q9KV08|HFLC_VIBCH	37 kDa	11.644	10.805	0.81708	0	74.935	41.321	14.473	1.8043
45	Keratin, type I cytoskeletal 10 OS=Homo sapiens GN=KRT10 PE=1 SV=6	sp|P13645|K1C10_CON-HUMAN	59 kDa	0	0	37.586	55.602	31.473	30.447	36.184	64.954
46	30S ribosomal protein S9 OS=Vibrio cholerae serotype O1 (strain ATCC 39315 / El Tor Inaba N16961) GN=rpsI PE=3 SV=1	sp|Q9KUF0|RS9_VIBCH	15 kDa	11.115	8.5542	2.4512	2.3168	4.4961	8.6992	16.283	155.17
47	50S ribosomal protein L5 OS=Vibrio cholerae serotype O1 (strain ATCC 39315 / El Tor Inaba N16961) GN=rplE PE=3 SV=1	sp|Q9KNZ6|RL5_VIBCH	20 kDa	10.586	9.9048	3.2683	0	2.9974	8.6992	128.45	34.281
48	Uncharacterized protein OS=Vibrio cholerae serotype O1 (strain ATCC 39315 / El Tor Inaba N16961) GN=VC_1492 PE=4 SV=1	tr|Q9KRZ1|Q9KRZ1_VIBCH	184 kDa	25.406	27.914	19.61	0	0	0	0	0
49	Dihydrolipoyl dehydrogenase OS=Vibrio cholerae serotype O1 (strain ATCC 39315 / El Tor Inaba N16961) GN=lpd PE=3 SV=1	sp|Q9KPF6|DLDH_VIBCH	51 kDa	48.695	36.468	0	11.584	0	0	0	0
50	Kit Fusion	Biognosys|iRT	14 kDa	10.057	7.2035	18.793	27.801	26.977	58.719	43.42	36.086
51	50S ribosomal protein L3 OS=Vibrio cholerae serotype O1 (strain ATCC 39315 / El Tor Inaba N16961) GN=rplC PE=3 SV=1	sp|Q9KNY4|RL3_VIBCH	22 kDa	8.4687	12.156	0.81708	0	1.4987	4.3496	68.749	7.2171
52	Translation initiation factor IF-2 OS=Vibrio cholerae serotype O1 (strain ATCC 39315 / El Tor Inaba N16961) GN=infB PE=3 SV=1	sp|Q9KU80|IF2_VIBCH	99 kDa	19.584	23.411	35.951	13.901	5.9948	10.874	3.6184	1.8043
53	Keratin, type II cytoskeletal 2 epidermal OS=Homo sapiens GN=KRT2 PE=1 SV=2	sp|P35908|K22E_CON-HUMAN	65 kDa	0	0	43.305	57.919	44.961	30.447	50.657	46.911
54	Elongation factor 4 OS=Vibrio cholerae serotype O1 (strain ATCC 39315 / El Tor Inaba N16961) GN=lepA PE=3 SV=1	sp|Q9KPB0|LEPA_VIBCH	66 kDa	8.4687	10.355	48.208	9.267	17.985	17.398	12.664	5.4129
55	Dihydrolipoyllysine-residue succinyltransferase component of 2-oxoglutarate dehydrogenase complex OS=Vibrio cholerae serotype O1 (strain ATCC 39315 / El Tor Inaba N16961) GN=VC_2086 PE=3 SV=1	tr|Q9KQB4|Q9KQB4_VIBCH	44 kDa	30.17	27.013	0	16.217	0	2.1748	0	0
56	Acyl protein synthase/acyl-CoA reductase RfbN OS=Vibrio cholerae serotype O1 (strain ATCC 39315 / El Tor Inaba N16961) GN=VC_0251 PE=4 SV=1	tr|Q9KV99|Q9KV99_VIBCH	92 kDa	16.937	20.26	23.695	16.217	13.488	21.748	16.283	5.4129
57	Ribonuclease E OS=Vibrio cholerae serotype O1 (strain ATCC 39315 / El Tor Inaba N16961) GN=rne PE=3 SV=1	tr|Q9KQG8|Q9KQG8_VIBCH	118 kDa	19.054	17.108	37.586	0	0	0	0	0
58	50S ribosomal protein L14 OS=Vibrio cholerae serotype O1 (strain ATCC 39315 / El Tor Inaba N16961) GN=rplN PE=3 SV=1	sp|Q9KNZ4|RL14_VIBCH	14 kDa	4.7636	4.9524	2.4512	0	1.4987	2.1748	10.855	122.69
59	30S ribosomal protein S10 OS=Vibrio cholerae serotype O1 (strain ATCC 39315 / El Tor Inaba N16961) GN=rpsJ PE=3 SV=1	sp|Q9KNY3|RS10_VIBCH	12 kDa	4.2343	5.8529	2.4512	0	1.4987	6.5244	7.2367	120.89
60	Chromosome partition protein MukB OS=Vibrio cholerae serotype O1 (strain ATCC 39315 / El Tor Inaba N16961) GN=mukB PE=3 SV=1	sp|Q9KRC8|MUKB_VIBCH	170 kDa	17.996	16.208	42.488	0	2.9974	0	0	0
61	Multifunctional-autoprocessing repeats-in-toxin OS=Vibrio cholerae serotype O1 (strain ATCC 39315 / El Tor Inaba N16961) GN=rtxA PE=1 SV=2	sp|Q9KS12|MARTX_VIBCH	485 kDa	0.52929	1.3507	71.086	0	2.9974	2.1748	1.8092	3.6086
62	30S ribosomal protein S5 OS=Vibrio cholerae serotype O1 (strain ATCC 39315 / El Tor Inaba N16961) GN=rpsE PE=3 SV=1	sp|Q9KP01|RS5_VIBCH	18 kDa	12.703	14.857	0.81708	0	1.4987	4.3496	63.321	72.171
63	30S ribosomal protein S4 OS=Vibrio cholerae serotype O1 (strain ATCC 39315 / El Tor Inaba N16961) GN=rpsD PE=3 SV=1	sp|Q9KP07|RS4_VIBCH	23 kDa	6.8808	6.7533	3.2683	2.3168	4.4961	8.6992	50.657	9.0214
64	30S ribosomal protein S8 OS=Vibrio cholerae serotype O1 (strain ATCC 39315 / El Tor Inaba N16961) GN=rpsH PE=3 SV=1	sp|Q9KNZ8|RS8_VIBCH	14 kDa	12.703	13.507	0.81708	0	0	2.1748	5.4275	84.801
65	Protein HflK OS=Vibrio cholerae serotype O1 (strain ATCC 39315 / El Tor Inaba N16961) GN=hflK PE=3 SV=1	sp|Q9KV09|HFLK_VIBCH	44 kDa	10.586	10.355	2.4512	16.217	61.447	13.049	10.855	5.4129
66	Outer membrane protein U OS=Vibrio cholerae serotype O1 (strain ATCC 39315 / El Tor Inaba N16961) GN=ompU PE=3 SV=1	sp|P0C6Q6|OMPU_VIBCH	37 kDa	5.2929	3.6018	2.4512	0	118.4	17.398	14.473	1.8043
67	Ribonuclease R OS=Vibrio cholerae serotype O1 (strain ATCC 39315 / El Tor Inaba N16961) GN=rnr PE=3 SV=1	sp|Q9KNY1|RNR_VIBCH	93 kDa	16.937	13.507	24.512	0	1.4987	0	0	0
68	Uncharacterized protein OS=Vibrio cholerae serotype O1 (strain ATCC 39315 / El Tor Inaba N16961) GN=VC_0239 PE=4 SV=1	tr|Q9KVA7|Q9KVA7_VIBCH	67 kDa	7.4101	6.3031	26.964	4.6335	1.4987	0	1.8092	9.0214
69	Formate acetyltransferase OS=Vibrio cholerae serotype O1 (strain ATCC 39315 / El Tor Inaba N16961) GN=VC_1866 PE=4 SV=1	tr|Q9KQY1|Q9KQY1_VIBCH	88 kDa	6.8808	10.805	26.146	2.3168	0	4.3496	0	3.6086
70	50S ribosomal protein L15 OS=Vibrio cholerae serotype O1 (strain ATCC 39315 / El Tor Inaba N16961) GN=rplO PE=3 SV=1	sp|Q9KP03|RL15_VIBCH	15 kDa	11.644	12.606	1.6342	0	0	6.5244	19.901	54.129
71	Lipopolysaccharide/O-antigen transport protein OS=Vibrio cholerae serotype O1 (strain ATCC 39315 / El Tor Inaba N16961) GN=VC_0247 PE=4 SV=1	tr|Q9KVA2|Q9KVA2_VIBCH	30 kDa	4.7636	4.052	2.4512	0	0	34.797	59.703	9.0214
72	Lon protease OS=Vibrio cholerae serotype O1 (strain ATCC 39315 / El Tor Inaba N16961) GN=lon PE=2 SV=1	tr|Q9KQS8|Q9KQS8_VIBCH	88 kDa	11.115	10.355	27.781	2.3168	2.9974	2.1748	5.4275	1.8043
73	Guanosine-3',5'-bis(diphosphate) 3'-pyrophosphohydrolase OS=Vibrio cholerae serotype O1 (strain ATCC 39315 / El Tor Inaba N16961) GN=spoT PE=1 SV=1	sp|Q9KNM2|SPOT_VIBCH	79 kDa	2.6465	4.5022	35.951	2.3168	5.9948	10.874	3.6184	3.6086
74	GTP-binding protein TypA OS=Vibrio cholerae serotype O1 (strain ATCC 39315 / El Tor Inaba N16961) GN=VC_2744 PE=4 SV=1	tr|Q9KNJ4|Q9KNJ4_VIBCH	67 kDa	11.115	13.056	18.793	11.584	8.9923	6.5244	3.6184	1.8043
75	CTP synthase OS=Vibrio cholerae serotype O1 (strain ATCC 39315 / El Tor Inaba N16961) GN=pyrG PE=3 SV=3	sp|Q9KPC4|PYRG_VIBCH	60 kDa	12.174	10.355	17.159	6.9503	7.4935	6.5244	1.8092	0
76	RfbG protein OS=Vibrio cholerae serotype O1 (strain ATCC 39315 / El Tor Inaba N16961) GN=VC_0245 PE=4 SV=1	tr|Q9KVA4|Q9KVA4_VIBCH	53 kDa	10.586	11.255	0.81708	27.801	7.4935	15.224	9.0459	3.6086
77	Fumarate reductase flavoprotein subunit OS=Vibrio cholerae serotype O1 (strain ATCC 39315 / El Tor Inaba N16961) GN=VC_2656 PE=3 SV=1	tr|Q9KNS5|Q9KNS5_VIBCH	66 kDa	16.937	15.758	15.524	0	0	2.1748	0	1.8043
78	Glutamine synthetase OS=Vibrio cholerae serotype O1 (strain ATCC 39315 / El Tor Inaba N16961) GN=glnA PE=3 SV=1	sp|Q9KNJ2|GLNA_VIBCH	52 kDa	8.998	7.6537	12.256	20.851	5.9948	4.3496	5.4275	1.8043
79	2-oxoglutarate dehydrogenase, E1 component OS=Vibrio cholerae serotype O1 (strain ATCC 39315 / El Tor Inaba N16961) GN=VC_2087 PE=4 SV=1	tr|Q9KQB3|Q9KQB3_VIBCH	105 kDa	12.174	13.507	13.89	0	0	0	0	0
80	Flagellin A OS=Vibrio cholerae serotype O1 (strain ATCC 39315 / El Tor Inaba N16961) GN=flaA PE=3 SV=1	sp|P0C6C3|FLAA_VIBCH	40 kDa	1.5879	0.90044	1.6342	2.3168	74.935	17.398	14.473	9.0214
81	60 kDa chaperonin 2 OS=Vibrio cholerae serotype O1 (strain ATCC 39315 / El Tor Inaba N16961) GN=groL2 PE=3 SV=1	sp|Q9KLC6|CH602_VIBCH	56 kDa	46.048	32.416	4.0854	0	0	0	0	0
82	50S ribosomal protein L11 OS=Vibrio cholerae serotype O1 (strain ATCC 39315 / El Tor Inaba N16961) GN=rplK PE=3 SV=1	sp|Q9KV34|RL11_VIBCH	15 kDa	11.644	13.507	0.81708	0	0	0	0	64.954
83	Pyruvate dehydrogenase E1 component OS=Vibrio cholerae serotype O1 (strain ATCC 39315 / El Tor Inaba N16961) GN=VC_2414 PE=4 SV=1	tr|Q9KPF4|Q9KPF4_VIBCH	99 kDa	15.349	14.857	8.1708	0	0	4.3496	1.8092	0
84	30S ribosomal protein S1 OS=Vibrio cholerae serotype O1 (strain ATCC 39315 / El Tor Inaba N16961) GN=VC_1915 PE=3 SV=1	tr|Q9KQT3|Q9KQT3_VIBCH	61 kDa	15.879	15.758	14.707	2.3168	1.4987	0	0	0
85	50S ribosomal protein L13 OS=Vibrio cholerae serotype O1 (strain ATCC 39315 / El Tor Inaba N16961) GN=rplM PE=3 SV=1	sp|Q9KUF1|RL13_VIBCH	16 kDa	11.644	6.7533	1.6342	0	0	4.3496	12.664	43.303
86	50S ribosomal protein L1 OS=Vibrio cholerae serotype O1 (strain ATCC 39315 / El Tor Inaba N16961) GN=rplA PE=3 SV=1	sp|Q9KV33|RL1_VIBCH	25 kDa	8.4687	7.2035	0	0	0	17.398	32.565	9.0214
87	Polyribonucleotide nucleotidyltransferase OS=Vibrio cholerae serotype O1 (strain ATCC 39315 / El Tor Inaba N16961) GN=pnp PE=3 SV=1	sp|Q9KU76|PNP_VIBCH	77 kDa	14.291	11.706	22.878	0	0	6.5244	0	0
88	16 kDa heat shock protein A OS=Vibrio cholerae serotype O1 (strain ATCC 39315 / El Tor Inaba N16961) GN=VC_0018 PE=3 SV=1	tr|Q9KVX0|Q9KVX0_VIBCH	17 kDa	7.4101	5.4026	0	0	0	0	3.6184	68.563
89	50S ribosomal protein L21 OS=Vibrio cholerae serotype O1 (strain ATCC 39315 / El Tor Inaba N16961) GN=rplU PE=3 SV=1	sp|Q9KUT0|RL21_VIBCH	12 kDa	15.349	12.156	0	0	0	4.3496	5.4275	43.303
90	RfbL protein OS=Vibrio cholerae serotype O1 (strain ATCC 39315 / El Tor Inaba N16961) GN=VC_0249 PE=4 SV=1	tr|H9L4Q1|H9L4Q1_VIBCH	53 kDa	10.057	10.805	2.4512	27.801	5.9948	2.1748	1.8092	3.6086
91	Phosphate acetyltransferase OS=Vibrio cholerae serotype O1 (strain ATCC 39315 / El Tor Inaba N16961) GN=pta PE=3 SV=1	sp|Q9KT08|PTA_VIBCH	77 kDa	8.998	8.5542	13.073	0	19.483	15.224	3.6184	0
92	50S ribosomal protein L9 OS=Vibrio cholerae serotype O1 (strain ATCC 39315 / El Tor Inaba N16961) GN=rplI PE=3 SV=1	sp|Q9KUY9|RL9_VIBCH	16 kDa	7.9394	10.355	0	0	1.4987	2.1748	3.6184	55.933
93	Asparagine synthetase B, glutamine-hydrolyzing OS=Vibrio cholerae serotype O1 (strain ATCC 39315 / El Tor Inaba N16961) GN=VC_0991 PE=4 SV=1	tr|Q9KTB2|Q9KTB2_VIBCH	62 kDa	15.349	18.009	1.6342	0	0	0	0	0
94	Glutamate synthase, large subunit OS=Vibrio cholerae serotype O1 (strain ATCC 39315 / El Tor Inaba N16961) GN=VC_2373 PE=4 SV=1	tr|Q9KPJ4|Q9KPJ4_VIBCH	169 kDa	9.5272	10.355	10.622	0	0	0	0	0
95	Rod shape-determining protein MreB OS=Vibrio cholerae serotype O1 (strain ATCC 39315 / El Tor Inaba N16961) GN=VC_0415 PE=4 SV=1	tr|H9L4S9|H9L4S9_VIBCH	37 kDa	8.4687	9.4546	0.81708	0	26.977	21.748	25.328	3.6086
96	Acetyl-CoA carboxylase, biotin carboxylase OS=Vibrio cholerae serotype O1 (strain ATCC 39315 / El Tor Inaba N16961) GN=VC_0295 PE=4 SV=1	tr|Q9KV62|Q9KV62_VIBCH	49 kDa	13.762	13.957	0	2.3168	0	2.1748	1.8092	1.8043
97	Protein translocase subunit SecA OS=Vibrio cholerae serotype O1 (strain ATCC 39315 / El Tor Inaba N16961) GN=secA PE=3 SV=1	sp|Q9KPH4|SECA_VIBCH	102 kDa	13.762	13.957	4.9025	0	0	0	0	0
98	Hemolysin OS=Vibrio cholerae serotype O1 (strain ATCC 39315 / El Tor Inaba N16961) GN=hlyA PE=1 SV=2	sp|P09545|HLYA_VIBCH	82 kDa	0.52929	1.3507	32.683	6.9503	4.4961	13.049	14.473	3.6086
99	Phosphomannomutase OS=Vibrio cholerae serotype O1 (strain ATCC 39315 / El Tor Inaba N16961) GN=rfbB PE=3 SV=1	sp|Q06951|RFBB_VIBCH	52 kDa	7.9394	7.6537	0.81708	16.217	4.4961	10.874	1.8092	3.6086
100	GDP-mannose 4,6-dehydratase OS=Vibrio cholerae serotype O1 (strain ATCC 39315 / El Tor Inaba N16961) GN=gmd PE=3 SV=1	sp|Q06952|GM4D_VIBCH	42 kDa	10.057	9.9048	0	0	19.483	13.049	12.664	1.8043
101	NADH dehydrogenase OS=Vibrio cholerae serotype O1 (strain ATCC 39315 / El Tor Inaba N16961) GN=VC_1890 PE=4 SV=1	tr|Q9KQV8|Q9KQV8_VIBCH	48 kDa	8.998	8.1039	0	4.6335	29.974	6.5244	1.8092	0
102	Protein RecA OS=Vibrio cholerae serotype O1 (strain ATCC 39315 / El Tor Inaba N16961) GN=recA PE=3 SV=1	sp|P45383|RECA_VIBCH	38 kDa	7.9394	6.3031	4.0854	0	22.481	6.5244	14.473	3.6086
103	Type II secretion system protein E OS=Vibrio cholerae serotype O1 (strain ATCC 39315 / El Tor Inaba N16961) GN=epsE PE=1 SV=1	sp|P37093|GSPE_VIBCH	56 kDa	4.2343	4.052	15.524	6.9503	0	2.1748	0	0
104	DNA topoisomerase 4 subunit A OS=Vibrio cholerae serotype O1 (strain ATCC 39315 / El Tor Inaba N16961) GN=parC PE=3 SV=1	tr|Q9KPE0|Q9KPE0_VIBCH	85 kDa	10.057	8.5542	18.793	0	0	0	0	0
105	Asparagine--tRNA ligase OS=Vibrio cholerae serotype O1 (strain ATCC 39315 / El Tor Inaba N16961) GN=asnS PE=3 SV=2	sp|Q9KSF9|SYN_VIBCH	52 kDa	12.703	12.156	0.81708	11.584	5.9948	0	1.8092	1.8043
106	Desmoplakin OS=Homo sapiens GN=DSP PE=1 SV=3	sp|P15924|DESP_CON-HUMAN	332 kDa	0.52929	0.45022	9.8049	0	0	0	1.8092	3.6086
107	Transcription termination factor Rho OS=Vibrio cholerae serotype O1 (strain ATCC 39315 / El Tor Inaba N16961) GN=rho PE=3 SV=1	tr|Q9KV50|Q9KV50_VIBCH	47 kDa	11.644	11.706	0	9.267	5.9948	6.5244	9.0459	5.4129
108	ATP-dependent RNA helicase DeaD OS=Vibrio cholerae serotype O1 (strain ATCC 39315 / El Tor Inaba N16961) GN=deaD PE=3 SV=1	tr|Q9KLE2|Q9KLE2_VIBCH	74 kDa	3.705	5.4026	25.329	4.6335	2.9974	8.6992	0	0
109	Outer membrane protein OmpA OS=Vibrio cholerae serotype O1 (strain ATCC 39315 / El Tor Inaba N16961) GN=VC_2213 PE=3 SV=1	tr|H9L4R9|H9L4R9_VIBCH	34 kDa	5.8222	5.8529	0.81708	0	8.9923	41.321	30.756	14.434
110	Chaperone protein HtpG OS=Vibrio cholerae serotype O1 (strain ATCC 39315 / El Tor Inaba N16961) GN=htpG PE=2 SV=2	sp|P22359|HTPG_VIBCH	72 kDa	8.4687	8.5542	8.1708	0	0	0	1.8092	3.6086
111	Keratin, type II cytoskeletal 5 OS=Homo sapiens GN=KRT5 PE=1 SV=3	sp|P13647|K2C5_CON-HUMAN	62 kDa	0	0	31.866	23.168	19.483	19.573	18.092	34.281
112	DNA gyrase subunit A OS=Vibrio cholerae serotype O1 (strain ATCC 39315 / El Tor Inaba N16961) GN=gyrA PE=3 SV=1	tr|Q9KSJ8|Q9KSJ8_VIBCH	99 kDa	13.232	10.805	6.5366	0	0	0	0	0
113	Transketolase 1 OS=Vibrio cholerae serotype O1 (strain ATCC 39315 / El Tor Inaba N16961) GN=tkt1 PE=3 SV=2	sp|Q9KUP2|TKT1_VIBCH	72 kDa	12.174	12.156	9.8049	0	0	6.5244	0	1.8043
114	Ribosomal RNA large subunit methyltransferase K/L OS=Vibrio cholerae serotype O1 (strain ATCC 39315 / El Tor Inaba N16961) GN=rlmL PE=3 SV=1	sp|Q9KRZ5|RLMKL_VIBCH	80 kDa	6.3515	7.6537	21.244	0	0	2.1748	1.8092	1.8043
115	ATP synthase subunit alpha OS=Vibrio cholerae serotype O1 (strain ATCC 39315 / El Tor Inaba N16961) GN=atpA PE=3 SV=2	sp|Q9KNH3|ATPA_VIBCH	56 kDa	11.115	9.4546	0.81708	13.901	5.9948	2.1748	3.6184	0
116	30S ribosomal protein S11 OS=Vibrio cholerae serotype O1 (strain ATCC 39315 / El Tor Inaba N16961) GN=rpsK PE=3 SV=1	sp|P66367|RS11_VIBCH	14 kDa	1.5879	2.7013	1.6342	0	2.9974	2.1748	7.2367	28.869
117	50S ribosomal protein L28 OS=Vibrio cholerae serotype O1 (strain ATCC 39315 / El Tor Inaba N16961) GN=rpmB PE=3 SV=1	sp|Q9KVC8|RL28_VIBCH	9 kDa	2.1172	3.6018	0.81708	0	0	2.1748	3.6184	34.281
118	DNA gyrase subunit B OS=Vibrio cholerae serotype O1 (strain ATCC 39315 / El Tor Inaba N16961) GN=gyrB PE=3 SV=1	sp|Q9KVX3|GYRB_VIBCH	90 kDa	6.8808	10.355	11.439	0	0	2.1748	0	0
119	ATP-dependent helicase HrpA OS=Vibrio cholerae serotype O1 (strain ATCC 39315 / El Tor Inaba N16961) GN=VC_1382 PE=4 SV=1	tr|Q9KS77|Q9KS77_VIBCH	150 kDa	6.3515	5.8529	17.976	0	0	0	0	0
120	Aconitate hydratase B OS=Vibrio cholerae serotype O1 (strain ATCC 39315 / El Tor Inaba N16961) GN=VC_0604 PE=3 SV=1	tr|Q9KUB8|Q9KUB8_VIBCH	94 kDa	13.762	12.606	2.4512	0	0	0	0	0
121	30S ribosomal protein S13 OS=Vibrio cholerae serotype O1 (strain ATCC 39315 / El Tor Inaba N16961) GN=rpsM PE=3 SV=1	sp|Q9KP05|RS13_VIBCH	13 kDa	7.9394	6.7533	1.6342	0	0	2.1748	3.6184	48.716
122	Aspartate--tRNA ligase OS=Vibrio cholerae serotype O1 (strain ATCC 39315 / El Tor Inaba N16961) GN=aspS PE=3 SV=1	sp|Q9KSU0|SYD_VIBCH	66 kDa	7.4101	8.1039	4.9025	0	0	0	0	0
123	30S ribosomal protein S7 OS=Vibrio cholerae serotype O1 (strain ATCC 39315 / El Tor Inaba N16961) GN=rpsG PE=3 SV=1	sp|Q9KUZ8|RS7_VIBCH	18 kDa	4.2343	4.9524	0	0	0	4.3496	10.855	61.346
124	Glutamine--tRNA ligase OS=Vibrio cholerae serotype O1 (strain ATCC 39315 / El Tor Inaba N16961) GN=glnS PE=3 SV=1	sp|Q9KTA6|SYQ_VIBCH	64 kDa	9.5272	11.706	7.3537	0	0	0	0	0
125	Lysine decarboxylase, inducible OS=Vibrio cholerae serotype O1 (strain ATCC 39315 / El Tor Inaba N16961) GN=VC_0281 PE=4 SV=1	tr|Q9KV75|Q9KV75_VIBCH	83 kDa	2.1172	7.2035	17.159	2.3168	1.4987	0	3.6184	0
126	GTPase Der OS=Vibrio cholerae serotype O1 (strain ATCC 39315 / El Tor Inaba N16961) GN=der PE=3 SV=1	sp|Q9KTW7|DER_VIBCH	56 kDa	4.2343	3.6018	13.89	9.267	0	8.6992	1.8092	5.4129
127	Uncharacterized protein OS=Vibrio cholerae serotype O1 (strain ATCC 39315 / El Tor Inaba N16961) GN=VC_1321 PE=4 SV=1	tr|Q9KSD7|Q9KSD7_VIBCH	116 kDa	4.7636	2.2511	26.146	0	1.4987	0	0	1.8043
128	Na(+)-translocating NADH-quinone reductase subunit A OS=Vibrio cholerae serotype O1 (strain ATCC 39315 / El Tor Inaba N16961) GN=nqrA PE=1 SV=2	sp|Q9KPS1|NQRA_VIBCH	49 kDa	11.644	13.957	0	20.851	0	2.1748	1.8092	1.8043
129	DNA-directed RNA polymerase subunit alpha OS=Vibrio cholerae serotype O1 (strain ATCC 39315 / El Tor Inaba N16961) GN=rpoA PE=3 SV=1	sp|Q9KP08|RPOA_VIBCH	36 kDa	10.586	9.0044	0	0	22.481	2.1748	1.8092	0
130	Keratin, type I cytoskeletal 16 OS=Homo sapiens GN=KRT16 PE=1 SV=4	sp|P08779|K1C16_CON-HUMAN	51 kDa	0	0	31.866	30.118	17.985	17.398	12.664	50.52
131	Keratin, type II cytoskeletal 6A OS=Homo sapiens GN=KRT6A PE=1 SV=3	sp|P02538|K2C6A_CON-HUMAN (+1)	60 kDa	0	0	31.049	13.901	14.987	15.224	12.664	34.281
132	50S ribosomal protein L4 OS=Vibrio cholerae serotype O1 (strain ATCC 39315 / El Tor Inaba N16961) GN=rplD PE=3 SV=1	sp|Q9KNY5|RL4_VIBCH	22 kDa	3.705	3.1515	0.81708	0	0	4.3496	39.802	12.63
133	50S ribosomal protein L20 OS=Vibrio cholerae serotype O1 (strain ATCC 39315 / El Tor Inaba N16961) GN=rplT PE=3 SV=1	sp|P0A479|RL20_VIBCH	13 kDa	4.7636	5.4026	2.4512	0	2.9974	6.5244	7.2367	18.043
134	Ribosomal protein S6 modification protein-related protein OS=Vibrio cholerae serotype O1 (strain ATCC 39315 / El Tor Inaba N16961) GN=VC_2333 PE=4 SV=1	tr|Q9KPN3|Q9KPN3_VIBCH	56 kDa	8.4687	10.805	0.81708	16.217	0	2.1748	1.8092	1.8043
135	50S ribosomal protein L17 OS=Vibrio cholerae serotype O1 (strain ATCC 39315 / El Tor Inaba N16961) GN=rplQ PE=3 SV=1	sp|Q9KP09|RL17_VIBCH	14 kDa	4.2343	4.9524	0	0	1.4987	4.3496	1.8092	54.129
136	Beta-lactamase TEM OS=Escherichia coli GN=bla PE=1 SV=1	sp|P62593|BLAT_CON-ECOLX	32 kDa	7.4101	5.8529	0	0	0	36.971	18.092	1.8043
137	Chaperone protein ClpB OS=Vibrio cholerae serotype O1 (strain ATCC 39315 / El Tor Inaba N16961) GN=clpB PE=3 SV=1	sp|Q9KU18|CLPB_VIBCH	96 kDa	6.8808	6.7533	6.5366	0	0	0	0	0
138	Glycerol kinase OS=Vibrio cholerae serotype O1 (strain ATCC 39315 / El Tor Inaba N16961) GN=glpK PE=3 SV=1	sp|Q9KLJ9|GLPK_VIBCH	56 kDa	13.232	14.857	0	4.6335	0	2.1748	0	0
139	Aspartokinase OS=Vibrio cholerae serotype O1 (strain ATCC 39315 / El Tor Inaba N16961) GN=VC_0547 PE=3 SV=1	tr|Q9KUH4|Q9KUH4_VIBCH	42 kDa	2.6465	4.052	4.0854	0	35.969	10.874	10.855	1.8043
140	Type I restriction enzyme HsdR, putative OS=Vibrio cholerae serotype O1 (strain ATCC 39315 / El Tor Inaba N16961) GN=VC_1765 PE=4 SV=1	tr|Q9KR78|Q9KR78_VIBCH	117 kDa	6.8808	9.9048	8.9878	0	0	0	0	0
141	Transcription termination/antitermination protein NusA OS=Vibrio cholerae serotype O1 (strain ATCC 39315 / El Tor Inaba N16961) GN=nusA PE=3 SV=1	tr|Q9KU81|Q9KU81_VIBCH	55 kDa	10.057	8.1039	9.8049	2.3168	1.4987	6.5244	0	0
142	Poly(A) polymerase I OS=Vibrio cholerae serotype O1 (strain ATCC 39315 / El Tor Inaba N16961) GN=pcnB PE=3 SV=1	tr|Q9KUC8|Q9KUC8_VIBCH	53 kDa	5.8222	5.8529	0	25.484	0	2.1748	0	0
143	50S ribosomal protein L19 OS=Vibrio cholerae serotype O1 (strain ATCC 39315 / El Tor Inaba N16961) GN=rplS PE=3 SV=3	sp|Q9KUF7|RL19_VIBCH	13 kDa	10.586	9.0044	0	0	0	0	0	43.303
144	6,7-dimethyl-8-ribityllumazine synthase OS=Vibrio cholerae serotype O1 (strain ATCC 39315 / El Tor Inaba N16961) GN=ribH PE=3 SV=2	sp|Q9KPU4|RISB_VIBCH	16 kDa	13.232	5.8529	0	0	0	0	0	7.2171
145	Cysteine desulfurase IscS OS=Vibrio cholerae serotype O1 (strain ATCC 39315 / El Tor Inaba N16961) GN=iscS PE=3 SV=1	sp|Q9KTY2|ISCS_VIBCH	45 kDa	9.5272	9.9048	0	0	10.491	0	1.8092	0
146	GTPase HflX OS=Vibrio cholerae serotype O1 (strain ATCC 39315 / El Tor Inaba N16961) GN=hflX PE=3 SV=1	tr|Q9KV10|Q9KV10_VIBCH	49 kDa	6.3515	6.7533	0.81708	34.751	0	2.1748	3.6184	1.8043
147	Lysine--tRNA ligase OS=Vibrio cholerae serotype O1 (strain ATCC 39315 / El Tor Inaba N16961) GN=lysS PE=3 SV=2	sp|Q9KU60|SYK_VIBCH	58 kDa	10.057	10.805	0	0	0	0	0	0
148	Chaperone protein DnaJ OS=Vibrio cholerae serotype O1 (strain ATCC 39315 / El Tor Inaba N16961) GN=dnaJ PE=3 SV=2	sp|O34242|DNAJ_VIBCH	41 kDa	8.4687	4.5022	2.4512	0	23.979	8.6992	5.4275	0
149	Phenylalanine--tRNA ligase beta subunit OS=Vibrio cholerae serotype O1 (strain ATCC 39315 / El Tor Inaba N16961) GN=pheT PE=3 SV=1	sp|Q9KSN6|SYFB_VIBCH	86 kDa	6.8808	7.2035	10.622	0	0	0	0	0
150	Elongation factor G 1 OS=Vibrio cholerae serotype O1 (strain ATCC 39315 / El Tor Inaba N16961) GN=fusA1 PE=3 SV=1	sp|Q9KUZ7|EFG1_VIBCH	77 kDa	7.9394	9.0044	12.256	0	0	0	0	0
151	30S ribosomal protein S12 OS=Vibrio cholerae serotype O1 (strain ATCC 39315 / El Tor Inaba N16961) GN=rpsL PE=3 SV=1	sp|Q9KUZ9|RS12_VIBCH	14 kDa	4.2343	3.1515	0.81708	4.6335	2.9974	2.1748	3.6184	48.716
152	Elongation factor Ts OS=Vibrio cholerae serotype O1 (strain ATCC 39315 / El Tor Inaba N16961) GN=tsf PE=3 SV=1	sp|Q9KPV3|EFTS_VIBCH	30 kDa	4.7636	2.7013	1.6342	0	1.4987	19.573	16.283	1.8043
153	Succinate dehydrogenase flavoprotein subunit OS=Vibrio cholerae serotype O1 (strain ATCC 39315 / El Tor Inaba N16961) GN=VC_2089 PE=3 SV=1	tr|Q9KQB1|Q9KQB1_VIBCH	65 kDa	7.9394	9.0044	4.0854	0	0	0	0	0
154	Protease DO OS=Vibrio cholerae serotype O1 (strain ATCC 39315 / El Tor Inaba N16961) GN=VC_0566 PE=4 SV=1	tr|Q9KUF5|Q9KUF5_VIBCH	48 kDa	9.5272	6.3031	0	41.702	8.9923	2.1748	0	1.8043
155	50S ribosomal protein L6 OS=Vibrio cholerae serotype O1 (strain ATCC 39315 / El Tor Inaba N16961) GN=rplF PE=3 SV=1	sp|Q9KNZ9|RL6_VIBCH	19 kDa	7.4101	5.8529	2.4512	0	0	8.6992	18.092	9.0214
156	Glutamine--fructose-6-phosphate aminotransferase [isomerizing] OS=Vibrio cholerae serotype O1 (strain ATCC 39315 / El Tor Inaba N16961) GN=glmS PE=3 SV=3	sp|Q9KUM8|GLMS_VIBCH	67 kDa	8.998	10.355	5.7195	0	1.4987	0	0	0
157	Phosphoenolpyruvate carboxykinase [ATP] OS=Vibrio cholerae serotype O1 (strain ATCC 39315 / El Tor Inaba N16961) GN=pckA PE=3 SV=3	sp|Q9KNK0|PCKA_VIBCH	60 kDa	9.5272	11.255	0.81708	0	0	0	0	0
158	Putative mannose-1-phosphate guanylyltransferase OS=Vibrio cholerae serotype O1 (strain ATCC 39315 / El Tor Inaba N16961) GN=rfbA PE=3 SV=2	sp|Q07024|RFBA_VIBCH	52 kDa	11.115	11.255	0	13.901	5.9948	2.1748	0	0
159	Ribosomal large subunit pseudouridine synthase B OS=Vibrio cholerae serotype O1 (strain ATCC 39315 / El Tor Inaba N16961) GN=rluB PE=3 SV=1	sp|Q9KSS7|RLUB_VIBCH	37 kDa	4.2343	2.7013	0	0	19.483	19.573	1.8092	0
160	Riboflavin synthase, alpha subunit OS=Vibrio cholerae serotype O1 (strain ATCC 39315 / El Tor Inaba N16961) GN=VC_2270 PE=4 SV=1	tr|Q9KPU2|Q9KPU2_VIBCH	24 kDa	7.4101	5.8529	0	0	0	0	23.519	1.8043
161	Filaggrin OS=Homo sapiens GN=FLG PE=1 SV=3	sp|P20930|FILA_CON-HUMAN	435 kDa	0	0	0.81708	0	0	0	0	0
162	Uncharacterized protein OS=Vibrio cholerae serotype O1 (strain ATCC 39315 / El Tor Inaba N16961) GN=VC_1894 PE=4 SV=1	tr|Q9KQV4|Q9KQV4_VIBCH	22 kDa	1.0586	1.3507	5.7195	0	0	0	14.473	9.0214
163	Flagellin D OS=Vibrio cholerae serotype O1 (strain ATCC 39315 / El Tor Inaba N16961) GN=flaD PE=1 SV=1	sp|P0C6C6|FLAD_VIBCH	40 kDa	0	0	1.6342	4.6335	58.45	13.049	5.4275	7.2171
164	MSHA biogenesis protein MshE OS=Vibrio cholerae serotype O1 (strain ATCC 39315 / El Tor Inaba N16961) GN=VC_0405 PE=4 SV=1	tr|Q9KUV7|Q9KUV7_VIBCH	64 kDa	4.7636	4.9524	12.256	4.6335	0	2.1748	0	0
165	Ribonucleoside-diphosphate reductase OS=Vibrio cholerae serotype O1 (strain ATCC 39315 / El Tor Inaba N16961) GN=VC_1256 PE=3 SV=1	tr|Q9KSK0|Q9KSK0_VIBCH	86 kDa	7.9394	7.2035	3.2683	0	0	2.1748	1.8092	0
166	Bifunctional uridylyltransferase/uridylyl-removing enzyme OS=Vibrio cholerae serotype O1 (strain ATCC 39315 / El Tor Inaba N16961) GN=glnD PE=3 SV=2	sp|Q9KPV0|GLND_VIBCH	102 kDa	4.7636	3.6018	9.8049	0	0	0	0	0
167	ATP-dependent RNA helicase, DEAD box family OS=Vibrio cholerae serotype O1 (strain ATCC 39315 / El Tor Inaba N16961) GN=VC_A0061 PE=3 SV=1	tr|Q9KNA4|Q9KNA4_VIBCH	50 kDa	3.705	4.5022	0.81708	9.267	4.4961	10.874	5.4275	3.6086
168	Protein translocase subunit SecD OS=Vibrio cholerae serotype O1 (strain ATCC 39315 / El Tor Inaba N16961) GN=secD PE=3 SV=1	tr|Q9KTY7|Q9KTY7_VIBCH	67 kDa	7.4101	6.3031	12.256	18.534	1.4987	0	0	0
169	Uncharacterized protein OS=Vibrio cholerae serotype O1 (strain ATCC 39315 / El Tor Inaba N16961) GN=VC_2386 PE=4 SV=1	tr|Q9KPI2|Q9KPI2_VIBCH	63 kDa	6.3515	4.9524	10.622	0	0	0	0	0
170	Type II secretion system protein D OS=Vibrio cholerae serotype O1 (strain ATCC 39315 / El Tor Inaba N16961) GN=epsD PE=3 SV=2	sp|P45779|GSPD_VIBCH	73 kDa	9.5272	9.9048	4.0854	0	0	0	0	0
171	tRNA sulfurtransferase OS=Vibrio cholerae serotype O1 (strain ATCC 39315 / El Tor Inaba N16961) GN=thiI PE=3 SV=2	sp|Q9KTK8|THII_VIBCH	54 kDa	2.6465	2.2511	7.3537	2.3168	4.4961	6.5244	3.6184	1.8043
172	Spermidine/putrescine import ATP-binding protein PotA OS=Vibrio cholerae serotype O1 (strain ATCC 39315 / El Tor Inaba N16961) GN=potA PE=3 SV=1	sp|Q9KS33|POTA_VIBCH	43 kDa	2.6465	4.5022	0	4.6335	8.9923	4.3496	1.8092	0
173	Translation initiation factor IF-3 OS=Vibrio cholerae serotype O1 (strain ATCC 39315 / El Tor Inaba N16961) GN=infC PE=3 SV=1	sp|O68844|IF3_VIBCH	21 kDa	4.2343	3.6018	0	0	0	2.1748	32.565	3.6086
174	GTP pyrophosphokinase OS=Vibrio cholerae serotype O1 (strain ATCC 39315 / El Tor Inaba N16961) GN=VC_2451 PE=3 SV=1	tr|H9L4Q9|H9L4Q9_VIBCH	84 kDa	4.2343	5.8529	4.9025	0	0	0	0	0
175	ATP synthase subunit beta OS=Vibrio cholerae serotype O1 (strain ATCC 39315 / El Tor Inaba N16961) GN=atpD PE=3 SV=3	sp|Q9KNH5|ATPB_VIBCH	51 kDa	10.586	6.3031	0.81708	9.267	8.9923	4.3496	3.6184	1.8043
176	Anaerobic glycerol-3-phosphate dehydrogenase, subunit C OS=Vibrio cholerae serotype O1 (strain ATCC 39315 / El Tor Inaba N16961) GN=VC_A0749 PE=4 SV=1	tr|Q9KLJ5|Q9KLJ5_VIBCH	46 kDa	3.1757	4.052	0.81708	11.584	13.488	2.1748	0	3.6086
177	Pyruvate kinase OS=Vibrio cholerae serotype O1 (strain ATCC 39315 / El Tor Inaba N16961) GN=VC_0485 PE=3 SV=1	tr|Q9KUN0|Q9KUN0_VIBCH	50 kDa	2.6465	2.2511	1.6342	16.217	0	2.1748	1.8092	5.4129
178	Aldehyde-alcohol dehydrogenase OS=Vibrio cholerae serotype O1 (strain ATCC 39315 / El Tor Inaba N16961) GN=VC_2033 PE=3 SV=1	tr|Q9KQG5|Q9KQG5_VIBCH	96 kDa	2.6465	3.6018	19.61	0	2.9974	6.5244	0	0
179	Na(+)-translocating NADH-quinone reductase subunit F OS=Vibrio cholerae serotype O1 (strain ATCC 39315 / El Tor Inaba N16961) GN=nqrF PE=1 SV=1	sp|Q9X4Q8|NQRF_VIBCH	45 kDa	8.4687	6.7533	0	9.267	8.9923	0	0	0
180	Enterobactin synthetase component F-related protein OS=Vibrio cholerae serotype O1 (strain ATCC 39315 / El Tor Inaba N16961) GN=VC_1579 PE=1 SV=1	tr|Q9KRQ7|Q9KRQ7_VIBCH	63 kDa	5.2929	9.4546	6.5366	4.6335	1.4987	0	0	0
181	Leucine--tRNA ligase OS=Vibrio cholerae serotype O1 (strain ATCC 39315 / El Tor Inaba N16961) GN=leuS PE=3 SV=2	sp|Q9KTE6|SYL_VIBCH	97 kDa	6.8808	8.1039	3.2683	0	0	0	0	0
182	Aminopeptidase N OS=Vibrio cholerae serotype O1 (strain ATCC 39315 / El Tor Inaba N16961) GN=VC_1494 PE=4 SV=1	tr|Q9KRY9|Q9KRY9_VIBCH	98 kDa	4.7636	6.3031	3.2683	0	0	0	0	0
183	DNA topoisomerase 4 subunit B OS=Vibrio cholerae serotype O1 (strain ATCC 39315 / El Tor Inaba N16961) GN=parE PE=3 SV=1	tr|Q9KPD9|Q9KPD9_VIBCH	69 kDa	8.4687	6.3031	9.8049	0	0	0	0	0
184	Protease, insulinase family/protease, insulinase family OS=Vibrio cholerae serotype O1 (strain ATCC 39315 / El Tor Inaba N16961) GN=VC_0554 PE=3 SV=1	tr|Q9KUG7|Q9KUG7_VIBCH	106 kDa	0	0.90044	22.061	0	0	0	0	0
185	ABC transporter, ATP-binding protein OS=Vibrio cholerae serotype O1 (strain ATCC 39315 / El Tor Inaba N16961) GN=VC_0698 PE=4 SV=1	tr|Q9KU31|Q9KU31_VIBCH	62 kDa	5.8222	7.2035	4.9025	0	0	6.5244	0	0
186	ATP-dependent protease ATPase subunit HslU OS=Vibrio cholerae serotype O1 (strain ATCC 39315 / El Tor Inaba N16961) GN=hslU PE=3 SV=1	sp|Q9KNQ7|HSLU_VIBCH	50 kDa	6.8808	8.1039	0	11.584	0	4.3496	0	0
187	Outer membrane protein TolC OS=Vibrio cholerae serotype O1 (strain ATCC 39315 / El Tor Inaba N16961) GN=tolC PE=1 SV=1	sp|Q9K2Y1|TOLC_VIBCH	48 kDa	4.7636	4.052	0	20.851	13.488	0	0	0
188	Chemotaxis protein CheA OS=Vibrio cholerae serotype O1 (strain ATCC 39315 / El Tor Inaba N16961) GN=VC_2063 PE=4 SV=1	tr|Q9KQD7|Q9KQD7_VIBCH	84 kDa	6.8808	8.5542	6.5366	0	0	0	0	0
189	Flagellar M-ring protein OS=Vibrio cholerae serotype O1 (strain ATCC 39315 / El Tor Inaba N16961) GN=VC_2133 PE=3 SV=1	tr|Q9KQ69|Q9KQ69_VIBCH	64 kDa	8.998	7.2035	5.7195	0	0	0	0	0
190	Methyl-accepting chemotaxis protein OS=Vibrio cholerae serotype O1 (strain ATCC 39315 / El Tor Inaba N16961) GN=VC_A1069 PE=4 SV=1	tr|Q9KKN3|Q9KKN3_VIBCH	70 kDa	8.4687	7.6537	1.6342	0	1.4987	2.1748	1.8092	0
191	50S ribosomal protein L16 OS=Vibrio cholerae serotype O1 (strain ATCC 39315 / El Tor Inaba N16961) GN=rplP PE=3 SV=1	sp|Q9KNZ1|RL16_VIBCH	16 kDa	4.7636	4.9524	0.81708	0	0	2.1748	9.0459	18.043
192	Uncharacterized protein OS=Vibrio cholerae serotype O1 (strain ATCC 39315 / El Tor Inaba N16961) GN=VC_A0924 PE=4 SV=1	tr|Q9KL25|Q9KL25_VIBCH	74 kDa	3.705	3.6018	11.439	0	1.4987	2.1748	0	0
193	5'-nucleotidase OS=Vibrio cholerae serotype O1 (strain ATCC 39315 / El Tor Inaba N16961) GN=nutA PE=3 SV=1	sp|Q9KQ30|5NTD_VIBCH	61 kDa	5.2929	4.9524	13.89	0	0	0	0	0
194	ATP-dependent Clp protease, ATP-binding subunit ClpA OS=Vibrio cholerae serotype O1 (strain ATCC 39315 / El Tor Inaba N16961) GN=VC_1144 PE=3 SV=1	tr|Q9KSW2|Q9KSW2_VIBCH	84 kDa	9.5272	9.4546	4.9025	0	0	0	0	0
195	Glycine--tRNA ligase beta subunit OS=Vibrio cholerae serotype O1 (strain ATCC 39315 / El Tor Inaba N16961) GN=glyS PE=3 SV=1	sp|Q9KVW8|SYGB_VIBCH	76 kDa	8.4687	9.4546	2.4512	0	0	0	0	0
196	Long-chain-fatty-acid--CoA ligase OS=Vibrio cholerae serotype O1 (strain ATCC 39315 / El Tor Inaba N16961) GN=VC_1985 PE=4 SV=1	tr|Q9KQL3|Q9KQL3_VIBCH	63 kDa	4.2343	4.052	13.073	0	0	0	1.8092	0
197	Transcription-repair-coupling factor OS=Vibrio cholerae serotype O1 (strain ATCC 39315 / El Tor Inaba N16961) GN=mfd PE=3 SV=1	tr|Q9KQW2|Q9KQW2_VIBCH	130 kDa	4.7636	4.052	7.3537	0	0	0	0	0
198	Anaerobic ribonucleoside-triphosphate reductase OS=Vibrio cholerae serotype O1 (strain ATCC 39315 / El Tor Inaba N16961) GN=VC_A0511 PE=4 SV=1	tr|Q9KM77|Q9KM77_VIBCH	80 kDa	4.7636	7.6537	7.3537	0	0	0	0	0
199	Isoleucine--tRNA ligase OS=Vibrio cholerae serotype O1 (strain ATCC 39315 / El Tor Inaba N16961) GN=ileS PE=3 SV=1	sp|Q9KU47|SYI_VIBCH	105 kDa	8.998	7.2035	7.3537	0	0	0	0	0
200	Protein translocase subunit SecY OS=Vibrio cholerae serotype O1 (strain ATCC 39315 / El Tor Inaba N16961) GN=secY PE=3 SV=2	sp|P78283|SECY_VIBCH	49 kDa	3.1757	2.7013	1.6342	2.3168	4.4961	15.224	3.6184	3.6086
201	Trigger factor OS=Vibrio cholerae serotype O1 (strain ATCC 39315 / El Tor Inaba N16961) GN=tig PE=1 SV=1	sp|Q9KQS5|TIG_VIBCH	48 kDa	9.5272	5.8529	0	2.3168	1.4987	4.3496	0	0
202	Perosamine synthase OS=Vibrio cholerae serotype O1 (strain ATCC 39315 / El Tor Inaba N16961) GN=VC_0244 PE=3 SV=1	tr|Q9KVA5|Q9KVA5_VIBCH	41 kDa	7.4101	6.7533	0	0	10.491	0	1.8092	0
203	Uncharacterized protein OS=Vibrio cholerae serotype O1 (strain ATCC 39315 / El Tor Inaba N16961) GN=VC_2716 PE=4 SV=1	tr|Q9KNL6|Q9KNL6_VIBCH	85 kDa	6.8808	7.6537	3.2683	0	0	0	0	0
204	RNA polymerase sigma factor RpoD OS=Vibrio cholerae serotype O1 (strain ATCC 39315 / El Tor Inaba N16961) GN=rpoD PE=3 SV=1	tr|Q9KUK1|Q9KUK1_VIBCH	71 kDa	4.7636	3.6018	5.7195	0	0	21.748	3.6184	1.8043
205	Uncharacterized protein OS=Vibrio cholerae serotype O1 (strain ATCC 39315 / El Tor Inaba N16961) GN=VC_1909 PE=4 SV=1	tr|Q9KQT9|Q9KQT9_VIBCH	30 kDa	4.2343	3.6018	0	0	0	17.398	7.2367	1.8043
206	Carbamoyl-phosphate synthase large chain OS=Vibrio cholerae serotype O1 (strain ATCC 39315 / El Tor Inaba N16961) GN=carB PE=3 SV=1	sp|Q9KPH9|CARB_VIBCH	118 kDa	6.8808	4.052	4.9025	0	0	0	0	0
207	Multidrug resistance protein, putative OS=Vibrio cholerae serotype O1 (strain ATCC 39315 / El Tor Inaba N16961) GN=VC_0164 PE=4 SV=1	tr|Q9KVI2|Q9KVI2_VIBCH	112 kDa	4.2343	4.052	14.707	0	0	0	0	0
208	S-adenosylmethionine synthase OS=Vibrio cholerae serotype O1 (strain ATCC 39315 / El Tor Inaba N16961) GN=metK PE=3 SV=1	sp|Q9KUP3|METK_VIBCH	42 kDa	6.8808	8.1039	0	0	7.4935	0	3.6184	1.8043
209	CDP-diacylglycerol--serine O-phosphatidyltransferase OS=Vibrio cholerae serotype O1 (strain ATCC 39315 / El Tor Inaba N16961) GN=VC_0315 PE=3 SV=1	tr|Q9KV43|Q9KV43_VIBCH	51 kDa	4.2343	4.5022	0.81708	25.484	0	0	0	0
210	ATP-dependent RNA helicase SrmB OS=Vibrio cholerae serotype O1 (strain ATCC 39315 / El Tor Inaba N16961) GN=srmB PE=3 SV=1	tr|Q9KU63|Q9KU63_VIBCH	48 kDa	3.705	3.1515	0.81708	23.168	5.9948	2.1748	1.8092	0
211	UPF0313 protein VC_1711 OS=Vibrio cholerae serotype O1 (strain ATCC 39315 / El Tor Inaba N16961) GN=VC_1711 PE=3 SV=1	sp|Q9KRD1|Y1711_VIBCH	88 kDa	0	0.90044	12.256	0	1.4987	0	1.8092	0
212	Alanine--tRNA ligase OS=Vibrio cholerae serotype O1 (strain ATCC 39315 / El Tor Inaba N16961) GN=alaS PE=3 SV=2	sp|Q56648|SYA_VIBCH	94 kDa	8.4687	9.0044	2.4512	0	0	0	0	0
213	Protein TolB OS=Vibrio cholerae serotype O1 (strain ATCC 39315 / El Tor Inaba N16961) GN=tolB PE=3 SV=1	sp|Q9KR11|TOLB_VIBCH	50 kDa	10.057	6.3031	0	9.267	0	0	0	0
214	Replicative DNA helicase OS=Vibrio cholerae serotype O1 (strain ATCC 39315 / El Tor Inaba N16961) GN=VC_0371 PE=3 SV=1	tr|Q9KUY7|Q9KUY7_VIBCH	52 kDa	5.2929	4.5022	0	13.901	0	2.1748	1.8092	5.4129
215	Coenzyme A biosynthesis bifunctional protein CoaBC OS=Vibrio cholerae serotype O1 (strain ATCC 39315 / El Tor Inaba N16961) GN=coaBC PE=3 SV=1	sp|Q9KVD1|COABC_VIBCH	43 kDa	1.5879	1.8009	0	0	22.481	0	0	0
216	Uridine kinase OS=Vibrio cholerae serotype O1 (strain ATCC 39315 / El Tor Inaba N16961) GN=udk PE=3 SV=2	sp|Q9KT67|URK_VIBCH	24 kDa	3.705	5.4026	0	0	0	0	14.473	0
217	MSHA biogenesis protein MshL OS=Vibrio cholerae serotype O1 (strain ATCC 39315 / El Tor Inaba N16961) GN=VC_0402 PE=4 SV=1	tr|Q9KUV9|Q9KUV9_VIBCH	60 kDa	3.705	3.6018	17.159	0	1.4987	2.1748	1.8092	1.8043
218	ABC transporter, ATP-binding protein OS=Vibrio cholerae serotype O1 (strain ATCC 39315 / El Tor Inaba N16961) GN=VC_2608 PE=4 SV=1	tr|Q9KNX2|Q9KNX2_VIBCH	76 kDa	3.705	7.2035	4.9025	0	0	0	0	0
219	Uncharacterized protein OS=Vibrio cholerae serotype O1 (strain ATCC 39315 / El Tor Inaba N16961) GN=VC_0811 PE=4 SV=1	tr|Q9KTS7|Q9KTS7_VIBCH	27 kDa	5.8222	4.5022	0	0	0	4.3496	16.283	0
220	Phosphoenolpyruvate carboxylase OS=Vibrio cholerae serotype O1 (strain ATCC 39315 / El Tor Inaba N16961) GN=ppc PE=3 SV=2	sp|Q9KNT4|CAPP_VIBCH	98 kDa	4.7636	6.3031	4.0854	0	0	0	0	0
221	PTS system, fructose-specific IIABC component OS=Vibrio cholerae serotype O1 (strain ATCC 39315 / El Tor Inaba N16961) GN=VC_1826 PE=4 SV=1	tr|Q9KR21|Q9KR21_VIBCH	66 kDa	6.3515	4.9524	0.81708	6.9503	1.4987	13.049	12.664	0
222	Uncharacterized protein OS=Vibrio cholerae serotype O1 (strain ATCC 39315 / El Tor Inaba N16961) GN=VC_0630 PE=4 SV=1	tr|Q9KU93|Q9KU93_VIBCH	49 kDa	2.6465	3.6018	0	18.534	4.4961	4.3496	0	1.8043
223	Penicillin-binding protein 1B OS=Vibrio cholerae serotype O1 (strain ATCC 39315 / El Tor Inaba N16961) GN=mrcB PE=3 SV=1	sp|Q9KUC0|PBPB_VIBCH	87 kDa	0.52929	0.90044	18.793	2.3168	0	0	3.6184	1.8043
224	UvrABC system protein C OS=Vibrio cholerae serotype O1 (strain ATCC 39315 / El Tor Inaba N16961) GN=uvrC PE=3 SV=1	sp|Q9KSP2|UVRC_VIBCH	69 kDa	1.5879	3.1515	13.89	0	1.4987	0	1.8092	0
225	Mannosyl-transferase OS=Vibrio cholerae serotype O1 (strain ATCC 39315 / El Tor Inaba N16961) GN=VC_0260 PE=4 SV=1	tr|H9L4R0|H9L4R0_VIBCH	69 kDa	5.2929	5.4026	8.1708	0	0	2.1748	1.8092	0
226	Aminoacyl-histidine dipeptidase OS=Vibrio cholerae serotype O1 (strain ATCC 39315 / El Tor Inaba N16961) GN=VC_2279 PE=4 SV=1	tr|Q9KPT3|Q9KPT3_VIBCH	59 kDa	4.7636	5.8529	0	0	0	2.1748	0	0
227	Uncharacterized protein OS=Vibrio cholerae serotype O1 (strain ATCC 39315 / El Tor Inaba N16961) GN=VC_A0002 PE=4 SV=1	tr|Q9KNG2|Q9KNG2_VIBCH	75 kDa	4.2343	4.052	11.439	0	0	0	0	0
228	Threonine--tRNA ligase OS=Vibrio cholerae serotype O1 (strain ATCC 39315 / El Tor Inaba N16961) GN=thrS PE=3 SV=1	sp|Q9KMN7|SYT_VIBCH	73 kDa	5.8222	6.3031	4.0854	0	0	0	0	0
229	Uncharacterized protein OS=Vibrio cholerae serotype O1 (strain ATCC 39315 / El Tor Inaba N16961) GN=VC_2212 PE=4 SV=1	tr|H9L4T3|H9L4T3_VIBCH	27 kDa	0	0	0.81708	0	1.4987	2.1748	21.71	3.6086
230	Acetyl-coenzyme A carboxylase carboxyl transferase subunit beta OS=Vibrio cholerae serotype O1 (strain ATCC 39315 / El Tor Inaba N16961) GN=accD PE=3 SV=1	sp|Q9KTA3|ACCD_VIBCH	34 kDa	2.6465	3.6018	0	0	7.4935	6.5244	3.6184	1.8043
231	Maltose/maltodextrin import ATP-binding protein MalK OS=Vibrio cholerae serotype O1 (strain ATCC 39315 / El Tor Inaba N16961) GN=malK PE=3 SV=1	sp|Q9KL04|MALK_VIBCH	41 kDa	4.7636	6.3031	0	0	11.99	6.5244	1.8092	1.8043
232	GTPase Era OS=Vibrio cholerae serotype O1 (strain ATCC 39315 / El Tor Inaba N16961) GN=era PE=3 SV=3	sp|Q9KPB3|ERA_VIBCH	37 kDa	2.1172	4.052	0	0	16.486	8.6992	7.2367	0
233	Outer membrane protein assembly factor BamA OS=Vibrio cholerae serotype O1 (strain ATCC 39315 / El Tor Inaba N16961) GN=bamA PE=3 SV=1	tr|Q9KPW0|Q9KPW0_VIBCH	90 kDa	3.1757	4.5022	12.256	0	0	0	0	0
234	Vitamin B12 transporter BtuB OS=Vibrio cholerae serotype O1 (strain ATCC 39315 / El Tor Inaba N16961) GN=btuB PE=3 SV=1	sp|Q9KVI9|BTUB_VIBCH	69 kDa	3.705	4.5022	12.256	0	0	0	0	0
235	Keratin, type I cytoskeletal 14 OS=Homo sapiens GN=KRT14 PE=1 SV=4	sp|P02533|K1C14_CON-HUMAN	52 kDa	0	0	32.683	30.118	20.982	13.049	16.283	45.107
236	L-serine dehydratase 1 OS=Vibrio cholerae serotype O1 (strain ATCC 39315 / El Tor Inaba N16961) GN=VC_1300 PE=4 SV=1	tr|Q9KSF6|Q9KSF6_VIBCH	49 kDa	3.705	4.052	0	2.3168	0	0	3.6184	0
237	Peptide ABC transporter, ATP-binding protein OS=Vibrio cholerae serotype O1 (strain ATCC 39315 / El Tor Inaba N16961) GN=VC_0170 PE=4 SV=1	tr|Q9KVH6|Q9KVH6_VIBCH	64 kDa	3.1757	3.6018	7.3537	0	0	2.1748	0	0
238	Peptidyl-prolyl cis-trans isomerase OS=Vibrio cholerae serotype O1 (strain ATCC 39315 / El Tor Inaba N16961) GN=VC_0354 PE=4 SV=1	tr|Q9KV04|Q9KV04_VIBCH	28 kDa	4.7636	6.3031	0	0	0	28.272	1.8092	0
239	Uncharacterized protein OS=Vibrio cholerae serotype O1 (strain ATCC 39315 / El Tor Inaba N16961) GN=VC_A0849 PE=4 SV=1	tr|Q9KL97|Q9KL97_VIBCH	341 kDa	3.1757	2.7013	17.159	0	0	0	0	0
240	Membrane-bound lytic murein transglycosylase D OS=Vibrio cholerae serotype O1 (strain ATCC 39315 / El Tor Inaba N16961) GN=VC_2237 PE=4 SV=1	tr|Q9KPX5|Q9KPX5_VIBCH	59 kDa	0.52929	0.90044	12.256	9.267	0	4.3496	0	1.8043
241	DNA mismatch repair protein MutL OS=Vibrio cholerae serotype O1 (strain ATCC 39315 / El Tor Inaba N16961) GN=mutL PE=3 SV=1	sp|Q9KV13|MUTL_VIBCH	73 kDa	3.1757	5.8529	8.1708	0	0	0	1.8092	0
242	UvrABC system protein A OS=Vibrio cholerae serotype O1 (strain ATCC 39315 / El Tor Inaba N16961) GN=uvrA PE=3 SV=1	sp|Q9KUW5|UVRA_VIBCH	104 kDa	2.6465	4.052	8.9878	0	0	0	0	1.8043
243	tRNA uridine 5-carboxymethylaminomethyl modification enzyme MnmG OS=Vibrio cholerae serotype O1 (strain ATCC 39315 / El Tor Inaba N16961) GN=mnmG PE=3 SV=1	sp|Q9KNG4|MNMG_VIBCH	70 kDa	5.8222	6.3031	1.6342	0	0	0	0	0
244	Signal recognition particle protein OS=Vibrio cholerae serotype O1 (strain ATCC 39315 / El Tor Inaba N16961) GN=ffh PE=3 SV=1	tr|Q9KUG1|Q9KUG1_VIBCH	50 kDa	0.52929	0.45022	0	2.3168	0	0	3.6184	1.8043
245	Acetate kinase 1 OS=Vibrio cholerae serotype O1 (strain ATCC 39315 / El Tor Inaba N16961) GN=ackA1 PE=3 SV=1	sp|Q9KT07|ACKA1_VIBCH	43 kDa	6.3515	5.4026	0	0	8.9923	2.1748	3.6184	0
246	Phosphoenolpyruvate-protein phosphotransferase OS=Vibrio cholerae serotype O1 (strain ATCC 39315 / El Tor Inaba N16961) GN=VC_0965 PE=3 SV=1	tr|Q9KTD7|Q9KTD7_VIBCH	63 kDa	4.7636	3.6018	8.1708	0	0	0	0	0
247	Site-determining protein OS=Vibrio cholerae serotype O1 (strain ATCC 39315 / El Tor Inaba N16961) GN=VC_2067 PE=3 SV=1	tr|Q9KQD3|Q9KQD3_VIBCH	34 kDa	3.1757	4.052	0	0	0	21.748	1.8092	0
248	1,4-alpha-glucan branching enzyme GlgB OS=Vibrio cholerae serotype O1 (strain ATCC 39315 / El Tor Inaba N16961) GN=glgB PE=3 SV=1	sp|Q9KNE8|GLGB_VIBCH	77 kDa	2.6465	3.6018	10.622	0	0	0	0	0
249	Tryptophanase OS=Vibrio cholerae serotype O1 (strain ATCC 39315 / El Tor Inaba N16961) GN=tnaA PE=3 SV=1	sp|Q9KN05|TNAA_VIBCH	53 kDa	7.9394	5.8529	0	0	0	0	0	0
250	Lipoyl synthase OS=Vibrio cholerae serotype O1 (strain ATCC 39315 / El Tor Inaba N16961) GN=lipA PE=3 SV=1	sp|Q9KTF9|LIPA_VIBCH	36 kDa	4.2343	4.5022	0	0	1.4987	2.1748	1.8092	0
251	Glycerol-3-phosphate transporter OS=Vibrio cholerae serotype O1 (strain ATCC 39315 / El Tor Inaba N16961) GN=VC_A0137 PE=4 SV=1	tr|Q9KN29|Q9KN29_VIBCH	52 kDa	1.5879	4.5022	0	0	2.9974	0	0	0
252	Glycerol-3-phosphate acyltransferase OS=Vibrio cholerae serotype O1 (strain ATCC 39315 / El Tor Inaba N16961) GN=plsB PE=3 SV=1	sp|Q9KVP8|PLSB_VIBCH	91 kDa	3.1757	3.6018	4.9025	0	0	0	0	0
253	Histidine kinase OS=Vibrio cholerae serotype O1 (strain ATCC 39315 / El Tor Inaba N16961) GN=VC_0622 PE=4 SV=1	tr|Q9KUA1|Q9KUA1_VIBCH	133 kDa	3.705	4.052	4.0854	0	0	0	0	0
254	Galactose/methyl galactoside import ATP-binding protein MglA OS=Vibrio cholerae serotype O1 (strain ATCC 39315 / El Tor Inaba N16961) GN=mglA PE=3 SV=2	sp|Q9KSD1|MGLA_VIBCH	56 kDa	8.4687	5.4026	0	0	0	0	0	0
255	Long-chain fatty acid transport protein OS=Vibrio cholerae serotype O1 (strain ATCC 39315 / El Tor Inaba N16961) GN=VC_1043 PE=4 SV=1	tr|Q9KT62|Q9KT62_VIBCH	47 kDa	0	0	0	9.267	8.9923	0	36.184	1.8043
256	Cytoplasmic axial filament protein OS=Vibrio cholerae serotype O1 (strain ATCC 39315 / El Tor Inaba N16961) GN=VC_0419 PE=4 SV=1	tr|Q9KUU6|Q9KUU6_VIBCH	55 kDa	3.1757	3.6018	4.9025	4.6335	0	0	0	0
257	Adenylosuccinate synthetase OS=Vibrio cholerae serotype O1 (strain ATCC 39315 / El Tor Inaba N16961) GN=purA PE=3 SV=3	sp|Q9KNX8|PURA_VIBCH	47 kDa	8.4687	7.6537	0	2.3168	0	2.1748	0	1.8043
258	RNA polymerase-associated protein RapA OS=Vibrio cholerae serotype O1 (strain ATCC 39315 / El Tor Inaba N16961) GN=rapA PE=3 SV=1	sp|Q9KP70|RAPA_VIBCH	109 kDa	3.705	5.4026	3.2683	0	0	0	0	0
259	UDP-N-acetylglucosamine 1-carboxyvinyltransferase OS=Vibrio cholerae serotype O1 (strain ATCC 39315 / El Tor Inaba N16961) GN=murA PE=1 SV=1	sp|Q9KP62|MURA_VIBCH	45 kDa	6.3515	5.4026	0	4.6335	0	0	0	0
260	Polyphosphate kinase OS=Vibrio cholerae serotype O1 (strain ATCC 39315 / El Tor Inaba N16961) GN=ppk PE=3 SV=1	sp|Q9KU07|PPK_VIBCH	82 kDa	1.5879	0.90044	10.622	0	0	0	0	0
261	Uncharacterized protein OS=Vibrio cholerae serotype O1 (strain ATCC 39315 / El Tor Inaba N16961) GN=VC_0228 PE=4 SV=1	tr|Q9KVB8|Q9KVB8_VIBCH	38 kDa	0.52929	0.45022	0	0	8.9923	23.923	3.6184	3.6086
262	Serum albumin OS=Bos taurus GN=ALB PE=1 SV=4	sp|P02769|ALBU_CON-BOVIN	69 kDa	0	0.45022	4.9025	0	1.4987	0	7.2367	5.4129
263	Uncharacterized protein OS=Vibrio cholerae serotype O1 (strain ATCC 39315 / El Tor Inaba N16961) GN=VC_A0047 PE=4 SV=1	tr|Q9KNB8|Q9KNB8_VIBCH	42 kDa	4.7636	4.5022	0	0	10.491	4.3496	1.8092	0
264	Fructose-bisphosphate aldolase, class II OS=Vibrio cholerae serotype O1 (strain ATCC 39315 / El Tor Inaba N16961) GN=VC_0478 PE=4 SV=1	tr|Q9KUN7|Q9KUN7_VIBCH	39 kDa	4.7636	5.4026	0	0	5.9948	2.1748	1.8092	0
265	Purine-binding chemotaxis protein CheW OS=Vibrio cholerae serotype O1 (strain ATCC 39315 / El Tor Inaba N16961) GN=VC_2059 PE=4 SV=1	tr|Q9KQE1|Q9KQE1_VIBCH	20 kDa	4.7636	5.4026	0	0	0	0	1.8092	9.0214
266	Inner membrane protein, putative OS=Vibrio cholerae serotype O1 (strain ATCC 39315 / El Tor Inaba N16961) GN=VC_0822 PE=4 SV=1	tr|Q9KTR8|Q9KTR8_VIBCH	127 kDa	0	0	15.524	0	1.4987	2.1748	0	0
267	DNA methylase HsdM, putative OS=Vibrio cholerae serotype O1 (strain ATCC 39315 / El Tor Inaba N16961) GN=VC_1769 PE=4 SV=1	tr|Q9KR74|Q9KR74_VIBCH	91 kDa	0	0.45022	8.9878	0	0	0	0	0
268	Bifunctional protein GlmU OS=Vibrio cholerae serotype O1 (strain ATCC 39315 / El Tor Inaba N16961) GN=glmU PE=3 SV=1	sp|Q9KNH7|GLMU_VIBCH	49 kDa	7.4101	7.2035	0	0	0	0	0	0
269	Membrane protein insertase YidC OS=Vibrio cholerae serotype O1 (strain ATCC 39315 / El Tor Inaba N16961) GN=yidC PE=3 SV=1	sp|Q9KVY4|YIDC_VIBCH	61 kDa	4.2343	3.6018	0	2.3168	1.4987	2.1748	0	1.8043
270	50S ribosomal protein L23 OS=Vibrio cholerae serotype O1 (strain ATCC 39315 / El Tor Inaba N16961) GN=rplW PE=3 SV=1	sp|Q9KNY6|RL23_VIBCH	11 kDa	1.5879	1.3507	0	0	0	0	0	10.826
271	ATP-dependent protease LA-related protein OS=Vibrio cholerae serotype O1 (strain ATCC 39315 / El Tor Inaba N16961) GN=VC_A0975 PE=4 SV=1	tr|Q9KKX5|Q9KKX5_VIBCH	89 kDa	3.705	4.052	3.2683	0	0	0	0	1.8043
272	50S ribosomal protein L22 OS=Vibrio cholerae serotype O1 (strain ATCC 39315 / El Tor Inaba N16961) GN=rplV PE=3 SV=1	sp|Q9KNY9|RL22_VIBCH	12 kDa	3.705	3.1515	0	0	0	0	0	21.651
273	3-deoxy-D-manno-octulosonic-acid transferase OS=Vibrio cholerae serotype O1 (strain ATCC 39315 / El Tor Inaba N16961) GN=VC_0233 PE=4 SV=1	tr|Q9KVB3|Q9KVB3_VIBCH	49 kDa	2.1172	3.1515	0.81708	2.3168	16.486	6.5244	1.8092	1.8043
274	Chemotaxis response regulator protein-glutamate methylesterase of group 1 operon OS=Vibrio cholerae serotype O1 (strain ATCC 39315 / El Tor Inaba N16961) GN=cheB1 PE=3 SV=1	sp|Q9KQD8|CHEB1_VIBCH	40 kDa	2.6465	1.3507	0	0	5.9948	0	0	1.8043
275	30S ribosomal protein S21 OS=Vibrio cholerae serotype O1 (strain ATCC 39315 / El Tor Inaba N16961) GN=rpsU PE=3 SV=1	sp|P66532|RS21_VIBCH	8 kDa	1.5879	2.2511	0	0	0	0	3.6184	14.434
276	Magnesium and cobalt efflux protein CorC OS=Vibrio cholerae serotype O1 (strain ATCC 39315 / El Tor Inaba N16961) GN=corC PE=3 SV=1	sp|Q9KTE3|CORC_VIBCH	33 kDa	5.8222	5.8529	0	0	1.4987	10.874	0	0
277	Phosphoenolpyruvate synthase OS=Vibrio cholerae serotype O1 (strain ATCC 39315 / El Tor Inaba N16961) GN=VC_A0987 PE=3 SV=1	tr|Q9KKW3|Q9KKW3_VIBCH	88 kDa	4.2343	4.9524	0.81708	0	0	0	0	0
278	Anaerobic glycerol-3-phosphate dehydrogenase, subunit A OS=Vibrio cholerae serotype O1 (strain ATCC 39315 / El Tor Inaba N16961) GN=VC_A0747 PE=4 SV=1	tr|Q9KLJ7|Q9KLJ7_VIBCH	60 kDa	6.8808	5.4026	0	0	0	0	0	0
279	Periplasmic nitrate reductase OS=Vibrio cholerae serotype O1 (strain ATCC 39315 / El Tor Inaba N16961) GN=napA PE=3 SV=1	sp|Q9KLR4|NAPA_VIBCH	93 kDa	1.0586	0.90044	6.5366	0	1.4987	0	1.8092	0
280	Uncharacterized protein OS=Vibrio cholerae serotype O1 (strain ATCC 39315 / El Tor Inaba N16961) GN=VC_1505 PE=4 SV=1	tr|Q9KRX8|Q9KRX8_VIBCH	34 kDa	0	0.45022	0	13.901	0	2.1748	1.8092	0
281	Glyceraldehyde-3-phosphate dehydrogenase OS=Vibrio cholerae serotype O1 (strain ATCC 39315 / El Tor Inaba N16961) GN=VC_2000 PE=3 SV=1	tr|Q9KQJ8|Q9KQJ8_VIBCH	35 kDa	3.1757	2.2511	0	0	7.4935	10.874	3.6184	1.8043
282	Cytosol aminopeptidase OS=Vibrio cholerae serotype O1 (strain ATCC 39315 / El Tor Inaba N16961) GN=pepA PE=3 SV=1	sp|P0C6E1|AMPA_VIBCH	55 kDa	2.1172	0.90044	0	6.9503	0	0	0	0
283	30S ribosomal protein S2 OS=Vibrio cholerae serotype O1 (strain ATCC 39315 / El Tor Inaba N16961) GN=rpsB PE=3 SV=1	sp|Q9KPV2|RS2_VIBCH	27 kDa	2.1172	4.052	0	0	0	13.049	3.6184	1.8043
284	Enolase OS=Vibrio cholerae serotype O1 (strain ATCC 39315 / El Tor Inaba N16961) GN=eno PE=3 SV=1	sp|Q9KPC5|ENO_VIBCH	46 kDa	6.8808	6.3031	0	9.267	4.4961	0	0	0
285	Site-determining protein OS=Vibrio cholerae serotype O1 (strain ATCC 39315 / El Tor Inaba N16961) GN=VC_1960 PE=3 SV=1	tr|Q9KQN8|Q9KQN8_VIBCH	30 kDa	3.705	2.7013	0	0	0	15.224	10.855	5.4129
286	NAD(P) transhydrogenase subunit alpha OS=Vibrio cholerae serotype O1 (strain ATCC 39315 / El Tor Inaba N16961) GN=VC_A0563 PE=3 SV=1	tr|Q9KM26|Q9KM26_VIBCH	54 kDa	3.705	4.5022	0	0	2.9974	0	1.8092	0
287	Phosphoglycerate kinase OS=Vibrio cholerae serotype O1 (strain ATCC 39315 / El Tor Inaba N16961) GN=pgk PE=3 SV=1	sp|P0C6Q3|PGK_VIBCH	41 kDa	3.705	4.5022	0	0	5.9948	2.1748	0	0
288	Succinate dehydrogenase iron-sulfur subunit OS=Vibrio cholerae serotype O1 (strain ATCC 39315 / El Tor Inaba N16961) GN=VC_2088 PE=3 SV=1	tr|Q9KQB2|Q9KQB2_VIBCH	26 kDa	4.2343	4.9524	0	0	0	0	9.0459	0
289	Uncharacterized protein OS=Vibrio cholerae serotype O1 (strain ATCC 39315 / El Tor Inaba N16961) GN=VC_A1075 PE=4 SV=1	tr|Q9KKM8|Q9KKM8_VIBCH	43 kDa	5.8222	5.4026	0	0	0	0	0	0
290	Pseudouridine synthase OS=Vibrio cholerae serotype O1 (strain ATCC 39315 / El Tor Inaba N16961) GN=VC_2223 PE=3 SV=1	tr|Q9KPY9|Q9KPY9_VIBCH	38 kDa	2.1172	0.90044	0.81708	0	16.486	2.1748	1.8092	0
291	ATP-dependent RNA helicase, DEAD box family OS=Vibrio cholerae serotype O1 (strain ATCC 39315 / El Tor Inaba N16961) GN=VC_A0768 PE=3 SV=1	tr|Q9KLH6|Q9KLH6_VIBCH	47 kDa	0	0.90044	0.81708	11.584	4.4961	15.224	3.6184	0
292	Aspartate-semialdehyde dehydrogenase 2 OS=Vibrio cholerae serotype O1 (strain ATCC 39315 / El Tor Inaba N16961) GN=asd2 PE=1 SV=2	sp|P23247|DHAS2_VIBCH	37 kDa	3.705	4.5022	0	0	16.486	2.1748	1.8092	0
293	Succinyl-CoA ligase [ADP-forming] subunit beta OS=Vibrio cholerae serotype O1 (strain ATCC 39315 / El Tor Inaba N16961) GN=sucC PE=3 SV=1	sp|Q9KQB5|SUCC_VIBCH	41 kDa	5.2929	4.9524	0	0	0	0	0	0
294	Transcriptional regulator, LuxR family OS=Vibrio cholerae serotype O1 (strain ATCC 39315 / El Tor Inaba N16961) GN=VC_1213 PE=4 SV=1	tr|Q9KSP3|Q9KSP3_VIBCH	24 kDa	3.705	4.052	0	0	0	0	10.855	5.4129
295	Cell division protein FtsN, putative OS=Vibrio cholerae serotype O1 (strain ATCC 39315 / El Tor Inaba N16961) GN=VC_2676 PE=4 SV=1	tr|Q9KNQ5|Q9KNQ5_VIBCH	21 kDa	1.0586	0.90044	0	0	0	4.3496	14.473	0
296	Toxin secretion ATP-binding protein OS=Vibrio cholerae serotype O1 (strain ATCC 39315 / El Tor Inaba N16961) GN=VC_A1084 PE=4 SV=1	tr|Q9KKL9|Q9KKL9_VIBCH	79 kDa	0.52929	1.8009	1.6342	0	0	0	0	0
297	30S ribosomal protein S6 OS=Vibrio cholerae serotype O1 (strain ATCC 39315 / El Tor Inaba N16961) GN=rpsF PE=3 SV=1	sp|Q9KUZ2|RS6_VIBCH	14 kDa	3.1757	1.3507	0	0	0	0	0	10.826
298	Peptide chain release factor 3 OS=Vibrio cholerae serotype O1 (strain ATCC 39315 / El Tor Inaba N16961) GN=prfC PE=3 SV=1	sp|Q9KU64|RF3_VIBCH	60 kDa	5.8222	6.3031	0	0	0	0	0	0
299	ATP-dependent RNA helicase RhlE OS=Vibrio cholerae serotype O1 (strain ATCC 39315 / El Tor Inaba N16961) GN=VC_1407 PE=3 SV=1	tr|Q9KS53|Q9KS53_VIBCH	44 kDa	0	0.45022	0	0	0	0	0	0
300	Trehalose-6-phosphate hydrolase OS=Vibrio cholerae serotype O1 (strain ATCC 39315 / El Tor Inaba N16961) GN=VC_0911 PE=4 SV=1	tr|Q9KTJ1|Q9KTJ1_VIBCH	65 kDa	3.1757	2.7013	4.0854	2.3168	0	0	0	0
301	ATP-dependent RNA helicase RhlB OS=Vibrio cholerae serotype O1 (strain ATCC 39315 / El Tor Inaba N16961) GN=rhlB PE=3 SV=1	sp|Q9KV52|RHLB_VIBCH	49 kDa	4.7636	3.6018	0	6.9503	0	0	0	0
302	Transaldolase OS=Vibrio cholerae serotype O1 (strain ATCC 39315 / El Tor Inaba N16961) GN=tal PE=3 SV=1	sp|Q9KLW8|TAL_VIBCH	35 kDa	2.6465	2.2511	0	0	0	13.049	1.8092	0
303	Aspartokinase I/homoserine dehydrogenase, threonine-sensitive OS=Vibrio cholerae serotype O1 (strain ATCC 39315 / El Tor Inaba N16961) GN=VC_2364 PE=4 SV=1	tr|Q9KPK3|Q9KPK3_VIBCH	89 kDa	4.2343	3.1515	0.81708	0	0	0	0	0
304	Protease OS=Vibrio cholerae serotype O1 (strain ATCC 39315 / El Tor Inaba N16961) GN=VC_A0223 PE=1 SV=1	tr|Q9KMU6|Q9KMU6_VIBCH	102 kDa	4.2343	4.052	0.81708	0	0	0	1.8092	0
305	Uncharacterized protein OS=Vibrio cholerae serotype O1 (strain ATCC 39315 / El Tor Inaba N16961) GN=VC_2740 PE=4 SV=1	tr|Q9KNJ8|Q9KNJ8_VIBCH	35 kDa	2.6465	2.2511	0	0	0	6.5244	0	0
306	SohB protein, peptidase U7 family OS=Vibrio cholerae serotype O1 (strain ATCC 39315 / El Tor Inaba N16961) GN=VC_1060 PE=4 SV=1	tr|Q9KT45|Q9KT45_VIBCH	39 kDa	2.6465	3.1515	0	0	13.488	0	0	0
307	Uncharacterized protein OS=Vibrio cholerae serotype O1 (strain ATCC 39315 / El Tor Inaba N16961) GN=VC_A0802 PE=4 SV=1	tr|Q9KLE4|Q9KLE4_VIBCH	74 kDa	1.0586	0.90044	0.81708	0	0	0	0	0
308	Uncharacterized protein OS=Vibrio cholerae serotype O1 (strain ATCC 39315 / El Tor Inaba N16961) GN=VC_0165 PE=4 SV=1	tr|Q9KVI1|Q9KVI1_VIBCH	40 kDa	2.1172	2.2511	0	0	13.488	0	0	0
309	Alpha-1,4 glucan phosphorylase OS=Vibrio cholerae serotype O1 (strain ATCC 39315 / El Tor Inaba N16961) GN=VC_A0013 PE=3 SV=1	tr|Q9KNF1|Q9KNF1_VIBCH	93 kDa	3.1757	3.6018	4.0854	0	0	0	0	0
310	ABC transporter, ATP-binding protein OS=Vibrio cholerae serotype O1 (strain ATCC 39315 / El Tor Inaba N16961) GN=VC_1486 PE=4 SV=1	tr|Q9KRZ7|Q9KRZ7_VIBCH	72 kDa	3.1757	4.052	4.0854	0	0	2.1748	1.8092	0
311	ABC transporter, ATP-binding protein OS=Vibrio cholerae serotype O1 (strain ATCC 39315 / El Tor Inaba N16961) GN=VC_2528 PE=4 SV=1	tr|H9L4Q7|H9L4Q7_VIBCH	27 kDa	2.1172	3.6018	0	0	0	0	16.283	3.6086
312	Maltoporin OS=Vibrio cholerae serotype O1 (strain ATCC 39315 / El Tor Inaba N16961) GN=lamB PE=2 SV=1	sp|Q56652|LAMB_VIBCH	45 kDa	4.2343	3.6018	0	0	13.488	2.1748	0	0
313	4-alpha-glucanotransferase OS=Vibrio cholerae serotype O1 (strain ATCC 39315 / El Tor Inaba N16961) GN=VC_A0014 PE=3 SV=1	tr|Q9KNF0|Q9KNF0_VIBCH	81 kDa	1.5879	3.1515	5.7195	0	0	2.1748	0	0
314	DNA polymerase III, epsilon subunit OS=Vibrio cholerae serotype O1 (strain ATCC 39315 / El Tor Inaba N16961) GN=VC_2233 PE=4 SV=1	tr|Q9KPX9|Q9KPX9_VIBCH	28 kDa	1.5879	1.8009	0	0	0	15.224	19.901	0
315	Helicase, putative OS=Vibrio cholerae serotype O1 (strain ATCC 39315 / El Tor Inaba N16961) GN=VC_1760 PE=4 SV=1	tr|Q9KR83|Q9KR83_VIBCH	105 kDa	0.52929	2.2511	10.622	0	0	0	0	0
316	Sigma-54 dependent transcriptional activator OS=Vibrio cholerae serotype O1 (strain ATCC 39315 / El Tor Inaba N16961) GN=VC_2137 PE=4 SV=1	tr|Q9KQ66|Q9KQ66_VIBCH	55 kDa	4.2343	4.5022	0	0	0	0	0	0
317	Penicillin-binding protein 3 OS=Vibrio cholerae serotype O1 (strain ATCC 39315 / El Tor Inaba N16961) GN=VC_2407 PE=4 SV=1	tr|Q9KPG1|Q9KPG1_VIBCH	63 kDa	0	1.3507	1.6342	0	0	0	0	0
318	Flagellar P-ring protein OS=Vibrio cholerae serotype O1 (strain ATCC 39315 / El Tor Inaba N16961) GN=flgI PE=3 SV=1	sp|Q9KQ14|FLGI_VIBCH	38 kDa	1.5879	1.8009	2.4512	0	13.488	0	1.8092	0
319	Uncharacterized protein OS=Vibrio cholerae serotype O1 (strain ATCC 39315 / El Tor Inaba N16961) GN=VC_1872 PE=4 SV=1	tr|Q9KQX5|Q9KQX5_VIBCH	74 kDa	2.6465	4.052	0.81708	0	1.4987	0	0	0
320	Succinate dehydrogenase iron-sulfur subunit OS=Vibrio cholerae serotype O1 (strain ATCC 39315 / El Tor Inaba N16961) GN=VC_2657 PE=3 SV=1	tr|Q9KNS4|Q9KNS4_VIBCH	28 kDa	3.705	1.8009	0	0	0	0	10.855	0
321	Biosynthetic arginine decarboxylase OS=Vibrio cholerae serotype O1 (strain ATCC 39315 / El Tor Inaba N16961) GN=speA PE=3 SV=2	sp|Q9KLD1|SPEA_VIBCH	72 kDa	4.2343	2.2511	5.7195	0	0	0	0	0
322	Uncharacterized protein OS=Vibrio cholerae serotype O1 (strain ATCC 39315 / El Tor Inaba N16961) GN=VC_2208 PE=4 SV=1	tr|Q9KPZ9|Q9KPZ9_VIBCH	43 kDa	4.2343	5.8529	0	0	7.4935	0	0	0
323	Cytochrome d ubiquinol oxidase, subunit I OS=Vibrio cholerae serotype O1 (strain ATCC 39315 / El Tor Inaba N16961) GN=VC_1844 PE=4 SV=1	tr|Q9KR03|Q9KR03_VIBCH	61 kDa	2.1172	2.7013	3.2683	0	10.491	6.5244	1.8092	0
324	Sigma-54 dependent transcriptional regulator OS=Vibrio cholerae serotype O1 (strain ATCC 39315 / El Tor Inaba N16961) GN=VC_0665 PE=4 SV=1	tr|Q9KU59|Q9KU59_VIBCH	50 kDa	2.6465	3.1515	0	2.3168	0	4.3496	3.6184	0
325	Regulatory protein LuxO OS=Vibrio cholerae serotype O1 (strain ATCC 39315 / El Tor Inaba N16961) GN=luxO PE=1 SV=1	sp|Q9KT84|LUXO_VIBCH	51 kDa	4.2343	4.5022	0	2.3168	4.4961	2.1748	0	0
326	30S ribosomal protein S19 OS=Vibrio cholerae serotype O1 (strain ATCC 39315 / El Tor Inaba N16961) GN=rpsS PE=3 SV=1	sp|Q9KNY8|RS19_VIBCH	10 kDa	3.1757	3.6018	0	0	0	0	3.6184	10.826
327	ADP-L-glycero-D-manno-heptose-6-epimerase OS=Vibrio cholerae serotype O1 (strain ATCC 39315 / El Tor Inaba N16961) GN=hldD PE=3 SV=1	sp|Q06963|HLDD_VIBCH	35 kDa	1.5879	1.3507	0	0	0	30.447	0	0
328	Glutamate synthase, large subunit OS=Vibrio cholerae serotype O1 (strain ATCC 39315 / El Tor Inaba N16961) GN=VC_2376 PE=4 SV=1	tr|Q9KPJ1|Q9KPJ1_VIBCH	164 kDa	1.0586	2.7013	1.6342	0	0	0	0	0
329	GGDEF family protein OS=Vibrio cholerae serotype O1 (strain ATCC 39315 / El Tor Inaba N16961) GN=VC_0900 PE=4 SV=1	tr|Q9KTK2|Q9KTK2_VIBCH	60 kDa	1.0586	2.7013	0	0	0	0	0	0
330	Uncharacterized protein OS=Vibrio cholerae serotype O1 (strain ATCC 39315 / El Tor Inaba N16961) GN=VC_A0283 PE=4 SV=1	tr|Q9KMP1|Q9KMP1_VIBCH	47 kDa	4.2343	2.2511	4.9025	0	0	0	0	0
331	Queuine tRNA-ribosyltransferase OS=Vibrio cholerae serotype O1 (strain ATCC 39315 / El Tor Inaba N16961) GN=tgt PE=3 SV=1	sp|Q9KTY9|TGT_VIBCH	43 kDa	0	2.7013	0	0	8.9923	0	0	0
332	Fatty acid oxidation complex subunit alpha OS=Vibrio cholerae serotype O1 (strain ATCC 39315 / El Tor Inaba N16961) GN=fadJ PE=3 SV=2	sp|Q9KT58|FADJ_VIBCH	77 kDa	1.5879	1.3507	6.5366	0	0	0	0	0
333	Oxaloacetate decarboxylase, alpha subunit OS=Vibrio cholerae serotype O1 (strain ATCC 39315 / El Tor Inaba N16961) GN=VC_0550 PE=4 SV=1	tr|Q9KUH1|Q9KUH1_VIBCH	65 kDa	3.705	3.6018	4.0854	0	0	0	0	0
334	Cyclic AMP receptor protein OS=Vibrio cholerae serotype O1 (strain ATCC 39315 / El Tor Inaba N16961) GN=VC_2614 PE=4 SV=1	tr|Q9KNW6|Q9KNW6_VIBCH	24 kDa	3.1757	3.1515	0	0	0	0	16.283	0
335	Pyruvate kinase OS=Vibrio cholerae serotype O1 (strain ATCC 39315 / El Tor Inaba N16961) GN=VC_2008 PE=3 SV=1	tr|Q9KQJ0|Q9KQJ0_VIBCH	52 kDa	4.2343	6.3031	0	0	0	0	0	0
336	NAD-dependent malic enzyme OS=Vibrio cholerae serotype O1 (strain ATCC 39315 / El Tor Inaba N16961) GN=maeA PE=3 SV=2	sp|Q9KSR8|MAO1_VIBCH	62 kDa	6.3515	4.9524	0	0	0	0	0	0
337	Aminopeptidase P OS=Vibrio cholerae serotype O1 (strain ATCC 39315 / El Tor Inaba N16961) GN=VC_0067 PE=4 SV=1	tr|Q9KVS2|Q9KVS2_VIBCH	67 kDa	3.1757	5.4026	0	0	0	0	0	0
338	DNA repair protein radA OS=Vibrio cholerae serotype O1 (strain ATCC 39315 / El Tor Inaba N16961) GN=VC_2343 PE=3 SV=1	tr|Q9KPM4|Q9KPM4_VIBCH	49 kDa	3.705	4.052	0	6.9503	0	4.3496	0	0
339	Uncharacterized protein OS=Vibrio cholerae serotype O1 (strain ATCC 39315 / El Tor Inaba N16961) GN=VC_A0544 PE=4 SV=1	tr|Q9KM45|Q9KM45_VIBCH	63 kDa	0	0	6.5366	11.584	1.4987	2.1748	0	0
340	DNA ligase OS=Vibrio cholerae serotype O1 (strain ATCC 39315 / El Tor Inaba N16961) GN=ligA PE=3 SV=1	sp|Q9KTD1|DNLJ_VIBCH	73 kDa	3.1757	4.5022	2.4512	0	0	0	0	0
341	Glutamate-ammonia-ligase adenylyltransferase OS=Vibrio cholerae serotype O1 (strain ATCC 39315 / El Tor Inaba N16961) GN=glnE PE=3 SV=1	sp|Q9KPD4|GLNE_VIBCH	109 kDa	1.5879	2.2511	0	0	0	0	0	0
342	Aspartokinase II/homoserine dehydrogenase, methionine-sensitive OS=Vibrio cholerae serotype O1 (strain ATCC 39315 / El Tor Inaba N16961) GN=VC_2684 PE=4 SV=1	tr|Q9KNP7|Q9KNP7_VIBCH	88 kDa	2.6465	4.052	0.81708	0	0	0	0	0
343	Arginine--tRNA ligase OS=Vibrio cholerae serotype O1 (strain ATCC 39315 / El Tor Inaba N16961) GN=argS PE=3 SV=3	sp|Q9KQC6|SYR_VIBCH	64 kDa	4.2343	4.5022	2.4512	0	0	2.1748	0	0
344	Isocitrate dehydrogenase OS=Vibrio cholerae serotype O1 (strain ATCC 39315 / El Tor Inaba N16961) GN=VC_1141 PE=4 SV=1	tr|Q9KSW5|Q9KSW5_VIBCH	81 kDa	2.1172	0.90044	0	0	0	0	0	0
345	ParB family protein OS=Vibrio cholerae serotype O1 (strain ATCC 39315 / El Tor Inaba N16961) GN=VC_A1114 PE=4 SV=1	tr|Q9KKJ3|Q9KKJ3_VIBCH	36 kDa	3.705	5.8529	0	0	0	0	0	0
346	Serine hydroxymethyltransferase 1 OS=Vibrio cholerae serotype O1 (strain ATCC 39315 / El Tor Inaba N16961) GN=glyA1 PE=3 SV=2	sp|Q9KTG1|GLYA1_VIBCH	45 kDa	4.2343	5.8529	0	0	0	0	0	0
347	Flagellar biosynthetic protein FlhF, putative OS=Vibrio cholerae serotype O1 (strain ATCC 39315 / El Tor Inaba N16961) GN=VC_2068 PE=4 SV=1	tr|Q9KQD2|Q9KQD2_VIBCH	55 kDa	1.5879	2.7013	0.81708	2.3168	0	0	1.8092	0
348	Probable transcriptional regulatory protein VC_A0006 OS=Vibrio cholerae serotype O1 (strain ATCC 39315 / El Tor Inaba N16961) GN=VC_A0006 PE=3 SV=1	sp|Q9KNF8|Y2806_VIBCH	26 kDa	4.7636	3.6018	0	0	0	2.1748	0	1.8043
349	Uncharacterized protein OS=Vibrio cholerae serotype O1 (strain ATCC 39315 / El Tor Inaba N16961) GN=VC_1771 PE=4 SV=1	tr|Q9KR72|Q9KR72_VIBCH	140 kDa	0.52929	0.45022	3.2683	0	0	0	0	0
350	Iron-sulfur cluster assembly scaffold protein IscU OS=Vibrio cholerae serotype O1 (strain ATCC 39315 / El Tor Inaba N16961) GN=VC_0749 PE=3 SV=1	tr|Q9KTY1|Q9KTY1_VIBCH	14 kDa	1.5879	2.2511	0.81708	0	0	0	0	14.434
351	DNA polymerase I OS=Vibrio cholerae serotype O1 (strain ATCC 39315 / El Tor Inaba N16961) GN=VC_0108 PE=3 SV=1	tr|Q9KVN3|Q9KVN3_VIBCH	104 kDa	1.0586	0.90044	2.4512	0	0	0	0	0
352	Chemotaxis protein CheV OS=Vibrio cholerae serotype O1 (strain ATCC 39315 / El Tor Inaba N16961) GN=VC_2202 PE=4 SV=1	tr|Q9KQ05|Q9KQ05_VIBCH	34 kDa	3.1757	3.1515	0	0	0	6.5244	0	0
353	Shikimate kinase OS=Vibrio cholerae serotype O1 (strain ATCC 39315 / El Tor Inaba N16961) GN=aroK PE=3 SV=1	sp|Q9KNV1|AROK_VIBCH	20 kDa	3.705	3.1515	0	0	0	0	5.4275	1.8043
354	ADP-heptose--LPS heptosyltransferase II OS=Vibrio cholerae serotype O1 (strain ATCC 39315 / El Tor Inaba N16961) GN=VC_0236 PE=4 SV=1	tr|Q9KVB0|Q9KVB0_VIBCH	39 kDa	0.52929	3.1515	0	0	8.9923	0	0	0
355	Enoyl-[acyl-carrier-protein] reductase [NADH] 1 OS=Vibrio cholerae serotype O1 (strain ATCC 39315 / El Tor Inaba N16961) GN=fabV PE=1 SV=2	sp|Q9KRA3|FABV1_VIBCH	44 kDa	5.2929	4.5022	0	0	0	0	0	1.8043
356	50S ribosomal protein L18 OS=Vibrio cholerae serotype O1 (strain ATCC 39315 / El Tor Inaba N16961) GN=rplR PE=3 SV=1	sp|Q9KP00|RL18_VIBCH	13 kDa	3.705	3.6018	0	0	0	0	0	16.239
357	Ribosomal RNA small subunit methyltransferase J OS=Vibrio cholerae serotype O1 (strain ATCC 39315 / El Tor Inaba N16961) GN=rsmJ PE=3 SV=2	sp|Q9KVR6|RSMJ_VIBCH	29 kDa	0	0.45022	0	0	0	6.5244	0	0
358	DNA topoisomerase 1 OS=Vibrio cholerae serotype O1 (strain ATCC 39315 / El Tor Inaba N16961) GN=topA PE=3 SV=1	sp|Q9KRB2|TOP1_VIBCH	98 kDa	2.1172	1.8009	0	0	0	0	0	0
359	Uncharacterized protein OS=Vibrio cholerae serotype O1 (strain ATCC 39315 / El Tor Inaba N16961) GN=VC_A1085 PE=4 SV=1	tr|Q9KKL8|Q9KKL8_VIBCH	60 kDa	5.2929	4.052	0.81708	0	0	0	0	0
360	3,4-dihydroxy-2-butanone 4-phosphate synthase OS=Vibrio cholerae serotype O1 (strain ATCC 39315 / El Tor Inaba N16961) GN=ribB PE=3 SV=1	tr|Q9KPU3|Q9KPU3_VIBCH	40 kDa	4.7636	4.9524	0	0	1.4987	0	0	0
361	tRNA-specific 2-thiouridylase MnmA OS=Vibrio cholerae serotype O1 (strain ATCC 39315 / El Tor Inaba N16961) GN=mnmA PE=3 SV=1	sp|Q9KSX8|MNMA_VIBCH	42 kDa	2.1172	3.1515	0	0	1.4987	0	1.8092	1.8043
362	Single-stranded-DNA-specific exonuclease RecJ OS=Vibrio cholerae serotype O1 (strain ATCC 39315 / El Tor Inaba N16961) GN=VC_2417 PE=4 SV=1	tr|Q9KPF1|Q9KPF1_VIBCH	65 kDa	1.0586	2.2511	2.4512	0	1.4987	0	0	0
363	Transcriptional regulator OmpR OS=Vibrio cholerae serotype O1 (strain ATCC 39315 / El Tor Inaba N16961) GN=VC_2714 PE=4 SV=1	tr|Q9KNL8|Q9KNL8_VIBCH	27 kDa	2.1172	2.7013	0	0	0	0	5.4275	0
364	D-alanyl-D-alanine carboxypeptidase OS=Vibrio cholerae serotype O1 (strain ATCC 39315 / El Tor Inaba N16961) GN=VC_0947 PE=3 SV=1	tr|Q9KTF5|Q9KTF5_VIBCH	43 kDa	1.5879	1.8009	0	0	14.987	0	0	0
365	Penicillin-binding protein 1A OS=Vibrio cholerae serotype O1 (strain ATCC 39315 / El Tor Inaba N16961) GN=mrcA PE=3 SV=2	sp|Q9KNU5|PBPA_VIBCH	92 kDa	1.5879	3.1515	1.6342	0	0	0	0	0
366	Exodeoxyribonuclease III OS=Vibrio cholerae serotype O1 (strain ATCC 39315 / El Tor Inaba N16961) GN=VC_1860 PE=4 SV=1	tr|Q9KQY7|Q9KQY7_VIBCH	31 kDa	2.6465	2.7013	0	0	0	17.398	0	0
367	Keratin, type II cytoskeletal 78 OS=Homo sapiens GN=KRT78 PE=1 SV=2	sp|Q8N1N4|K2C78_CON-HUMAN	57 kDa	0	0	8.1708	2.3168	1.4987	0	0	1.8043
368	30S ribosomal protein S14 OS=Vibrio cholerae serotype O1 (strain ATCC 39315 / El Tor Inaba N16961) GN=rpsN PE=3 SV=1	sp|Q9KNZ7|RS14_VIBCH	12 kDa	1.0586	2.2511	0.81708	0	0	2.1748	1.8092	14.434
369	Cysteine synthase OS=Vibrio cholerae serotype O1 (strain ATCC 39315 / El Tor Inaba N16961) GN=VC_0968 PE=3 SV=1	tr|Q9KTD4|Q9KTD4_VIBCH	34 kDa	2.1172	2.7013	0	0	0	6.5244	1.8092	1.8043
370	Acetyl-coenzyme A carboxylase carboxyl transferase subunit alpha OS=Vibrio cholerae serotype O1 (strain ATCC 39315 / El Tor Inaba N16961) GN=accA PE=3 SV=1	sp|Q9KPW8|ACCA_VIBCH	36 kDa	2.6465	1.8009	0	0	4.4961	6.5244	0	0
371	2,3,4,5-tetrahydropyridine-2,6-dicarboxylate N-succinyltransferase OS=Vibrio cholerae serotype O1 (strain ATCC 39315 / El Tor Inaba N16961) GN=dapD PE=3 SV=1	sp|Q9KPN7|DAPD_VIBCH	36 kDa	2.1172	2.7013	0	0	2.9974	13.049	0	0
372	FixG-related protein OS=Vibrio cholerae serotype O1 (strain ATCC 39315 / El Tor Inaba N16961) GN=VC_0036 PE=4 SV=1	tr|Q9KVV3|Q9KVV3_VIBCH	56 kDa	1.5879	3.6018	0	6.9503	4.4961	0	0	0
373	Glutamate--tRNA ligase OS=Vibrio cholerae serotype O1 (strain ATCC 39315 / El Tor Inaba N16961) GN=gltX PE=3 SV=1	sp|P0C6Q1|SYE_VIBCH	53 kDa	2.1172	1.8009	0	2.3168	0	0	1.8092	0
374	Uncharacterized protein OS=Vibrio cholerae serotype O1 (strain ATCC 39315 / El Tor Inaba N16961) GN=VC_A0514 PE=4 SV=1	tr|Q9KM74|Q9KM74_VIBCH	25 kDa	0.52929	0.45022	0	0	0	19.573	0	0
375	Recombination-associated protein RdgC OS=Vibrio cholerae serotype O1 (strain ATCC 39315 / El Tor Inaba N16961) GN=rdgC PE=3 SV=1	sp|Q9KU12|RDGC_VIBCH	34 kDa	1.5879	1.3507	0	0	0	10.874	0	0
376	Phosphoribosylformylglycinamidine synthase OS=Vibrio cholerae serotype O1 (strain ATCC 39315 / El Tor Inaba N16961) GN=purL PE=3 SV=1	sp|Q9KTN2|PUR4_VIBCH	141 kDa	1.5879	1.3507	0	0	0	0	0	0
377	Glycerophosphoryl diester phosphodiesterase OS=Vibrio cholerae serotype O1 (strain ATCC 39315 / El Tor Inaba N16961) GN=VC_A0136 PE=4 SV=1	tr|Q9KN30|Q9KN30_VIBCH	42 kDa	2.1172	1.8009	0	0	0	0	0	0
378	Uncharacterized protein OS=Vibrio cholerae serotype O1 (strain ATCC 39315 / El Tor Inaba N16961) GN=VC_1433 PE=4 SV=1	tr|Q9KS28|Q9KS28_VIBCH	35 kDa	3.705	3.1515	0	0	0	2.1748	0	0
379	Fructose-1,6-bisphosphatase class 1 OS=Vibrio cholerae serotype O1 (strain ATCC 39315 / El Tor Inaba N16961) GN=fbp PE=3 SV=1	sp|Q9KP35|F16PA_VIBCH	37 kDa	4.7636	4.5022	0	0	2.9974	0	0	0
380	Penicillin-binding protein activator LpoA OS=Vibrio cholerae serotype O1 (strain ATCC 39315 / El Tor Inaba N16961) GN=lpoA PE=3 SV=2	sp|Q9KUE0|LPOA_VIBCH	68 kDa	0	0	11.439	0	0	0	0	0
381	CapK protein, putative OS=Vibrio cholerae serotype O1 (strain ATCC 39315 / El Tor Inaba N16961) GN=VC_0924 PE=4 SV=1	tr|Q9KTH8|Q9KTH8_VIBCH	51 kDa	2.6465	2.2511	0	0	1.4987	2.1748	0	0
382	Vimentin OS=Homo sapiens GN=VIM PE=1 SV=4	sp|P08670|VIME_CON-HUMAN	54 kDa	0	0	0	0	0	6.5244	3.6184	3.6086
383	Delta-aminolevulinic acid dehydratase OS=Vibrio cholerae serotype O1 (strain ATCC 39315 / El Tor Inaba N16961) GN=VC_0105 PE=3 SV=1	tr|Q9KVN6|Q9KVN6_VIBCH	39 kDa	3.1757	2.2511	0	2.3168	0	0	0	0
384	Uncharacterized protein OS=Vibrio cholerae serotype O1 (strain ATCC 39315 / El Tor Inaba N16961) GN=VC_0209 PE=4 SV=1	tr|Q9KVD7|Q9KVD7_VIBCH	33 kDa	2.1172	2.2511	0	0	0	6.5244	1.8092	0
385	50S ribosomal protein L10 OS=Vibrio cholerae serotype O1 (strain ATCC 39315 / El Tor Inaba N16961) GN=rplJ PE=3 SV=1	sp|Q9KV32|RL10_VIBCH	17 kDa	2.1172	1.8009	0	0	0	2.1748	0	12.63
386	tRNA-2-methylthio-N(6)-dimethylallyladenosine synthase OS=Vibrio cholerae serotype O1 (strain ATCC 39315 / El Tor Inaba N16961) GN=miaB PE=3 SV=1	sp|Q9KTE0|MIAB_VIBCH	54 kDa	2.1172	3.1515	0	4.6335	1.4987	0	0	0
387	Uncharacterized protein OS=Vibrio cholerae serotype O1 (strain ATCC 39315 / El Tor Inaba N16961) GN=VC_1607 PE=4 SV=1	tr|Q9KRM9|Q9KRM9_VIBCH	36 kDa	2.1172	1.8009	0	0	13.488	8.6992	0	0
388	Proline--tRNA ligase OS=Vibrio cholerae serotype O1 (strain ATCC 39315 / El Tor Inaba N16961) GN=proS PE=3 SV=1	sp|Q9KTM7|SYP_VIBCH	63 kDa	1.5879	3.6018	2.4512	0	0	0	0	0
389	DNA polymerase III subunit alpha OS=Vibrio cholerae serotype O1 (strain ATCC 39315 / El Tor Inaba N16961) GN=dnaE PE=3 SV=3	sp|P52022|DPO3A_VIBCH	130 kDa	0.52929	0	0	0	0	0	0	0
390	DNA mismatch repair protein MutS OS=Vibrio cholerae serotype O1 (strain ATCC 39315 / El Tor Inaba N16961) GN=mutS PE=3 SV=1	sp|Q9KUI6|MUTS_VIBCH	96 kDa	1.5879	1.8009	6.5366	0	0	0	0	0
391	Uncharacterized protein OS=Vibrio cholerae serotype O1 (strain ATCC 39315 / El Tor Inaba N16961) GN=VC_1067 PE=4 SV=1	tr|Q9KT38|Q9KT38_VIBCH	79 kDa	1.5879	0.90044	8.1708	0	0	0	0	0
392	Acetate kinase 2 OS=Vibrio cholerae serotype O1 (strain ATCC 39315 / El Tor Inaba N16961) GN=ackA2 PE=3 SV=1	sp|Q9KMT5|ACKA2_VIBCH	43 kDa	3.1757	3.6018	0	0	5.9948	0	0	0
393	Uncharacterized protein OS=Vibrio cholerae serotype O1 (strain ATCC 39315 / El Tor Inaba N16961) GN=VC_0806 PE=4 SV=1	tr|Q9KTT2|Q9KTT2_VIBCH	59 kDa	3.705	4.052	3.2683	0	0	0	0	0
394	N-acetylmuramoyl-L-alanine amidase OS=Vibrio cholerae serotype O1 (strain ATCC 39315 / El Tor Inaba N16961) GN=VC_0344 PE=4 SV=1	tr|Q9KV14|Q9KV14_VIBCH	64 kDa	2.1172	1.8009	8.1708	0	0	0	0	0
395	Probable thiol peroxidase OS=Vibrio cholerae serotype O1 (strain ATCC 39315 / El Tor Inaba N16961) GN=tpx PE=3 SV=1	sp|P0C6P9|TPX_VIBCH	18 kDa	3.1757	4.052	0	0	0	0	0	5.4129
396	Ribose-phosphate pyrophosphokinase OS=Vibrio cholerae serotype O1 (strain ATCC 39315 / El Tor Inaba N16961) GN=prs PE=3 SV=1	sp|Q9KQ22|KPRS_VIBCH	34 kDa	1.0586	0.90044	0.81708	0	2.9974	21.748	7.2367	3.6086
397	Keratin, type II cytoskeletal 74 OS=Homo sapiens GN=KRT74 PE=1 SV=2	sp|Q7RTS7|K2C74_CON-HUMAN	58 kDa	0	0	6.5366	4.6335	2.9974	2.1748	3.6184	3.6086
398	4-hydroxy-3-methylbut-2-en-1-yl diphosphate synthase (flavodoxin) OS=Vibrio cholerae serotype O1 (strain ATCC 39315 / El Tor Inaba N16961) GN=ispG PE=3 SV=2	sp|Q9KTX1|ISPG_VIBCH	41 kDa	0.52929	0	0	0	7.4935	2.1748	0	0
399	Uncharacterized protein OS=Vibrio cholerae serotype O1 (strain ATCC 39315 / El Tor Inaba N16961) GN=VC_A0079 PE=4 SV=1	tr|Q9KN86|Q9KN86_VIBCH	48 kDa	0	0	0	11.584	1.4987	4.3496	3.6184	0
400	Inositol-1-monophosphatase OS=Vibrio cholerae serotype O1 (strain ATCC 39315 / El Tor Inaba N16961) GN=VC_0745 PE=3 SV=2	sp|Q9KTY5|SUHB_VIBCH	29 kDa	3.705	2.7013	0	0	0	10.874	3.6184	3.6086
401	Methionine synthase OS=Vibrio cholerae serotype O1 (strain ATCC 39315 / El Tor Inaba N16961) GN=metH PE=3 SV=1	sp|Q9KUW9|METH_VIBCH	136 kDa	1.5879	1.8009	0	0	0	0	0	0
402	Uncharacterized protein OS=Vibrio cholerae serotype O1 (strain ATCC 39315 / El Tor Inaba N16961) GN=VC_2443 PE=4 SV=1	tr|Q9KPC9|Q9KPC9_VIBCH	23 kDa	0.52929	0.90044	0	0	0	0	9.0459	3.6086
403	Sensory box sensor histidine kinase/response regulator OS=Vibrio cholerae serotype O1 (strain ATCC 39315 / El Tor Inaba N16961) GN=VC_1349 PE=4 SV=1	tr|Q9KSB0|Q9KSB0_VIBCH	149 kDa	0	0.45022	0	0	0	0	0	0
404	ATP-dependent helicase HrpB OS=Vibrio cholerae serotype O1 (strain ATCC 39315 / El Tor Inaba N16961) GN=VC_0601 PE=4 SV=1	tr|Q9KUC1|Q9KUC1_VIBCH	91 kDa	0	0.90044	1.6342	0	0	0	0	0
405	Uncharacterized protein OS=Vibrio cholerae serotype O1 (strain ATCC 39315 / El Tor Inaba N16961) GN=VC_1600 PE=4 SV=1	tr|Q9KRN6|Q9KRN6_VIBCH	26 kDa	1.0586	1.3507	0	0	0	8.6992	7.2367	0
406	Uncharacterized protein OS=Vibrio cholerae serotype O1 (strain ATCC 39315 / El Tor Inaba N16961) GN=VC_A0441 PE=4 SV=1	tr|Q9KMC3|Q9KMC3_VIBCH	36 kDa	1.5879	1.3507	0	0	0	4.3496	0	0
407	Flagellar hook-associated protein 2 OS=Vibrio cholerae serotype O1 (strain ATCC 39315 / El Tor Inaba N16961) GN=fliD PE=3 SV=1	sp|Q9KQ63|FLID_VIBCH	72 kDa	0	0	1.6342	0	0	0	0	0
408	Exopolysaccharide biosynthesis protein, putative OS=Vibrio cholerae serotype O1 (strain ATCC 39315 / El Tor Inaba N16961) GN=VC_0937 PE=4 SV=1	tr|Q9KTG5|Q9KTG5_VIBCH	83 kDa	1.5879	1.3507	4.0854	0	0	0	0	0
409	Keratin, type II cytoskeletal 1b OS=Homo sapiens GN=KRT77 PE=1 SV=3	sp|Q7Z794|K2C1B_CON-HUMAN	62 kDa	0	0	13.073	6.9503	4.4961	0	0	23.456
410	Uncharacterized protein OS=Vibrio cholerae serotype O1 (strain ATCC 39315 / El Tor Inaba N16961) GN=VC_1162 PE=4 SV=1	tr|Q9KSU4|Q9KSU4_VIBCH	28 kDa	0	0.45022	0	0	0	15.224	7.2367	0
411	Uncharacterized protein OS=Vibrio cholerae serotype O1 (strain ATCC 39315 / El Tor Inaba N16961) GN=VC_0942 PE=4 SV=1	tr|Q9KTG0|Q9KTG0_VIBCH	13 kDa	0.52929	0.90044	0	0	0	0	0	9.0214
412	LPS-assembly protein LptD OS=Vibrio cholerae serotype O1 (strain ATCC 39315 / El Tor Inaba N16961) GN=lptD PE=3 SV=2	sp|Q9KUR9|LPTD_VIBCH	89 kDa	0.52929	0	16.342	0	0	0	0	0
413	Phage shock protein C OS=Vibrio cholerae serotype O1 (strain ATCC 39315 / El Tor Inaba N16961) GN=VC_1676 PE=4 SV=1	tr|Q9KRG6|Q9KRG6_VIBCH	16 kDa	0.52929	0.45022	0	0	0	0	0	0
414	Ribosomal RNA large subunit methyltransferase I OS=Vibrio cholerae serotype O1 (strain ATCC 39315 / El Tor Inaba N16961) GN=rlmI PE=3 SV=2	sp|Q9KSA5|RLMI_VIBCH	45 kDa	2.1172	2.7013	0	2.3168	13.488	0	0	0
415	Uncharacterized protein OS=Vibrio cholerae serotype O1 (strain ATCC 39315 / El Tor Inaba N16961) GN=VC_2207 PE=4 SV=1	tr|Q9KQ00|Q9KQ00_VIBCH	25 kDa	2.1172	1.8009	0	0	0	0	9.0459	3.6086
416	Uncharacterized protein OS=Vibrio cholerae serotype O1 (strain ATCC 39315 / El Tor Inaba N16961) GN=VC_0973 PE=4 SV=1	tr|Q9KTC9|Q9KTC9_VIBCH	30 kDa	2.1172	2.2511	0	0	0	13.049	0	0
417	DamX-related protein OS=Vibrio cholerae serotype O1 (strain ATCC 39315 / El Tor Inaba N16961) GN=VC_A0573 PE=4 SV=1	tr|Q9KM16|Q9KM16_VIBCH	21 kDa	1.0586	0.90044	0	0	0	0	5.4275	1.8043
418	Transporter, AcrB/D/F family OS=Vibrio cholerae serotype O1 (strain ATCC 39315 / El Tor Inaba N16961) GN=VC_1757 PE=4 SV=1	tr|Q9KR85|Q9KR85_VIBCH	111 kDa	3.1757	2.7013	2.4512	0	0	0	0	0
419	DnaK-related protein OS=Vibrio cholerae serotype O1 (strain ATCC 39315 / El Tor Inaba N16961) GN=VC_1374 PE=3 SV=1	tr|Q9KS85|Q9KS85_VIBCH	68 kDa	1.0586	1.3507	2.4512	0	0	0	0	0
420	Oligopeptide ABC transporter, ATP-binding protein OS=Vibrio cholerae serotype O1 (strain ATCC 39315 / El Tor Inaba N16961) GN=VC_1095 PE=4 SV=1	tr|Q9KT10|Q9KT10_VIBCH	37 kDa	1.5879	1.8009	0	0	0	0	0	0
421	UDP-3-O-acylglucosamine N-acyltransferase OS=Vibrio cholerae serotype O1 (strain ATCC 39315 / El Tor Inaba N16961) GN=lpxD PE=3 SV=1	sp|Q9KPW2|LPXD_VIBCH	37 kDa	2.1172	0.90044	0	0	7.4935	0	0	0
422	Cell division protein FtsA OS=Vibrio cholerae serotype O1 (strain ATCC 39315 / El Tor Inaba N16961) GN=ftsA PE=3 SV=1	tr|Q9KPH0|Q9KPH0_VIBCH	46 kDa	3.705	4.052	0	6.9503	0	0	0	0
423	Anaerobic glycerol-3-phosphate dehydrogenase subunit B OS=Vibrio cholerae serotype O1 (strain ATCC 39315 / El Tor Inaba N16961) GN=glpB PE=3 SV=1	sp|Q9KLJ6|GLPB_VIBCH	48 kDa	3.705	2.7013	0	0	0	0	0	0
424	Glycerol-3-phosphate dehydrogenase OS=Vibrio cholerae serotype O1 (strain ATCC 39315 / El Tor Inaba N16961) GN=VC_A0657 PE=3 SV=1	tr|Q9KLT4|Q9KLT4_VIBCH	58 kDa	3.705	4.5022	0	2.3168	0	0	0	0
425	Glycogen phosphorylase, muscle form OS=Oryctolagus cuniculus GN=PYGM PE=1 SV=3	sp|P00489|PYGM_RABIT	97 kDa	0	0	1.6342	0	0	0	0	0
426	Uracil phosphoribosyltransferase OS=Vibrio cholerae serotype O1 (strain ATCC 39315 / El Tor Inaba N16961) GN=upp PE=3 SV=1	sp|Q9KPY7|UPP_VIBCH	23 kDa	4.7636	2.7013	0	0	0	0	7.2367	0
427	ATP synthase subunit b OS=Vibrio cholerae serotype O1 (strain ATCC 39315 / El Tor Inaba N16961) GN=atpF PE=3 SV=1	sp|Q9KNH1|ATPF_VIBCH	18 kDa	2.6465	2.2511	0	0	0	0	0	16.239
428	Uncharacterized protein OS=Vibrio cholerae serotype O1 (strain ATCC 39315 / El Tor Inaba N16961) GN=VC_0998 PE=4 SV=1	tr|Q9KTA5|Q9KTA5_VIBCH	178 kDa	0.52929	0	4.0854	0	0	0	0	0
429	AsmA protein OS=Vibrio cholerae serotype O1 (strain ATCC 39315 / El Tor Inaba N16961) GN=VC_1039 PE=4 SV=1	tr|Q9KT66|Q9KT66_VIBCH	75 kDa	0.52929	0	12.256	0	0	0	0	0
430	Flagellar hook-associated protein FlgM OS=Vibrio cholerae serotype O1 (strain ATCC 39315 / El Tor Inaba N16961) GN=VC_2191 PE=4 SV=1	tr|Q9KQ16|Q9KQ16_VIBCH	69 kDa	0	0	0.81708	0	0	0	0	0
431	Lysophospholipase L2 OS=Vibrio cholerae serotype O1 (strain ATCC 39315 / El Tor Inaba N16961) GN=VC_0135 PE=4 SV=1	tr|H9L4S2|H9L4S2_VIBCH	40 kDa	0	0	0	0	4.4961	4.3496	0	0
432	Iron-containing alcohol dehydrogenase family protein RfbM OS=Vibrio cholerae serotype O1 (strain ATCC 39315 / El Tor Inaba N16961) GN=VC_0250 PE=4 SV=1	tr|Q9KVA0|Q9KVA0_VIBCH	41 kDa	1.0586	0.90044	0	0	1.4987	0	1.8092	3.6086
433	PTS system, trehalose-specific IIBC component OS=Vibrio cholerae serotype O1 (strain ATCC 39315 / El Tor Inaba N16961) GN=VC_0910 PE=4 SV=1	tr|Q9KTJ2|Q9KTJ2_VIBCH	51 kDa	1.5879	2.2511	0.81708	0	7.4935	2.1748	0	0
434	NAD(P) transhydrogenase subunit beta OS=Vibrio cholerae serotype O1 (strain ATCC 39315 / El Tor Inaba N16961) GN=VC_A0564 PE=3 SV=1	tr|Q9KM25|Q9KM25_VIBCH	49 kDa	4.2343	2.7013	0.81708	0	5.9948	0	0	0
435	2`,3`-cyclic-nucleotide 2`-phosphodiesterase, putative OS=Vibrio cholerae serotype O1 (strain ATCC 39315 / El Tor Inaba N16961) GN=VC_2416 PE=3 SV=1	tr|Q9KPF2|Q9KPF2_VIBCH	71 kDa	0.52929	2.2511	0	0	0	0	0	0
436	Methionine--tRNA ligase OS=Vibrio cholerae serotype O1 (strain ATCC 39315 / El Tor Inaba N16961) GN=metG PE=3 SV=2	sp|Q9KT69|SYM_VIBCH	77 kDa	0	0.90044	3.2683	0	0	0	0	0
437	Lipoprotein, putative OS=Vibrio cholerae serotype O1 (strain ATCC 39315 / El Tor Inaba N16961) GN=VC_1195 PE=3 SV=1	tr|Q9KSR1|Q9KSR1_VIBCH	24 kDa	0.52929	1.8009	0	0	0	0	18.092	3.6086
438	L-aspartate oxidase OS=Vibrio cholerae serotype O1 (strain ATCC 39315 / El Tor Inaba N16961) GN=nadB PE=3 SV=2	sp|Q9KPA4|NADB_VIBCH	60 kDa	1.5879	2.7013	0	0	0	0	0	0
439	Valine--tRNA ligase OS=Vibrio cholerae serotype O1 (strain ATCC 39315 / El Tor Inaba N16961) GN=valS PE=3 SV=1	sp|Q9KP73|SYV_VIBCH	108 kDa	0.52929	0.90044	0	0	0	0	0	0
440	Transferase, hexapeptide repeat family OS=Vibrio cholerae serotype O1 (strain ATCC 39315 / El Tor Inaba N16961) GN=VC_0238 PE=4 SV=1	tr|Q9KVA8|Q9KVA8_VIBCH	21 kDa	1.5879	0	0	0	0	0	7.2367	1.8043
441	Stringent starvation protein A OS=Vibrio cholerae serotype O1 (strain ATCC 39315 / El Tor Inaba N16961) GN=VC_0576 PE=3 SV=1	tr|Q9KUE5|Q9KUE5_VIBCH	24 kDa	3.1757	3.6018	0	0	0	0	5.4275	0
442	Antioxidant, AhpC/Tsa family OS=Vibrio cholerae serotype O1 (strain ATCC 39315 / El Tor Inaba N16961) GN=VC_0731 PE=4 SV=1	tr|Q9KTZ9|Q9KTZ9_VIBCH	23 kDa	2.6465	2.7013	0	0	0	0	9.0459	0
443	Chemotaxis protein CheV OS=Vibrio cholerae serotype O1 (strain ATCC 39315 / El Tor Inaba N16961) GN=VC_2006 PE=4 SV=1	tr|Q9KQJ2|Q9KQJ2_VIBCH	35 kDa	1.0586	2.2511	0	0	0	10.874	0	0
444	MutT/nudix family protein OS=Vibrio cholerae serotype O1 (strain ATCC 39315 / El Tor Inaba N16961) GN=VC_2435 PE=4 SV=1	tr|Q9KPD5|Q9KPD5_VIBCH	24 kDa	2.6465	3.6018	0	0	0	0	3.6184	0
445	UPF0176 protein VC_1259 OS=Vibrio cholerae serotype O1 (strain ATCC 39315 / El Tor Inaba N16961) GN=VC_1259 PE=3 SV=2	sp|Q9KSJ7|Y1259_VIBCH	37 kDa	1.5879	1.8009	0	0	11.99	0	0	0
446	UPF0313 protein VC_1711 OS=Vibrio cholerae serotype O1 (strain ATCC 39315 / El Tor Inaba N16961) GN=VC_1711 PE=3 SV=1	REV_sp|Q9KRD1|Y1711_VIBCH	88 kDa	0	0	0	0	1.4987	0	0	0
447	Uncharacterized protein OS=Vibrio cholerae serotype O1 (strain ATCC 39315 / El Tor Inaba N16961) GN=VC_1764 PE=4 SV=1	tr|Q9KR79|Q9KR79_VIBCH	78 kDa	0	0	0	0	0	0	16.283	0
448	Glyceraldehyde 3-phosphate dehydrogenase OS=Vibrio cholerae serotype O1 (strain ATCC 39315 / El Tor Inaba N16961) GN=VC_A0843 PE=3 SV=1	tr|Q9KLA3|Q9KLA3_VIBCH	56 kDa	4.7636	4.9524	0	0	0	0	0	0
449	Aspartate ammonia-lyase OS=Vibrio cholerae serotype O1 (strain ATCC 39315 / El Tor Inaba N16961) GN=VC_2698 PE=3 SV=1	tr|Q9KNN3|Q9KNN3_VIBCH	53 kDa	1.0586	3.1515	0	4.6335	1.4987	4.3496	1.8092	0
450	tRNA pseudouridine synthase B OS=Vibrio cholerae serotype O1 (strain ATCC 39315 / El Tor Inaba N16961) GN=truB PE=3 SV=1	sp|Q9KU78|TRUB_VIBCH	34 kDa	0.52929	1.3507	0	0	10.491	4.3496	1.8092	0
451	Uncharacterized protein OS=Vibrio cholerae serotype O1 (strain ATCC 39315 / El Tor Inaba N16961) GN=VC_0234 PE=4 SV=1	tr|Q9KVB2|Q9KVB2_VIBCH	30 kDa	2.6465	2.7013	0	0	0	0	5.4275	0
452	Flagellar motor switch protein FliM OS=Vibrio cholerae serotype O1 (strain ATCC 39315 / El Tor Inaba N16961) GN=VC_2126 PE=3 SV=1	tr|Q9KQ75|Q9KQ75_VIBCH	40 kDa	0.52929	1.8009	0	0	2.9974	2.1748	0	0
453	Succinylglutamate desuccinylase OS=Vibrio cholerae serotype O1 (strain ATCC 39315 / El Tor Inaba N16961) GN=astE PE=1 SV=1	sp|Q9KSL4|ASTE_VIBCH	39 kDa	3.705	4.5022	0	0	1.4987	2.1748	0	0
454	Autonomous glycyl radical cofactor OS=Vibrio cholerae serotype O1 (strain ATCC 39315 / El Tor Inaba N16961) GN=grcA PE=3 SV=1	sp|Q9KPK6|GRCA_VIBCH	14 kDa	3.705	3.1515	0.81708	0	0	0	0	10.826
455	UDP-N-acetylmuramate--L-alanine ligase OS=Vibrio cholerae serotype O1 (strain ATCC 39315 / El Tor Inaba N16961) GN=murC PE=3 SV=2	sp|Q9KPG8|MURC_VIBCH	53 kDa	2.6465	2.2511	0	2.3168	0	0	0	0
456	Uncharacterized protein OS=Vibrio cholerae serotype O1 (strain ATCC 39315 / El Tor Inaba N16961) GN=VC_1148 PE=4 SV=1	tr|Q9KSV8|Q9KSV8_VIBCH	32 kDa	2.6465	2.7013	0	0	0	6.5244	0	0
457	Ribosomal RNA small subunit methyltransferase A OS=Vibrio cholerae serotype O1 (strain ATCC 39315 / El Tor Inaba N16961) GN=rsmA PE=3 SV=2	sp|Q9KUS2|RSMA_VIBCH	31 kDa	2.1172	3.1515	0	0	0	2.1748	0	0
458	Acetolactate synthase OS=Vibrio cholerae serotype O1 (strain ATCC 39315 / El Tor Inaba N16961) GN=VC_2483 PE=3 SV=1	tr|Q9KP90|Q9KP90_VIBCH	63 kDa	2.1172	1.3507	0.81708	0	0	0	0	0
459	Cation transport ATPase, E1-E2 family OS=Vibrio cholerae serotype O1 (strain ATCC 39315 / El Tor Inaba N16961) GN=VC_1437 PE=3 SV=1	tr|Q9KS24|Q9KS24_VIBCH	86 kDa	3.705	3.1515	0.81708	0	0	0	0	0
460	3-octaprenyl-4-hydroxybenzoate carboxy-lyase OS=Vibrio cholerae serotype O1 (strain ATCC 39315 / El Tor Inaba N16961) GN=ubiD PE=3 SV=1	sp|Q9KV48|UBID_VIBCH	69 kDa	1.0586	1.3507	0.81708	0	0	0	0	0
461	Potassium uptake protein TrkA OS=Vibrio cholerae serotype O1 (strain ATCC 39315 / El Tor Inaba N16961) GN=VC_0043 PE=4 SV=1	tr|Q9KVU6|Q9KVU6_VIBCH	50 kDa	3.1757	3.6018	0	0	0	0	0	0
462	Glucans biosynthesis protein G OS=Vibrio cholerae serotype O1 (strain ATCC 39315 / El Tor Inaba N16961) GN=opgG PE=3 SV=1	sp|Q9KSG8|OPGG_VIBCH	61 kDa	3.705	3.6018	0	0	0	0	0	0
463	Uncharacterized protein OS=Vibrio cholerae serotype O1 (strain ATCC 39315 / El Tor Inaba N16961) GN=VC_A0199 PE=4 SV=1	tr|Q9KMW7|Q9KMW7_VIBCH	74 kDa	0.52929	0.45022	0	0	0	0	0	0
464	Glucose-1-phosphate adenylyltransferase 1 OS=Vibrio cholerae serotype O1 (strain ATCC 39315 / El Tor Inaba N16961) GN=glgC1 PE=3 SV=1	sp|Q9KRB5|GLGC1_VIBCH	45 kDa	2.6465	2.7013	0	0	0	0	0	0
465	Uncharacterized protein OS=Vibrio cholerae serotype O1 (strain ATCC 39315 / El Tor Inaba N16961) GN=VC_A0735 PE=4 SV=1	tr|Q9KLK8|Q9KLK8_VIBCH	27 kDa	0	0	0	0	0	0	9.0459	0
466	Keratin, type II cuticular Hb6 OS=Homo sapiens GN=KRT86 PE=1 SV=1	sp|O43790|KRT86_CON-HUMAN (+1)	53 kDa	0	0	9.8049	0	0	0	0	0
467	Histidine kinase OS=Vibrio cholerae serotype O1 (strain ATCC 39315 / El Tor Inaba N16961) GN=VC_2453 PE=4 SV=1	tr|Q9KPC0|Q9KPC0_VIBCH	104 kDa	0.52929	0.45022	0	0	0	0	0	0
468	Probable phenolic acid decarboxylase OS=Vibrio cholerae serotype O1 (strain ATCC 39315 / El Tor Inaba N16961) GN=padC PE=3 SV=1	sp|Q9KPX2|PADC_VIBCH	20 kDa	1.5879	1.3507	0	0	0	0	5.4275	3.6086
469	Lipoprotein, putative OS=Vibrio cholerae serotype O1 (strain ATCC 39315 / El Tor Inaba N16961) GN=VC_2298 PE=4 SV=1	tr|Q9KPR8|Q9KPR8_VIBCH	22 kDa	2.6465	2.2511	0	0	0	0	9.0459	3.6086
470	Elongation factor P-like protein OS=Vibrio cholerae serotype O1 (strain ATCC 39315 / El Tor Inaba N16961) GN=VC_1209 PE=3 SV=2	sp|Q9KSP7|EFPL_VIBCH	21 kDa	2.1172	2.2511	0	0	0	2.1748	7.2367	0
471	Uncharacterized protein OS=Vibrio cholerae serotype O1 (strain ATCC 39315 / El Tor Inaba N16961) GN=VC_1503 PE=4 SV=1	tr|Q9KRY0|Q9KRY0_VIBCH	33 kDa	0.52929	0.90044	0	0	0	6.5244	1.8092	0
472	ABC transporter, ATP-binding protein OS=Vibrio cholerae serotype O1 (strain ATCC 39315 / El Tor Inaba N16961) GN=VC_1520 PE=4 SV=1	tr|Q9KRW4|Q9KRW4_VIBCH	60 kDa	2.1172	4.5022	0.81708	0	0	0	0	0
473	Long-chain-fatty-acid--CoA ligase, putative OS=Vibrio cholerae serotype O1 (strain ATCC 39315 / El Tor Inaba N16961) GN=VC_2484 PE=4 SV=1	tr|Q9KP89|Q9KP89_VIBCH	68 kDa	2.1172	1.3507	1.6342	0	0	0	0	0
474	3-isopropylmalate dehydratase large subunit OS=Vibrio cholerae serotype O1 (strain ATCC 39315 / El Tor Inaba N16961) GN=leuC PE=3 SV=1	sp|Q9KP81|LEUC_VIBCH	50 kDa	2.6465	1.3507	0	2.3168	0	0	0	0
475	Uncharacterized protein OS=Vibrio cholerae serotype O1 (strain ATCC 39315 / El Tor Inaba N16961) GN=VC_0265 PE=4 SV=1	tr|Q9KV91|Q9KV91_VIBCH	47 kDa	1.5879	1.8009	0	0	5.9948	0	0	0
476	Phosphatidylserine decarboxylase proenzyme OS=Vibrio cholerae serotype O1 (strain ATCC 39315 / El Tor Inaba N16961) GN=psd PE=3 SV=1	sp|Q9KV19|PSD_VIBCH	32 kDa	2.1172	2.7013	0	0	0	0	9.0459	0
477	Galactokinase OS=Vibrio cholerae serotype O1 (strain ATCC 39315 / El Tor Inaba N16961) GN=galK PE=3 SV=2	sp|Q9KRP1|GAL1_VIBCH	42 kDa	3.1757	2.2511	0	0	0	0	0	0
478	Biotin sulfoxide reductase OS=Vibrio cholerae serotype O1 (strain ATCC 39315 / El Tor Inaba N16961) GN=VC_1950 PE=4 SV=1	tr|Q9KQP8|Q9KQP8_VIBCH	89 kDa	0	0	2.4512	0	0	0	0	0
479	UDP-N-acetyl-D-mannosaminuronic acid dehydrogenase OS=Vibrio cholerae serotype O1 (strain ATCC 39315 / El Tor Inaba N16961) GN=VC_0918 PE=3 SV=1	tr|Q9KTI4|Q9KTI4_VIBCH	45 kDa	2.1172	1.8009	0	0	2.9974	0	1.8092	0
480	UDP-N-acetylmuramoyl-tripeptide--D-alanyl-D-alanine ligase OS=Vibrio cholerae serotype O1 (strain ATCC 39315 / El Tor Inaba N16961) GN=murF PE=3 SV=1	tr|Q9KPG3|Q9KPG3_VIBCH	48 kDa	1.5879	1.3507	0	2.3168	0	0	0	0
481	Protein-export membrane protein SecF OS=Vibrio cholerae serotype O1 (strain ATCC 39315 / El Tor Inaba N16961) GN=secF PE=3 SV=1	tr|Q9KTY6|Q9KTY6_VIBCH	34 kDa	3.1757	2.2511	0	0	1.4987	0	3.6184	0
482	HTH-type transcriptional regulator MalT OS=Vibrio cholerae serotype O1 (strain ATCC 39315 / El Tor Inaba N16961) GN=malT PE=3 SV=2	sp|Q9KNF3|MALT_VIBCH	104 kDa	1.5879	2.7013	0	0	0	0	0	0
483	Cell division ATP-binding protein FtsE OS=Vibrio cholerae serotype O1 (strain ATCC 39315 / El Tor Inaba N16961) GN=VC_0148 PE=4 SV=1	tr|Q9KVJ5|Q9KVJ5_VIBCH	26 kDa	2.1172	2.2511	0	0	0	0	5.4275	1.8043
484	Keratin, type I cytoskeletal 18 OS=Homo sapiens GN=KRT18 PE=1 SV=2	sp|P05783|K1C18_CON-HUMAN (+1)	48 kDa	0	0	0	0	0	2.1748	1.8092	0
485	Glutathione synthetase OS=Vibrio cholerae serotype O1 (strain ATCC 39315 / El Tor Inaba N16961) GN=gshB PE=3 SV=1	sp|Q9KUP7|GSHB_VIBCH	35 kDa	3.705	2.2511	0	0	1.4987	4.3496	0	0
486	Periplasmic linker protein, putative OS=Vibrio cholerae serotype O1 (strain ATCC 39315 / El Tor Inaba N16961) GN=VC_1756 PE=4 SV=1	tr|Q9KR86|Q9KR86_VIBCH	40 kDa	1.0586	0.90044	0	0	8.9923	0	0	0
487	Uncharacterized protein OS=Vibrio cholerae serotype O1 (strain ATCC 39315 / El Tor Inaba N16961) GN=VC_A0762 PE=4 SV=1	tr|Q9KLI2|Q9KLI2_VIBCH	56 kDa	0	1.3507	0	2.3168	0	0	0	0
488	Inorganic pyrophosphatase OS=Vibrio cholerae serotype O1 (strain ATCC 39315 / El Tor Inaba N16961) GN=ppa PE=3 SV=1	sp|Q9KP34|IPYR_VIBCH	20 kDa	4.2343	3.6018	0	0	0	0	3.6184	0
489	Extracellular nuclease-related protein OS=Vibrio cholerae serotype O1 (strain ATCC 39315 / El Tor Inaba N16961) GN=VC_2621 PE=4 SV=1	tr|Q9KNV9|Q9KNV9_VIBCH	94 kDa	0.52929	0.90044	2.4512	0	0	0	0	0
490	Uncharacterized protein OS=Vibrio cholerae serotype O1 (strain ATCC 39315 / El Tor Inaba N16961) GN=VC_2344 PE=4 SV=1	tr|Q9KPM3|Q9KPM3_VIBCH	89 kDa	2.1172	2.7013	1.6342	0	0	0	0	0
491	Peptide chain release factor 1 OS=Vibrio cholerae serotype O1 (strain ATCC 39315 / El Tor Inaba N16961) GN=prfA PE=3 SV=1	sp|Q9KQ25|RF1_VIBCH	40 kDa	1.0586	0.90044	0	0	1.4987	0	0	0
492	Uncharacterized protein OS=Vibrio cholerae serotype O1 (strain ATCC 39315 / El Tor Inaba N16961) GN=VC_0231 PE=4 SV=1	tr|Q9KVB5|Q9KVB5_VIBCH	60 kDa	1.5879	2.2511	0	0	0	0	0	0
493	ParA family protein OS=Vibrio cholerae serotype O1 (strain ATCC 39315 / El Tor Inaba N16961) GN=VC_2773 PE=4 SV=1	tr|Q9KNG6|Q9KNG6_VIBCH	28 kDa	2.1172	2.7013	0	0	0	0	3.6184	0
494	ATP synthase gamma chain OS=Vibrio cholerae serotype O1 (strain ATCC 39315 / El Tor Inaba N16961) GN=atpG PE=3 SV=1	sp|Q9KNH4|ATPG_VIBCH	32 kDa	2.1172	1.8009	0	0	0	6.5244	0	0
495	DNA polymerase III subunit beta OS=Vibrio cholerae serotype O1 (strain ATCC 39315 / El Tor Inaba N16961) GN=dnaN PE=3 SV=1	sp|Q9KVX5|DPO3B_VIBCH	41 kDa	2.6465	2.7013	0	0	4.4961	0	0	0
496	Maltose operon periplasmic protein, putative OS=Vibrio cholerae serotype O1 (strain ATCC 39315 / El Tor Inaba N16961) GN=VC_A1027 PE=4 SV=1	tr|Q9KKS3|Q9KKS3_VIBCH	31 kDa	1.5879	1.8009	0	0	0	13.049	0	0
497	Probable D-methionine-binding lipoprotein MetQ OS=Vibrio cholerae serotype O1 (strain ATCC 39315 / El Tor Inaba N16961) GN=metQ PE=3 SV=2	sp|Q9KTJ7|METQ_VIBCH	29 kDa	2.1172	2.2511	0	0	0	10.874	0	0
498	NH(3)-dependent NAD(+) synthetase OS=Vibrio cholerae serotype O1 (strain ATCC 39315 / El Tor Inaba N16961) GN=nadE PE=1 SV=1	sp|Q9KMW1|NADE_VIBCH	30 kDa	3.705	3.6018	0	0	0	0	0	0
499	Exopolyphosphatase OS=Vibrio cholerae serotype O1 (strain ATCC 39315 / El Tor Inaba N16961) GN=ppx PE=3 SV=2	sp|Q9KU08|PPX_VIBCH	56 kDa	3.705	3.6018	0	0	0	0	0	0
500	Heme transport protein HutA OS=Vibrio cholerae serotype O1 (strain ATCC 39315 / El Tor Inaba N16961) GN=VC_A0576 PE=3 SV=1	tr|Q9KM13|Q9KM13_VIBCH	78 kDa	0	0	4.0854	0	0	0	0	0
501	Keratin, type I cytoskeletal 17 OS=Homo sapiens GN=KRT17 PE=1 SV=2	sp|Q04695|K1C17_CON-HUMAN	48 kDa	0	0	13.89	0	4.4961	0	0	10.826
502	ATP-dependent Clp protease ATP-binding subunit ClpX OS=Vibrio cholerae serotype O1 (strain ATCC 39315 / El Tor Inaba N16961) GN=clpX PE=3 SV=1	sp|Q9KQS7|CLPX_VIBCH	46 kDa	4.7636	3.6018	0	0	0	0	0	0
503	SsrA-binding protein OS=Vibrio cholerae serotype O1 (strain ATCC 39315 / El Tor Inaba N16961) GN=smpB PE=3 SV=3	sp|P52116|SSRP_VIBCH	19 kDa	1.0586	1.3507	0.81708	0	0	4.3496	9.0459	7.2171
504	Cytochrome c-type biogenesis protein CcmF OS=Vibrio cholerae serotype O1 (strain ATCC 39315 / El Tor Inaba N16961) GN=VC_2052 PE=4 SV=1	tr|Q9KQE8|Q9KQE8_VIBCH	73 kDa	0	0.90044	0.81708	2.3168	1.4987	0	0	0
505	Soluble lytic murein transglycosylase OS=Vibrio cholerae serotype O1 (strain ATCC 39315 / El Tor Inaba N16961) GN=VC_0700 PE=4 SV=1	REV_tr|Q9KU29|Q9KU29_VIBCH	74 kDa	0	0	0	0	0	0	1.8092	0
506	N utilization substance protein B homolog OS=Vibrio cholerae serotype O1 (strain ATCC 39315 / El Tor Inaba N16961) GN=nusB PE=3 SV=1	sp|Q9KPU5|NUSB_VIBCH	18 kDa	3.705	3.1515	0	0	0	0	0	1.8043
507	Uncharacterized protein OS=Vibrio cholerae serotype O1 (strain ATCC 39315 / El Tor Inaba N16961) GN=VC_1577 PE=4 SV=1	tr|Q9KRQ9|Q9KRQ9_VIBCH	31 kDa	0.52929	1.3507	0	0	0	13.049	1.8092	0
508	VisC protein OS=Vibrio cholerae serotype O1 (strain ATCC 39315 / El Tor Inaba N16961) GN=VC_2474 PE=4 SV=1	tr|Q9KP99|Q9KP99_VIBCH	45 kDa	1.5879	0.90044	0	0	2.9974	0	0	0
509	UPF0227 protein VC_1892 OS=Vibrio cholerae serotype O1 (strain ATCC 39315 / El Tor Inaba N16961) GN=VC_1892 PE=3 SV=1	sp|Q9KQV6|Y1892_VIBCH	21 kDa	2.1172	2.7013	0	0	0	0	1.8092	1.8043
510	RNA pyrophosphohydrolase OS=Vibrio cholerae serotype O1 (strain ATCC 39315 / El Tor Inaba N16961) GN=rppH PE=3 SV=2	sp|Q9KU53|RPPH_VIBCH	20 kDa	0.52929	0.90044	0	0	0	0	10.855	3.6086
511	Nucleoid-associated protein VC_1055 OS=Vibrio cholerae serotype O1 (strain ATCC 39315 / El Tor Inaba N16961) GN=VC_1055 PE=3 SV=2	sp|Q9KT50|Y1055_VIBCH	12 kDa	0.52929	0.45022	0	0	0	0	0	0
512	PhoH family protein OS=Vibrio cholerae serotype O1 (strain ATCC 39315 / El Tor Inaba N16961) GN=VC_0961 PE=4 SV=1	tr|Q9KTE1|Q9KTE1_VIBCH	42 kDa	1.0586	0.45022	0	0	13.488	0	0	0
513	Outer membrane protein assembly factor BamC OS=Vibrio cholerae serotype O1 (strain ATCC 39315 / El Tor Inaba N16961) GN=bamC PE=3 SV=1	sp|Q9KQ48|BAMC_VIBCH	38 kDa	1.0586	0.45022	0	0	5.9948	0	0	0
514	Cell shape-determining protein MreC OS=Vibrio cholerae serotype O1 (strain ATCC 39315 / El Tor Inaba N16961) GN=VC_0416 PE=3 SV=1	tr|Q9KUU9|Q9KUU9_VIBCH	33 kDa	1.0586	0.90044	0	0	0	4.3496	0	0
515	DNA-directed RNA polymerase subunit beta OS=Vibrio cholerae serotype O1 (strain ATCC 39315 / El Tor Inaba N16961) GN=rpoB PE=1 SV=2	REV_sp|Q9KV30|RPOB_VIBCH	149 kDa	0	0	0.81708	0	0	0	0	0
516	Methyl-accepting chemotaxis protein HlyB OS=Vibrio cholerae serotype O1 (strain ATCC 39315 / El Tor Inaba N16961) GN=hlyB PE=3 SV=2	sp|P15492|HLYB_VIBCH	60 kDa	1.5879	1.3507	0	0	1.4987	0	1.8092	0
517	Phosphomannomutase, putative OS=Vibrio cholerae serotype O1 (strain ATCC 39315 / El Tor Inaba N16961) GN=VC_A1041 PE=3 SV=1	tr|Q9KKR1|Q9KKR1_VIBCH	62 kDa	1.5879	2.7013	1.6342	0	0	0	0	0
518	Glucans biosynthesis glucosyltransferase H OS=Vibrio cholerae serotype O1 (strain ATCC 39315 / El Tor Inaba N16961) GN=opgH PE=3 SV=1	sp|Q9KSG9|OPGH_VIBCH	80 kDa	2.1172	2.2511	1.6342	0	0	0	0	0
519	Lipopolysaccharide biosynthesis protein RfbV OS=Vibrio cholerae serotype O1 (strain ATCC 39315 / El Tor Inaba N16961) GN=VC_0259 PE=4 SV=1	tr|H9L4P1|H9L4P1_VIBCH	47 kDa	1.5879	2.2511	0	0	1.4987	0	0	0
520	DNA polymerase III, subunits gamma and tau OS=Vibrio cholerae serotype O1 (strain ATCC 39315 / El Tor Inaba N16961) GN=VC_1054 PE=4 SV=1	tr|Q9KT51|Q9KT51_VIBCH	76 kDa	0	0	6.5366	0	0	0	0	0
521	Lipid A biosynthesis lauroyltransferase OS=Vibrio cholerae serotype O1 (strain ATCC 39315 / El Tor Inaba N16961) GN=lpxL PE=3 SV=1	tr|Q9KVD3|Q9KVD3_VIBCH	37 kDa	1.5879	2.7013	0	0	0	10.874	0	0
522	30S ribosomal protein S15 OS=Vibrio cholerae serotype O1 (strain ATCC 39315 / El Tor Inaba N16961) GN=rpsO PE=3 SV=1	sp|Q9KU77|RS15_VIBCH	10 kDa	0.52929	0.45022	0	0	0	0	0	1.8043
523	RNA-binding protein Hfq OS=Vibrio cholerae serotype O1 (strain ATCC 39315 / El Tor Inaba N16961) GN=hfq PE=1 SV=1	sp|Q9KV11|HFQ_VIBCH	10 kDa	2.6465	0.45022	0	0	0	0	0	5.4129
524	Mannose-6-phosphate isomerase OS=Vibrio cholerae serotype O1 (strain ATCC 39315 / El Tor Inaba N16961) GN=VC_0269 PE=3 SV=1	tr|Q9KV87|Q9KV87_VIBCH	44 kDa	2.6465	2.7013	0	0	5.9948	0	0	0
525	Twitching motility protein PilT OS=Vibrio cholerae serotype O1 (strain ATCC 39315 / El Tor Inaba N16961) GN=VC_0463 PE=4 SV=1	tr|Q9KUQ2|Q9KUQ2_VIBCH	41 kDa	2.1172	3.1515	0	0	0	0	0	0
526	Uncharacterized protein OS=Vibrio cholerae serotype O1 (strain ATCC 39315 / El Tor Inaba N16961) GN=VC_1710 PE=4 SV=1	tr|Q9KRD2|Q9KRD2_VIBCH	92 kDa	0	0.45022	6.5366	0	0	0	0	0
527	Gonadoliberin III-related protein OS=Vibrio cholerae serotype O1 (strain ATCC 39315 / El Tor Inaba N16961) GN=VC_1161 PE=4 SV=1	tr|Q9KSU5|Q9KSU5_VIBCH	55 kDa	0.52929	0.90044	0.81708	2.3168	2.9974	4.3496	1.8092	0
528	Methionyl-tRNA formyltransferase OS=Vibrio cholerae serotype O1 (strain ATCC 39315 / El Tor Inaba N16961) GN=fmt PE=1 SV=1	sp|Q9KVU4|FMT_VIBCH	34 kDa	1.0586	1.8009	0	0	1.4987	4.3496	0	0
529	Fumarate hydratase, class I, putative OS=Vibrio cholerae serotype O1 (strain ATCC 39315 / El Tor Inaba N16961) GN=VC_1304 PE=4 SV=1	tr|Q9KSF2|Q9KSF2_VIBCH	55 kDa	0.52929	0.90044	0.81708	0	0	0	0	0
530	LPS-assembly lipoprotein LptE OS=Vibrio cholerae serotype O1 (strain ATCC 39315 / El Tor Inaba N16961) GN=lptE PE=3 SV=1	tr|Q9KTE8|Q9KTE8_VIBCH	24 kDa	0.52929	0.45022	0	0	0	0	16.283	1.8043
531	Cob(I)alamin adenosyltransferase OS=Vibrio cholerae serotype O1 (strain ATCC 39315 / El Tor Inaba N16961) GN=VC_1040 PE=4 SV=1	tr|Q9KT65|Q9KT65_VIBCH	22 kDa	0	0.45022	0	0	1.4987	0	0	0
532	Uncharacterized protein OS=Vibrio cholerae serotype O1 (strain ATCC 39315 / El Tor Inaba N16961) GN=VC_A0058 PE=4 SV=1	tr|Q9KNA7|Q9KNA7_VIBCH	34 kDa	1.5879	1.8009	0	0	0	2.1748	0	0
533	Anaerobic C4-dicarboxylate transporter OS=Vibrio cholerae serotype O1 (strain ATCC 39315 / El Tor Inaba N16961) GN=VC_A0205 PE=3 SV=1	tr|Q9KMW3|Q9KMW3_VIBCH	48 kDa	2.1172	1.8009	0	0	0	4.3496	0	0
534	Adenylate kinase OS=Vibrio cholerae serotype O1 (strain ATCC 39315 / El Tor Inaba N16961) GN=adk PE=1 SV=1	sp|Q9KTB7|KAD_VIBCH	23 kDa	2.6465	2.2511	0	0	0	0	7.2367	0
535	Exoribonuclease 2 OS=Vibrio cholerae serotype O1 (strain ATCC 39315 / El Tor Inaba N16961) GN=rnb PE=3 SV=1	sp|Q9KLE1|RNB_VIBCH	76 kDa	1.5879	2.2511	0	0	0	0	0	0
536	ATP-dependent DNA helicase RecG OS=Vibrio cholerae serotype O1 (strain ATCC 39315 / El Tor Inaba N16961) GN=recG PE=3 SV=1	tr|Q9KNM1|Q9KNM1_VIBCH	77 kDa	1.5879	1.3507	0.81708	0	0	0	0	0
537	Cytochrome b OS=Vibrio cholerae serotype O1 (strain ATCC 39315 / El Tor Inaba N16961) GN=VC_0574 PE=3 SV=1	tr|Q9KUE7|Q9KUE7_VIBCH	48 kDa	2.6465	2.2511	0	0	0	2.1748	0	0
538	Uncharacterized protein OS=Vibrio cholerae serotype O1 (strain ATCC 39315 / El Tor Inaba N16961) GN=VC_1501 PE=4 SV=1	tr|Q9KRY2|Q9KRY2_VIBCH	96 kDa	0.52929	0.90044	7.3537	0	0	0	0	0
539	Helicase-related protein OS=Vibrio cholerae serotype O1 (strain ATCC 39315 / El Tor Inaba N16961) GN=VC_0812 PE=4 SV=1	tr|Q9KTS6|Q9KTS6_VIBCH	111 kDa	0	0	2.4512	0	0	0	0	0
540	Nitrogen regulation protein NR(I) OS=Vibrio cholerae serotype O1 (strain ATCC 39315 / El Tor Inaba N16961) GN=VC_2749 PE=4 SV=1	tr|Q9KNI9|Q9KNI9_VIBCH	53 kDa	2.6465	1.8009	0	0	0	0	0	0
541	Serine--tRNA ligase OS=Vibrio cholerae serotype O1 (strain ATCC 39315 / El Tor Inaba N16961) GN=serS PE=3 SV=1	sp|Q9KSZ6|SYS_VIBCH	49 kDa	2.1172	2.2511	0	0	0	0	0	0
542	Citrate synthase OS=Vibrio cholerae serotype O1 (strain ATCC 39315 / El Tor Inaba N16961) GN=VC_2092 PE=3 SV=1	tr|Q9KQA8|Q9KQA8_VIBCH	49 kDa	3.705	2.7013	0	0	0	0	0	0
543	Hemolysin-related protein OS=Vibrio cholerae serotype O1 (strain ATCC 39315 / El Tor Inaba N16961) GN=VC_1888 PE=4 SV=1	tr|Q9KQW0|Q9KQW0_VIBCH	75 kDa	0	0	6.5366	0	0	0	3.6184	0
544	Protease, putative OS=Vibrio cholerae serotype O1 (strain ATCC 39315 / El Tor Inaba N16961) GN=VC_0717 PE=4 SV=1	tr|Q9KU13|Q9KU13_VIBCH	52 kDa	3.1757	3.1515	0	0	0	0	0	0
545	Ribosomal large subunit pseudouridine synthase D OS=Vibrio cholerae serotype O1 (strain ATCC 39315 / El Tor Inaba N16961) GN=rluD PE=3 SV=1	sp|Q9KU20|RLUD_VIBCH	37 kDa	3.705	2.7013	0	0	0	0	0	0
546	Oligopeptide ABC transporter, ATP-binding protein OS=Vibrio cholerae serotype O1 (strain ATCC 39315 / El Tor Inaba N16961) GN=VC_1094 PE=4 SV=1	tr|Q9KT11|Q9KT11_VIBCH	36 kDa	1.5879	1.3507	0	0	0	0	0	0
547	Phosphoglucosamine mutase OS=Vibrio cholerae serotype O1 (strain ATCC 39315 / El Tor Inaba N16961) GN=glmM PE=3 SV=1	sp|Q9KU84|GLMM_VIBCH	48 kDa	3.1757	2.2511	0	0	0	0	0	0
548	Soluble pyridine nucleotide transhydrogenase OS=Vibrio cholerae serotype O1 (strain ATCC 39315 / El Tor Inaba N16961) GN=sthA PE=3 SV=2	sp|P50529|STHA_VIBCH	51 kDa	4.7636	2.7013	0	0	0	0	0	0
549	Hemolysin secretion ATP-binding protein, putative OS=Vibrio cholerae serotype O1 (strain ATCC 39315 / El Tor Inaba N16961) GN=VC_0199 PE=4 SV=1	tr|Q9KVE7|Q9KVE7_VIBCH	69 kDa	0	0.45022	0	0	0	0	0	0
550	Uncharacterized protein OS=Vibrio cholerae serotype O1 (strain ATCC 39315 / El Tor Inaba N16961) GN=VC_1485 PE=4 SV=1	tr|Q9KRZ8|Q9KRZ8_VIBCH	61 kDa	0	0	4.9025	11.584	0	0	0	0
551	Uncharacterized protein OS=Vibrio cholerae serotype O1 (strain ATCC 39315 / El Tor Inaba N16961) GN=VC_A0174 PE=4 SV=1	tr|Q9KMZ2|Q9KMZ2_VIBCH	35 kDa	1.0586	1.3507	0.81708	0	1.4987	6.5244	1.8092	0
552	TolA protein OS=Vibrio cholerae serotype O1 (strain ATCC 39315 / El Tor Inaba N16961) GN=VC_1837 PE=4 SV=1	tr|Q9KR10|Q9KR10_VIBCH	40 kDa	0	0	0	0	1.4987	0	0	0
553	30S ribosomal protein S20 OS=Vibrio cholerae serotype O1 (strain ATCC 39315 / El Tor Inaba N16961) GN=rpsT PE=3 SV=2	sp|O34239|RS20_VIBCH	10 kDa	1.0586	0.90044	0	0	0	0	1.8092	5.4129
554	DNA translocase FtsK OS=Vibrio cholerae serotype O1 (strain ATCC 39315 / El Tor Inaba N16961) GN=ftsK PE=3 SV=2	sp|Q84I33|FTSK_VIBCH	106 kDa	0.52929	0.45022	3.2683	0	0	0	0	0
555	Oxygen-dependent coproporphyrinogen-III oxidase OS=Vibrio cholerae serotype O1 (strain ATCC 39315 / El Tor Inaba N16961) GN=hemF PE=3 SV=1	sp|Q9KVT4|HEM6_VIBCH	35 kDa	1.0586	1.3507	0	0	0	4.3496	0	0
556	Uncharacterized protein OS=Vibrio cholerae serotype O1 (strain ATCC 39315 / El Tor Inaba N16961) GN=VC_2567 PE=4 SV=1	tr|Q9KP12|Q9KP12_VIBCH	22 kDa	1.0586	0.90044	0	0	0	0	5.4275	0
557	Glutamate synthase, large subunit OS=Vibrio cholerae serotype O1 (strain ATCC 39315 / El Tor Inaba N16961) GN=VC_2373 PE=4 SV=1	REV_tr|Q9KPJ4|Q9KPJ4_VIBCH	169 kDa	0	0.45022	0	0	0	0	0	0
558	Helicase-related protein OS=Vibrio cholerae serotype O1 (strain ATCC 39315 / El Tor Inaba N16961) GN=VC_1636 PE=4 SV=1	tr|Q9KRK4|Q9KRK4_VIBCH	74 kDa	0.52929	0.45022	4.0854	0	0	0	0	0
559	Methionine aminopeptidase OS=Vibrio cholerae serotype O1 (strain ATCC 39315 / El Tor Inaba N16961) GN=map PE=3 SV=1	tr|Q9KPV1|Q9KPV1_VIBCH	31 kDa	2.6465	1.8009	0	0	0	0	0	0
560	2`,3`-cyclic-nucleotide 2`-phosphodiesterase OS=Vibrio cholerae serotype O1 (strain ATCC 39315 / El Tor Inaba N16961) GN=VC_2562 PE=3 SV=1	tr|Q9KP17|Q9KP17_VIBCH	75 kDa	2.6465	2.2511	3.2683	0	0	0	0	0
561	Succinyl-CoA ligase [ADP-forming] subunit alpha OS=Vibrio cholerae serotype O1 (strain ATCC 39315 / El Tor Inaba N16961) GN=VC_2084 PE=3 SV=1	tr|Q9KQB6|Q9KQB6_VIBCH	30 kDa	2.1172	3.6018	0	0	0	2.1748	0	0
562	Sigma-54 dependent response regulator OS=Vibrio cholerae serotype O1 (strain ATCC 39315 / El Tor Inaba N16961) GN=VC_2135 PE=4 SV=1	tr|Q9KQ67|Q9KQ67_VIBCH	52 kDa	2.6465	1.8009	0	0	0	0	0	0
563	Outer membrane protein assembly factor BamB OS=Vibrio cholerae serotype O1 (strain ATCC 39315 / El Tor Inaba N16961) GN=bamB PE=3 SV=1	sp|Q9KTW8|BAMB_VIBCH	41 kDa	2.6465	1.8009	0	0	2.9974	0	0	0
564	ATP-dependent DNA helicase Rep OS=Vibrio cholerae serotype O1 (strain ATCC 39315 / El Tor Inaba N16961) GN=rep PE=3 SV=1	tr|Q9KVH9|Q9KVH9_VIBCH	77 kDa	0.52929	1.3507	1.6342	0	0	0	0	0
565	Cbb3-type cytochrome c oxidase subunit OS=Vibrio cholerae serotype O1 (strain ATCC 39315 / El Tor Inaba N16961) GN=VC_1439 PE=3 SV=1	tr|Q9KS22|Q9KS22_VIBCH	36 kDa	3.705	2.7013	0	0	0	2.1748	0	0
566	Uncharacterized protein OS=Vibrio cholerae serotype O1 (strain ATCC 39315 / El Tor Inaba N16961) GN=VC_A0167 PE=4 SV=1	tr|Q9KMZ9|Q9KMZ9_VIBCH	29 kDa	0.52929	0	0	0	0	4.3496	21.71	0
567	Ribosome biogenesis GTPase A OS=Vibrio cholerae serotype O1 (strain ATCC 39315 / El Tor Inaba N16961) GN=VC_A0528 PE=3 SV=1	tr|Q9KM60|Q9KM60_VIBCH	36 kDa	1.5879	0.90044	0	0	5.9948	2.1748	1.8092	0
568	Uncharacterized protein OS=Vibrio cholerae serotype O1 (strain ATCC 39315 / El Tor Inaba N16961) GN=VC_0132 PE=4 SV=1	tr|Q9KVL0|Q9KVL0_VIBCH	58 kDa	2.1172	2.7013	0.81708	6.9503	1.4987	0	0	0
569	Amino acid biosynthesis aminotransferase OS=Vibrio cholerae serotype O1 (strain ATCC 39315 / El Tor Inaba N16961) GN=VC_A0513 PE=4 SV=1	tr|Q9KM75|Q9KM75_VIBCH	45 kDa	0.52929	0.90044	0	0	0	2.1748	1.8092	0
570	Chemotaxis protein methyltransferase 1 OS=Vibrio cholerae serotype O1 (strain ATCC 39315 / El Tor Inaba N16961) GN=cheR1 PE=3 SV=1	sp|Q9KQ06|CHER1_VIBCH	31 kDa	1.0586	0.90044	0	0	0	4.3496	0	0
571	D-erythrose-4-phosphate dehydrogenase OS=Vibrio cholerae serotype O1 (strain ATCC 39315 / El Tor Inaba N16961) GN=epd PE=3 SV=1	sp|P0C6C2|E4PD_VIBCH	38 kDa	1.0586	0.90044	0	0	4.4961	0	0	0
572	Chemotaxis protein CheV OS=Vibrio cholerae serotype O1 (strain ATCC 39315 / El Tor Inaba N16961) GN=VC_1602 PE=4 SV=1	tr|Q9KRN4|Q9KRN4_VIBCH	37 kDa	1.5879	1.3507	0	0	2.9974	2.1748	0	0
573	Phospho-N-acetylmuramoyl-pentapeptide-transferase OS=Vibrio cholerae serotype O1 (strain ATCC 39315 / El Tor Inaba N16961) GN=mraY PE=3 SV=1	sp|Q9KPG4|MRAY_VIBCH	40 kDa	0.52929	0.45022	0	0	0	8.6992	10.855	0
574	L-threonine 3-dehydrogenase OS=Vibrio cholerae serotype O1 (strain ATCC 39315 / El Tor Inaba N16961) GN=tdh PE=3 SV=1	sp|Q9KL62|TDH_VIBCH	38 kDa	0.52929	0.45022	0	0	4.4961	0	0	0
575	Transcriptional regulator TyrR OS=Vibrio cholerae serotype O1 (strain ATCC 39315 / El Tor Inaba N16961) GN=VC_1308 PE=4 SV=1	tr|Q9KSE9|Q9KSE9_VIBCH	58 kDa	0.52929	2.2511	0	0	0	0	0	0
576	Zinc-binding alcohol dehydrogenase OS=Vibrio cholerae serotype O1 (strain ATCC 39315 / El Tor Inaba N16961) GN=VC_0026 PE=4 SV=1	tr|Q9KVW2|Q9KVW2_VIBCH	35 kDa	2.6465	1.8009	0	0	0	8.6992	1.8092	0
577	Keratin, type II cytoskeletal 8 OS=Homo sapiens GN=KRT8 PE=1 SV=7	sp|P05787|K2C8_CON-HUMAN	54 kDa	0	0	5.7195	4.6335	0	6.5244	7.2367	10.826
578	Peptidase, putative OS=Vibrio cholerae serotype O1 (strain ATCC 39315 / El Tor Inaba N16961) GN=VC_1983 PE=3 SV=1	tr|Q9KQL5|Q9KQL5_VIBCH	70 kDa	0.52929	1.3507	2.4512	0	0	0	0	0
579	Uncharacterized protein OS=Vibrio cholerae serotype O1 (strain ATCC 39315 / El Tor Inaba N16961) GN=VC_A0051 PE=4 SV=1	tr|Q9KNB4|Q9KNB4_VIBCH	59 kDa	0.52929	0.45022	0	0	0	0	0	0
580	Cytochrome c oxidase, subunit CcoO OS=Vibrio cholerae serotype O1 (strain ATCC 39315 / El Tor Inaba N16961) GN=VC_1441 PE=4 SV=1	tr|Q9KS20|Q9KS20_VIBCH	24 kDa	1.0586	1.3507	0	0	0	0	0	0
581	Ribose-5-phosphate isomerase A OS=Vibrio cholerae serotype O1 (strain ATCC 39315 / El Tor Inaba N16961) GN=rpiA PE=3 SV=1	sp|Q9KP93|RPIA_VIBCH	23 kDa	0	0.45022	0	0	0	0	0	0
582	Uncharacterized protein OS=Vibrio cholerae serotype O1 (strain ATCC 39315 / El Tor Inaba N16961) GN=VC_1272 PE=4 SV=1	tr|Q9KSI4|Q9KSI4_VIBCH	15 kDa	0	0	0	0	0	2.1748	9.0459	9.0214
583	UTP--glucose-1-phosphate uridylyltransferase OS=Vibrio cholerae serotype O1 (strain ATCC 39315 / El Tor Inaba N16961) GN=VC_0395 PE=3 SV=1	tr|Q9KUW4|Q9KUW4_VIBCH	32 kDa	2.1172	1.3507	0	0	0	6.5244	0	0
584	TagE protein OS=Vibrio cholerae serotype O1 (strain ATCC 39315 / El Tor Inaba N16961) GN=VC_A1043 PE=4 SV=1	tr|Q9KKQ9|Q9KKQ9_VIBCH	35 kDa	0	0	0	0	0	15.224	1.8092	0
585	Ferritin OS=Vibrio cholerae serotype O1 (strain ATCC 39315 / El Tor Inaba N16961) GN=VC_0078 PE=1 SV=1	tr|Q9KVR1|Q9KVR1_VIBCH	21 kDa	2.1172	2.2511	0	0	0	0	0	3.6086
586	GGDEF family protein OS=Vibrio cholerae serotype O1 (strain ATCC 39315 / El Tor Inaba N16961) GN=VC_1353 PE=4 SV=1	tr|Q9KSA6|Q9KSA6_VIBCH	109 kDa	0	0.45022	1.6342	0	0	0	0	0
587	UDP-N-acetylmuramoyl-L-alanyl-D-glutamate--2,6-diaminopimelate ligase OS=Vibrio cholerae serotype O1 (strain ATCC 39315 / El Tor Inaba N16961) GN=murE PE=3 SV=3	sp|Q9X6N4|MURE_VIBCH	54 kDa	2.6465	3.6018	0	0	0	0	0	0
588	Uncharacterized protein OS=Vibrio cholerae serotype O1 (strain ATCC 39315 / El Tor Inaba N16961) GN=VC_1160 PE=4 SV=1	tr|Q9KSU6|Q9KSU6_VIBCH	36 kDa	0	0	0	0	0	4.3496	1.8092	0
589	6-phospho-beta-glucosidase OS=Vibrio cholerae serotype O1 (strain ATCC 39315 / El Tor Inaba N16961) GN=VC_1558 PE=3 SV=1	tr|Q9KRS8|Q9KRS8_VIBCH	55 kDa	3.1757	2.7013	0	0	0	0	0	0
590	cyan fluorescent protein [Fluorescent tagging vector pUC57-Ps12-tag-CFP]gb|ADK12952.1|	sp|TagCFP|TagCFP_CON-vector	27 kDa	0	0	0	0	107.91	0	23.519	1.8043
591	PTS system, fructose-specific IIBC component OS=Vibrio cholerae serotype O1 (strain ATCC 39315 / El Tor Inaba N16961) GN=VC_A0516 PE=4 SV=1	tr|Q9KM72|Q9KM72_VIBCH	60 kDa	2.6465	1.3507	0	4.6335	1.4987	0	0	0
592	VisC-related protein OS=Vibrio cholerae serotype O1 (strain ATCC 39315 / El Tor Inaba N16961) GN=VC_0963 PE=4 SV=1	tr|Q9KTD9|Q9KTD9_VIBCH	44 kDa	0.52929	0.45022	0	0	2.9974	0	0	0
593	30S ribosomal protein S18 OS=Vibrio cholerae serotype O1 (strain ATCC 39315 / El Tor Inaba N16961) GN=rpsR PE=3 SV=1	sp|Q9KUZ0|RS18_VIBCH	9 kDa	1.5879	1.3507	0	0	0	0	1.8092	7.2171
594	Sodium-type flagellar protein MotY OS=Vibrio cholerae serotype O1 (strain ATCC 39315 / El Tor Inaba N16961) GN=VC_1008 PE=4 SV=1	tr|Q9KT95|Q9KT95_VIBCH	34 kDa	0.52929	0.45022	0	0	0	10.874	5.4275	0
595	PTS system, glucose-specific IIBC component OS=Vibrio cholerae serotype O1 (strain ATCC 39315 / El Tor Inaba N16961) GN=VC_2013 PE=4 SV=1	tr|Q9KQI5|Q9KQI5_VIBCH	52 kDa	1.5879	2.7013	0.81708	0	5.9948	0	0	0
596	2-amino-3-ketobutyrate coenzyme A ligase OS=Vibrio cholerae serotype O1 (strain ATCC 39315 / El Tor Inaba N16961) GN=kbl PE=3 SV=1	tr|Q9KL61|Q9KL61_VIBCH	43 kDa	1.0586	0	0	0	4.4961	2.1748	0	0
597	Single-stranded DNA-binding protein OS=Vibrio cholerae serotype O1 (strain ATCC 39315 / El Tor Inaba N16961) GN=ssb PE=3 SV=1	sp|Q9KUW2|SSB_VIBCH	20 kDa	2.6465	2.7013	0	0	0	0	5.4275	1.8043
598	Protease, putative OS=Vibrio cholerae serotype O1 (strain ATCC 39315 / El Tor Inaba N16961) GN=VC_0652 PE=4 SV=1	tr|Q9KU71|Q9KU71_VIBCH	37 kDa	1.5879	1.3507	0	0	4.4961	4.3496	0	0
599	Dual-specificity RNA methyltransferase RlmN OS=Vibrio cholerae serotype O1 (strain ATCC 39315 / El Tor Inaba N16961) GN=rlmN PE=3 SV=1	sp|Q9KTX3|RLMN_VIBCH	42 kDa	1.0586	1.3507	0	0	7.4935	0	0	0
600	Cell division protein ZipA OS=Vibrio cholerae serotype O1 (strain ATCC 39315 / El Tor Inaba N16961) GN=zipA PE=3 SV=1	sp|Q9KTD2|ZIPA_VIBCH	33 kDa	0.52929	1.3507	0	0	1.4987	0	0	0
601	Cation transport ATPase, E1-E2 family OS=Vibrio cholerae serotype O1 (strain ATCC 39315 / El Tor Inaba N16961) GN=VC_1033 PE=3 SV=1	tr|Q9KT72|Q9KT72_VIBCH	81 kDa	1.0586	1.8009	1.6342	0	0	0	0	0
602	Histidine--tRNA ligase OS=Vibrio cholerae serotype O1 (strain ATCC 39315 / El Tor Inaba N16961) GN=hisS PE=3 SV=1	sp|Q9KTX0|SYH_VIBCH	47 kDa	0.52929	1.3507	0	0	0	0	0	0
603	UPF0319 protein VC_1853 OS=Vibrio cholerae serotype O1 (strain ATCC 39315 / El Tor Inaba N16961) GN=VC_1853 PE=3 SV=1	sp|Q9KQZ4|Y1853_VIBCH	25 kDa	0.52929	1.3507	0	0	0	0	9.0459	0
604	HesA/MoeB/ThiF family protein OS=Vibrio cholerae serotype O1 (strain ATCC 39315 / El Tor Inaba N16961) GN=VC_2311 PE=4 SV=1	tr|Q9KPQ5|Q9KPQ5_VIBCH	30 kDa	1.0586	0.90044	0	0	0	2.1748	0	0
605	CAI-1 autoinducer sensor kinase/phosphatase CqsS OS=Vibrio cholerae serotype O1 (strain ATCC 39315 / El Tor Inaba N16961) GN=cqsS PE=1 SV=1	sp|Q9KM66|CQSS_VIBCH	78 kDa	0.52929	1.3507	4.0854	0	0	0	0	0
606	tRNA 2-thiocytidine biosynthesis protein TtcA OS=Vibrio cholerae serotype O1 (strain ATCC 39315 / El Tor Inaba N16961) GN=ttcA PE=3 SV=1	sp|Q9KS29|TTCA_VIBCH	35 kDa	1.5879	1.3507	0	0	2.9974	0	0	0
607	Ubiquinol-cytochrome c reductase iron-sulfur subunit OS=Vibrio cholerae serotype O1 (strain ATCC 39315 / El Tor Inaba N16961) GN=VC_0573 PE=4 SV=1	tr|Q9KUE8|Q9KUE8_VIBCH	21 kDa	2.1172	2.7013	0	0	0	0	3.6184	0
608	Type II secretion system protein L OS=Vibrio cholerae serotype O1 (strain ATCC 39315 / El Tor Inaba N16961) GN=epsL PE=1 SV=2	sp|P45782|GSPL_VIBCH	46 kDa	1.0586	0.90044	0	0	8.9923	0	0	0
609	CinA-like protein OS=Vibrio cholerae serotype O1 (strain ATCC 39315 / El Tor Inaba N16961) GN=VC_1252 PE=3 SV=1	tr|Q9KSK4|Q9KSK4_VIBCH	46 kDa	0.52929	0.90044	0	0	0	0	0	0
610	Uncharacterized protein OS=Vibrio cholerae serotype O1 (strain ATCC 39315 / El Tor Inaba N16961) GN=VC_0899 PE=1 SV=1	tr|Q9KTK3|Q9KTK3_VIBCH	51 kDa	1.0586	1.3507	0	0	0	0	0	0
611	Uncharacterized protein OS=Vibrio cholerae serotype O1 (strain ATCC 39315 / El Tor Inaba N16961) GN=VC_0913 PE=4 SV=1	tr|Q9KTI9|Q9KTI9_VIBCH	39 kDa	1.5879	1.8009	0	0	0	0	0	0
612	Catalase-peroxidase OS=Vibrio cholerae serotype O1 (strain ATCC 39315 / El Tor Inaba N16961) GN=katG PE=3 SV=1	sp|Q9KRS6|KATG_VIBCH	81 kDa	0	0.45022	0	0	0	0	0	0
613	GTPase Obg/CgtA OS=Vibrio cholerae serotype O1 (strain ATCC 39315 / El Tor Inaba N16961) GN=cgtA PE=1 SV=2	sp|Q9KUS8|OBG_VIBCH	43 kDa	1.0586	1.8009	0	0	0	0	0	0
614	Uncharacterized protein OS=Vibrio cholerae serotype O1 (strain ATCC 39315 / El Tor Inaba N16961) GN=VC_1154 PE=4 SV=1	tr|Q9KSV2|Q9KSV2_VIBCH	20 kDa	0	0	0	0	0	0	3.6184	12.63
615	UDP-N-acetylglucosamine--N-acetylmuramyl-(pentapeptide) pyrophosphoryl-undecaprenol N-acetylglucosamine transferase OS=Vibrio cholerae serotype O1 (strain ATCC 39315 / El Tor Inaba N16961) GN=murG PE=3 SV=1	sp|Q9KPG7|MURG_VIBCH	38 kDa	0	0	0	0	4.4961	0	0	0
616	Fe(3+) ions import ATP-binding protein FbpC OS=Vibrio cholerae serotype O1 (strain ATCC 39315 / El Tor Inaba N16961) GN=fbpC PE=3 SV=1	sp|Q9KLQ5|FBPC_VIBCH	40 kDa	3.1757	2.2511	0	0	0	0	0	0
617	D-alanyl-D-alanine endopeptidase OS=Vibrio cholerae serotype O1 (strain ATCC 39315 / El Tor Inaba N16961) GN=VC_A0870 PE=3 SV=1	tr|Q9KL77|Q9KL77_VIBCH	35 kDa	0	0	0	0	0	4.3496	0	0
618	Inosine-5'-monophosphate dehydrogenase OS=Vibrio cholerae serotype O1 (strain ATCC 39315 / El Tor Inaba N16961) GN=VC_0767 PE=1 SV=1	tr|Q9KTW3|Q9KTW3_VIBCH	52 kDa	0.52929	0	0	2.3168	0	2.1748	0	0
619	2,3-bisphosphoglycerate-independent phosphoglycerate mutase OS=Vibrio cholerae serotype O1 (strain ATCC 39315 / El Tor Inaba N16961) GN=gpmI PE=3 SV=1	sp|Q9KV22|GPMI_VIBCH	55 kDa	1.0586	1.3507	0	0	0	0	0	0
620	Protease 4 OS=Vibrio cholerae serotype O1 (strain ATCC 39315 / El Tor Inaba N16961) GN=VC_1994 PE=3 SV=1	tr|Q9KQK4|Q9KQK4_VIBCH	67 kDa	1.0586	1.3507	0.81708	2.3168	0	0	0	0
621	Uncharacterized protein OS=Vibrio cholerae serotype O1 (strain ATCC 39315 / El Tor Inaba N16961) GN=VC_A0200 PE=4 SV=1	tr|Q9KMW6|Q9KMW6_VIBCH	42 kDa	1.0586	2.2511	0	0	4.4961	0	1.8092	0
622	DNA-binding response regulator OS=Vibrio cholerae serotype O1 (strain ATCC 39315 / El Tor Inaba N16961) GN=VC_A0532 PE=4 SV=1	tr|Q9KM56|Q9KM56_VIBCH	26 kDa	0.52929	1.3507	0	0	0	2.1748	5.4275	0
623	Alanine dehydrogenase OS=Vibrio cholerae serotype O1 (strain ATCC 39315 / El Tor Inaba N16961) GN=VC_1905 PE=3 SV=1	tr|Q9KQU3|Q9KQU3_VIBCH	40 kDa	2.6465	1.3507	0	0	1.4987	0	3.6184	0
624	Uncharacterized protein OS=Vibrio cholerae serotype O1 (strain ATCC 39315 / El Tor Inaba N16961) GN=VC_1178 PE=4 SV=1	tr|Q9KSS8|Q9KSS8_VIBCH	23 kDa	0.52929	0.90044	0	0	0	0	3.6184	1.8043
625	Uncharacterized protein OS=Vibrio cholerae serotype O1 (strain ATCC 39315 / El Tor Inaba N16961) GN=VC_1197 PE=4 SV=1	tr|Q9KSQ9|Q9KSQ9_VIBCH	26 kDa	2.6465	2.7013	0	0	0	4.3496	0	1.8043
626	Leucine-responsive regulatory protein OS=Vibrio cholerae serotype O1 (strain ATCC 39315 / El Tor Inaba N16961) GN=VC_1904 PE=4 SV=1	tr|Q9KQU4|Q9KQU4_VIBCH	19 kDa	0	0.90044	0	0	0	0	5.4275	5.4129
627	50S ribosomal protein L27 OS=Vibrio cholerae serotype O1 (strain ATCC 39315 / El Tor Inaba N16961) GN=rpmA PE=3 SV=1	sp|Q9KUS9|RL27_VIBCH	9 kDa	2.1172	1.8009	0	0	0	0	1.8092	7.2171
628	Transcriptional regulator OS=Vibrio cholerae serotype O1 (strain ATCC 39315 / El Tor Inaba N16961) GN=VC_1825 PE=4 SV=1	tr|Q9KR22|Q9KR22_VIBCH	33 kDa	1.0586	0.45022	0	0	0	6.5244	1.8092	0
629	Toxin coregulated pilus biosynthesis protein F OS=Vibrio cholerae serotype O1 (strain ATCC 39315 / El Tor Inaba N16961) GN=tcpF PE=1 SV=1	sp|P0C6Q5|TCPF_VIBCH	38 kDa	1.0586	0	0	0	1.4987	0	0	0
630	Phage shock protein A OS=Vibrio cholerae serotype O1 (strain ATCC 39315 / El Tor Inaba N16961) GN=VC_1678 PE=4 SV=1	tr|Q9KRG4|Q9KRG4_VIBCH	25 kDa	1.5879	0.90044	0	0	0	0	0	0
631	Malate dehydrogenase OS=Vibrio cholerae serotype O1 (strain ATCC 39315 / El Tor Inaba N16961) GN=mdh PE=3 SV=2	sp|Q9KUT3|MDH_VIBCH	32 kDa	1.0586	1.8009	0	0	0	2.1748	0	0
632	2,4-dienoyl-CoA reductase OS=Vibrio cholerae serotype O1 (strain ATCC 39315 / El Tor Inaba N16961) GN=VC_1993 PE=4 SV=1	tr|Q9KQK5|Q9KQK5_VIBCH	73 kDa	1.0586	0.45022	0.81708	0	0	0	0	0
633	L-lactate dehydrogenase OS=Vibrio cholerae serotype O1 (strain ATCC 39315 / El Tor Inaba N16961) GN=lldD PE=3 SV=1	sp|Q9KKW6|LLDD_VIBCH	41 kDa	0.52929	0.90044	0	0	0	0	0	0
634	UDP-glucose 4-epimerase OS=Vibrio cholerae serotype O1 (strain ATCC 39315 / El Tor Inaba N16961) GN=VC_A0774 PE=4 SV=1	tr|Q9KLH0|Q9KLH0_VIBCH	37 kDa	1.5879	3.6018	0	0	0	0	0	0
635	50S ribosomal protein L3 glutamine methyltransferase OS=Vibrio cholerae serotype O1 (strain ATCC 39315 / El Tor Inaba N16961) GN=prmB PE=3 SV=1	sp|Q9KQ83|PRMB_VIBCH	36 kDa	2.1172	2.2511	0	0	0	4.3496	0	0
636	Accessory colonization factor AcfB OS=Vibrio cholerae serotype O1 (strain ATCC 39315 / El Tor Inaba N16961) GN=VC_0840 PE=4 SV=1	tr|Q9KTQ7|Q9KTQ7_VIBCH	69 kDa	0	0	2.4512	0	0	15.224	5.4275	0
637	Ribosomal RNA small subunit methyltransferase B OS=Vibrio cholerae serotype O1 (strain ATCC 39315 / El Tor Inaba N16961) GN=rsmB PE=3 SV=1	sp|Q9KVU5|RSMB_VIBCH	48 kDa	2.1172	2.2511	0	6.9503	0	0	0	0
638	Chemotaxis protein CheV, putative OS=Vibrio cholerae serotype O1 (strain ATCC 39315 / El Tor Inaba N16961) GN=VC_A0954 PE=4 SV=1	tr|Q9KKZ6|Q9KKZ6_VIBCH	35 kDa	2.1172	1.8009	0	0	0	4.3496	0	0
639	Acyl carrier protein OS=Vibrio cholerae serotype O1 (strain ATCC 39315 / El Tor Inaba N16961) GN=acpP PE=3 SV=3	sp|Q9KQH8|ACP_VIBCH	9 kDa	1.5879	2.2511	0	0	0	0	0	1.8043
640	4-hydroxy-3-methylbut-2-enyl diphosphate reductase OS=Vibrio cholerae serotype O1 (strain ATCC 39315 / El Tor Inaba N16961) GN=ispH PE=3 SV=2	sp|Q9KU44|ISPH_VIBCH	35 kDa	2.1172	1.8009	0	0	0	0	0	0
641	Molybdopterin biosynthesis MoeA protein OS=Vibrio cholerae serotype O1 (strain ATCC 39315 / El Tor Inaba N16961) GN=VC_A0617 PE=4 SV=1	tr|Q9KLX4|Q9KLX4_VIBCH	47 kDa	2.6465	2.7013	0	0	0	0	0	0
642	Penicillin-binding protein 2 OS=Vibrio cholerae serotype O1 (strain ATCC 39315 / El Tor Inaba N16961) GN=VC_0950 PE=4 SV=1	tr|Q9KTF2|Q9KTF2_VIBCH	72 kDa	0	0.45022	0	0	0	0	0	0
643	Uncharacterized protein OS=Vibrio cholerae serotype O1 (strain ATCC 39315 / El Tor Inaba N16961) GN=VC_2716 PE=4 SV=1	REV_tr|Q9KNL6|Q9KNL6_VIBCH	85 kDa	0	0	0	0	1.4987	0	0	0
644	DNA-binding protein OS=Vibrio cholerae serotype O1 (strain ATCC 39315 / El Tor Inaba N16961) GN=VC_1130 PE=1 SV=1	tr|Q9KSX6|Q9KSX6_VIBCH	15 kDa	1.0586	2.2511	0	0	0	0	0	0
645	Porin, putative OS=Vibrio cholerae serotype O1 (strain ATCC 39315 / El Tor Inaba N16961) GN=VC_0972 PE=4 SV=1	tr|Q9KTD0|Q9KTD0_VIBCH	38 kDa	3.1757	3.6018	0	0	0	0	0	0
646	Inosine-guanosine kinase OS=Vibrio cholerae serotype O1 (strain ATCC 39315 / El Tor Inaba N16961) GN=VC_A0801 PE=4 SV=1	tr|Q9KLE5|Q9KLE5_VIBCH	49 kDa	1.5879	3.1515	0	0	0	0	0	0
647	Ribose import ATP-binding protein RbsA OS=Vibrio cholerae serotype O1 (strain ATCC 39315 / El Tor Inaba N16961) GN=rbsA PE=3 SV=1	REV_sp|Q9KN37|RBSA_VIBCH	54 kDa	0	0	0	0	0	0	1.8092	0
648	Keratin, hair, basic, 5 OS=Pan troglodytes verus GN=krthb5 PE=2 SV=1	tr|A5A6N5|A5A6N5_CON-PANTR	56 kDa	0	0	8.1708	0	0	0	0	0
649	Cytochrome c-type biogenesis protein CcmE OS=Vibrio cholerae serotype O1 (strain ATCC 39315 / El Tor Inaba N16961) GN=ccmE PE=3 SV=1	sp|Q9KQE7|CCME_VIBCH	18 kDa	0.52929	0.90044	0	0	0	0	3.6184	9.0214
650	NADH oxidase, putative OS=Vibrio cholerae serotype O1 (strain ATCC 39315 / El Tor Inaba N16961) GN=VC_A0644 PE=4 SV=1	REV_tr|Q9KLU7|Q9KLU7_VIBCH	62 kDa	0	0	0	0	0	0	0	1.8043
651	Keratin, type II cytoskeletal 80 OS=Homo sapiens GN=KRT80 PE=1 SV=2	sp|Q6KB66|K2C80_CON-HUMAN	51 kDa	0	0	2.4512	0	0	4.3496	0	3.6086
652	ATP-dependent RNA helicase DbpA OS=Vibrio cholerae serotype O1 (strain ATCC 39315 / El Tor Inaba N16961) GN=VC_2564 PE=3 SV=1	tr|Q9KP15|Q9KP15_VIBCH	50 kDa	0.52929	0.45022	0	4.6335	0	2.1748	0	0
653	Phenylalanine--tRNA ligase alpha subunit OS=Vibrio cholerae serotype O1 (strain ATCC 39315 / El Tor Inaba N16961) GN=pheS PE=3 SV=1	sp|Q9KSN7|SYFA_VIBCH	37 kDa	1.5879	0	0	0	1.4987	0	0	0
654	Outer membrane protein OmpV OS=Vibrio cholerae serotype O1 (strain ATCC 39315 / El Tor Inaba N16961) GN=ompV PE=1 SV=1	sp|P06111|OMPV_VIBCH	28 kDa	0.52929	1.3507	0	0	0	2.1748	7.2367	0
655	Octanoyltransferase OS=Vibrio cholerae serotype O1 (strain ATCC 39315 / El Tor Inaba N16961) GN=lipB PE=3 SV=2	sp|Q9KTF8|LIPB_VIBCH	25 kDa	1.5879	1.3507	0	0	0	0	3.6184	0
656	Oxidoreductase, short-chain dehydrogenase/reductase family OS=Vibrio cholerae serotype O1 (strain ATCC 39315 / El Tor Inaba N16961) GN=VC_1059 PE=4 SV=1	tr|Q9KT46|Q9KT46_VIBCH	27 kDa	3.705	2.7013	0	0	0	0	1.8092	1.8043
657	Sigma-54 dependent transcriptional regulator OS=Vibrio cholerae serotype O1 (strain ATCC 39315 / El Tor Inaba N16961) GN=VC_A0182 PE=4 SV=1	tr|Q9KMY4|Q9KMY4_VIBCH	59 kDa	0.52929	0.45022	0	0	0	0	0	0
658	Cyclic di-GMP binding protein VCA0042 OS=Vibrio cholerae serotype O1 (strain ATCC 39315 / El Tor Inaba N16961) GN=VC_A0042 PE=1 SV=1	sp|Q9KNC3|YCGRL_VIBCH	28 kDa	1.5879	1.3507	0	0	0	0	0	0
659	Uncharacterized protein OS=Vibrio cholerae serotype O1 (strain ATCC 39315 / El Tor Inaba N16961) GN=VC_2547 PE=4 SV=1	tr|Q9KP32|Q9KP32_VIBCH	136 kDa	0.52929	0.45022	0.81708	0	0	0	0	0
660	Maltose ABC transporter, periplasmic maltose-binding protein OS=Vibrio cholerae serotype O1 (strain ATCC 39315 / El Tor Inaba N16961) GN=VC_A0945 PE=4 SV=1	tr|Q9KL05|Q9KL05_VIBCH	44 kDa	1.0586	1.8009	0	0	1.4987	0	0	0
661	Signal peptidase I OS=Vibrio cholerae serotype O1 (strain ATCC 39315 / El Tor Inaba N16961) GN=VC_2462 PE=3 SV=1	tr|Q9KPB1|Q9KPB1_VIBCH	34 kDa	0.52929	0.45022	0	0	0	4.3496	0	0
662	D-3-phosphoglycerate dehydrogenase OS=Vibrio cholerae serotype O1 (strain ATCC 39315 / El Tor Inaba N16961) GN=VC_2481 PE=3 SV=1	tr|Q9KP92|Q9KP92_VIBCH	44 kDa	1.5879	2.7013	0	0	0	0	0	0
663	Riboflavin biosynthesis protein OS=Vibrio cholerae serotype O1 (strain ATCC 39315 / El Tor Inaba N16961) GN=VC_0681 PE=3 SV=1	tr|Q9KU48|Q9KU48_VIBCH	36 kDa	1.0586	2.2511	0	0	0	4.3496	0	0
664	Agglutination protein OS=Vibrio cholerae serotype O1 (strain ATCC 39315 / El Tor Inaba N16961) GN=VC_1621 PE=4 SV=1	tr|Q9KRL6|Q9KRL6_VIBCH	49 kDa	0.52929	0.45022	0	16.217	0	0	0	0
665	Glycine--tRNA ligase alpha subunit OS=Vibrio cholerae serotype O1 (strain ATCC 39315 / El Tor Inaba N16961) GN=glyQ PE=3 SV=2	sp|Q9KVW7|SYGA_VIBCH	35 kDa	0.52929	1.8009	0	0	0	4.3496	0	0
666	Cyclic di-GMP phosphodiesterase CdpA OS=Vibrio cholerae serotype O1 (strain ATCC 39315 / El Tor Inaba N16961) GN=cdpA PE=1 SV=1	sp|Q9KVL2|CDPA_VIBCH	94 kDa	2.1172	0	2.4512	0	0	0	0	0
667	Uncharacterized protein OS=Vibrio cholerae serotype O1 (strain ATCC 39315 / El Tor Inaba N16961) GN=VC_0429 PE=4 SV=1	tr|Q9KUT6|Q9KUT6_VIBCH	92 kDa	0.52929	0.90044	0	0	0	0	0	0
668	Peptidyl-prolyl cis-trans isomerase OS=Vibrio cholerae serotype O1 (strain ATCC 39315 / El Tor Inaba N16961) GN=VC_0684 PE=4 SV=1	tr|Q9KU45|Q9KU45_VIBCH	15 kDa	0.52929	1.3507	0	0	0	0	0	7.2171
669	MSHA pilin protein MshA OS=Vibrio cholerae serotype O1 (strain ATCC 39315 / El Tor Inaba N16961) GN=VC_0409 PE=4 SV=1	tr|H9L4Q5|H9L4Q5_VIBCH	18 kDa	3.1757	0.90044	0	0	0	0	0	7.2171
670	Aerobic respiration control protein FexA OS=Vibrio cholerae serotype O1 (strain ATCC 39315 / El Tor Inaba N16961) GN=VC_2368 PE=4 SV=1	tr|Q9KPJ9|Q9KPJ9_VIBCH	27 kDa	0.52929	0.90044	0	0	0	0	3.6184	0
671	Transcriptional regulator, LuxR family OS=Vibrio cholerae serotype O1 (strain ATCC 39315 / El Tor Inaba N16961) GN=VC_A0952 PE=1 SV=1	tr|Q9KKZ8|Q9KKZ8_VIBCH	26 kDa	0.52929	0.45022	0	0	0	0	5.4275	0
672	Uncharacterized protein OS=Vibrio cholerae serotype O1 (strain ATCC 39315 / El Tor Inaba N16961) GN=VC_1964 PE=4 SV=1	tr|Q9KQN4|Q9KQN4_VIBCH	32 kDa	1.5879	1.3507	0	0	0	8.6992	0	0
673	Ribosomal large subunit pseudouridine synthase C OS=Vibrio cholerae serotype O1 (strain ATCC 39315 / El Tor Inaba N16961) GN=rluC PE=3 SV=1	sp|Q9KQH0|RLUC_VIBCH	36 kDa	0.52929	0.45022	0	0	7.4935	0	0	0
674	GTP cyclohydrolase-2 OS=Vibrio cholerae serotype O1 (strain ATCC 39315 / El Tor Inaba N16961) GN=ribA PE=3 SV=2	sp|Q9KSJ3|RIBA_VIBCH	22 kDa	1.5879	2.2511	0	0	0	0	9.0459	0
675	Lipoprotein-related protein OS=Vibrio cholerae serotype O1 (strain ATCC 39315 / El Tor Inaba N16961) GN=VC_1064 PE=4 SV=1	tr|Q9KT41|Q9KT41_VIBCH	16 kDa	2.1172	1.3507	0	0	0	0	0	7.2171
676	Amidophosphoribosyltransferase OS=Vibrio cholerae serotype O1 (strain ATCC 39315 / El Tor Inaba N16961) GN=purF PE=3 SV=1	tr|Q9KT99|Q9KT99_VIBCH	56 kDa	2.1172	2.7013	0	0	0	0	0	0
677	Transporter, AcrB/D/F family OS=Vibrio cholerae serotype O1 (strain ATCC 39315 / El Tor Inaba N16961) GN=VC_1673 PE=4 SV=1	tr|Q9KRG9|Q9KRG9_VIBCH	115 kDa	0	0.45022	0	0	0	0	0	0
678	Alpha-S2-casein OS=Bos taurus GN=CSN1S2 PE=1 SV=2	sp|P02663|CASA2_BOVIN	26 kDa	0	0	2.4512	0	0	0	0	1.8043
679	Deoxyribose-phosphate aldolase OS=Vibrio cholerae serotype O1 (strain ATCC 39315 / El Tor Inaba N16961) GN=deoC PE=3 SV=1	sp|Q9KPL7|DEOC_VIBCH	28 kDa	2.6465	2.7013	0	0	0	0	0	0
680	Exodeoxyribonuclease 7 large subunit OS=Vibrio cholerae serotype O1 (strain ATCC 39315 / El Tor Inaba N16961) GN=xseA PE=3 SV=1	sp|Q9KTW4|EX7L_VIBCH	51 kDa	1.5879	3.1515	0	0	0	0	0	0
681	23S rRNA (uracil(1939)-C(5))-methyltransferase RlmD OS=Vibrio cholerae serotype O1 (strain ATCC 39315 / El Tor Inaba N16961) GN=rlmD PE=3 SV=1	sp|Q9KPC1|RLMD_VIBCH	49 kDa	2.6465	1.8009	0	0	0	0	0	0
682	Putrescine-binding periplasmic protein OS=Vibrio cholerae serotype O1 (strain ATCC 39315 / El Tor Inaba N16961) GN=VC_1425 PE=3 SV=1	tr|Q9KS36|Q9KS36_VIBCH	41 kDa	0	0	0	0	2.9974	2.1748	0	0
683	Phosphocarrier protein HPr OS=Vibrio cholerae serotype O1 (strain ATCC 39315 / El Tor Inaba N16961) GN=ptsH PE=3 SV=1	sp|Q9KTD6|PTHP_VIBCH	9 kDa	3.705	2.7013	0	0	0	0	0	0
684	Transcriptional regulator, GntR family OS=Vibrio cholerae serotype O1 (strain ATCC 39315 / El Tor Inaba N16961) GN=VC_1335 PE=4 SV=1	tr|Q9KSC3|Q9KSC3_VIBCH	27 kDa	0	0	0	0	0	2.1748	0	0
685	ATP-dependent helicase, DinG family OS=Vibrio cholerae serotype O1 (strain ATCC 39315 / El Tor Inaba N16961) GN=VC_1855 PE=4 SV=1	tr|Q9KQZ2|Q9KQZ2_VIBCH	78 kDa	0	0.45022	0	0	0	0	0	0
686	Uncharacterized protein OS=Vibrio cholerae serotype O1 (strain ATCC 39315 / El Tor Inaba N16961) GN=VC_A0139 PE=4 SV=1	tr|Q9KN27|Q9KN27_VIBCH	13 kDa	0	0	0	0	0	0	0	19.847
687	Glutamate--cysteine ligase OS=Vibrio cholerae serotype O1 (strain ATCC 39315 / El Tor Inaba N16961) GN=gshA PE=3 SV=1	sp|Q9KUG5|GSH1_VIBCH	59 kDa	2.1172	1.3507	0.81708	0	0	0	1.8092	0
688	3-oxoacyl-[acyl-carrier-protein] reductase FabG OS=Vibrio cholerae serotype O1 (strain ATCC 39315 / El Tor Inaba N16961) GN=fabG PE=1 SV=2	sp|Q9KQH7|FABG_VIBCH	26 kDa	0.52929	0.90044	0	0	0	0	5.4275	3.6086
689	Flagellar motor switch protein FliN OS=Vibrio cholerae serotype O1 (strain ATCC 39315 / El Tor Inaba N16961) GN=VC_2125 PE=3 SV=1	tr|Q9KQ76|Q9KQ76_VIBCH	15 kDa	1.0586	1.8009	0	0	0	0	1.8092	1.8043
690	1-acyl-sn-glycerol-3-phosphate acyltransferase OS=Vibrio cholerae serotype O1 (strain ATCC 39315 / El Tor Inaba N16961) GN=VC_2513 PE=3 SV=1	tr|Q9KP63|Q9KP63_VIBCH	29 kDa	1.0586	0.45022	0	0	0	0	3.6184	1.8043
691	Aldehyde dehydrogenase OS=Vibrio cholerae serotype O1 (strain ATCC 39315 / El Tor Inaba N16961) GN=VC_A1067 PE=3 SV=1	tr|Q9KKN5|Q9KKN5_VIBCH	53 kDa	0.52929	0.90044	0	4.6335	0	2.1748	0	0
692	High frequency lysogenization protein HflD homolog OS=Vibrio cholerae serotype O1 (strain ATCC 39315 / El Tor Inaba N16961) GN=hflD PE=3 SV=1	sp|Q9KSX9|HFLD_VIBCH	23 kDa	0.52929	0.90044	0	0	0	0	5.4275	10.826
693	Spermidine N(1)-acetyltransferase OS=Vibrio cholerae serotype O1 (strain ATCC 39315 / El Tor Inaba N16961) GN=speG PE=1 SV=1	sp|Q9KL03|ATDA_VIBCH	21 kDa	2.1172	1.8009	0	0	0	0	5.4275	3.6086
694	Lipopolysaccharide biosynthesis protein, putative OS=Vibrio cholerae serotype O1 (strain ATCC 39315 / El Tor Inaba N16961) GN=VC_0235 PE=4 SV=1	tr|Q9KVB1|Q9KVB1_VIBCH	39 kDa	0.52929	1.3507	0	0	2.9974	4.3496	0	0
695	Lytic murein transglycosylase, putative OS=Vibrio cholerae serotype O1 (strain ATCC 39315 / El Tor Inaba N16961) GN=VC_1956 PE=4 SV=1	tr|Q9KQP2|Q9KQP2_VIBCH	37 kDa	0.52929	0	0	0	0	0	0	0
696	Transcription termination/antitermination protein NusG OS=Vibrio cholerae serotype O1 (strain ATCC 39315 / El Tor Inaba N16961) GN=nusG PE=3 SV=3	sp|Q9KV35|NUSG_VIBCH	21 kDa	1.5879	0.45022	0	0	0	0	5.4275	0
697	Putative ribosome biogenesis GTPase RsgA OS=Vibrio cholerae serotype O1 (strain ATCC 39315 / El Tor Inaba N16961) GN=rsgA PE=3 SV=1	sp|Q9KV18|RSGA_VIBCH	43 kDa	0	0	0	0	1.4987	0	3.6184	0
698	Na(+)-translocating NADH-quinone reductase subunit C OS=Vibrio cholerae serotype O1 (strain ATCC 39315 / El Tor Inaba N16961) GN=nqrC PE=1 SV=1	sp|P0C6E0|NQRC_VIBCH	28 kDa	2.6465	0.90044	0	0	0	4.3496	0	0
699	3-ketoacyl-CoA thiolase OS=Vibrio cholerae serotype O1 (strain ATCC 39315 / El Tor Inaba N16961) GN=fadI PE=3 SV=2	sp|Q9KT59|FADI_VIBCH	46 kDa	0	0.45022	0	2.3168	0	0	0	1.8043
700	PTS system, N-acetylglucosamine-specific IIABC component OS=Vibrio cholerae serotype O1 (strain ATCC 39315 / El Tor Inaba N16961) GN=VC_0995 PE=4 SV=1	tr|Q9KTA8|Q9KTA8_VIBCH	55 kDa	1.5879	1.3507	0	4.6335	0	0	0	0
701	23S rRNA (guanosine-2'-O-)-methyltransferase RlmB OS=Vibrio cholerae serotype O1 (strain ATCC 39315 / El Tor Inaba N16961) GN=rlmB PE=3 SV=1	sp|Q9KNY2|RLMB_VIBCH	27 kDa	1.0586	1.8009	0	0	0	0	1.8092	0
702	Arabinose 5-phosphate isomerase OS=Vibrio cholerae serotype O1 (strain ATCC 39315 / El Tor Inaba N16961) GN=VC_2523 PE=3 SV=1	tr|Q9KP53|Q9KP53_VIBCH	35 kDa	0.52929	1.8009	0	0	0	2.1748	0	0
703	Outer membrane protein, putative OS=Vibrio cholerae serotype O1 (strain ATCC 39315 / El Tor Inaba N16961) GN=VC_1622 PE=3 SV=1	tr|Q9KRL5|Q9KRL5_VIBCH	23 kDa	1.0586	0.45022	0	0	0	0	3.6184	0
704	Uncharacterized isomerase VC_A0395 OS=Vibrio cholerae serotype O1 (strain ATCC 39315 / El Tor Inaba N16961) GN=VC_A0395 PE=3 SV=1	sp|Q9KMG3|Y3195_VIBCH	31 kDa	1.5879	1.3507	0	0	0	0	3.6184	0
705	Lipoprotein NlpD OS=Vibrio cholerae serotype O1 (strain ATCC 39315 / El Tor Inaba N16961) GN=VC_0533 PE=4 SV=1	tr|Q9KUI7|Q9KUI7_VIBCH	34 kDa	0.52929	0.45022	0	0	0	10.874	0	0
706	Ubiquinol--cytochrome c reductase, cytochrome c1 OS=Vibrio cholerae serotype O1 (strain ATCC 39315 / El Tor Inaba N16961) GN=VC_0575 PE=4 SV=1	tr|Q9KUE6|Q9KUE6_VIBCH	28 kDa	1.5879	1.8009	0	0	0	0	5.4275	0
707	Protein-export protein SecB OS=Vibrio cholerae serotype O1 (strain ATCC 39315 / El Tor Inaba N16961) GN=secB PE=3 SV=1	sp|Q9KNS8|SECB_VIBCH	17 kDa	0.52929	1.3507	0	0	0	0	0	7.2171
708	UPF0325 protein VC_2264 OS=Vibrio cholerae serotype O1 (strain ATCC 39315 / El Tor Inaba N16961) GN=VC_2264 PE=3 SV=2	sp|Q9KPU8|Y2264_VIBCH	15 kDa	2.1172	1.3507	0	0	0	0	0	5.4129
709	Uncharacterized protein OS=Vibrio cholerae serotype O1 (strain ATCC 39315 / El Tor Inaba N16961) GN=VC_A0396 PE=4 SV=1	tr|Q9KMG2|Q9KMG2_VIBCH	30 kDa	0.52929	0.45022	0	0	0	4.3496	0	0
710	Phospho-2-dehydro-3-deoxyheptonate aldolase OS=Vibrio cholerae serotype O1 (strain ATCC 39315 / El Tor Inaba N16961) GN=VC_1507 PE=3 SV=1	tr|Q9KRX6|Q9KRX6_VIBCH	44 kDa	0	0.45022	0	0	0	0	0	0
711	Uncharacterized protein OS=Vibrio cholerae serotype O1 (strain ATCC 39315 / El Tor Inaba N16961) GN=VC_1770 PE=4 SV=1	tr|Q9KR73|Q9KR73_VIBCH	79 kDa	0	0.45022	0	0	0	0	0	0
712	Polysaccharide biosynthesis protein, putative OS=Vibrio cholerae serotype O1 (strain ATCC 39315 / El Tor Inaba N16961) GN=VC_0925 PE=4 SV=1	tr|Q9KTH7|Q9KTH7_VIBCH	40 kDa	0	1.3507	0	0	5.9948	0	0	0
713	Phosphoenolpyruvate-protein phosphotransferase OS=Vibrio cholerae serotype O1 (strain ATCC 39315 / El Tor Inaba N16961) GN=VC_0672 PE=4 SV=1	tr|Q9KU52|Q9KU52_VIBCH	84 kDa	0	1.3507	0	0	0	0	0	0
714	Uncharacterized protein OS=Vibrio cholerae serotype O1 (strain ATCC 39315 / El Tor Inaba N16961) GN=VC_1566 PE=4 SV=1	tr|Q9KRS0|Q9KRS0_VIBCH	45 kDa	0	0	0	0	2.9974	6.5244	0	0
715	Protease DegS OS=Vibrio cholerae serotype O1 (strain ATCC 39315 / El Tor Inaba N16961) GN=VC_0565 PE=4 SV=1	tr|Q9KUF6|Q9KUF6_VIBCH	38 kDa	0	0	0	0	0	10.874	0	0
716	Tail-specific protease OS=Vibrio cholerae serotype O1 (strain ATCC 39315 / El Tor Inaba N16961) GN=VC_1496 PE=4 SV=1	tr|Q9KRY7|Q9KRY7_VIBCH	75 kDa	1.5879	1.3507	0	0	0	0	0	0
717	RNA polymerase sigma factor FliA OS=Vibrio cholerae serotype O1 (strain ATCC 39315 / El Tor Inaba N16961) GN=fliA PE=3 SV=1	tr|Q9KQD4|Q9KQD4_VIBCH	27 kDa	0	0	0	0	0	13.049	7.2367	0
718	Aspartate carbamoyltransferase regulatory chain OS=Vibrio cholerae serotype O1 (strain ATCC 39315 / El Tor Inaba N16961) GN=pyrI PE=3 SV=1	sp|Q9KP65|PYRI_VIBCH	17 kDa	0	0	0	0	0	0	3.6184	14.434
719	ATP synthase epsilon chain OS=Vibrio cholerae serotype O1 (strain ATCC 39315 / El Tor Inaba N16961) GN=atpC PE=3 SV=1	sp|Q9KNH6|ATPE_VIBCH	15 kDa	3.705	2.7013	0	0	0	0	0	0
720	Hemolysin-related protein OS=Vibrio cholerae serotype O1 (strain ATCC 39315 / El Tor Inaba N16961) GN=VC_0930 PE=4 SV=1	tr|Q9KTH2|Q9KTH2_VIBCH	104 kDa	0	0	4.0854	0	0	0	0	0
721	Thymidylate synthase OS=Vibrio cholerae serotype O1 (strain ATCC 39315 / El Tor Inaba N16961) GN=thyA PE=3 SV=1	sp|O66108|TYSY_VIBCH	33 kDa	0	0.45022	0	0	0	0	0	0
722	Uncharacterized protein OS=Vibrio cholerae serotype O1 (strain ATCC 39315 / El Tor Inaba N16961) GN=VC_1808 PE=4 SV=1	tr|Q9KR39|Q9KR39_VIBCH	34 kDa	0	0	0	0	0	13.049	0	0
723	Probable alpha-L-glutamate ligase OS=Vibrio cholerae serotype O1 (strain ATCC 39315 / El Tor Inaba N16961) GN=rimK PE=3 SV=1	sp|Q9KPT1|RIMK_VIBCH	32 kDa	0	0	0	0	0	8.6992	0	0
724	Chorismate synthase OS=Vibrio cholerae serotype O1 (strain ATCC 39315 / El Tor Inaba N16961) GN=aroC PE=3 SV=1	sp|Q9KQ85|AROC_VIBCH	39 kDa	0.52929	0.45022	0	0	0	0	0	0
725	Molybdopterin biosynthesis MoeB protein OS=Vibrio cholerae serotype O1 (strain ATCC 39315 / El Tor Inaba N16961) GN=VC_A0618 PE=4 SV=1	tr|Q9KLX3|Q9KLX3_VIBCH	28 kDa	0.52929	2.2511	0	0	0	2.1748	3.6184	0
726	Methyl-accepting chemotaxis protein OS=Vibrio cholerae serotype O1 (strain ATCC 39315 / El Tor Inaba N16961) GN=VC_0216 PE=4 SV=1	tr|Q9KVD0|Q9KVD0_VIBCH	60 kDa	1.0586	0.90044	1.6342	0	1.4987	0	1.8092	0
727	Iron-sulfur cluster carrier protein OS=Vibrio cholerae serotype O1 (strain ATCC 39315 / El Tor Inaba N16961) GN=VC_1037 PE=3 SV=1	tr|Q9KT68|Q9KT68_VIBCH	41 kDa	0.52929	0.45022	0	0	2.9974	0	0	0
728	33 kDa chaperonin OS=Vibrio cholerae serotype O1 (strain ATCC 39315 / El Tor Inaba N16961) GN=hslO PE=3 SV=2	sp|Q9KNK2|HSLO_VIBCH	32 kDa	1.5879	1.3507	0	0	0	6.5244	1.8092	0
729	Peptidase B OS=Vibrio cholerae serotype O1 (strain ATCC 39315 / El Tor Inaba N16961) GN=pepB PE=3 SV=2	sp|Q9KTX5|PEPB_VIBCH	47 kDa	0.52929	0.45022	0	0	0	0	1.8092	0
730	Transcriptional regulator, LysR family OS=Vibrio cholerae serotype O1 (strain ATCC 39315 / El Tor Inaba N16961) GN=VC_1049 PE=1 SV=1	tr|Q9KT56|Q9KT56_VIBCH	34 kDa	1.0586	0.45022	0	0	0	4.3496	0	0
731	tRNA (cmo5U34)-methyltransferase OS=Vibrio cholerae serotype O1 (strain ATCC 39315 / El Tor Inaba N16961) GN=cmoA PE=3 SV=1	sp|Q9KSU2|CMOA_VIBCH	28 kDa	0.52929	0.90044	0	0	0	0	5.4275	0
732	Diaminopimelate epimerase OS=Vibrio cholerae serotype O1 (strain ATCC 39315 / El Tor Inaba N16961) GN=dapF PE=1 SV=2	sp|Q9KVL6|DAPF_VIBCH	31 kDa	0.52929	2.2511	0	0	0	8.6992	0	0
733	Peptidyl-prolyl cis-trans isomerase OS=Vibrio cholerae serotype O1 (strain ATCC 39315 / El Tor Inaba N16961) GN=VC_A0661 PE=4 SV=1	tr|Q9KLT0|Q9KLT0_VIBCH	17 kDa	1.5879	0.45022	0	0	0	0	0	3.6086
734	Uncharacterized protein OS=Vibrio cholerae serotype O1 (strain ATCC 39315 / El Tor Inaba N16961) GN=VC_A0728 PE=4 SV=1	tr|Q9KLL5|Q9KLL5_VIBCH	81 kDa	0.52929	0.45022	0.81708	0	0	0	0	0
735	Uncharacterized protein OS=Vibrio cholerae serotype O1 (strain ATCC 39315 / El Tor Inaba N16961) GN=VC_0863 PE=4 SV=1	tr|Q9KTN8|Q9KTN8_VIBCH	55 kDa	0.52929	0.45022	0	0	0	2.1748	0	0
736	DNA helicase OS=Vibrio cholerae serotype O1 (strain ATCC 39315 / El Tor Inaba N16961) GN=VC_0190 PE=4 SV=1	tr|Q9KVF6|Q9KVF6_VIBCH	82 kDa	0.52929	0.90044	1.6342	0	0	0	0	0
737	Uncharacterized protein OS=Vibrio cholerae serotype O1 (strain ATCC 39315 / El Tor Inaba N16961) GN=VC_A0225 PE=4 SV=1	tr|Q9KMU4|Q9KMU4_VIBCH	29 kDa	0	0.45022	0	0	0	0	1.8092	0
738	RNA chaperone ProQ OS=Vibrio cholerae serotype O1 (strain ATCC 39315 / El Tor Inaba N16961) GN=proQ PE=3 SV=1	sp|Q9KRY6|PROQ_VIBCH	23 kDa	1.5879	0.90044	0	0	0	0	1.8092	0
739	ATP-dependent DNA helicase RecQ OS=Vibrio cholerae serotype O1 (strain ATCC 39315 / El Tor Inaba N16961) GN=VC_0196 PE=4 SV=1	tr|Q9KVF0|Q9KVF0_VIBCH	70 kDa	0	0.45022	0.81708	0	0	0	0	0
740	Ribosomal RNA small subunit methyltransferase E OS=Vibrio cholerae serotype O1 (strain ATCC 39315 / El Tor Inaba N16961) GN=VC_0469 PE=3 SV=1	tr|Q9KUP6|Q9KUP6_VIBCH	27 kDa	1.5879	2.7013	0	0	0	0	3.6184	0
741	Uncharacterized protein OS=Vibrio cholerae serotype O1 (strain ATCC 39315 / El Tor Inaba N16961) GN=VC_1895 PE=4 SV=1	tr|Q9KQV3|Q9KQV3_VIBCH	14 kDa	0.52929	1.3507	0	0	0	0	0	12.63
742	Ribosome-binding ATPase YchF OS=Vibrio cholerae serotype O1 (strain ATCC 39315 / El Tor Inaba N16961) GN=ychF PE=3 SV=1	tr|Q9KQ20|Q9KQ20_VIBCH	42 kDa	2.1172	2.2511	0	0	0	0	0	0
743	Uncharacterized protein OS=Vibrio cholerae serotype O1 (strain ATCC 39315 / El Tor Inaba N16961) GN=VC_A0181 PE=4 SV=1	tr|Q9KMY5|Q9KMY5_VIBCH	33 kDa	0	0	0	0	0	4.3496	10.855	0
744	Argininosuccinate synthase OS=Vibrio cholerae serotype O1 (strain ATCC 39315 / El Tor Inaba N16961) GN=argG PE=3 SV=1	sp|Q9KNT8|ASSY_VIBCH	44 kDa	0	0.45022	0	0	0	0	0	0
745	Uncharacterized protein OS=Vibrio cholerae serotype O1 (strain ATCC 39315 / El Tor Inaba N16961) GN=VC_0603 PE=4 SV=1	tr|Q9KUB9|Q9KUB9_VIBCH	86 kDa	0	0.45022	1.6342	0	0	0	0	0
746	Cys regulon transcriptional activator OS=Vibrio cholerae serotype O1 (strain ATCC 39315 / El Tor Inaba N16961) GN=VC_1907 PE=4 SV=1	tr|Q9KQU1|Q9KQU1_VIBCH	36 kDa	0	0.45022	0	0	0	4.3496	0	0
747	Uncharacterized protein OS=Vibrio cholerae serotype O1 (strain ATCC 39315 / El Tor Inaba N16961) GN=VC_1563 PE=4 SV=1	tr|Q9KRS3|Q9KRS3_VIBCH	37 kDa	0	0.90044	0	0	11.99	0	0	0
748	Lipopolysaccharide export system protein LptA OS=Vibrio cholerae serotype O1 (strain ATCC 39315 / El Tor Inaba N16961) GN=lptA PE=3 SV=1	tr|Q9KP50|Q9KP50_VIBCH	20 kDa	0	0.45022	0	0	0	0	0	3.6086
749	Uncharacterized protein OS=Vibrio cholerae serotype O1 (strain ATCC 39315 / El Tor Inaba N16961) GN=VC_A0052 PE=4 SV=1	tr|Q9KNB3|Q9KNB3_VIBCH	60 kDa	0.52929	0.45022	0	0	0	0	0	0
750	DnaJ-like protein DjlA OS=Vibrio cholerae serotype O1 (strain ATCC 39315 / El Tor Inaba N16961) GN=djlA PE=3 SV=1	sp|Q9KUR8|DJLA_VIBCH	32 kDa	0	0.45022	0	0	0	0	0	0
751	Zinc import ATP-binding protein ZnuC OS=Vibrio cholerae serotype O1 (strain ATCC 39315 / El Tor Inaba N16961) GN=znuC PE=3 SV=1	sp|Q9KQB8|ZNUC_VIBCH	29 kDa	0	0.45022	0	0	0	6.5244	0	0
752	Cell division protein ZapE OS=Vibrio cholerae serotype O1 (strain ATCC 39315 / El Tor Inaba N16961) GN=zapE PE=3 SV=1	tr|Q9KUF3|Q9KUF3_VIBCH	42 kDa	1.5879	1.3507	0	0	0	0	0	0
753	Outer membrane lipoprotein Slp, putative OS=Vibrio cholerae serotype O1 (strain ATCC 39315 / El Tor Inaba N16961) GN=VC_1987 PE=4 SV=1	tr|Q9KQL1|Q9KQL1_VIBCH	23 kDa	0	0	0	0	0	0	5.4275	5.4129
754	Methyl-accepting chemotaxis protein OS=Vibrio cholerae serotype O1 (strain ATCC 39315 / El Tor Inaba N16961) GN=VC_1868 PE=4 SV=1	tr|Q9KQX9|Q9KQX9_VIBCH	68 kDa	0	0.45022	1.6342	0	0	0	0	0
755	Multidrug resistance protein VceA OS=Vibrio cholerae serotype O1 (strain ATCC 39315 / El Tor Inaba N16961) GN=VC_1410 PE=4 SV=1	tr|Q9KS50|Q9KS50_VIBCH	44 kDa	0	1.3507	0	0	0	0	0	0
756	UDP-N-acetyl-D-mannosamine transferase OS=Vibrio cholerae serotype O1 (strain ATCC 39315 / El Tor Inaba N16961) GN=VC_0927 PE=4 SV=1	tr|Q9KTH5|Q9KTH5_VIBCH	29 kDa	0	0	0	0	0	0	3.6184	0
757	Thiol:disulfide interchange protein DsbA OS=Vibrio cholerae serotype O1 (strain ATCC 39315 / El Tor Inaba N16961) GN=dsbA PE=1 SV=2	sp|P32557|DSBA_VIBCH	23 kDa	0	0	0	0	0	0	3.6184	0
758	RecBCD enzyme subunit RecB OS=Vibrio cholerae serotype O1 (strain ATCC 39315 / El Tor Inaba N16961) GN=recB PE=3 SV=1	tr|Q9KPP6|Q9KPP6_VIBCH	136 kDa	0	0.45022	0	0	0	0	0	0
759	Uncharacterized protein OS=Vibrio cholerae serotype O1 (strain ATCC 39315 / El Tor Inaba N16961) GN=VC_2548 PE=4 SV=1	tr|Q9KP31|Q9KP31_VIBCH	66 kDa	0	0	3.2683	0	0	0	0	0
760	Transposase OrfAB, subunit A OS=Vibrio cholerae serotype O1 (strain ATCC 39315 / El Tor Inaba N16961) GN=VC_0256 PE=4 SV=1	tr|Q9K344|Q9K344_VIBCH	13 kDa	0	0	0	0	0	0	0	1.8043
761	ABC transporter, ATP-binding protein OS=Vibrio cholerae serotype O1 (strain ATCC 39315 / El Tor Inaba N16961) GN=VC_2520 PE=4 SV=1	tr|Q9KP56|Q9KP56_VIBCH	30 kDa	0	0	0	0	0	4.3496	0	0
762	Keratin, type I cuticular Ha1 OS=Pan troglodytes GN=KRT31 PE=2 SV=1	sp|A5A6M5|K1H1_CON-PANTR (+1)	47 kDa	0	0	4.9025	0	0	0	0	0
763	Uncharacterized protein OS=Vibrio cholerae serotype O1 (strain ATCC 39315 / El Tor Inaba N16961) GN=VC_A0568 PE=4 SV=1	tr|Q9KM21|Q9KM21_VIBCH	42 kDa	0	0	0	0	8.9923	0	0	0
764	Hemolysin, putative OS=Vibrio cholerae serotype O1 (strain ATCC 39315 / El Tor Inaba N16961) GN=VC_0578 PE=4 SV=1	tr|Q9KUE3|Q9KUE3_VIBCH	21 kDa	1.5879	0.45022	0	0	0	0	0	1.8043
765	Peptidoglycan-associated lipoprotein OS=Vibrio cholerae serotype O1 (strain ATCC 39315 / El Tor Inaba N16961) GN=VC_1835 PE=3 SV=1	tr|Q9KR12|Q9KR12_VIBCH	18 kDa	1.0586	0.90044	0	0	0	0	3.6184	3.6086
766	tRNA-modifying protein YgfZ OS=Vibrio cholerae serotype O1 (strain ATCC 39315 / El Tor Inaba N16961) GN=VC_2472 PE=3 SV=1	sp|Q9KPA1|YGFZ_VIBCH	36 kDa	1.5879	1.3507	0	0	5.9948	0	1.8092	0
767	Chromosomal replication initiator protein DnaA OS=Vibrio cholerae serotype O1 (strain ATCC 39315 / El Tor Inaba N16961) GN=dnaA PE=3 SV=2	sp|Q9KVX6|DNAA_VIBCH	53 kDa	0.52929	0.90044	0	0	0	2.1748	0	0
768	Lipid A export ATP-binding/permease protein MsbA OS=Vibrio cholerae serotype O1 (strain ATCC 39315 / El Tor Inaba N16961) GN=msbA PE=1 SV=1	sp|Q9KQW9|MSBA_VIBCH	65 kDa	1.0586	0.45022	0	0	0	2.1748	0	0
769	Ribosomal RNA small subunit methyltransferase H OS=Vibrio cholerae serotype O1 (strain ATCC 39315 / El Tor Inaba N16961) GN=rsmH PE=3 SV=1	sp|Q9KPF9|RSMH_VIBCH	35 kDa	0.52929	0.45022	0	0	1.4987	2.1748	0	0
770	3-dehydroquinate synthase OS=Vibrio cholerae serotype O1 (strain ATCC 39315 / El Tor Inaba N16961) GN=aroB PE=1 SV=2	sp|Q9KNV2|AROB_VIBCH	39 kDa	1.0586	1.3507	0	0	0	0	0	0
771	Maf-like protein VC_0418 OS=Vibrio cholerae serotype O1 (strain ATCC 39315 / El Tor Inaba N16961) GN=VC_0418 PE=3 SV=2	sp|Q9KUU7|Y418_VIBCH	20 kDa	2.1172	1.3507	0	0	0	0	3.6184	0
772	HemY protein OS=Vibrio cholerae serotype O1 (strain ATCC 39315 / El Tor Inaba N16961) GN=VC_0117 PE=4 SV=1	tr|Q9KVM4|Q9KVM4_VIBCH	45 kDa	0.52929	0.90044	0	0	0	0	0	0
773	Twitching motility protein PilT OS=Vibrio cholerae serotype O1 (strain ATCC 39315 / El Tor Inaba N16961) GN=VC_0462 PE=4 SV=1	tr|Q9KUQ3|Q9KUQ3_VIBCH	38 kDa	1.5879	0.90044	0	0	1.4987	0	0	0
774	Sulfite reductase [NADPH] hemoprotein beta-component OS=Vibrio cholerae serotype O1 (strain ATCC 39315 / El Tor Inaba N16961) GN=cysI PE=3 SV=1	sp|Q9KUX3|CYSI_VIBCH	64 kDa	0.52929	0.90044	0	0	0	0	0	0
775	Sec-independent protein translocase protein TatA OS=Vibrio cholerae serotype O1 (strain ATCC 39315 / El Tor Inaba N16961) GN=tatA PE=3 SV=1	sp|P57051|TATA_VIBCH	9 kDa	1.0586	0.45022	0	0	0	0	0	1.8043
776	Iron-binding protein IscA OS=Vibrio cholerae serotype O1 (strain ATCC 39315 / El Tor Inaba N16961) GN=VC_0750 PE=4 SV=1	tr|Q9KTY0|Q9KTY0_VIBCH	12 kDa	1.0586	0.90044	0	0	0	0	0	1.8043
777	Uncharacterized protein OS=Vibrio cholerae serotype O1 (strain ATCC 39315 / El Tor Inaba N16961) GN=VC_A0919 PE=1 SV=1	tr|Q9KL30|Q9KL30_VIBCH	11 kDa	1.0586	0.90044	0	0	0	0	0	1.8043
778	Ribonuclease P protein component OS=Vibrio cholerae serotype O1 (strain ATCC 39315 / El Tor Inaba N16961) GN=rnpA PE=3 SV=1	sp|Q9KVY2|RNPA_VIBCH	14 kDa	1.0586	0.45022	0	0	0	0	0	0
779	Ribonuclease PH OS=Vibrio cholerae serotype O1 (strain ATCC 39315 / El Tor Inaba N16961) GN=rph PE=3 SV=2	sp|Q9KVD6|RNPH_VIBCH	26 kDa	1.0586	1.3507	0	0	0	6.5244	0	0
780	3,4-dihydroxy-2-butanone 4-phosphate synthase OS=Vibrio cholerae serotype O1 (strain ATCC 39315 / El Tor Inaba N16961) GN=ribB PE=1 SV=1	sp|Q9KKP2|RIBB_VIBCH	24 kDa	0.52929	1.8009	0	0	0	0	1.8092	0
781	Uncharacterized protein OS=Vibrio cholerae serotype O1 (strain ATCC 39315 / El Tor Inaba N16961) GN=VC_A0055 PE=4 SV=1	tr|Q9KNB0|Q9KNB0_VIBCH	37 kDa	0.52929	0.45022	0	0	0	2.1748	0	0
782	Ribosomal RNA large subunit methyltransferase G OS=Vibrio cholerae serotype O1 (strain ATCC 39315 / El Tor Inaba N16961) GN=rlmG PE=3 SV=2	sp|Q9KPR9|RLMG_VIBCH	42 kDa	1.0586	1.8009	0	0	2.9974	0	0	0
783	Dihydroorotate dehydrogenase (quinone) OS=Vibrio cholerae serotype O1 (strain ATCC 39315 / El Tor Inaba N16961) GN=pyrD PE=3 SV=1	sp|Q9KRZ2|PYRD_VIBCH	37 kDa	0	0.45022	0	0	2.9974	0	0	0
784	UPF0250 protein VC_0945 OS=Vibrio cholerae serotype O1 (strain ATCC 39315 / El Tor Inaba N16961) GN=VC_0945 PE=3 SV=1	sp|Q9KTF7|Y945_VIBCH	10 kDa	0.52929	0.90044	0	0	0	0	0	1.8043
785	Uncharacterized protein OS=Vibrio cholerae serotype O1 (strain ATCC 39315 / El Tor Inaba N16961) GN=VC_0635 PE=4 SV=1	tr|Q9KU88|Q9KU88_VIBCH	11 kDa	0.52929	0.45022	0	0	0	0	0	1.8043
786	4-hydroxy-tetrahydrodipicolinate synthase OS=Vibrio cholerae serotype O1 (strain ATCC 39315 / El Tor Inaba N16961) GN=dapA PE=3 SV=1	sp|Q9KQ47|DAPA_VIBCH	31 kDa	1.5879	0	0	0	0	6.5244	0	0
787	Lipid A biosynthesis myristoyltransferase OS=Vibrio cholerae serotype O1 (strain ATCC 39315 / El Tor Inaba N16961) GN=lpxM PE=3 SV=1	tr|Q9KVD4|Q9KVD4_VIBCH	37 kDa	1.0586	0.45022	0	0	0	4.3496	0	0
788	Uncharacterized protein OS=Vibrio cholerae serotype O1 (strain ATCC 39315 / El Tor Inaba N16961) GN=VC_A0574 PE=4 SV=1	tr|Q9KM15|Q9KM15_VIBCH	98 kDa	0	0	1.6342	0	0	0	0	0
789	tRNA pseudouridine synthase D OS=Vibrio cholerae serotype O1 (strain ATCC 39315 / El Tor Inaba N16961) GN=truD PE=3 SV=1	sp|Q9KUJ0|TRUD_VIBCH	40 kDa	0.52929	3.1515	0	0	0	0	0	0
790	DNA helicase OS=Vibrio cholerae serotype O1 (strain ATCC 39315 / El Tor Inaba N16961) GN=VC_A0717 PE=4 SV=1	tr|Q9KLM6|Q9KLM6_VIBCH	81 kDa	0	1.3507	0.81708	0	0	0	0	0
791	Diaminopimelate decarboxylase OS=Vibrio cholerae serotype O1 (strain ATCC 39315 / El Tor Inaba N16961) GN=lysA PE=1 SV=1	sp|Q9KVL7|DCDA_VIBCH	46 kDa	0	0.45022	0	0	0	0	0	0
792	Ribosomal protein L11 methyltransferase OS=Vibrio cholerae serotype O1 (strain ATCC 39315 / El Tor Inaba N16961) GN=prmA PE=3 SV=1	sp|Q9KV64|PRMA_VIBCH	32 kDa	0	0.45022	0	0	0	4.3496	0	0
793	ATP-dependent 6-phosphofructokinase OS=Vibrio cholerae serotype O1 (strain ATCC 39315 / El Tor Inaba N16961) GN=pfkA PE=3 SV=2	sp|Q9KNP2|PFKA_VIBCH	35 kDa	0	0.45022	0	0	0	8.6992	0	0
794	Formate dehydrogenase, iron-sulfur subunit OS=Vibrio cholerae serotype O1 (strain ATCC 39315 / El Tor Inaba N16961) GN=VC_1512 PE=4 SV=1	tr|Q9KRX1|Q9KRX1_VIBCH	22 kDa	1.0586	0.90044	0	0	0	0	0	0
795	Oxidoreductase/iron-sulfur cluster-binding protein OS=Vibrio cholerae serotype O1 (strain ATCC 39315 / El Tor Inaba N16961) GN=VC_A0985 PE=4 SV=1	tr|Q9KKW5|Q9KKW5_VIBCH	105 kDa	0	0.45022	0	0	0	0	0	0
796	Folylpolyglutamate synthase/dihydrofolate synthase OS=Vibrio cholerae serotype O1 (strain ATCC 39315 / El Tor Inaba N16961) GN=VC_1001 PE=3 SV=1	tr|Q9KTA2|Q9KTA2_VIBCH	45 kDa	0.52929	0.45022	0	0	0	0	0	0
797	Uncharacterized protein OS=Vibrio cholerae serotype O1 (strain ATCC 39315 / El Tor Inaba N16961) GN=VC_A0399 PE=4 SV=1	tr|Q9KMF9|Q9KMF9_VIBCH	33 kDa	0	0.45022	0	0	0	0	0	0
798	Glutamate synthase, small subunit OS=Vibrio cholerae serotype O1 (strain ATCC 39315 / El Tor Inaba N16961) GN=VC_2374 PE=4 SV=1	tr|Q9KPJ3|Q9KPJ3_VIBCH	53 kDa	1.0586	0.90044	0	0	0	0	0	0
799	Bifunctional purine biosynthesis protein PurH OS=Vibrio cholerae serotype O1 (strain ATCC 39315 / El Tor Inaba N16961) GN=purH PE=3 SV=1	sp|Q9KV80|PUR9_VIBCH	57 kDa	1.5879	2.2511	0	0	0	0	0	0
800	Phosphoglucomutase OS=Vibrio cholerae serotype O1 (strain ATCC 39315 / El Tor Inaba N16961) GN=VC_2095 PE=3 SV=1	tr|Q9KQA5|Q9KQA5_VIBCH	59 kDa	0	0.90044	0	0	0	0	0	0
801	Formamidopyrimidine-DNA glycosylase OS=Vibrio cholerae serotype O1 (strain ATCC 39315 / El Tor Inaba N16961) GN=mutM PE=3 SV=3	sp|Q9KVC5|FPG_VIBCH	30 kDa	0	0.90044	0	0	0	0	0	0
802	Cytidylate kinase OS=Vibrio cholerae serotype O1 (strain ATCC 39315 / El Tor Inaba N16961) GN=cmk PE=3 SV=2	sp|Q9KQT2|KCY_VIBCH	24 kDa	0	0	0	0	0	0	5.4275	0
803	Methyl-accepting chemotaxis protein OS=Vibrio cholerae serotype O1 (strain ATCC 39315 / El Tor Inaba N16961) GN=VC_A0008 PE=4 SV=1	REV_tr|Q9KNF6|Q9KNF6_VIBCH	61 kDa	0	0	0	0	0	2.1748	0	0
804	MSHA biogenesis protein MshH OS=Vibrio cholerae serotype O1 (strain ATCC 39315 / El Tor Inaba N16961) GN=VC_0398 PE=4 SV=1	tr|Q9KUW1|Q9KUW1_VIBCH	78 kDa	0	0.45022	0.81708	0	0	0	0	0
805	Urocanate hydratase OS=Vibrio cholerae serotype O1 (strain ATCC 39315 / El Tor Inaba N16961) GN=hutU PE=3 SV=1	sp|Q9KSQ3|HUTU_VIBCH	62 kDa	0	0.45022	0	0	0	0	0	0
806	Formate transporter 1, putative OS=Vibrio cholerae serotype O1 (strain ATCC 39315 / El Tor Inaba N16961) GN=VC_A0540 PE=4 SV=1	tr|Q9KM49|Q9KM49_VIBCH	52 kDa	0	0	0	0	0	0	5.4275	0
807	Gamma-glutamyl phosphate reductase OS=Vibrio cholerae serotype O1 (strain ATCC 39315 / El Tor Inaba N16961) GN=proA PE=3 SV=2	REV_sp|Q9KPT9|PROA_VIBCH	45 kDa	0.52929	0	0	0	0	0	0	0
808	Uncharacterized protein OS=Vibrio cholerae serotype O1 (strain ATCC 39315 / El Tor Inaba N16961) GN=VC_A0730 PE=4 SV=1	tr|Q9KLL3|Q9KLL3_VIBCH	69 kDa	0	0	0.81708	0	0	0	0	0
809	Uncharacterized protein OS=Vibrio cholerae serotype O1 (strain ATCC 39315 / El Tor Inaba N16961) GN=VC_0928 PE=4 SV=1	tr|Q9KTH4|Q9KTH4_VIBCH	30 kDa	0	0	0	0	0	4.3496	0	0
810	Sensor histidine kinase OS=Vibrio cholerae serotype O1 (strain ATCC 39315 / El Tor Inaba N16961) GN=VC_1831 PE=4 SV=1	REV_tr|Q9KR16|Q9KR16_VIBCH	83 kDa	0	0	0	0	0	0	0	1.8043
811	Toxin coregulated pilus biosynthesis outer membrane protein C OS=Vibrio cholerae serotype O1 (strain ATCC 39315 / El Tor Inaba N16961) GN=tcpC PE=3 SV=2	sp|P29481|TCPC_VIBCH	54 kDa	0	0	0	2.3168	0	0	0	0
812	Glycine cleavage system transcriptional repressor, putative OS=Vibrio cholerae serotype O1 (strain ATCC 39315 / El Tor Inaba N16961) GN=VC_2159 PE=1 SV=1	tr|Q9KQ45|Q9KQ45_VIBCH	20 kDa	1.0586	0.90044	0	0	0	0	5.4275	1.8043
813	MutT/nudix family protein OS=Vibrio cholerae serotype O1 (strain ATCC 39315 / El Tor Inaba N16961) GN=VC_A0592 PE=4 SV=1	tr|Q9KLZ7|Q9KLZ7_VIBCH	22 kDa	1.0586	1.3507	0	0	0	0	3.6184	0
814	Uncharacterized protein OS=Vibrio cholerae serotype O1 (strain ATCC 39315 / El Tor Inaba N16961) GN=VC_2026 PE=4 SV=1	tr|Q9KQH2|Q9KQH2_VIBCH	20 kDa	1.0586	1.8009	0	0	0	2.1748	5.4275	0
815	Flagellar hook-length control protein FliK, putative OS=Vibrio cholerae serotype O1 (strain ATCC 39315 / El Tor Inaba N16961) GN=VC_2128 PE=4 SV=1	tr|Q9KQ73|Q9KQ73_VIBCH	70 kDa	0.52929	0	1.6342	0	0	0	1.8092	0
816	Cell division protein FtsA OS=Vibrio cholerae serotype O1 (strain ATCC 39315 / El Tor Inaba N16961) GN=ftsA PE=3 SV=1	REV_tr|Q9KPH0|Q9KPH0_VIBCH	46 kDa	0	0	0.81708	0	1.4987	0	1.8092	0
817	Na(+)-translocating NADH-quinone reductase subunit B OS=Vibrio cholerae serotype O1 (strain ATCC 39315 / El Tor Inaba N16961) GN=nqrB PE=1 SV=2	sp|Q9KPS2|NQRB_VIBCH	45 kDa	2.1172	1.3507	0	0	0	2.1748	0	0
818	tRNA pseudouridine synthase A OS=Vibrio cholerae serotype O1 (strain ATCC 39315 / El Tor Inaba N16961) GN=truA PE=3 SV=1	sp|Q9KTA4|TRUA_VIBCH	30 kDa	0.52929	1.3507	0	0	0	0	1.8092	0
819	Sensor histidine kinase OS=Vibrio cholerae serotype O1 (strain ATCC 39315 / El Tor Inaba N16961) GN=VC_1521 PE=4 SV=1	REV_tr|Q9KRW3|Q9KRW3_VIBCH	78 kDa	0.52929	0.45022	0	0	0	0	0	0
820	MSHA pilin protein MshB OS=Vibrio cholerae serotype O1 (strain ATCC 39315 / El Tor Inaba N16961) GN=VC_0408 PE=4 SV=1	tr|Q9KUV4|Q9KUV4_VIBCH	21 kDa	1.5879	1.3507	0	0	0	0	0	1.8043
821	Keratin, type II cytoskeletal 6B OS=Homo sapiens GN=KRT6B PE=1 SV=5	sp|P04259|K2C6B_CON-HUMAN	60 kDa	0	0	30.232	0	0	13.049	10.855	34.281
822	Nucleoside permease OS=Vibrio cholerae serotype O1 (strain ATCC 39315 / El Tor Inaba N16961) GN=VC_2352 PE=1 SV=1	tr|Q9KPL5|Q9KPL5_VIBCH	44 kDa	1.5879	1.3507	0	0	0	2.1748	0	0
823	Uncharacterized protein OS=Vibrio cholerae serotype O1 (strain ATCC 39315 / El Tor Inaba N16961) GN=VC_A0405 PE=4 SV=1	tr|Q9KMF5|Q9KMF5_VIBCH	23 kDa	0.52929	0.90044	0	0	0	0	0	7.2171
824	Lipopolysaccharide/O-antigen transport protein OS=Vibrio cholerae serotype O1 (strain ATCC 39315 / El Tor Inaba N16961) GN=VC_0246 PE=4 SV=1	tr|Q9KVA3|Q9KVA3_VIBCH	31 kDa	0	0.45022	0	0	0	0	1.8092	0
825	tRNA (mo5U34)-methyltransferase OS=Vibrio cholerae serotype O1 (strain ATCC 39315 / El Tor Inaba N16961) GN=cmoB PE=3 SV=1	sp|Q9KSU3|CMOB_VIBCH	37 kDa	0.52929	0	0	0	1.4987	0	0	0
826	Uncharacterized protein OS=Vibrio cholerae serotype O1 (strain ATCC 39315 / El Tor Inaba N16961) GN=VC_2222 PE=4 SV=1	tr|Q9KPZ0|Q9KPZ0_VIBCH	22 kDa	1.0586	0.45022	0	0	0	0	1.8092	0
827	GGDEF family protein OS=Vibrio cholerae serotype O1 (strain ATCC 39315 / El Tor Inaba N16961) GN=VC_1372 PE=4 SV=1	tr|Q9KS87|Q9KS87_VIBCH	45 kDa	0.52929	0.45022	0	0	0	2.1748	0	0
828	Peptidyl-prolyl cis-trans isomerase OS=Vibrio cholerae serotype O1 (strain ATCC 39315 / El Tor Inaba N16961) GN=VC_2568 PE=4 SV=1	tr|Q9KP11|Q9KP11_VIBCH	22 kDa	1.5879	1.8009	0	0	0	0	1.8092	0
829	Sialidase OS=Vibrio cholerae serotype O1 (strain ATCC 39315 / El Tor Inaba N16961) GN=nanH PE=1 SV=1	sp|P0C6E9|NANH_VIBCH	86 kDa	1.5879	2.7013	0.81708	0	0	0	0	0
830	Uncharacterized protein OS=Vibrio cholerae serotype O1 (strain ATCC 39315 / El Tor Inaba N16961) GN=VC_1629 PE=4 SV=1	tr|Q9KRL1|Q9KRL1_VIBCH	93 kDa	0.52929	0.45022	0.81708	0	0	0	0	0
831	Fe/S biogenesis protein NfuA OS=Vibrio cholerae serotype O1 (strain ATCC 39315 / El Tor Inaba N16961) GN=nfuA PE=3 SV=1	sp|Q9KNL2|NFUA_VIBCH	21 kDa	1.0586	0	0	0	0	0	3.6184	0
832	NAD kinase OS=Vibrio cholerae serotype O1 (strain ATCC 39315 / El Tor Inaba N16961) GN=nadK PE=3 SV=1	sp|Q9KTP8|NADK_VIBCH	33 kDa	1.0586	1.8009	0	0	0	0	0	0
833	Cysteine--tRNA ligase OS=Vibrio cholerae serotype O1 (strain ATCC 39315 / El Tor Inaba N16961) GN=cysS PE=3 SV=1	sp|Q9KQZ9|SYC_VIBCH	52 kDa	1.0586	0.45022	0	0	0	0	0	0
834	rRNA (Guanine-N1-)-methyltransferase OS=Vibrio cholerae serotype O1 (strain ATCC 39315 / El Tor Inaba N16961) GN=VC_2003 PE=4 SV=1	tr|Q9KQJ5|Q9KQJ5_VIBCH	32 kDa	0.52929	0.45022	0	0	0	0	0	0
835	D-alanyl-D-alanine carboxypeptidase OS=Vibrio cholerae serotype O1 (strain ATCC 39315 / El Tor Inaba N16961) GN=VC_A0270 PE=3 SV=1	tr|Q9KMQ0|Q9KMQ0_VIBCH	43 kDa	0	0.45022	0	0	1.4987	0	0	0
836	Lipopolysaccharide biosynthesis protein, putative OS=Vibrio cholerae serotype O1 (strain ATCC 39315 / El Tor Inaba N16961) GN=VC_0225 PE=4 SV=1	tr|Q9KVC1|Q9KVC1_VIBCH	40 kDa	0	0.45022	0	0	1.4987	0	0	0
837	Amino acid ABC transporter, ATP-binding protein OS=Vibrio cholerae serotype O1 (strain ATCC 39315 / El Tor Inaba N16961) GN=VC_1359 PE=4 SV=1	tr|Q9KSA0|Q9KSA0_VIBCH	29 kDa	0.52929	0	0	0	0	0	0	0
838	Oligopeptidase A OS=Vibrio cholerae serotype O1 (strain ATCC 39315 / El Tor Inaba N16961) GN=VC_0188 PE=3 SV=1	tr|Q9KVF8|Q9KVF8_VIBCH	77 kDa	0.52929	0.45022	0	0	0	0	0	0
839	Cyclic pyranopterin monophosphate synthase OS=Vibrio cholerae serotype O1 (strain ATCC 39315 / El Tor Inaba N16961) GN=moaA PE=3 SV=1	sp|Q9KT81|MOAA_VIBCH	38 kDa	0.52929	0	0	0	0	4.3496	0	0
840	ABC transporter, ATP-binding protein OS=Vibrio cholerae serotype O1 (strain ATCC 39315 / El Tor Inaba N16961) GN=VC_0589 PE=4 SV=1	tr|Q9KUD3|Q9KUD3_VIBCH	34 kDa	0.52929	0	0	0	0	2.1748	0	0
841	Fumarate and nitrate reduction regulatory protein OS=Vibrio cholerae serotype O1 (strain ATCC 39315 / El Tor Inaba N16961) GN=fnr PE=3 SV=1	sp|P0C6D0|FNR_VIBCH	28 kDa	0	0	0	0	0	2.1748	0	0
842	Accessory colonization factor AcfC OS=Vibrio cholerae serotype O1 (strain ATCC 39315 / El Tor Inaba N16961) GN=VC_0841 PE=1 SV=1	tr|Q9KTQ6|Q9KTQ6_VIBCH	29 kDa	0	0	0	0	0	2.1748	3.6184	0
843	TagE protein OS=Vibrio cholerae serotype O1 (strain ATCC 39315 / El Tor Inaba N16961) GN=VC_0843 PE=4 SV=1	tr|H9L4P5|H9L4P5_VIBCH	34 kDa	0	0	0	0	0	2.1748	3.6184	0
844	Sigma-54 dependent response regulator OS=Vibrio cholerae serotype O1 (strain ATCC 39315 / El Tor Inaba N16961) GN=VC_1522 PE=4 SV=1	tr|Q9KRW2|Q9KRW2_VIBCH	55 kDa	0.52929	1.3507	0	0	0	0	0	0
845	Kelch domain-containing protein VC_1773 OS=Vibrio cholerae serotype O1 (strain ATCC 39315 / El Tor Inaba N16961) GN=VC_1773 PE=4 SV=1	sp|Q9KR70|Y1773_VIBCH	39 kDa	2.1172	2.2511	0	0	0	0	0	0
846	Inosine-guanosine kinase OS=Vibrio cholerae serotype O1 (strain ATCC 39315 / El Tor Inaba N16961) GN=VC_1129 PE=4 SV=1	tr|Q9KSX7|Q9KSX7_VIBCH	49 kDa	0.52929	1.8009	0	0	0	0	0	0
847	Tyrosine--tRNA ligase 1 OS=Vibrio cholerae serotype O1 (strain ATCC 39315 / El Tor Inaba N16961) GN=tyrS1 PE=3 SV=2	REV_sp|Q9KUQ0|SYY1_VIBCH	47 kDa	0.52929	0	0	0	0	0	0	0
848	Acetyltransferase RfbO, CysE/LacA/LpxA/NodL family OS=Vibrio cholerae serotype O1 (strain ATCC 39315 / El Tor Inaba N16961) GN=VC_0252 PE=4 SV=1	tr|H9L4Q4|H9L4Q4_VIBCH	20 kDa	0	0	0	0	0	0	10.855	3.6086
849	Peptidoglycan hydrolase FlgJ OS=Vibrio cholerae serotype O1 (strain ATCC 39315 / El Tor Inaba N16961) GN=flgJ PE=3 SV=2	sp|Q9KQ15|FLGJ_VIBCH	37 kDa	0	0	0	0	0	2.1748	7.2367	0
850	CbbY family protein OS=Vibrio cholerae serotype O1 (strain ATCC 39315 / El Tor Inaba N16961) GN=VC_A0102 PE=4 SV=1	tr|Q9KN63|Q9KN63_VIBCH	24 kDa	0	0.90044	0	0	0	0	1.8092	0
851	Glycerol kinase OS=Vibrio cholerae serotype O1 (strain ATCC 39315 / El Tor Inaba N16961) GN=glpK PE=3 SV=1	REV_sp|Q9KLJ9|GLPK_VIBCH	56 kDa	0	0.45022	0	0	0	0	0	0
852	Thermostable carboxypeptidase 1 OS=Vibrio cholerae serotype O1 (strain ATCC 39315 / El Tor Inaba N16961) GN=VC_1414 PE=4 SV=1	tr|Q9KS46|Q9KS46_VIBCH	59 kDa	0.52929	0	0	0	0	0	0	0
853	Peptide ABC transporter, ATP-binding protein, putative OS=Vibrio cholerae serotype O1 (strain ATCC 39315 / El Tor Inaba N16961) GN=VC_A0588 PE=4 SV=1	tr|Q9KM01|Q9KM01_VIBCH	58 kDa	0	0	0.81708	0	0	0	0	0
854	Phosphate import ATP-binding protein PstB 1 OS=Vibrio cholerae serotype O1 (strain ATCC 39315 / El Tor Inaba N16961) GN=pstB1 PE=3 SV=1	sp|Q9KU04|PSTB1_VIBCH	31 kDa	0	0	0	0	0	4.3496	0	0
855	Flagellin C OS=Vibrio cholerae serotype O1 (strain ATCC 39315 / El Tor Inaba N16961) GN=flaC PE=3 SV=1	sp|P0C6C5|FLAC_VIBCH	40 kDa	0	0	0.81708	0	23.979	4.3496	0	0
856	PTS system mannitol-specific EIICBA component OS=Vibrio cholerae serotype O1 (strain ATCC 39315 / El Tor Inaba N16961) GN=mtlA PE=3 SV=1	sp|Q9KKQ7|PTM3C_VIBCH	69 kDa	0.52929	0	0	0	0	0	0	0
857	Dihydroxy-acid dehydratase OS=Vibrio cholerae serotype O1 (strain ATCC 39315 / El Tor Inaba N16961) GN=ilvD PE=3 SV=1	sp|Q9KVW0|ILVD_VIBCH	65 kDa	0	0	0.81708	0	0	0	0	0
858	Maltose transport system permease protein MalG OS=Vibrio cholerae serotype O1 (strain ATCC 39315 / El Tor Inaba N16961) GN=malG PE=3 SV=1	sp|Q9KL07|MALG_VIBCH	32 kDa	0	0	0	0	0	0	3.6184	0
859	Iron(III) compound receptor OS=Vibrio cholerae serotype O1 (strain ATCC 39315 / El Tor Inaba N16961) GN=VC_0200 PE=3 SV=1	tr|Q9KVE6|Q9KVE6_VIBCH	80 kDa	0	0	3.2683	0	0	0	0	0
860	Uncharacterized protein OS=Vibrio cholerae serotype O1 (strain ATCC 39315 / El Tor Inaba N16961) GN=VC_A0271 PE=4 SV=1	tr|Q9KMP9|Q9KMP9_VIBCH	13 kDa	0	0	0	0	0	0	0	5.4129
861	PTS system, fructose-specific IIA component OS=Vibrio cholerae serotype O1 (strain ATCC 39315 / El Tor Inaba N16961) GN=VC_1820 PE=4 SV=1	tr|Q9KR27|Q9KR27_VIBCH	16 kDa	0	0	0	0	0	0	0	16.239
862	Histidine kinase OS=Vibrio cholerae serotype O1 (strain ATCC 39315 / El Tor Inaba N16961) GN=VC_2453 PE=4 SV=1	REV_tr|Q9KPC0|Q9KPC0_VIBCH	104 kDa	0	0.45022	0	0	0	0	0	0
863	Uncharacterized protein OS=Vibrio cholerae serotype O1 (strain ATCC 39315 / El Tor Inaba N16961) GN=VC_A0201 PE=4 SV=1	tr|Q9KMW5|Q9KMW5_VIBCH	33 kDa	0	0	0	0	0	4.3496	0	0
864	Methyl-accepting chemotaxis protein OS=Vibrio cholerae serotype O1 (strain ATCC 39315 / El Tor Inaba N16961) GN=VC_1289 PE=4 SV=1	tr|Q9KSG7|Q9KSG7_VIBCH	68 kDa	0	0.90044	0	0	1.4987	0	0	0
865	PTS system, fructose-specific IIBC component OS=Vibrio cholerae serotype O1 (strain ATCC 39315 / El Tor Inaba N16961) GN=VC_1821 PE=4 SV=1	tr|Q9KR26|Q9KR26_VIBCH	48 kDa	0	0	0.81708	0	1.4987	0	0	0
866	ATP synthase subunit c OS=Vibrio cholerae serotype O1 (strain ATCC 39315 / El Tor Inaba N16961) GN=atpE PE=3 SV=1	sp|Q9KNH0|ATPL_VIBCH	9 kDa	0	0.45022	0	0	0	0	0	0
867	D-alanine--D-alanine ligase OS=Vibrio cholerae serotype O1 (strain ATCC 39315 / El Tor Inaba N16961) GN=ddl PE=3 SV=1	sp|Q9KM17|DDL_VIBCH	37 kDa	1.5879	1.3507	0	0	2.9974	4.3496	0	0
868	ParA family protein OS=Vibrio cholerae serotype O1 (strain ATCC 39315 / El Tor Inaba N16961) GN=VC_A1115 PE=4 SV=1	tr|Q9KKJ2|Q9KKJ2_VIBCH	46 kDa	0.52929	0.45022	0	0	1.4987	0	0	0
869	Uncharacterized protein OS=Vibrio cholerae serotype O1 (strain ATCC 39315 / El Tor Inaba N16961) GN=VC_2500 PE=4 SV=1	tr|Q9KP75|Q9KP75_VIBCH	41 kDa	1.0586	0.45022	0	0	0	2.1748	0	0
870	Uncharacterized protein OS=Vibrio cholerae serotype O1 (strain ATCC 39315 / El Tor Inaba N16961) GN=VC_1467 PE=4 SV=1	tr|Q9K2Q7|Q9K2Q7_VIBCH	26 kDa	0.52929	0.45022	0.81708	0	0	0	0	0
871	MoxR-related protein OS=Vibrio cholerae serotype O1 (strain ATCC 39315 / El Tor Inaba N16961) GN=VC_A0175 PE=4 SV=1	tr|Q9KMZ1|Q9KMZ1_VIBCH	35 kDa	1.0586	0.90044	0	0	0	0	0	0
872	Uncharacterized protein OS=Vibrio cholerae serotype O1 (strain ATCC 39315 / El Tor Inaba N16961) GN=VC_0758 PE=4 SV=1	tr|Q9KTX2|Q9KTX2_VIBCH	43 kDa	1.0586	0.90044	0	2.3168	0	0	0	0
873	Tyrosine--tRNA ligase 2 OS=Vibrio cholerae serotype O1 (strain ATCC 39315 / El Tor Inaba N16961) GN=tyrS2 PE=3 SV=1	sp|Q9KU92|SYY2_VIBCH	44 kDa	0.52929	0.45022	0	0	0	0	0	0
874	3-oxoacyl-[acyl-carrier-protein] synthase 3 protein 1 OS=Vibrio cholerae serotype O1 (strain ATCC 39315 / El Tor Inaba N16961) GN=fabH1 PE=1 SV=1	sp|Q9KQH5|FABH1_VIBCH	34 kDa	1.5879	0.45022	0	0	0	2.1748	0	0
875	Uncharacterized protein OS=Vibrio cholerae serotype O1 (strain ATCC 39315 / El Tor Inaba N16961) GN=VC_0230 PE=4 SV=1	tr|Q9KVB6|Q9KVB6_VIBCH	28 kDa	0.52929	0.45022	0	0	0	0	0	0
876	Uncharacterized protein OS=Vibrio cholerae serotype O1 (strain ATCC 39315 / El Tor Inaba N16961) GN=VC_2654 PE=4 SV=1	tr|Q9KNS7|Q9KNS7_VIBCH	16 kDa	0.52929	0.90044	0	0	0	0	0	7.2171
877	N-acetylglucosamine repressor OS=Vibrio cholerae serotype O1 (strain ATCC 39315 / El Tor Inaba N16961) GN=VC_0993 PE=4 SV=1	tr|Q9KTB0|Q9KTB0_VIBCH	44 kDa	1.0586	0.90044	0	0	1.4987	0	0	0
878	Hemolysin, putative OS=Vibrio cholerae serotype O1 (strain ATCC 39315 / El Tor Inaba N16961) GN=VC_0558 PE=4 SV=1	tr|Q9KUG3|Q9KUG3_VIBCH	47 kDa	0.52929	1.8009	0	0	1.4987	0	0	0
879	Deoxycytidylate deaminase, putative OS=Vibrio cholerae serotype O1 (strain ATCC 39315 / El Tor Inaba N16961) GN=VC_A0840 PE=4 SV=1	tr|Q9KLA6|Q9KLA6_VIBCH	18 kDa	1.0586	0.90044	0	0	0	0	0	0
880	Nucleoside permease OS=Vibrio cholerae serotype O1 (strain ATCC 39315 / El Tor Inaba N16961) GN=VC_A0179 PE=3 SV=1	tr|Q9KMY7|Q9KMY7_VIBCH	42 kDa	1.0586	0.90044	0	0	0	2.1748	0	0
881	Uncharacterized protein OS=Vibrio cholerae serotype O1 (strain ATCC 39315 / El Tor Inaba N16961) GN=VC_0742 PE=4 SV=1	tr|Q9KTY8|Q9KTY8_VIBCH	12 kDa	1.0586	0.90044	0	0	0	0	0	3.6086
882	Peptide deformylase 1 OS=Vibrio cholerae serotype O1 (strain ATCC 39315 / El Tor Inaba N16961) GN=def1 PE=1 SV=1	sp|Q9KVU3|DEF1_VIBCH	19 kDa	0.52929	0.90044	0	0	0	0	1.8092	0
883	S-adenosylmethionine:tRNA ribosyltransferase-isomerase OS=Vibrio cholerae serotype O1 (strain ATCC 39315 / El Tor Inaba N16961) GN=queA PE=3 SV=1	sp|Q9KTZ1|QUEA_VIBCH	39 kDa	1.5879	1.3507	0	0	0	2.1748	0	0
884	Nucleoside diphosphate kinase OS=Vibrio cholerae serotype O1 (strain ATCC 39315 / El Tor Inaba N16961) GN=ndk PE=3 SV=1	sp|Q9KTX4|NDK_VIBCH	16 kDa	2.6465	1.3507	0	0	0	0	0	3.6086
885	30S ribosomal protein S17 OS=Vibrio cholerae serotype O1 (strain ATCC 39315 / El Tor Inaba N16961) GN=rpsQ PE=3 SV=1	sp|Q9KNZ3|RS17_VIBCH	10 kDa	1.5879	0.90044	0	0	0	0	0	5.4129
886	ParA family protein OS=Vibrio cholerae serotype O1 (strain ATCC 39315 / El Tor Inaba N16961) GN=VC_2061 PE=4 SV=1	tr|Q9KQD9|Q9KQD9_VIBCH	29 kDa	0.52929	1.3507	0	0	0	0	5.4275	0
887	Exonuclease SbcD, putative OS=Vibrio cholerae serotype O1 (strain ATCC 39315 / El Tor Inaba N16961) GN=VC_A0520 PE=4 SV=1	tr|Q9KM68|Q9KM68_VIBCH	43 kDa	0.52929	0.90044	0	0	1.4987	0	0	0
888	Uncharacterized protein OS=Vibrio cholerae serotype O1 (strain ATCC 39315 / El Tor Inaba N16961) GN=VC_1766 PE=4 SV=1	tr|Q9KR77|Q9KR77_VIBCH	77 kDa	0	0.90044	0.81708	0	0	0	0	0
889	Uroporphyrin-III C-methyltransferase, putative OS=Vibrio cholerae serotype O1 (strain ATCC 39315 / El Tor Inaba N16961) GN=VC_0118 PE=4 SV=1	tr|Q9KVM3|Q9KVM3_VIBCH	44 kDa	0.52929	0.45022	0	0	0	0	0	0
890	Porin, putative OS=Vibrio cholerae serotype O1 (strain ATCC 39315 / El Tor Inaba N16961) GN=VC_1854 PE=4 SV=1	tr|Q9KQZ3|Q9KQZ3_VIBCH	40 kDa	0	0.45022	0	0	2.9974	0	0	0
891	Endonuclease III OS=Vibrio cholerae serotype O1 (strain ATCC 39315 / El Tor Inaba N16961) GN=nth PE=3 SV=1	tr|Q9KT92|Q9KT92_VIBCH	24 kDa	0.52929	0	0	0	0	0	3.6184	0
892	Protein translocase subunit SecE OS=Vibrio cholerae serotype O1 (strain ATCC 39315 / El Tor Inaba N16961) GN=secE PE=3 SV=2	sp|Q9KV36|SECE_VIBCH	13 kDa	0.52929	0	0	0	0	0	0	1.8043
893	Uncharacterized protein OS=Vibrio cholerae serotype O1 (strain ATCC 39315 / El Tor Inaba N16961) GN=VC_A0779 PE=4 SV=1	tr|Q9KLG5|Q9KLG5_VIBCH	53 kDa	1.0586	1.8009	0	0	0	0	0	0
894	Protein translocase subunit SecD OS=Vibrio cholerae serotype O1 (strain ATCC 39315 / El Tor Inaba N16961) GN=secD PE=3 SV=1	tr|Q9KLQ0|Q9KLQ0_VIBCH	67 kDa	0	0.45022	0	0	0	0	0	0
895	Transcriptional regulator, LysR family OS=Vibrio cholerae serotype O1 (strain ATCC 39315 / El Tor Inaba N16961) GN=VC_A0082 PE=4 SV=1	tr|Q9KN83|Q9KN83_VIBCH	33 kDa	0	0.45022	0	0	0	4.3496	0	0
896	GMP reductase OS=Vibrio cholerae serotype O1 (strain ATCC 39315 / El Tor Inaba N16961) GN=guaC PE=3 SV=1	sp|Q9KMW9|GUAC_VIBCH	37 kDa	1.0586	0.45022	0	0	0	0	0	0
897	Periplasmic linker protein, putative OS=Vibrio cholerae serotype O1 (strain ATCC 39315 / El Tor Inaba N16961) GN=VC_1674 PE=4 SV=1	tr|Q9KRG8|Q9KRG8_VIBCH	41 kDa	0	0	0	0	1.4987	0	0	0
898	Arginine deiminase OS=Vibrio cholerae serotype O1 (strain ATCC 39315 / El Tor Inaba N16961) GN=arcA PE=3 SV=1	sp|Q9KUU2|ARCA_VIBCH	46 kDa	0.52929	0.45022	0	0	0	0	0	0
899	MSHA biogenesis protein MshI OS=Vibrio cholerae serotype O1 (strain ATCC 39315 / El Tor Inaba N16961) GN=VC_0399 PE=4 SV=1	tr|Q9KUW0|Q9KUW0_VIBCH	53 kDa	1.0586	1.3507	0	0	0	0	0	0
900	Elongation factor P OS=Vibrio cholerae serotype O1 (strain ATCC 39315 / El Tor Inaba N16961) GN=efp PE=3 SV=1	sp|Q9KNS1|EFP_VIBCH	21 kDa	0	1.3507	0	0	0	0	7.2367	0
901	Ribonucleoside-diphosphate reductase, beta subunit OS=Vibrio cholerae serotype O1 (strain ATCC 39315 / El Tor Inaba N16961) GN=VC_1255 PE=4 SV=1	tr|Q9KSK1|Q9KSK1_VIBCH	45 kDa	0	0	0	0	1.4987	0	0	0
902	Ribosomal RNA large subunit methyltransferase E OS=Vibrio cholerae serotype O1 (strain ATCC 39315 / El Tor Inaba N16961) GN=rlmE PE=3 SV=1	sp|Q9KU87|RLME_VIBCH	23 kDa	0	0.45022	0	0	0	0	5.4275	0
903	Uncharacterized protein OS=Vibrio cholerae serotype O1 (strain ATCC 39315 / El Tor Inaba N16961) GN=VC_1077 PE=4 SV=1	tr|Q9KT28|Q9KT28_VIBCH	18 kDa	0	0	0	0	0	0	1.8092	7.2171
904	Outer membrane protein OmpK OS=Vibrio cholerae serotype O1 (strain ATCC 39315 / El Tor Inaba N16961) GN=VC_2305 PE=4 SV=1	tr|Q9KPR1|Q9KPR1_VIBCH	33 kDa	0	0	0	0	0	2.1748	9.0459	0
905	Uncharacterized protein OS=Vibrio cholerae serotype O1 (strain ATCC 39315 / El Tor Inaba N16961) GN=VC_1291 PE=4 SV=1	tr|Q9KSG5|Q9KSG5_VIBCH	73 kDa	0	0.45022	0	0	0	0	0	0
906	Flagellar biosynthetic protein FlhA OS=Vibrio cholerae serotype O1 (strain ATCC 39315 / El Tor Inaba N16961) GN=VC_2069 PE=4 SV=1	tr|Q9KQD1|Q9KQD1_VIBCH	76 kDa	0	0.45022	0.81708	0	0	0	0	0
907	Zinc uptake regulation protein, putative OS=Vibrio cholerae serotype O1 (strain ATCC 39315 / El Tor Inaba N16961) GN=VC_0378 PE=4 SV=1	tr|Q9KUY0|Q9KUY0_VIBCH	17 kDa	0	1.3507	0	0	0	0	0	3.6086
908	Uncharacterized protein OS=Vibrio cholerae serotype O1 (strain ATCC 39315 / El Tor Inaba N16961) GN=VC_2499 PE=4 SV=1	tr|Q9KP76|Q9KP76_VIBCH	39 kDa	0	0.45022	0	0	0	6.5244	0	0
909	Aspartokinase OS=Vibrio cholerae serotype O1 (strain ATCC 39315 / El Tor Inaba N16961) GN=VC_0391 PE=3 SV=1	tr|Q9KUW8|Q9KUW8_VIBCH	53 kDa	0.52929	2.2511	0	0	0	0	0	0
910	Uncharacterized protein OS=Vibrio cholerae serotype O1 (strain ATCC 39315 / El Tor Inaba N16961) GN=VC_1761 PE=4 SV=1	tr|Q9KR82|Q9KR82_VIBCH	23 kDa	0	0	2.4512	0	0	0	0	0
911	Opacity protein-related protein OS=Vibrio cholerae serotype O1 (strain ATCC 39315 / El Tor Inaba N16961) GN=VC_1329 PE=4 SV=1	tr|Q9KSC9|Q9KSC9_VIBCH	24 kDa	0	0	0	0	0	0	9.0459	9.0214
912	Glutaredoxin OS=Vibrio cholerae serotype O1 (strain ATCC 39315 / El Tor Inaba N16961) GN=grx PE=3 SV=2	sp|Q9KSW0|GLRX_VIBCH	10 kDa	1.5879	0.45022	0	0	0	0	0	0
913	5`-nucleotidase, putative OS=Vibrio cholerae serotype O1 (strain ATCC 39315 / El Tor Inaba N16961) GN=VC_A0545 PE=3 SV=1	tr|Q9KM44|Q9KM44_VIBCH	64 kDa	0	0.45022	0	0	0	0	0	0
914	Uncharacterized protein OS=Vibrio cholerae serotype O1 (strain ATCC 39315 / El Tor Inaba N16961) GN=VC_A0922 PE=4 SV=1	tr|Q9KL27|Q9KL27_VIBCH	23 kDa	0	0	0	0	0	0	9.0459	0
915	TCP pilus virulence regulatory protein OS=Vibrio cholerae serotype O1 (strain ATCC 39315 / El Tor Inaba N16961) GN=tcpN PE=3 SV=1	sp|P0C6D6|TCPN_VIBCH	32 kDa	0	0	0	0	0	4.3496	0	0
916	Uncharacterized protein OS=Vibrio cholerae serotype O1 (strain ATCC 39315 / El Tor Inaba N16961) GN=VC_1317 PE=4 SV=1	tr|Q9KSE0|Q9KSE0_VIBCH	36 kDa	0	0	0	0	0	8.6992	0	0
917	Paraquat-inducible protein B OS=Vibrio cholerae serotype O1 (strain ATCC 39315 / El Tor Inaba N16961) GN=VC_1754 PE=4 SV=1	tr|Q9KR88|Q9KR88_VIBCH	61 kDa	0	0	1.6342	0	0	0	0	0
918	Uncharacterized protein OS=Vibrio cholerae serotype O1 (strain ATCC 39315 / El Tor Inaba N16961) GN=VC_A0786 PE=4 SV=1	tr|Q9KLF8|Q9KLF8_VIBCH	61 kDa	0	0	1.6342	0	0	0	0	0
919	Ribosomal large subunit pseudouridine synthase E OS=Vibrio cholerae serotype O1 (strain ATCC 39315 / El Tor Inaba N16961) GN=rluE PE=3 SV=2	sp|Q9F855|RLUE_VIBCH	27 kDa	0	0.45022	0	0	0	0	0	0
920	NADH oxidase, putative OS=Vibrio cholerae serotype O1 (strain ATCC 39315 / El Tor Inaba N16961) GN=VC_A0644 PE=4 SV=1	tr|Q9KLU7|Q9KLU7_VIBCH	62 kDa	0	0	0.81708	0	0	0	0	0
921	Soluble lytic murein transglycosylase OS=Vibrio cholerae serotype O1 (strain ATCC 39315 / El Tor Inaba N16961) GN=VC_0700 PE=4 SV=1	tr|Q9KU29|Q9KU29_VIBCH	74 kDa	0	0.90044	0	0	0	0	0	0
922	Flagellar basal-body rod protein FlgF OS=Vibrio cholerae serotype O1 (strain ATCC 39315 / El Tor Inaba N16961) GN=VC_2196 PE=3 SV=1	tr|Q9KQ11|Q9KQ11_VIBCH	27 kDa	0	0	0	0	0	0	3.6184	0
923	Uncharacterized protein OS=Vibrio cholerae serotype O1 (strain ATCC 39315 / El Tor Inaba N16961) GN=VC_A0729 PE=4 SV=1	tr|Q9KLL4|Q9KLL4_VIBCH	24 kDa	0	0	0	0	0	0	3.6184	0
924	Protein F-related protein OS=Vibrio cholerae serotype O1 (strain ATCC 39315 / El Tor Inaba N16961) GN=VC_A0659 PE=3 SV=1	tr|Q9KLT2|Q9KLT2_VIBCH	23 kDa	0	0	0	0	0	0	10.855	0
925	Ornithine decarboxylase, inducible OS=Vibrio cholerae serotype O1 (strain ATCC 39315 / El Tor Inaba N16961) GN=VC_A1063 PE=4 SV=1	tr|Q9KKN9|Q9KKN9_VIBCH	81 kDa	0	0	3.2683	0	0	0	0	0
926	Outer membrane protein assembly factor BamD OS=Vibrio cholerae serotype O1 (strain ATCC 39315 / El Tor Inaba N16961) GN=bamD PE=3 SV=2	sp|Q9KU21|BAMD_VIBCH	28 kDa	0	0	0	0	0	0	7.2367	0
927	Sodium/proline symporter OS=Vibrio cholerae serotype O1 (strain ATCC 39315 / El Tor Inaba N16961) GN=VC_A1071 PE=3 SV=1	tr|Q9KKN1|Q9KKN1_VIBCH	53 kDa	1.0586	0.90044	0	0	0	4.3496	0	1.8043
928	Cadaverine/lysine antiporter CadB, putative OS=Vibrio cholerae serotype O1 (strain ATCC 39315 / El Tor Inaba N16961) GN=VC_0280 PE=4 SV=1	tr|Q9KV76|Q9KV76_VIBCH	47 kDa	0	0	0.81708	0	0	4.3496	1.8092	1.8043
929	Phosphopentomutase OS=Vibrio cholerae serotype O1 (strain ATCC 39315 / El Tor Inaba N16961) GN=deoB PE=3 SV=1	sp|Q9KPL9|DEOB_VIBCH	44 kDa	0.52929	0.45022	0	0	0	0	3.6184	0
930	Uncharacterized protein OS=Vibrio cholerae serotype O1 (strain ATCC 39315 / El Tor Inaba N16961) GN=VC_2094 PE=4 SV=1	tr|Q9KQA6|Q9KQA6_VIBCH	30 kDa	0.52929	0.90044	0	0	0	2.1748	0	0
931	50S ribosomal protein L24 OS=Vibrio cholerae serotype O1 (strain ATCC 39315 / El Tor Inaba N16961) GN=rplX PE=3 SV=1	sp|Q9KNZ5|RL24_VIBCH	11 kDa	0.52929	0.45022	0	0	0	0	0	3.6086
932	Pantothenate synthetase OS=Vibrio cholerae serotype O1 (strain ATCC 39315 / El Tor Inaba N16961) GN=panC PE=3 SV=1	sp|Q9KUD1|PANC_VIBCH	33 kDa	1.0586	0.90044	0	0	0	4.3496	0	0
933	10 kDa chaperonin 1 OS=Vibrio cholerae serotype O1 (strain ATCC 39315 / El Tor Inaba N16961) GN=groS1 PE=3 SV=1	sp|Q9KNR6|CH101_VIBCH	10 kDa	1.0586	0.90044	0	0	0	0	0	1.8043
934	Mutator MutT protein OS=Vibrio cholerae serotype O1 (strain ATCC 39315 / El Tor Inaba N16961) GN=VC_2392 PE=1 SV=1	tr|Q9KPH6|Q9KPH6_VIBCH	15 kDa	0.52929	0.45022	0	0	0	0	0	1.8043
935	Sensory box sensor histidine kinase OS=Vibrio cholerae serotype O1 (strain ATCC 39315 / El Tor Inaba N16961) GN=VC_2136 PE=4 SV=1	tr|H9L4P6|H9L4P6_VIBCH	38 kDa	1.0586	0.45022	0	0	1.4987	0	0	0
936	FAD:protein FMN transferase OS=Vibrio cholerae serotype O1 (strain ATCC 39315 / El Tor Inaba N16961) GN=VC_2289 PE=3 SV=1	tr|Q9KPS3|Q9KPS3_VIBCH	41 kDa	1.0586	0.90044	0	0	2.9974	0	0	0
937	Pyruvate formate-lyase-activating enzyme OS=Vibrio cholerae serotype O1 (strain ATCC 39315 / El Tor Inaba N16961) GN=VC_1869 PE=3 SV=1	tr|Q9KQX8|Q9KQX8_VIBCH	28 kDa	0	0.45022	0	0	0	0	0	0
938	Uncharacterized protein OS=Vibrio cholerae serotype O1 (strain ATCC 39315 / El Tor Inaba N16961) GN=VC_1887 PE=4 SV=1	tr|Q9KQW1|Q9KQW1_VIBCH	30 kDa	0.52929	0.45022	0	0	0	2.1748	0	0
939	Sigma-54 modulation protein, putative OS=Vibrio cholerae serotype O1 (strain ATCC 39315 / El Tor Inaba N16961) GN=VC_0706 PE=4 SV=1	tr|Q9KU23|Q9KU23_VIBCH	12 kDa	1.5879	1.3507	0	0	0	0	0	1.8043
940	Uncharacterized protein OS=Vibrio cholerae serotype O1 (strain ATCC 39315 / El Tor Inaba N16961) GN=VC_0926 PE=4 SV=1	tr|Q9KTH6|Q9KTH6_VIBCH	45 kDa	1.0586	0.45022	0	0	4.4961	0	0	0
941	Flagellar protein FliL, putative OS=Vibrio cholerae serotype O1 (strain ATCC 39315 / El Tor Inaba N16961) GN=VC_2127 PE=4 SV=1	tr|Q9KQ74|Q9KQ74_VIBCH	18 kDa	1.0586	1.3507	0	0	0	0	0	5.4129
942	RNA-binding protein OS=Vibrio cholerae serotype O1 (strain ATCC 39315 / El Tor Inaba N16961) GN=VC_0159 PE=4 SV=1	tr|Q9KVI6|Q9KVI6_VIBCH	17 kDa	1.5879	1.8009	0	0	0	0	0	5.4129
943	DNA-binding protein HU-alpha OS=Vibrio cholerae serotype O1 (strain ATCC 39315 / El Tor Inaba N16961) GN=hupA PE=3 SV=1	sp|Q9KV83|DBHA_VIBCH	9 kDa	1.5879	1.3507	0	0	0	0	0	1.8043
944	Probable chromosome-partitioning protein ParB OS=Vibrio cholerae serotype O1 (strain ATCC 39315 / El Tor Inaba N16961) GN=parB PE=3 SV=1	sp|Q9KNG7|PARB_VIBCH	32 kDa	0	0	0	0	0	6.5244	0	0
945	Uncharacterized protein OS=Vibrio cholerae serotype O1 (strain ATCC 39315 / El Tor Inaba N16961) GN=VC_0174 PE=4 SV=1	tr|Q9KVH2|Q9KVH2_VIBCH	34 kDa	0.52929	0.45022	0	0	0	2.1748	0	0
946	Long-chain-fatty-acid--CoA ligase, putative OS=Vibrio cholerae serotype O1 (strain ATCC 39315 / El Tor Inaba N16961) GN=VC_2341 PE=4 SV=1	tr|Q9KPM6|Q9KPM6_VIBCH	63 kDa	0.52929	0.45022	0	0	0	0	0	0
947	Integration host factor subunit beta OS=Vibrio cholerae serotype O1 (strain ATCC 39315 / El Tor Inaba N16961) GN=ihfB PE=3 SV=1	sp|Q9KQT4|IHFB_VIBCH	11 kDa	1.0586	0.90044	0	0	0	0	0	3.6086
948	Uncharacterized protein OS=Vibrio cholerae serotype O1 (strain ATCC 39315 / El Tor Inaba N16961) GN=VC_0628 PE=4 SV=1	tr|Q9KU95|Q9KU95_VIBCH	40 kDa	0.52929	0.90044	0	0	0	0	0	0
949	Iron(III) ABC transporter, periplasmic iron-compound-binding protein OS=Vibrio cholerae serotype O1 (strain ATCC 39315 / El Tor Inaba N16961) GN=VC_A0227 PE=1 SV=1	tr|Q9KMU2|Q9KMU2_VIBCH	37 kDa	0	0.45022	0	0	0	0	0	0
950	Uncharacterized protein OS=Vibrio cholerae serotype O1 (strain ATCC 39315 / El Tor Inaba N16961) GN=VC_2556 PE=4 SV=1	tr|Q9KP23|Q9KP23_VIBCH	14 kDa	0	0.45022	0	0	0	2.1748	0	0
951	Ribosome-binding factor A OS=Vibrio cholerae serotype O1 (strain ATCC 39315 / El Tor Inaba N16961) GN=rbfA PE=3 SV=2	sp|Q9KU79|RBFA_VIBCH	15 kDa	0	0.45022	0	0	0	0	0	3.6086
952	Deoxyguanosinetriphosphate triphosphohydrolase-like protein 1 OS=Vibrio cholerae serotype O1 (strain ATCC 39315 / El Tor Inaba N16961) GN=VC_1979 PE=3 SV=1	REV_sp|Q9KQL9|DGT1A_VIBCH	50 kDa	0.52929	0	0	0	0	0	0	0
953	Diguanylate cyclase VdcA OS=Vibrio cholerae serotype O1 (strain ATCC 39315 / El Tor Inaba N16961) GN=vdcA PE=1 SV=1	sp|Q9KKZ4|VDCA_VIBCH	38 kDa	0	0	0	0	0	2.1748	0	0
954	Probable maleylacetoacetate isomerase OS=Vibrio cholerae serotype O1 (strain ATCC 39315 / El Tor Inaba N16961) GN=maiA PE=3 SV=1	sp|Q9KSB2|MAAI_VIBCH	25 kDa	0	0.45022	0	0	0	0	1.8092	0
955	Putative carboxypeptidase VC_A0337 OS=Vibrio cholerae serotype O1 (strain ATCC 39315 / El Tor Inaba N16961) GN=VC_A0337 PE=3 SV=2	sp|O31020|Y3137_VIBCH	37 kDa	1.5879	1.3507	0	0	0	0	0	0
956	HTH-type transcriptional repressor PurR OS=Vibrio cholerae serotype O1 (strain ATCC 39315 / El Tor Inaba N16961) GN=purR PE=3 SV=1	sp|Q9KRC1|PURR_VIBCH	38 kDa	0.52929	0	0	0	0	0	0	0
957	Type II secretion system protein F OS=Vibrio cholerae serotype O1 (strain ATCC 39315 / El Tor Inaba N16961) GN=epsF PE=1 SV=1	sp|P45780|GSPF_VIBCH	45 kDa	0	0	0	0	1.4987	0	0	0
958	Uncharacterized protein OS=Vibrio cholerae serotype O1 (strain ATCC 39315 / El Tor Inaba N16961) GN=VC_1194 PE=4 SV=1	tr|Q9KSR2|Q9KSR2_VIBCH	41 kDa	0	0.45022	0	0	0	6.5244	0	0
959	Sensor histidine kinase OS=Vibrio cholerae serotype O1 (strain ATCC 39315 / El Tor Inaba N16961) GN=VC_1156 PE=4 SV=1	tr|Q9KSV0|Q9KSV0_VIBCH	49 kDa	0	0.90044	0	0	0	0	0	0
960	Succinate-semialdehyde dehydrogenase OS=Vibrio cholerae serotype O1 (strain ATCC 39315 / El Tor Inaba N16961) GN=VC_1745 PE=3 SV=1	tr|Q9KR97|Q9KR97_VIBCH	52 kDa	0	0.45022	0	0	0	0	0	0
961	UPF0312 protein VC_A0539 OS=Vibrio cholerae serotype O1 (strain ATCC 39315 / El Tor Inaba N16961) GN=VC_A0539 PE=3 SV=1	sp|Q9KM50|Y3339_VIBCH	20 kDa	0	0	0	0	0	0	3.6184	0
962	Transcriptional regulator, putative OS=Vibrio cholerae serotype O1 (strain ATCC 39315 / El Tor Inaba N16961) GN=VC_A0147 PE=4 SV=1	tr|Q9KN19|Q9KN19_VIBCH	45 kDa	0.52929	0	0	0	0	0	0	0
963	Flagellum-specific ATP synthase FliI OS=Vibrio cholerae serotype O1 (strain ATCC 39315 / El Tor Inaba N16961) GN=VC_2130 PE=4 SV=1	tr|Q9KQ71|Q9KQ71_VIBCH	47 kDa	0	0.45022	0	0	0	0	0	0
964	Agmatinase OS=Vibrio cholerae serotype O1 (strain ATCC 39315 / El Tor Inaba N16961) GN=VC_A0814 PE=3 SV=1	tr|Q9KLD2|Q9KLD2_VIBCH	34 kDa	0	0	0	0	0	2.1748	0	0
965	Uncharacterized protein OS=Vibrio cholerae serotype O1 (strain ATCC 39315 / El Tor Inaba N16961) GN=VC_1265 PE=4 SV=1	tr|Q9KSJ1|Q9KSJ1_VIBCH	50 kDa	0	0.45022	0	0	0	0	0	0
966	Sigma-E factor regulatory protein RseB OS=Vibrio cholerae serotype O1 (strain ATCC 39315 / El Tor Inaba N16961) GN=VC_2465 PE=4 SV=1	tr|Q9KPA8|Q9KPA8_VIBCH	36 kDa	0	0	0	0	0	4.3496	0	0
967	Uncharacterized protein OS=Vibrio cholerae serotype O1 (strain ATCC 39315 / El Tor Inaba N16961) GN=VC_2378 PE=4 SV=1	tr|Q9KPI9|Q9KPI9_VIBCH	16 kDa	0	0	0	0	0	0	0	1.8043
968	Methyl-accepting chemotaxis protein OS=Vibrio cholerae serotype O1 (strain ATCC 39315 / El Tor Inaba N16961) GN=VC_1898 PE=4 SV=1	tr|Q9KQV0|Q9KQV0_VIBCH	74 kDa	1.0586	0	0	0	1.4987	2.1748	1.8092	0
969	Uncharacterized protein OS=Vibrio cholerae serotype O1 (strain ATCC 39315 / El Tor Inaba N16961) GN=VC_A0010 PE=4 SV=1	tr|Q9KNF4|Q9KNF4_VIBCH	16 kDa	0	0	0	0	0	0	0	3.6086
970	Lipoprotein NlpI OS=Vibrio cholerae serotype O1 (strain ATCC 39315 / El Tor Inaba N16961) GN=VC_0648 PE=4 SV=1	tr|Q9KU75|Q9KU75_VIBCH	35 kDa	0	0	0	0	0	8.6992	0	0
971	Carbon storage regulator homolog OS=Vibrio cholerae serotype O1 (strain ATCC 39315 / El Tor Inaba N16961) GN=csrA PE=3 SV=1	sp|Q9KUH3|CSRA_VIBCH	7 kDa	0.52929	0	0	0	0	0	0	0
972	Probable Fe(2+)-trafficking protein OS=Vibrio cholerae serotype O1 (strain ATCC 39315 / El Tor Inaba N16961) GN=VC_0451 PE=3 SV=1	sp|Q9KUR4|FETP_VIBCH	11 kDa	0.52929	0	0	0	0	0	0	0
973	Negative regulator of flagellin synthesis FlgM, putative OS=Vibrio cholerae serotype O1 (strain ATCC 39315 / El Tor Inaba N16961) GN=VC_2204 PE=4 SV=1	tr|Q9KQ03|Q9KQ03_VIBCH	11 kDa	0	0	0	0	0	0	0	3.6086
974	Uncharacterized protein OS=Vibrio cholerae serotype O1 (strain ATCC 39315 / El Tor Inaba N16961) GN=VC_1885 PE=4 SV=1	tr|Q9KQW3|Q9KQW3_VIBCH	22 kDa	0	0	0	0	0	0	7.2367	0
975	Uncharacterized protein OS=Vibrio cholerae serotype O1 (strain ATCC 39315 / El Tor Inaba N16961) GN=VC_2206 PE=4 SV=1	tr|Q9KQ01|Q9KQ01_VIBCH	16 kDa	0	0	0	0	0	0	0	9.0214
976	Uncharacterized protein OS=Vibrio cholerae serotype O1 (strain ATCC 39315 / El Tor Inaba N16961) GN=VC_1896 PE=4 SV=1	tr|Q9KQV2|Q9KQV2_VIBCH	52 kDa	0	0	0	16.217	0	0	0	0
977	Regulator of ribonuclease activity A OS=Vibrio cholerae serotype O1 (strain ATCC 39315 / El Tor Inaba N16961) GN=rraA PE=3 SV=1	sp|Q9KNQ9|RRAA_VIBCH	18 kDa	1.0586	0.90044	0	0	0	0	0	3.6086
978	Flagellar L-ring protein OS=Vibrio cholerae serotype O1 (strain ATCC 39315 / El Tor Inaba N16961) GN=flgH PE=3 SV=2	sp|Q9KQ13|FLGH_VIBCH	28 kDa	0.52929	1.3507	0.81708	0	0	0	0	0
979	Transcriptional regulator, DeoR family OS=Vibrio cholerae serotype O1 (strain ATCC 39315 / El Tor Inaba N16961) GN=VC_A0940 PE=4 SV=1	tr|Q9KL10|Q9KL10_VIBCH	28 kDa	0.52929	0.45022	0	0	0	0	0	0
980	Uncharacterized protein OS=Vibrio cholerae serotype O1 (strain ATCC 39315 / El Tor Inaba N16961) GN=VC_1966 PE=4 SV=1	tr|Q9KQN2|Q9KQN2_VIBCH	69 kDa	0	0.45022	0.81708	0	4.4961	0	0	0
981	Ribosome-recycling factor OS=Vibrio cholerae serotype O1 (strain ATCC 39315 / El Tor Inaba N16961) GN=frr PE=3 SV=1	sp|Q9KPV5|RRF_VIBCH	21 kDa	0	0.45022	0	0	0	0	0	1.8043
982	Uncharacterized protein OS=Vibrio cholerae serotype O1 (strain ATCC 39315 / El Tor Inaba N16961) GN=VC_1443 PE=4 SV=1	tr|Q9KS18|Q9KS18_VIBCH	14 kDa	0.52929	0.45022	0	0	0	0	0	3.6086
983	Uncharacterized protein OS=Vibrio cholerae serotype O1 (strain ATCC 39315 / El Tor Inaba N16961) GN=VC_A0501 PE=4 SV=1	tr|Q9KM82|Q9KM82_VIBCH	15 kDa	0.52929	1.3507	0	0	0	0	0	3.6086
984	Uncharacterized protein OS=Vibrio cholerae serotype O1 (strain ATCC 39315 / El Tor Inaba N16961) GN=VC_0271 PE=4 SV=1	tr|Q9KV85|Q9KV85_VIBCH	40 kDa	0.52929	0.45022	0	0	0	4.3496	0	0
985	30S ribosomal protein S16 OS=Vibrio cholerae serotype O1 (strain ATCC 39315 / El Tor Inaba N16961) GN=rpsP PE=3 SV=1	sp|Q9KUG0|RS16_VIBCH	9 kDa	1.0586	0.90044	0	0	0	0	0	5.4129
986	Uncharacterized protein OS=Vibrio cholerae serotype O1 (strain ATCC 39315 / El Tor Inaba N16961) GN=VC_1703 PE=1 SV=1	tr|Q9KRD9|Q9KRD9_VIBCH	18 kDa	0.52929	0.45022	0	0	0	0	0	5.4129
987	PTS system, fructose-specific IIA/FPR component OS=Vibrio cholerae serotype O1 (strain ATCC 39315 / El Tor Inaba N16961) GN=VC_A0518 PE=4 SV=1	tr|Q9KM70|Q9KM70_VIBCH	43 kDa	0.52929	0.90044	0	0	4.4961	0	0	0
988	Peptidyl-prolyl cis-trans isomerase OS=Vibrio cholerae serotype O1 (strain ATCC 39315 / El Tor Inaba N16961) GN=VC_1849 PE=3 SV=1	tr|Q9KQZ8|Q9KQZ8_VIBCH	18 kDa	2.1172	1.8009	0	0	0	0	0	1.8043
989	tRNA/tmRNA (uracil-C(5))-methyltransferase OS=Vibrio cholerae serotype O1 (strain ATCC 39315 / El Tor Inaba N16961) GN=trmA PE=3 SV=1	sp|Q9KVJ0|TRMA_VIBCH	43 kDa	0.52929	0.90044	0	0	2.9974	0	0	0
990	Uncharacterized protein OS=Vibrio cholerae serotype O1 (strain ATCC 39315 / El Tor Inaba N16961) GN=VC_2058 PE=4 SV=1	tr|Q9KQE2|Q9KQE2_VIBCH	19 kDa	0.52929	1.3507	0	0	0	0	0	7.2171
991	ATP synthase subunit delta OS=Vibrio cholerae serotype O1 (strain ATCC 39315 / El Tor Inaba N16961) GN=atpH PE=3 SV=1	sp|Q9KNH2|ATPD_VIBCH	20 kDa	2.1172	0.90044	0	0	0	0	0	0
992	Serine transporter OS=Vibrio cholerae serotype O1 (strain ATCC 39315 / El Tor Inaba N16961) GN=VC_1301 PE=4 SV=1	tr|Q9KSF5|Q9KSF5_VIBCH	45 kDa	1.0586	0.90044	0	0	0	2.1748	0	0
993	Uncharacterized protein OS=Vibrio cholerae serotype O1 (strain ATCC 39315 / El Tor Inaba N16961) GN=VC_0377 PE=4 SV=1	tr|Q9KUY1|Q9KUY1_VIBCH	17 kDa	0.52929	0.45022	0	0	0	0	0	3.6086
994	Arginine repressor OS=Vibrio cholerae serotype O1 (strain ATCC 39315 / El Tor Inaba N16961) GN=argR PE=3 SV=2	sp|Q9KUT4|ARGR_VIBCH	17 kDa	0.52929	1.3507	0	0	0	0	0	5.4129
995	Oxalate/formate antiporter, putative OS=Vibrio cholerae serotype O1 (strain ATCC 39315 / El Tor Inaba N16961) GN=VC_A0554 PE=4 SV=1	tr|Q9KM35|Q9KM35_VIBCH	42 kDa	0	0	0	0	0	2.1748	1.8092	0
996	Methyl-accepting chemotaxis protein OS=Vibrio cholerae serotype O1 (strain ATCC 39315 / El Tor Inaba N16961) GN=VC_A0773 PE=4 SV=1	tr|Q9KLH1|Q9KLH1_VIBCH	52 kDa	2.1172	1.3507	0	0	0	0	1.8092	0
997	Glutathione-regulated potassium-efflux system protein KefB, putative OS=Vibrio cholerae serotype O1 (strain ATCC 39315 / El Tor Inaba N16961) GN=VC_0992 PE=4 SV=1	tr|Q9KTB1|Q9KTB1_VIBCH	58 kDa	1.5879	0.90044	0	0	0	0	0	0
998	Cytochrome c oxidase, subunit CcoN OS=Vibrio cholerae serotype O1 (strain ATCC 39315 / El Tor Inaba N16961) GN=VC_1442 PE=3 SV=1	tr|Q9KS19|Q9KS19_VIBCH	54 kDa	0.52929	0.45022	0	0	0	0	0	0
999	TyrA protein OS=Vibrio cholerae serotype O1 (strain ATCC 39315 / El Tor Inaba N16961) GN=VC_2145 PE=1 SV=1	tr|Q9KQ59|Q9KQ59_VIBCH	33 kDa	1.0586	0.45022	0	0	0	0	0	0
1000	Uncharacterized protein OS=Vibrio cholerae serotype O1 (strain ATCC 39315 / El Tor Inaba N16961) GN=VC_0237 PE=4 SV=1	tr|H9L4P0|H9L4P0_VIBCH	44 kDa	0	0.45022	0	0	0	2.1748	0	0
1001	GGDEF family protein OS=Vibrio cholerae serotype O1 (strain ATCC 39315 / El Tor Inaba N16961) GN=VC_A0165 PE=4 SV=1	tr|Q9KN01|Q9KN01_VIBCH	81 kDa	0	0	0.81708	0	0	0	0	0
1002	Fumarate reductase subunit D OS=Vibrio cholerae serotype O1 (strain ATCC 39315 / El Tor Inaba N16961) GN=frdD PE=3 SV=1	sp|Q9KNS2|FRDD_VIBCH	14 kDa	1.0586	0	0	0	0	0	0	1.8043
1003	Uncharacterized protein OS=Vibrio cholerae serotype O1 (strain ATCC 39315 / El Tor Inaba N16961) GN=VC_2041 PE=4 SV=1	tr|Q9KQF7|Q9KQF7_VIBCH	68 kDa	0.52929	1.3507	0	0	0	0	0	0
1004	Uncharacterized protein OS=Vibrio cholerae serotype O1 (strain ATCC 39315 / El Tor Inaba N16961) GN=VC_2497 PE=4 SV=1	tr|Q9KP78|Q9KP78_VIBCH	47 kDa	0.52929	0.45022	0	0	0	0	0	0
1005	Glycerol-3-phosphate dehydrogenase [NAD(P)+] OS=Vibrio cholerae serotype O1 (strain ATCC 39315 / El Tor Inaba N16961) GN=gpsA PE=3 SV=1	sp|Q9KNT0|GPDA_VIBCH	37 kDa	0.52929	0.90044	0	0	0	0	0	0
1006	2-dehydro-3-deoxyphosphooctonate aldolase OS=Vibrio cholerae serotype O1 (strain ATCC 39315 / El Tor Inaba N16961) GN=kdsA PE=3 SV=1	sp|Q9KQ29|KDSA_VIBCH	31 kDa	0.52929	0.45022	0	0	0	0	0	0
1007	Non-canonical purine NTP pyrophosphatase OS=Vibrio cholerae serotype O1 (strain ATCC 39315 / El Tor Inaba N16961) GN=VC_0456 PE=3 SV=1	sp|Q9KUQ9|NTPA_VIBCH	22 kDa	1.0586	0.90044	0	0	0	0	0	0
1008	Enoyl-[acyl-carrier-protein] reductase [NADH] 2 OS=Vibrio cholerae serotype O1 (strain ATCC 39315 / El Tor Inaba N16961) GN=fabV2 PE=3 SV=1	sp|Q9KLG0|FABV2_VIBCH	45 kDa	0.52929	0.45022	0	0	0	0	0	0
1009	Uncharacterized protein OS=Vibrio cholerae serotype O1 (strain ATCC 39315 / El Tor Inaba N16961) GN=VC_0483 PE=4 SV=1	tr|Q9KUN2|Q9KUN2_VIBCH	27 kDa	0	0.45022	0	0	0	0	3.6184	0
1010	Uncharacterized protein OS=Vibrio cholerae serotype O1 (strain ATCC 39315 / El Tor Inaba N16961) GN=VC_1444 PE=4 SV=1	tr|Q9KS17|Q9KS17_VIBCH	44 kDa	1.0586	0.45022	0	0	0	0	0	0
1011	Uncharacterized protein OS=Vibrio cholerae serotype O1 (strain ATCC 39315 / El Tor Inaba N16961) GN=VC_A0097 PE=4 SV=1	tr|Q9KN68|Q9KN68_VIBCH	27 kDa	0.52929	0	0	0	0	0	3.6184	0
1012	Phosphoserine aminotransferase OS=Vibrio cholerae serotype O1 (strain ATCC 39315 / El Tor Inaba N16961) GN=serC PE=3 SV=2	sp|Q9KSU7|SERC_VIBCH	40 kDa	1.5879	0	0	0	0	0	0	0
1013	Peptide ABC transporter, periplasmic peptide-binding protein OS=Vibrio cholerae serotype O1 (strain ATCC 39315 / El Tor Inaba N16961) GN=VC_0620 PE=1 SV=1	tr|Q9KUA3|Q9KUA3_VIBCH	63 kDa	0.52929	0.90044	0	0	0	0	0	0
1014	Pyruvate dehydrogenase complex repressor OS=Vibrio cholerae serotype O1 (strain ATCC 39315 / El Tor Inaba N16961) GN=VC_2415 PE=4 SV=1	tr|Q9KPF3|Q9KPF3_VIBCH	29 kDa	0	0	0	0	0	0	1.8092	0
1015	Uncharacterized protein OS=Vibrio cholerae serotype O1 (strain ATCC 39315 / El Tor Inaba N16961) GN=VC_2557 PE=4 SV=1	tr|Q9KP22|Q9KP22_VIBCH	22 kDa	0.52929	0	0	0	0	0	0	0
1016	tRNA-dihydrouridine synthase B OS=Vibrio cholerae serotype O1 (strain ATCC 39315 / El Tor Inaba N16961) GN=dusB PE=3 SV=2	sp|Q9KV66|DUSB_VIBCH	35 kDa	0	0	0	0	4.4961	2.1748	0	0
1017	Acetyltransferase, GNAT family OS=Vibrio cholerae serotype O1 (strain ATCC 39315 / El Tor Inaba N16961) GN=VC_2332 PE=4 SV=1	tr|Q9KPN4|Q9KPN4_VIBCH	41 kDa	0.52929	0	0	0	2.9974	0	0	0
1018	DedD protein OS=Vibrio cholerae serotype O1 (strain ATCC 39315 / El Tor Inaba N16961) GN=VC_1002 PE=4 SV=1	tr|Q9KTA1|Q9KTA1_VIBCH	22 kDa	0	0	0	0	0	2.1748	0	0
1019	C-di-GMP phosphodiesterase A-related protein OS=Vibrio cholerae serotype O1 (strain ATCC 39315 / El Tor Inaba N16961) GN=VC_0653 PE=1 SV=1	tr|Q9KU70|Q9KU70_VIBCH	78 kDa	0	0.45022	0	0	0	0	0	0
1020	DNA-directed RNA polymerase subunit omega OS=Vibrio cholerae serotype O1 (strain ATCC 39315 / El Tor Inaba N16961) GN=rpoZ PE=3 SV=1	sp|Q9KNM3|RPOZ_VIBCH	10 kDa	0	0.45022	0	0	0	0	0	1.8043
1021	Nicotinate-nucleotide pyrophosphorylase, carboxylating OS=Vibrio cholerae serotype O1 (strain ATCC 39315 / El Tor Inaba N16961) GN=VC_2422 PE=1 SV=1	tr|Q9KPE6|Q9KPE6_VIBCH	32 kDa	0.52929	0	0	0	0	0	0	0
1022	Uncharacterized protein OS=Vibrio cholerae serotype O1 (strain ATCC 39315 / El Tor Inaba N16961) GN=VC_1201 PE=4 SV=1	tr|Q9KSQ5|Q9KSQ5_VIBCH	27 kDa	0	0.90044	0	0	0	0	1.8092	0
1023	Ribosomal RNA small subunit methyltransferase G OS=Vibrio cholerae serotype O1 (strain ATCC 39315 / El Tor Inaba N16961) GN=rsmG PE=3 SV=1	sp|Q9KNG5|RSMG_VIBCH	24 kDa	0	0	0	0	0	0	1.8092	0
1024	Uncharacterized protein OS=Vibrio cholerae serotype O1 (strain ATCC 39315 / El Tor Inaba N16961) GN=VC_1518 PE=4 SV=1	tr|Q9KRW6|Q9KRW6_VIBCH	18 kDa	0	0	0	0	0	0	0	5.4129
1025	Peptidase, M20A family OS=Vibrio cholerae serotype O1 (strain ATCC 39315 / El Tor Inaba N16961) GN=VC_1343 PE=4 SV=1	tr|Q9KSB5|Q9KSB5_VIBCH	39 kDa	0	0	0	0	1.4987	0	0	0
1026	GGDEF family protein OS=Vibrio cholerae serotype O1 (strain ATCC 39315 / El Tor Inaba N16961) GN=VC_A0560 PE=4 SV=1	tr|Q9KM29|Q9KM29_VIBCH	46 kDa	0	0	0	0	0	2.1748	0	0
1027	UPF0301 protein VC_0467 OS=Vibrio cholerae serotype O1 (strain ATCC 39315 / El Tor Inaba N16961) GN=VC_0467 PE=1 SV=2	sp|Q9KUP8|Y467_VIBCH	21 kDa	0	0	0	0	0	0	3.6184	0
1028	Transcription elongation factor GreA OS=Vibrio cholerae serotype O1 (strain ATCC 39315 / El Tor Inaba N16961) GN=greA PE=3 SV=2	sp|Q9KU89|GREA_VIBCH	17 kDa	1.0586	0	0	0	0	0	0	0
1029	Uncharacterized protein OS=Vibrio cholerae serotype O1 (strain ATCC 39315 / El Tor Inaba N16961) GN=VC_0490 PE=4 SV=1	tr|Q9KUM5|Q9KUM5_VIBCH	75 kDa	0	0	0	0	0	2.1748	0	0
1030	Alpha-S1-casein OS=Bos taurus GN=CSN1S1 PE=1 SV=2	sp|P02662|CASA1_BOVIN	25 kDa	0	0	4.0854	0	0	0	0	0
1031	Cytochrome c-type protein YecK OS=Vibrio cholerae serotype O1 (strain ATCC 39315 / El Tor Inaba N16961) GN=VC_1951 PE=4 SV=1	tr|Q9KQP7|Q9KQP7_VIBCH	41 kDa	0	0	0	0	1.4987	0	0	0
1032	RecBCD enzyme subunit RecD OS=Vibrio cholerae serotype O1 (strain ATCC 39315 / El Tor Inaba N16961) GN=recD PE=3 SV=1	tr|Q9KPP7|Q9KPP7_VIBCH	78 kDa	0.52929	0	0	0	0	0	0	0
1033	Uncharacterized membrane protein VC_1358 OS=Vibrio cholerae serotype O1 (strain ATCC 39315 / El Tor Inaba N16961) GN=VC_1358 PE=3 SV=1	sp|Q9KSA1|Y1358_VIBCH	24 kDa	0	0	0	0	0	0	0	3.6086
1034	Cytochrome d ubiquinol oxidase, subunit II OS=Vibrio cholerae serotype O1 (strain ATCC 39315 / El Tor Inaba N16961) GN=VC_1843 PE=4 SV=1	tr|Q9KR04|Q9KR04_VIBCH	42 kDa	0	0	0	0	0	2.1748	0	0
1035	Ribosomal large subunit pseudouridine synthase A OS=Vibrio cholerae serotype O1 (strain ATCC 39315 / El Tor Inaba N16961) GN=rluA PE=3 SV=1	sp|Q9KP71|RLUA_VIBCH	29 kDa	0	0	0	0	0	2.1748	0	0
1036	D-alanyl-D-alanine carboxypeptidase/D-alanyl-D-alanine-endopeptidase OS=Vibrio cholerae serotype O1 (strain ATCC 39315 / El Tor Inaba N16961) GN=VC_0632 PE=4 SV=1	REV_tr|Q9KU91|Q9KU91_VIBCH	54 kDa	0	0	0	0	0	0	0	1.8043
1037	DNA-binding response regulator OS=Vibrio cholerae serotype O1 (strain ATCC 39315 / El Tor Inaba N16961) GN=VC_1320 PE=4 SV=1	tr|Q9KSD8|Q9KSD8_VIBCH	26 kDa	0	0	0	0	0	0	1.8092	0
1038	Uncharacterized protein OS=Vibrio cholerae serotype O1 (strain ATCC 39315 / El Tor Inaba N16961) GN=VC_A1012 PE=4 SV=1	tr|Q9KKT8|Q9KKT8_VIBCH	16 kDa	0	0	0	0	0	0	0	1.8043
1039	Cell division protein FtsX OS=Vibrio cholerae serotype O1 (strain ATCC 39315 / El Tor Inaba N16961) GN=VC_0149 PE=3 SV=1	tr|Q9KVJ4|Q9KVJ4_VIBCH	36 kDa	0	0	0	0	0	4.3496	0	0
1040	Phosphatidylglycerophosphatase B, putative OS=Vibrio cholerae serotype O1 (strain ATCC 39315 / El Tor Inaba N16961) GN=VC_A0035 PE=4 SV=1	tr|Q9KND0|Q9KND0_VIBCH	32 kDa	0	0	0	0	0	0	1.8092	0
1041	Methyl-accepting chemotaxis protein OS=Vibrio cholerae serotype O1 (strain ATCC 39315 / El Tor Inaba N16961) GN=VC_1298 PE=4 SV=1	tr|Q9KSF8|Q9KSF8_VIBCH	60 kDa	0	0.90044	0	0	0	0	0	0
1042	C4-dicarboxylate transport sensor protein, putative OS=Vibrio cholerae serotype O1 (strain ATCC 39315 / El Tor Inaba N16961) GN=VC_A0141 PE=4 SV=1	tr|Q9KN25|Q9KN25_VIBCH	77 kDa	0	0	0.81708	0	0	0	0	0
1043	Phosphate import ATP-binding protein PstB 2 OS=Vibrio cholerae serotype O1 (strain ATCC 39315 / El Tor Inaba N16961) GN=pstB2 PE=3 SV=1	sp|Q9KN92|PSTB2_VIBCH	28 kDa	0	0	0	0	0	6.5244	0	0
1044	Flagellar hook protein FlgE OS=Vibrio cholerae serotype O1 (strain ATCC 39315 / El Tor Inaba N16961) GN=VC_2197 PE=3 SV=1	tr|Q9KQ10|Q9KQ10_VIBCH	47 kDa	0	0	0	4.6335	0	0	0	0
1045	Probable anaerobic C4-dicarboxylate transporter DcuC OS=Vibrio cholerae serotype O1 (strain ATCC 39315 / El Tor Inaba N16961) GN=dcuC PE=3 SV=1	sp|Q9KLS6|DCUC_VIBCH	48 kDa	0	0	0	0	0	4.3496	0	0
1046	Glutamine--tRNA ligase OS=Vibrio cholerae serotype O1 (strain ATCC 39315 / El Tor Inaba N16961) GN=glnS PE=3 SV=1	REV_sp|Q9KTA6|SYQ_VIBCH	64 kDa	0	0	0	0	0	2.1748	0	0
1047	3-hydroxyacyl-[acyl-carrier-protein] dehydratase FabZ OS=Vibrio cholerae serotype O1 (strain ATCC 39315 / El Tor Inaba N16961) GN=fabZ PE=3 SV=1	sp|Q9KPW3|FABZ_VIBCH	17 kDa	0	0	2.4512	0	0	0	0	0
1048	Proton/peptide symporter family protein OS=Vibrio cholerae serotype O1 (strain ATCC 39315 / El Tor Inaba N16961) GN=VC_0988 PE=3 SV=1	tr|Q9KTB5|Q9KTB5_VIBCH	56 kDa	0	0	0	0	0	2.1748	0	0
1049	Acetyltransferase, putative OS=Vibrio cholerae serotype O1 (strain ATCC 39315 / El Tor Inaba N16961) GN=VC_A0474 PE=4 SV=1	tr|Q9KMA3|Q9KMA3_VIBCH	26 kDa	0	0	0	0	0	0	0	1.8043
1050	3-oxoacyl-[acyl-carrier-protein] synthase 2 OS=Vibrio cholerae serotype O1 (strain ATCC 39315 / El Tor Inaba N16961) GN=fabF PE=1 SV=3	sp|Q9KQH9|FABF_VIBCH	43 kDa	0.52929	1.3507	0	0	1.4987	0	0	0
1051	Guanylate kinase OS=Vibrio cholerae serotype O1 (strain ATCC 39315 / El Tor Inaba N16961) GN=gmk PE=3 SV=2	sp|Q9KNM4|KGUA_VIBCH	23 kDa	0.52929	0.90044	0	0	0	0	1.8092	0
1052	Sodium/alanine symporter OS=Vibrio cholerae serotype O1 (strain ATCC 39315 / El Tor Inaba N16961) GN=VC_2356 PE=4 SV=1	tr|Q9KPL1|Q9KPL1_VIBCH	51 kDa	1.0586	0.45022	0	0	0	4.3496	0	0
1053	Ccm2-related protein OS=Vibrio cholerae serotype O1 (strain ATCC 39315 / El Tor Inaba N16961) GN=VC_A1042 PE=4 SV=1	tr|Q9KKR0|Q9KKR0_VIBCH	14 kDa	1.0586	0.90044	0	0	0	0	0	1.8043
1054	tRNA(Met) cytidine acetyltransferase TmcA OS=Vibrio cholerae serotype O1 (strain ATCC 39315 / El Tor Inaba N16961) GN=tmcA PE=3 SV=1	sp|Q9KKJ5|TMCA_VIBCH	79 kDa	0.52929	0.45022	1.6342	0	0	0	0	0
1055	Uncharacterized protein OS=Vibrio cholerae serotype O1 (strain ATCC 39315 / El Tor Inaba N16961) GN=VC_1531 PE=4 SV=1	tr|Q9KRV3|Q9KRV3_VIBCH	11 kDa	0.52929	0	0	0	0	0	0	3.6086
1056	Uncharacterized protein OS=Vibrio cholerae serotype O1 (strain ATCC 39315 / El Tor Inaba N16961) GN=VC_0355 PE=4 SV=1	tr|Q9KV03|Q9KV03_VIBCH	27 kDa	0.52929	0.45022	0	0	0	6.5244	0	0
1057	50S ribosomal protein L35 OS=Vibrio cholerae serotype O1 (strain ATCC 39315 / El Tor Inaba N16961) GN=rpmI PE=3 SV=1	sp|O68845|RL35_VIBCH	7 kDa	0.52929	0.45022	0	0	0	0	0	1.8043
1058	Uncharacterized protein OS=Vibrio cholerae serotype O1 (strain ATCC 39315 / El Tor Inaba N16961) GN=VC_0412 PE=4 SV=1	tr|H9L4R1|H9L4R1_VIBCH	28 kDa	0.52929	0.45022	0	0	0	0	1.8092	0
1059	UPF0265 protein VC_A0741 OS=Vibrio cholerae serotype O1 (strain ATCC 39315 / El Tor Inaba N16961) GN=VC_A0741 PE=3 SV=1	sp|Q9KLK2|Y3541_VIBCH	13 kDa	0.52929	0.45022	0	0	0	0	0	0
1060	LexA repressor OS=Vibrio cholerae serotype O1 (strain ATCC 39315 / El Tor Inaba N16961) GN=lexA PE=3 SV=1	sp|Q9KVP9|LEXA_VIBCH	23 kDa	0.52929	0.45022	0	0	0	0	0	0
1061	Resolvase, putative OS=Vibrio cholerae serotype O1 (strain ATCC 39315 / El Tor Inaba N16961) GN=VC_A0795 PE=4 SV=1	tr|Q9KLF1|Q9KLF1_VIBCH	36 kDa	0.52929	0.45022	0	0	0	0	0	0
1062	Uncharacterized protein OS=Vibrio cholerae serotype O1 (strain ATCC 39315 / El Tor Inaba N16961) GN=VC_0886 PE=4 SV=1	tr|Q9KTL6|Q9KTL6_VIBCH	39 kDa	0.52929	0.90044	0	0	0	0	0	0
1063	RNA-directed DNA polymerase OS=Vibrio cholerae serotype O1 (strain ATCC 39315 / El Tor Inaba N16961) GN=VC_2385 PE=4 SV=1	tr|Q9KPI3|Q9KPI3_VIBCH	37 kDa	0	0.45022	0	0	0	6.5244	0	0
1064	Uncharacterized protein OS=Vibrio cholerae serotype O1 (strain ATCC 39315 / El Tor Inaba N16961) GN=VC_1334 PE=4 SV=1	REV_tr|Q9KSC4|Q9KSC4_VIBCH	35 kDa	0.52929	0	0	0	0	0	0	0
1065	Transcriptional repressor, LacI family OS=Vibrio cholerae serotype O1 (strain ATCC 39315 / El Tor Inaba N16961) GN=VC_2677 PE=4 SV=1	tr|Q9KNQ4|Q9KNQ4_VIBCH	37 kDa	0.52929	0.45022	0	0	0	0	0	0
1066	Putative pseudouridine methyltransferase OS=Vibrio cholerae serotype O1 (strain ATCC 39315 / El Tor Inaba N16961) GN=VC_A1059 PE=1 SV=2	sp|Q9KKP3|TRMYL_VIBCH	22 kDa	0	0	0	0	0	0	1.8092	0
1067	Uncharacterized protein OS=Vibrio cholerae serotype O1 (strain ATCC 39315 / El Tor Inaba N16961) GN=VC_A0458 PE=4 SV=1	tr|Q9KMB5|Q9KMB5_VIBCH	32 kDa	0	0	0	0	0	4.3496	0	0
1068	Transcriptional regulator, LysR family OS=Vibrio cholerae serotype O1 (strain ATCC 39315 / El Tor Inaba N16961) GN=VC_A1020 PE=4 SV=1	tr|Q9KKT0|Q9KKT0_VIBCH	34 kDa	0.52929	0	0	0	0	6.5244	0	0
1069	Uncharacterized protein OS=Vibrio cholerae serotype O1 (strain ATCC 39315 / El Tor Inaba N16961) GN=VC_0274 PE=4 SV=1	tr|Q9KV82|Q9KV82_VIBCH	28 kDa	0	0.45022	0	0	0	0	3.6184	0
1070	Periplasmic nitrate reductase, cytochrome c-type protein OS=Vibrio cholerae serotype O1 (strain ATCC 39315 / El Tor Inaba N16961) GN=VC_A0679 PE=4 SV=1	tr|Q9KLR3|Q9KLR3_VIBCH	19 kDa	0.52929	0.45022	0	0	0	0	0	0
1071	Uncharacterized protein OS=Vibrio cholerae serotype O1 (strain ATCC 39315 / El Tor Inaba N16961) GN=VC_A1004 PE=4 SV=1	tr|Q9KKU6|Q9KKU6_VIBCH	23 kDa	0.52929	0.45022	0	0	0	0	0	0
1072	NlpD-related protein OS=Vibrio cholerae serotype O1 (strain ATCC 39315 / El Tor Inaba N16961) GN=VC_0335 PE=4 SV=1	tr|Q9KV23|Q9KV23_VIBCH	43 kDa	0.52929	0.45022	0	0	0	0	0	0
1073	MSHA biogenesis protein MshM OS=Vibrio cholerae serotype O1 (strain ATCC 39315 / El Tor Inaba N16961) GN=VC_0403 PE=4 SV=1	tr|H9L4Q2|H9L4Q2_VIBCH	32 kDa	0	0	0	0	0	4.3496	0	0
1074	Galactose-1-phosphate uridylyltransferase OS=Vibrio cholerae serotype O1 (strain ATCC 39315 / El Tor Inaba N16961) GN=VC_1596 PE=3 SV=1	tr|Q9KRP0|Q9KRP0_VIBCH	43 kDa	0.52929	0.45022	0	0	0	0	0	0
1075	Glutamate-1-semialdehyde 2,1-aminomutase OS=Vibrio cholerae serotype O1 (strain ATCC 39315 / El Tor Inaba N16961) GN=hemL PE=3 SV=1	sp|Q9KU97|GSA_VIBCH	46 kDa	0.52929	0.45022	0	0	0	0	0	0
1076	Amino acid ABC transporter, ATP-binding protein OS=Vibrio cholerae serotype O1 (strain ATCC 39315 / El Tor Inaba N16961) GN=VC_0008 PE=4 SV=1	tr|Q9KVY0|Q9KVY0_VIBCH	27 kDa	0	0.45022	0	0	0	0	1.8092	0
1077	4-hydroxyphenylpyruvate dioxygenase OS=Vibrio cholerae serotype O1 (strain ATCC 39315 / El Tor Inaba N16961) GN=VC_1344 PE=3 SV=1	tr|H9L4S8|H9L4S8_VIBCH	42 kDa	0.52929	0.45022	0	0	0	0	0	0
1078	Uncharacterized protein OS=Vibrio cholerae serotype O1 (strain ATCC 39315 / El Tor Inaba N16961) GN=VC_A0433 PE=4 SV=1	tr|Q9KMC9|Q9KMC9_VIBCH	33 kDa	0	0	0	0	0	2.1748	1.8092	0
1079	Cardiolipin synthase A OS=Vibrio cholerae serotype O1 (strain ATCC 39315 / El Tor Inaba N16961) GN=clsA PE=3 SV=1	tr|Q9KRH2|Q9KRH2_VIBCH	55 kDa	0	0.45022	0	0	1.4987	0	0	0
1080	Iron-containing alcohol dehydrogenase OS=Vibrio cholerae serotype O1 (strain ATCC 39315 / El Tor Inaba N16961) GN=VC_A0702 PE=4 SV=1	tr|Q9KLP1|Q9KLP1_VIBCH	42 kDa	1.5879	0.90044	0	0	0	0	0	0
1081	Methyltransferase, putative OS=Vibrio cholerae serotype O1 (strain ATCC 39315 / El Tor Inaba N16961) GN=VC_A0832 PE=4 SV=1	tr|Q9KLB4|Q9KLB4_VIBCH	23 kDa	0	0.45022	0	0	0	0	1.8092	0
1082	Aldose 1-epimerase OS=Vibrio cholerae serotype O1 (strain ATCC 39315 / El Tor Inaba N16961) GN=VC_1594 PE=3 SV=1	tr|Q9KRP2|Q9KRP2_VIBCH	39 kDa	1.0586	0.45022	0	0	0	0	0	0
1083	3-hydroxyisobutyrate dehydrogenase, putative OS=Vibrio cholerae serotype O1 (strain ATCC 39315 / El Tor Inaba N16961) GN=VC_A0007 PE=4 SV=1	tr|Q9KNF7|Q9KNF7_VIBCH	33 kDa	0.52929	0	0	0	0	2.1748	0	0
1084	4-hydroxy-tetrahydrodipicolinate reductase OS=Vibrio cholerae serotype O1 (strain ATCC 39315 / El Tor Inaba N16961) GN=dapB PE=3 SV=1	sp|Q9KPH7|DAPB_VIBCH	29 kDa	0	0	0	0	0	4.3496	3.6184	0
1085	1,4-dihydroxy-2-naphthoyl-CoA synthase OS=Vibrio cholerae serotype O1 (strain ATCC 39315 / El Tor Inaba N16961) GN=menB PE=3 SV=1	tr|Q9KQM5|Q9KQM5_VIBCH	33 kDa	0	0	0	0	0	2.1748	0	0
1086	Glutamate 5-kinase OS=Vibrio cholerae serotype O1 (strain ATCC 39315 / El Tor Inaba N16961) GN=proB PE=3 SV=2	sp|Q9KPT8|PROB_VIBCH	40 kDa	0	0.45022	0	0	0	0	0	0
1087	Peptidyl-prolyl cis-trans isomerase OS=Vibrio cholerae serotype O1 (strain ATCC 39315 / El Tor Inaba N16961) GN=VC_2299 PE=3 SV=1	tr|Q9KPR7|Q9KPR7_VIBCH	21 kDa	0	0	0	0	0	0	9.0459	1.8043
1088	Flagellar protein FliS OS=Vibrio cholerae serotype O1 (strain ATCC 39315 / El Tor Inaba N16961) GN=fliS PE=3 SV=1	sp|Q9KQ65|FLIS_VIBCH	15 kDa	0.52929	0	0	0	0	0	0	10.826
1089	Uncharacterized protein OS=Vibrio cholerae serotype O1 (strain ATCC 39315 / El Tor Inaba N16961) GN=VC_1722 PE=4 SV=1	tr|Q9KRC0|Q9KRC0_VIBCH	22 kDa	0	0	0	0	0	0	1.8092	0
1090	Uncharacterized protein OS=Vibrio cholerae serotype O1 (strain ATCC 39315 / El Tor Inaba N16961) GN=VC_1767 PE=4 SV=1	tr|Q9KR76|Q9KR76_VIBCH	54 kDa	0.52929	0	0	0	0	0	0	0
1091	PhnA protein OS=Vibrio cholerae serotype O1 (strain ATCC 39315 / El Tor Inaba N16961) GN=VC_A0549 PE=4 SV=1	tr|Q9KM40|Q9KM40_VIBCH	21 kDa	0	0	0	0	0	0	3.6184	0
1092	Transcriptional activator CadC, putative OS=Vibrio cholerae serotype O1 (strain ATCC 39315 / El Tor Inaba N16961) GN=VC_0278 PE=4 SV=1	tr|Q9KV78|Q9KV78_VIBCH	61 kDa	0	0.45022	0	0	0	0	0	0
1093	A/G-specific adenine glycosylase OS=Vibrio cholerae serotype O1 (strain ATCC 39315 / El Tor Inaba N16961) GN=VC_0452 PE=4 SV=1	tr|Q9KUR3|Q9KUR3_VIBCH	40 kDa	0	0	0	0	1.4987	0	0	0
1094	Fatty acid cis/trans isomerase OS=Vibrio cholerae serotype O1 (strain ATCC 39315 / El Tor Inaba N16961) GN=VC_A0552 PE=4 SV=1	tr|Q9KM37|Q9KM37_VIBCH	89 kDa	0	0	0.81708	0	0	0	0	0
1095	Uncharacterized protein OS=Vibrio cholerae serotype O1 (strain ATCC 39315 / El Tor Inaba N16961) GN=VC_1306 PE=4 SV=1	tr|Q9KSF0|Q9KSF0_VIBCH	52 kDa	0	0	0	2.3168	0	0	0	0
1096	Methyl-accepting chemotaxis protein OS=Vibrio cholerae serotype O1 (strain ATCC 39315 / El Tor Inaba N16961) GN=VC_A1069 PE=4 SV=1	REV_tr|Q9KKN3|Q9KKN3_VIBCH	70 kDa	0	0	0	0	0	0	1.8092	0
1097	Peptidylprolyl isomerase OS=Vibrio cholerae serotype O1 (strain ATCC 39315 / El Tor Inaba N16961) GN=VC_1918 PE=4 SV=1	tr|Q9KQT0|Q9KQT0_VIBCH	68 kDa	0	0	1.6342	0	0	0	0	0
1098	Transcriptional regulator, TetR family OS=Vibrio cholerae serotype O1 (strain ATCC 39315 / El Tor Inaba N16961) GN=VC_A0917 PE=4 SV=1	tr|Q9KL32|Q9KL32_VIBCH	19 kDa	0	0	0	0	0	0	0	3.6086
1099	Uncharacterized protein OS=Vibrio cholerae serotype O1 (strain ATCC 39315 / El Tor Inaba N16961) GN=VC_A0428 PE=4 SV=1	tr|Q9K2K9|Q9K2K9_VIBCH (+1)	16 kDa	0	0	0	0	0	0	0	1.8043
1100	Ribosomal small subunit pseudouridine synthase A OS=Vibrio cholerae serotype O1 (strain ATCC 39315 / El Tor Inaba N16961) GN=rsuA PE=3 SV=1	sp|Q9KRK5|RSUA_VIBCH	26 kDa	0	0	0	0	0	0	3.6184	0
1101	CreA protein OS=Vibrio cholerae serotype O1 (strain ATCC 39315 / El Tor Inaba N16961) GN=VC_A0800 PE=4 SV=1	tr|Q9KLE6|Q9KLE6_VIBCH	18 kDa	0	0	0	0	0	0	0	3.6086
1102	UPF0102 protein VC_0580 OS=Vibrio cholerae serotype O1 (strain ATCC 39315 / El Tor Inaba N16961) GN=VC_0580 PE=3 SV=1	sp|Q9KUE1|Y580_VIBCH	14 kDa	0	0	0	0	0	0	0	5.4129
1103	Ribose ABC transporter, periplasmic D-ribose-binding protein OS=Vibrio cholerae serotype O1 (strain ATCC 39315 / El Tor Inaba N16961) GN=VC_A0130 PE=4 SV=1	tr|Q9KN35|Q9KN35_VIBCH	31 kDa	0	0	0	0	0	8.6992	0	0
1104	Uncharacterized protein OS=Vibrio cholerae serotype O1 (strain ATCC 39315 / El Tor Inaba N16961) GN=VC_1504 PE=4 SV=1	tr|Q9KRX9|Q9KRX9_VIBCH	18 kDa	0.52929	0.45022	0	4.6335	0	0	1.8092	0
1105	Sulfate transporter CysZ OS=Vibrio cholerae serotype O1 (strain ATCC 39315 / El Tor Inaba N16961) GN=cysZ PE=3 SV=1	sp|Q9KTD3|CYSZ_VIBCH	28 kDa	1.0586	0	0	0	0	0	3.6184	1.8043
1106	50S ribosomal protein L30 OS=Vibrio cholerae serotype O1 (strain ATCC 39315 / El Tor Inaba N16961) GN=rpmD PE=3 SV=1	sp|Q9KP02|RL30_VIBCH	7 kDa	0.52929	0.90044	0	0	0	0	0	1.8043
1107	DNA-binding response regulator TorR OS=Vibrio cholerae serotype O1 (strain ATCC 39315 / El Tor Inaba N16961) GN=VC_1719 PE=4 SV=1	tr|Q9KRC3|Q9KRC3_VIBCH	27 kDa	0.52929	0.45022	0	0	0	0	0	0
1108	Protein ApaG OS=Vibrio cholerae serotype O1 (strain ATCC 39315 / El Tor Inaba N16961) GN=apaG PE=1 SV=1	sp|Q9KUS3|APAG_VIBCH	14 kDa	1.0586	0.90044	0	0	0	0	0	3.6086
1109	Uncharacterized protein OS=Vibrio cholerae serotype O1 (strain ATCC 39315 / El Tor Inaba N16961) GN=VC_0764 PE=4 SV=1	tr|Q9KTW6|Q9KTW6_VIBCH	34 kDa	0.52929	0.90044	0	0	0	4.3496	0	0
1110	Uncharacterized protein OS=Vibrio cholerae serotype O1 (strain ATCC 39315 / El Tor Inaba N16961) GN=VC_A0015 PE=4 SV=1	tr|Q9KNE9|Q9KNE9_VIBCH	9 kDa	1.0586	0.90044	0.81708	0	0	0	0	0
1111	PTS system, glucose-specific IIA component OS=Vibrio cholerae serotype O1 (strain ATCC 39315 / El Tor Inaba N16961) GN=VC_0964 PE=4 SV=1	tr|Q9KTD8|Q9KTD8_VIBCH	18 kDa	1.5879	0.45022	0	0	0	0	0	1.8043
1112	Uncharacterized protein OS=Vibrio cholerae serotype O1 (strain ATCC 39315 / El Tor Inaba N16961) GN=VC_A0881 PE=4 SV=1	tr|Q9KL66|Q9KL66_VIBCH	14 kDa	1.0586	0.45022	0	0	0	0	0	1.8043
1113	Hexapeptide-repeat containing-acetyltransferase OS=Vibrio cholerae serotype O1 (strain ATCC 39315 / El Tor Inaba N16961) GN=VC_A0836 PE=1 SV=1	tr|Q9KLB0|Q9KLB0_VIBCH	21 kDa	1.0586	0.90044	0	0	0	0	1.8092	0
1114	Aspartate aminotransferase OS=Vibrio cholerae serotype O1 (strain ATCC 39315 / El Tor Inaba N16961) GN=VC_1293 PE=3 SV=1	tr|Q9KSG3|Q9KSG3_VIBCH	45 kDa	0.52929	0.45022	0	0	2.9974	0	0	0
1115	Putative lipid II flippase MurJ OS=Vibrio cholerae serotype O1 (strain ATCC 39315 / El Tor Inaba N16961) GN=murJ PE=3 SV=2	sp|O34238|MURJ_VIBCH	57 kDa	0	0	0	0	1.4987	2.1748	0	0
1116	Acyl-CoA thioester hydrolase-related protein OS=Vibrio cholerae serotype O1 (strain ATCC 39315 / El Tor Inaba N16961) GN=VC_A0941 PE=4 SV=1	tr|Q9KL09|Q9KL09_VIBCH	18 kDa	0.52929	0	0	0	0	0	0	1.8043
1117	Alpha-1,6-galactosidase, putative OS=Vibrio cholerae serotype O1 (strain ATCC 39315 / El Tor Inaba N16961) GN=VC_1690 PE=4 SV=1	tr|Q9KRF2|Q9KRF2_VIBCH	43 kDa	0	0.45022	0	0	1.4987	0	0	0
1118	Uncharacterized protein OS=Vibrio cholerae serotype O1 (strain ATCC 39315 / El Tor Inaba N16961) GN=VC_0876 PE=4 SV=1	tr|Q9KTM6|Q9KTM6_VIBCH	26 kDa	0	0	0	0	0	4.3496	5.4275	0
1119	Guanosine-5'-triphosphate,3'-diphosphate pyrophosphatase OS=Vibrio cholerae serotype O1 (strain ATCC 39315 / El Tor Inaba N16961) GN=gppA PE=3 SV=1	sp|Q9KV53|GPPA_VIBCH	55 kDa	0.52929	0.90044	0	0	0	0	0	0
1120	Putative N-acetylmannosamine-6-phosphate 2-epimerase OS=Vibrio cholerae serotype O1 (strain ATCC 39315 / El Tor Inaba N16961) GN=nanE PE=3 SV=1	sp|Q9KR62|NANE_VIBCH	26 kDa	0	0.45022	0	0	0	0	0	0
1121	50S ribosomal protein L32 OS=Vibrio cholerae serotype O1 (strain ATCC 39315 / El Tor Inaba N16961) GN=rpmF PE=3 SV=3	sp|Q9KQH3|RL32_VIBCH	6 kDa	1.0586	0.90044	0	0	0	0	0	0
1122	Cellobiose/cellodextrin-phosphorylase, putative OS=Vibrio cholerae serotype O1 (strain ATCC 39315 / El Tor Inaba N16961) GN=VC_0612 PE=4 SV=1	tr|Q9KUB1|Q9KUB1_VIBCH	90 kDa	0.52929	0.45022	0	0	0	0	0	0
1123	Adenine phosphoribosyltransferase OS=Vibrio cholerae serotype O1 (strain ATCC 39315 / El Tor Inaba N16961) GN=apt PE=3 SV=1	sp|Q9KT52|APT_VIBCH	20 kDa	0.52929	0.45022	0	0	0	0	0	0
1124	Transcriptional regulator, LysR family OS=Vibrio cholerae serotype O1 (strain ATCC 39315 / El Tor Inaba N16961) GN=VC_A0830 PE=4 SV=1	tr|Q9KLB6|Q9KLB6_VIBCH	37 kDa	0	0.45022	0	0	0	2.1748	0	0
1125	Uncharacterized protein OS=Vibrio cholerae serotype O1 (strain ATCC 39315 / El Tor Inaba N16961) GN=VC_2441 PE=4 SV=1	tr|Q9KPD1|Q9KPD1_VIBCH	26 kDa	0.52929	0	0	0	0	0	1.8092	0
1126	Uncharacterized protein OS=Vibrio cholerae serotype O1 (strain ATCC 39315 / El Tor Inaba N16961) GN=VC_1210 PE=4 SV=1	tr|Q9KSP6|Q9KSP6_VIBCH	31 kDa	0	0.45022	0	0	0	2.1748	0	0
1127	Cysteine synthase/cystathionine beta-synthase family protein OS=Vibrio cholerae serotype O1 (strain ATCC 39315 / El Tor Inaba N16961) GN=VC_1061 PE=4 SV=1	tr|Q9KT44|Q9KT44_VIBCH	40 kDa	0.52929	0.45022	0	0	0	0	0	0
1128	Uncharacterized protein OS=Vibrio cholerae serotype O1 (strain ATCC 39315 / El Tor Inaba N16961) GN=VC_A0817 PE=4 SV=1	tr|Q9KLC9|Q9KLC9_VIBCH	22 kDa	0	0	0	0	0	0	1.8092	3.6086
1129	Transcription antitermination protein RfaH OS=Vibrio cholerae serotype O1 (strain ATCC 39315 / El Tor Inaba N16961) GN=rfaH PE=3 SV=1	tr|Q9KTB3|Q9KTB3_VIBCH	19 kDa	0	0.90044	0	0	0	0	0	0
1130	Uncharacterized protein OS=Vibrio cholerae serotype O1 (strain ATCC 39315 / El Tor Inaba N16961) GN=VC_2001 PE=4 SV=1	tr|Q9KQJ7|Q9KQJ7_VIBCH	33 kDa	1.0586	0.90044	0	0	0	0	0	0
1131	Glycine cleavage system H protein OS=Vibrio cholerae serotype O1 (strain ATCC 39315 / El Tor Inaba N16961) GN=gcvH PE=3 SV=1	sp|Q9KMP5|GCSH_VIBCH	14 kDa	0.52929	0.45022	0	0	0	0	0	0
1132	Purine nucleoside phosphorylase DeoD-type 1 OS=Vibrio cholerae serotype O1 (strain ATCC 39315 / El Tor Inaba N16961) GN=deoD1 PE=1 SV=1	sp|Q9KPM0|DEOD1_VIBCH	26 kDa	0	0	0	0	0	0	1.8092	0
1133	TolQ protein OS=Vibrio cholerae serotype O1 (strain ATCC 39315 / El Tor Inaba N16961) GN=VC_1839 PE=3 SV=1	tr|Q9KR08|Q9KR08_VIBCH	25 kDa	0	0	0	0	0	0	3.6184	1.8043
1134	rRNA methylase, putative OS=Vibrio cholerae serotype O1 (strain ATCC 39315 / El Tor Inaba N16961) GN=VC_A0627 PE=4 SV=1	tr|Q9KLW4|Q9KLW4_VIBCH	19 kDa	0	0.45022	0	0	0	0	3.6184	0
1135	50S ribosomal protein L33 OS=Vibrio cholerae serotype O1 (strain ATCC 39315 / El Tor Inaba N16961) GN=rpmG PE=3 SV=1	sp|Q9KVC7|RL33_VIBCH	6 kDa	0	0.90044	0	0	0	0	0	1.8043
1136	Uncharacterized protein OS=Vibrio cholerae serotype O1 (strain ATCC 39315 / El Tor Inaba N16961) GN=VC_1899 PE=1 SV=1	tr|Q9KQU9|Q9KQU9_VIBCH	44 kDa	0	0	0	0	1.4987	0	0	0
1137	DNA topoisomerase 3 OS=Vibrio cholerae serotype O1 (strain ATCC 39315 / El Tor Inaba N16961) GN=topB PE=3 SV=1	sp|Q9KQF5|TOP3_VIBCH	73 kDa	0	0	0.81708	0	0	0	0	0
1138	DNA-binding response regulator PhoB OS=Vibrio cholerae serotype O1 (strain ATCC 39315 / El Tor Inaba N16961) GN=VC_0719 PE=4 SV=1	tr|Q9KU11|Q9KU11_VIBCH	26 kDa	0.52929	0	0	0	0	0	0	0
1139	N-acetylglucosamine-6-phosphate deacetylase OS=Vibrio cholerae serotype O1 (strain ATCC 39315 / El Tor Inaba N16961) GN=nagA PE=1 SV=2	sp|O32445|NAGA_VIBCH	41 kDa	0.52929	0	0	0	0	0	0	0
1140	C4-dicarboxylate transport transcriptional regulatory protein OS=Vibrio cholerae serotype O1 (strain ATCC 39315 / El Tor Inaba N16961) GN=VC_1926 PE=4 SV=1	tr|Q9KQS2|Q9KQS2_VIBCH	50 kDa	0	0.90044	0	0	0	0	0	0
1141	Uncharacterized protein OS=Vibrio cholerae serotype O1 (strain ATCC 39315 / El Tor Inaba N16961) GN=VC_2434 PE=4 SV=1	tr|Q9KPD6|Q9KPD6_VIBCH	17 kDa	0	0	0	0	0	0	0	1.8043
1142	Na(+)-translocating NADH-quinone reductase subunit D OS=Vibrio cholerae serotype O1 (strain ATCC 39315 / El Tor Inaba N16961) GN=nqrD PE=1 SV=1	sp|Q9X4Q6|NQRD_VIBCH	23 kDa	0	0	0	0	0	0	0	1.8043
1143	Hemolysin OS=Vibrio cholerae serotype O1 (strain ATCC 39315 / El Tor Inaba N16961) GN=VC_A0594 PE=4 SV=1	tr|B1B1N2|B1B1N2_VIBCH	11 kDa	0	0	0	0	0	0	0	3.6086
1144	Primosomal protein N' OS=Vibrio cholerae serotype O1 (strain ATCC 39315 / El Tor Inaba N16961) GN=priA PE=3 SV=1	tr|Q9KNQ3|Q9KNQ3_VIBCH	82 kDa	0	0	0.81708	0	0	0	0	0
1145	Uncharacterized protein OS=Vibrio cholerae serotype O1 (strain ATCC 39315 / El Tor Inaba N16961) GN=VC_1534 PE=4 SV=1	tr|Q9KRV0|Q9KRV0_VIBCH	35 kDa	0.52929	0	0	0	0	0	0	0
1146	General secretion pathway protein A OS=Vibrio cholerae serotype O1 (strain ATCC 39315 / El Tor Inaba N16961) GN=VC_2445 PE=4 SV=1	tr|Q9KPC7|Q9KPC7_VIBCH	60 kDa	0	0.45022	0	0	0	0	0	0
1147	Uncharacterized protein OS=Vibrio cholerae serotype O1 (strain ATCC 39315 / El Tor Inaba N16961) GN=VC_A0478 PE=4 SV=1	tr|Q9KMA0|Q9KMA0_VIBCH	11 kDa	0	0	0	0	0	0	0	3.6086
1148	D-serine deaminase activator OS=Vibrio cholerae serotype O1 (strain ATCC 39315 / El Tor Inaba N16961) GN=VC_A0876 PE=4 SV=1	tr|Q9KL71|Q9KL71_VIBCH	36 kDa	0	0.45022	0	0	0	0	0	0
1149	Sensor protein CpxA OS=Vibrio cholerae serotype O1 (strain ATCC 39315 / El Tor Inaba N16961) GN=VC_2693 PE=4 SV=1	tr|Q9KNN8|Q9KNN8_VIBCH	53 kDa	0	0.45022	0	0	0	0	0	0
1150	Uncharacterized protein OS=Vibrio cholerae serotype O1 (strain ATCC 39315 / El Tor Inaba N16961) GN=VC_0074 PE=4 SV=1	tr|Q9KVR5|Q9KVR5_VIBCH	14 kDa	0	0	0	0	0	0	0	1.8043
1151	Cholera toxin transcriptional activator OS=Vibrio cholerae serotype O1 (strain ATCC 39315 / El Tor Inaba N16961) GN=toxR PE=3 SV=2	sp|P15795|TOXR_VIBCH	33 kDa	0	0	0	0	0	2.1748	0	0
1152	Dihydrolipoyl dehydrogenase OS=Vibrio cholerae serotype O1 (strain ATCC 39315 / El Tor Inaba N16961) GN=lpd PE=3 SV=1	REV_sp|Q9KPF6|DLDH_VIBCH	51 kDa	0.52929	0	0	0	0	0	0	0
1153	RNA polymerase sigma-54 factor OS=Vibrio cholerae serotype O1 (strain ATCC 39315 / El Tor Inaba N16961) GN=VC_2529 PE=3 SV=1	tr|Q9KP49|Q9KP49_VIBCH	55 kDa	0	0	0.81708	0	0	0	0	0
1154	tRNA dimethylallyltransferase OS=Vibrio cholerae serotype O1 (strain ATCC 39315 / El Tor Inaba N16961) GN=miaA PE=3 SV=1	sp|Q9KV12|MIAA_VIBCH	36 kDa	0	0	0	0	0	2.1748	0	0
1155	Uncharacterized protein OS=Vibrio cholerae serotype O1 (strain ATCC 39315 / El Tor Inaba N16961) GN=VC_0567 PE=4 SV=1	tr|Q9KUF4|Q9KUF4_VIBCH	16 kDa	0	0	0	0	0	0	0	3.6086
1156	Uncharacterized protein OS=Vibrio cholerae serotype O1 (strain ATCC 39315 / El Tor Inaba N16961) GN=VC_A0190 PE=4 SV=1	tr|Q9KMX6|Q9KMX6_VIBCH	17 kDa	0	0.45022	0	0	0	0	0	0
1157	Nucleotide-binding protein VC_2532 OS=Vibrio cholerae serotype O1 (strain ATCC 39315 / El Tor Inaba N16961) GN=VC_2532 PE=3 SV=1	sp|Q9KP47|Y2532_VIBCH	33 kDa	0	0	0	0	0	4.3496	0	0
1158	Uridine phosphorylase OS=Vibrio cholerae serotype O1 (strain ATCC 39315 / El Tor Inaba N16961) GN=VC_1034 PE=1 SV=1	tr|Q9KT71|Q9KT71_VIBCH	28 kDa	0	0	0	0	0	0	3.6184	0
1159	Bifunctional protein FolD OS=Vibrio cholerae serotype O1 (strain ATCC 39315 / El Tor Inaba N16961) GN=folD PE=3 SV=2	sp|Q9KQQ6|FOLD_VIBCH	31 kDa	0	0	0	0	0	2.1748	0	0
1160	Uncharacterized protein OS=Vibrio cholerae serotype O1 (strain ATCC 39315 / El Tor Inaba N16961) GN=VC_2167 PE=4 SV=1	tr|Q9KQ37|Q9KQ37_VIBCH	17 kDa	0	0	0	0	0	0	0	1.8043
1161	Uncharacterized protein OS=Vibrio cholerae serotype O1 (strain ATCC 39315 / El Tor Inaba N16961) GN=VC_1718 PE=4 SV=1	tr|Q9KRC4|Q9KRC4_VIBCH	31 kDa	0	0	0	0	0	2.1748	0	0
1162	S-ribosylhomocysteine lyase OS=Vibrio cholerae serotype O1 (strain ATCC 39315 / El Tor Inaba N16961) GN=luxS PE=3 SV=3	sp|Q9KUG4|LUXS_VIBCH	19 kDa	0	0.90044	0	0	0	0	0	0
1163	Uncharacterized protein OS=Vibrio cholerae serotype O1 (strain ATCC 39315 / El Tor Inaba N16961) GN=VC_2440 PE=4 SV=1	tr|Q9KPD2|Q9KPD2_VIBCH	59 kDa	0.52929	0	0	0	0	0	0	0
1164	Cytochrome c-type protein TorC OS=Vibrio cholerae serotype O1 (strain ATCC 39315 / El Tor Inaba N16961) GN=VC_1693 PE=4 SV=1	tr|Q9KRE9|Q9KRE9_VIBCH	44 kDa	0	0.45022	0	0	0	0	0	0
1165	Purine nucleoside phosphorylase DeoD-type 2 OS=Vibrio cholerae serotype O1 (strain ATCC 39315 / El Tor Inaba N16961) GN=deoD2 PE=3 SV=2	sp|Q9KNB2|DEOD2_VIBCH	26 kDa	0	0	0	0	0	0	1.8092	0
1166	Transcriptional regulator, LysR family OS=Vibrio cholerae serotype O1 (strain ATCC 39315 / El Tor Inaba N16961) GN=VC_2485 PE=4 SV=1	tr|Q9KP88|Q9KP88_VIBCH	36 kDa	0	0	0	0	0	2.1748	0	0
1167	Uncharacterized protein OS=Vibrio cholerae serotype O1 (strain ATCC 39315 / El Tor Inaba N16961) GN=VC_0728 PE=4 SV=1	tr|Q9KU02|Q9KU02_VIBCH	31 kDa	0	0	0	0	0	2.1748	0	0
1168	Pyridoxine/pyridoxamine 5'-phosphate oxidase OS=Vibrio cholerae serotype O1 (strain ATCC 39315 / El Tor Inaba N16961) GN=pdxH PE=3 SV=1	sp|Q9KKM4|PDXH_VIBCH	24 kDa	0	0	0	0	0	0	3.6184	0
1169	DNA gyrase subunit B OS=Vibrio cholerae serotype O1 (strain ATCC 39315 / El Tor Inaba N16961) GN=gyrB PE=3 SV=1	REV_sp|Q9KVX3|GYRB_VIBCH	90 kDa	0	0	0	0	1.4987	0	0	0
1170	Ditrans,polycis-undecaprenyl-diphosphate synthase ((2E,6E)-farnesyl-diphosphate specific) OS=Vibrio cholerae serotype O1 (strain ATCC 39315 / El Tor Inaba N16961) GN=uppS PE=3 SV=2	sp|Q9KPV6|UPPS_VIBCH	28 kDa	0.52929	0.45022	0	0	0	2.1748	1.8092	0
1171	Uncharacterized protein OS=Vibrio cholerae serotype O1 (strain ATCC 39315 / El Tor Inaba N16961) GN=VC_A1051 PE=4 SV=1	tr|Q9KKQ1|Q9KKQ1_VIBCH	16 kDa	0	0	0	0	0	2.1748	1.8092	3.6086
1172	Anti-sigma F factor antagonist, putative OS=Vibrio cholerae serotype O1 (strain ATCC 39315 / El Tor Inaba N16961) GN=VC_A1087 PE=4 SV=1	tr|Q9KKL6|Q9KKL6_VIBCH	12 kDa	1.0586	0.90044	0	0	0	0	0	1.8043
1173	Cytochrome c biogenesis ATP-binding export protein CcmA OS=Vibrio cholerae serotype O1 (strain ATCC 39315 / El Tor Inaba N16961) GN=ccmA PE=3 SV=1	sp|Q9KQE3|CCMA_VIBCH	23 kDa	1.0586	0.45022	0	0	0	0	3.6184	0
1174	Uncharacterized protein OS=Vibrio cholerae serotype O1 (strain ATCC 39315 / El Tor Inaba N16961) GN=VC_A0172 PE=4 SV=1	tr|Q9KMZ4|Q9KMZ4_VIBCH	36 kDa	1.0586	0.45022	0	0	0	4.3496	0	0
1175	Ubiquinone/menaquinone biosynthesis C-methyltransferase UbiE OS=Vibrio cholerae serotype O1 (strain ATCC 39315 / El Tor Inaba N16961) GN=ubiE PE=3 SV=1	sp|Q9KVQ6|UBIE_VIBCH	29 kDa	0	0.45022	0	0	0	4.3496	1.8092	0
1176	ATP-dependent Clp protease proteolytic subunit OS=Vibrio cholerae serotype O1 (strain ATCC 39315 / El Tor Inaba N16961) GN=clpP PE=3 SV=1	sp|Q9KQS6|CLPP_VIBCH	22 kDa	1.0586	0.90044	0	0	0	0	1.8092	0
1177	3-isopropylmalate dehydratase small subunit OS=Vibrio cholerae serotype O1 (strain ATCC 39315 / El Tor Inaba N16961) GN=leuD PE=3 SV=1	sp|Q9KP80|LEUD_VIBCH	23 kDa	0.52929	0.45022	0	0	0	0	0	0
1178	Outer membrane lipoprotein Blc OS=Vibrio cholerae serotype O1 (strain ATCC 39315 / El Tor Inaba N16961) GN=blc PE=3 SV=2	sp|Q08790|BLC_VIBCH (+1)	20 kDa	0	0.45022	0	0	0	0	0	1.8043
1179	Acetolactate synthase III, small subunit OS=Vibrio cholerae serotype O1 (strain ATCC 39315 / El Tor Inaba N16961) GN=VC_2482 PE=4 SV=1	tr|Q9KP91|Q9KP91_VIBCH	18 kDa	0.52929	0.45022	0	0	0	0	0	5.4129
1180	UPF0502 protein VC_A0740 OS=Vibrio cholerae serotype O1 (strain ATCC 39315 / El Tor Inaba N16961) GN=VC_A0740 PE=3 SV=1	sp|Q9KLK3|Y3540_VIBCH	24 kDa	0.52929	0.45022	0	0	0	0	0	0
1181	MutT/nudix family protein OS=Vibrio cholerae serotype O1 (strain ATCC 39315 / El Tor Inaba N16961) GN=VC_1302 PE=4 SV=1	tr|Q9KSF4|Q9KSF4_VIBCH	24 kDa	0.52929	0.45022	0	0	0	0	0	0
1182	UDP-N-acetylmuramate--L-alanyl-gamma-D-glutamyl-meso-2,6-diaminoheptandioate ligase OS=Vibrio cholerae serotype O1 (strain ATCC 39315 / El Tor Inaba N16961) GN=mpl PE=3 SV=1	tr|Q9KP37|Q9KP37_VIBCH	49 kDa	0.52929	0	0	0	0	0	0	0
1183	Sensor histidine kinase OS=Vibrio cholerae serotype O1 (strain ATCC 39315 / El Tor Inaba N16961) GN=VC_1319 PE=4 SV=1	tr|Q9KSD9|Q9KSD9_VIBCH	50 kDa	0.52929	0.45022	0	0	0	0	0	0
1184	Galactoside ABC transporter, permease protein OS=Vibrio cholerae serotype O1 (strain ATCC 39315 / El Tor Inaba N16961) GN=VC_1328 PE=4 SV=1	tr|Q9KSD0|Q9KSD0_VIBCH	36 kDa	0.52929	0.45022	0	0	0	0	0	0
1185	RlpA-like lipoprotein OS=Vibrio cholerae serotype O1 (strain ATCC 39315 / El Tor Inaba N16961) GN=VC_0948 PE=3 SV=1	sp|Q9KTF4|RLPA_VIBCH	29 kDa	0	0	0	0	0	4.3496	1.8092	0
1186	Transporter, NadC family OS=Vibrio cholerae serotype O1 (strain ATCC 39315 / El Tor Inaba N16961) GN=VC_A0025 PE=1 SV=1	tr|Q9KNE0|Q9KNE0_VIBCH	50 kDa	1.0586	0.45022	0	0	0	0	0	0
1187	Serine/threonine transporter SstT OS=Vibrio cholerae serotype O1 (strain ATCC 39315 / El Tor Inaba N16961) GN=sstT PE=3 SV=1	sp|Q9KNC9|SSTT_VIBCH	42 kDa	0.52929	0	0	0	0	0	0	0
1188	Acyl-[acyl-carrier-protein]--UDP-N-acetylglucosamine O-acyltransferase OS=Vibrio cholerae serotype O1 (strain ATCC 39315 / El Tor Inaba N16961) GN=lpxA PE=3 SV=1	sp|Q9KPW4|LPXA_VIBCH	28 kDa	0	0	0	0	0	4.3496	1.8092	0
1189	Transcriptional regulator, LysR family OS=Vibrio cholerae serotype O1 (strain ATCC 39315 / El Tor Inaba N16961) GN=VC_2636 PE=4 SV=1	tr|Q9KNU4|Q9KNU4_VIBCH	33 kDa	0.52929	0.45022	0	0	0	0	0	0
1190	Ferric uptake regulation protein OS=Vibrio cholerae serotype O1 (strain ATCC 39315 / El Tor Inaba N16961) GN=fur PE=1 SV=1	sp|P0C6C8|FUR_VIBCH	17 kDa	0.52929	0.45022	0	0	0	0	0	0
1191	Transcriptional repressor NrdR OS=Vibrio cholerae serotype O1 (strain ATCC 39315 / El Tor Inaba N16961) GN=nrdR PE=3 SV=2	sp|Q9KPU0|NRDR_VIBCH	17 kDa	0	0.45022	0	0	0	0	0	0
1192	Amino acid ABC transporter, ATP-binding protein OS=Vibrio cholerae serotype O1 (strain ATCC 39315 / El Tor Inaba N16961) GN=VC_A1037 PE=4 SV=1	tr|Q9KKR5|Q9KKR5_VIBCH	27 kDa	0.52929	0	0	0	0	0	1.8092	0
1193	Uncharacterized protein OS=Vibrio cholerae serotype O1 (strain ATCC 39315 / El Tor Inaba N16961) GN=VC_A0043 PE=4 SV=1	tr|Q9KNC2|Q9KNC2_VIBCH	11 kDa	1.0586	0.90044	0	0	0	0	0	0
1194	Phage shock protein B OS=Vibrio cholerae serotype O1 (strain ATCC 39315 / El Tor Inaba N16961) GN=VC_1677 PE=4 SV=1	tr|Q9KRG5|Q9KRG5_VIBCH	9 kDa	0.52929	0.45022	0	0	0	0	0	0
1195	Uncharacterized protein OS=Vibrio cholerae serotype O1 (strain ATCC 39315 / El Tor Inaba N16961) GN=VC_A1077 PE=4 SV=1	tr|Q9KKM6|Q9KKM6_VIBCH	67 kDa	1.0586	0.90044	0	0	0	0	0	0
1196	Uncharacterized protein OS=Vibrio cholerae serotype O1 (strain ATCC 39315 / El Tor Inaba N16961) GN=VC_A0834 PE=4 SV=1	tr|Q9KLB2|Q9KLB2_VIBCH	35 kDa	0	0	0	0	0	2.1748	1.8092	0
1197	Threonine synthase OS=Vibrio cholerae serotype O1 (strain ATCC 39315 / El Tor Inaba N16961) GN=VC_2362 PE=4 SV=1	tr|Q9KPK5|Q9KPK5_VIBCH	46 kDa	0.52929	0.90044	0	0	0	0	0	0
1198	Thymidine kinase OS=Vibrio cholerae serotype O1 (strain ATCC 39315 / El Tor Inaba N16961) GN=tdk PE=3 SV=1	sp|Q9KST9|KITH_VIBCH	22 kDa	0.52929	0.90044	0	0	0	0	0	0
1199	Nitrogen regulation protein OS=Vibrio cholerae serotype O1 (strain ATCC 39315 / El Tor Inaba N16961) GN=VC_2748 PE=4 SV=1	tr|Q9KNJ0|Q9KNJ0_VIBCH	40 kDa	0.52929	0.90044	0	0	0	0	0	0
1200	Uncharacterized protein OS=Vibrio cholerae serotype O1 (strain ATCC 39315 / El Tor Inaba N16961) GN=VC_1480 PE=4 SV=1	tr|Q9KS03|Q9KS03_VIBCH	13 kDa	0	0.45022	0	0	0	0	0	3.6086
1201	Uncharacterized protein OS=Vibrio cholerae serotype O1 (strain ATCC 39315 / El Tor Inaba N16961) GN=VC_1101 PE=1 SV=1	tr|Q9KT04|Q9KT04_VIBCH	33 kDa	0	0	0.81708	0	0	0	0	0
1202	Uncharacterized protein OS=Vibrio cholerae serotype O1 (strain ATCC 39315 / El Tor Inaba N16961) GN=VC_1697 PE=4 SV=1	tr|Q9KRE5|Q9KRE5_VIBCH	30 kDa	1.0586	0	0	0	0	0	0	0
1203	Cytolysin-activating lysine-acyltransferase RtxC OS=Vibrio cholerae serotype O1 (strain ATCC 39315 / El Tor Inaba N16961) GN=rtxC PE=3 SV=1	REV_sp|Q9X4W3|RTXC_VIBCH	18 kDa	0	0	0	0	0	2.1748	0	0
1204	Glycogen synthase OS=Vibrio cholerae serotype O1 (strain ATCC 39315 / El Tor Inaba N16961) GN=glgA PE=3 SV=1	sp|Q9KRB6|GLGA_VIBCH	55 kDa	0	0	0	2.3168	0	0	0	0
1205	Phosphotyrosine protein phosphatase OS=Vibrio cholerae serotype O1 (strain ATCC 39315 / El Tor Inaba N16961) GN=VC_0916 PE=4 SV=1	tr|Q9KTI6|Q9KTI6_VIBCH	19 kDa	0	0	0	0	0	0	1.8092	0
1206	6-phosphogluconate dehydrogenase, decarboxylating OS=Vibrio cholerae serotype O1 (strain ATCC 39315 / El Tor Inaba N16961) GN=VC_A0898 PE=3 SV=1	tr|Q9KL50|Q9KL50_VIBCH	53 kDa	0	0.45022	0	0	0	0	0	0
1207	Uncharacterized protein OS=Vibrio cholerae serotype O1 (strain ATCC 39315 / El Tor Inaba N16961) GN=VC_1371 PE=4 SV=1	tr|Q9KS88|Q9KS88_VIBCH	26 kDa	0	0.45022	0	0	0	0	0	0
1208	Keratin, type I cuticular Ha3-II OS=Homo sapiens GN=KRT33B PE=1 SV=3	sp|Q14525|KT33B_CON-HUMAN	46 kDa	0	0	4.0854	0	0	0	0	0
1209	Ribosomal RNA small subunit methyltransferase I OS=Vibrio cholerae serotype O1 (strain ATCC 39315 / El Tor Inaba N16961) GN=rsmI PE=3 SV=1	sp|Q9KUD9|RSMI_VIBCH	31 kDa	0	0	0	0	0	2.1748	0	0
1210	Transcriptional regulator, LysR family OS=Vibrio cholerae serotype O1 (strain ATCC 39315 / El Tor Inaba N16961) GN=VC_A1058 PE=4 SV=1	tr|Q9KKP4|Q9KKP4_VIBCH	34 kDa	0	0	0	0	0	2.1748	0	0
1211	DNA repair protein RecO OS=Vibrio cholerae serotype O1 (strain ATCC 39315 / El Tor Inaba N16961) GN=recO PE=3 SV=1	sp|Q9KPB4|RECO_VIBCH	27 kDa	0	0	0	0	0	0	1.8092	0
1212	Beta-ketoadipate enol-lactone hydrolase, putative OS=Vibrio cholerae serotype O1 (strain ATCC 39315 / El Tor Inaba N16961) GN=VC_0522 PE=4 SV=1	tr|Q9KUJ8|Q9KUJ8_VIBCH	30 kDa	0	0	0	0	0	2.1748	0	0
1213	Spermidine/putrescine ABC transporter, permease protein OS=Vibrio cholerae serotype O1 (strain ATCC 39315 / El Tor Inaba N16961) GN=VC_1427 PE=3 SV=1	tr|Q9KS34|Q9KS34_VIBCH	32 kDa	0	0	0	0	0	0	5.4275	0
1214	Ribosome maturation factor RimM OS=Vibrio cholerae serotype O1 (strain ATCC 39315 / El Tor Inaba N16961) GN=rimM PE=3 SV=2	sp|Q9KUF9|RIMM_VIBCH	21 kDa	0	0	0	0	0	0	1.8092	0
1215	Glyceraldehyde-3-phosphate dehydrogenase OS=Vibrio cholerae serotype O1 (strain ATCC 39315 / El Tor Inaba N16961) GN=VC_1069 PE=3 SV=1	tr|Q9KT36|Q9KT36_VIBCH	36 kDa	0.52929	0	0	0	0	0	0	0
1216	Acetoacetyl-CoA reductase OS=Vibrio cholerae serotype O1 (strain ATCC 39315 / El Tor Inaba N16961) GN=VC_A0691 PE=3 SV=1	tr|Q9KLQ1|Q9KLQ1_VIBCH	27 kDa	0	0	0	0	0	0	1.8092	0
1217	Uncharacterized protein OS=Vibrio cholerae serotype O1 (strain ATCC 39315 / El Tor Inaba N16961) GN=VC_1641 PE=4 SV=1	tr|Q9KRJ9|Q9KRJ9_VIBCH	29 kDa	0	0	0	0	0	0	1.8092	0
1218	Methyl-accepting chemotaxis protein OS=Vibrio cholerae serotype O1 (strain ATCC 39315 / El Tor Inaba N16961) GN=VC_1859 PE=4 SV=1	REV_tr|Q9KQY8|Q9KQY8_VIBCH	77 kDa	0	0	0	0	0	0	0	1.8043
1219	Uncharacterized protein OS=Vibrio cholerae serotype O1 (strain ATCC 39315 / El Tor Inaba N16961) GN=VC_1468 PE=4 SV=1	tr|Q9K2M1|Q9K2M1_VIBCH	10 kDa	0	0.45022	0	0	0	0	0	0
1220	Uncharacterized protein OS=Vibrio cholerae serotype O1 (strain ATCC 39315 / El Tor Inaba N16961) GN=VC_1997 PE=4 SV=1	tr|Q9KQK1|Q9KQK1_VIBCH	31 kDa	0	0	0	0	0	2.1748	0	0
1221	UPF0114 protein VC_0208 OS=Vibrio cholerae serotype O1 (strain ATCC 39315 / El Tor Inaba N16961) GN=VC_0208 PE=3 SV=1	sp|Q9KVD8|Y208_VIBCH	18 kDa	0	0	0	0	0	0	0	1.8043
1222	Peptide methionine sulfoxide reductase MsrB OS=Vibrio cholerae serotype O1 (strain ATCC 39315 / El Tor Inaba N16961) GN=msrB PE=3 SV=1	sp|Q9KQK0|MSRB_VIBCH	17 kDa	0.52929	0	0	0	0	0	0	0
1223	SpoOM-related protein OS=Vibrio cholerae serotype O1 (strain ATCC 39315 / El Tor Inaba N16961) GN=VC_0039 PE=4 SV=1	tr|Q9KVV0|Q9KVV0_VIBCH	31 kDa	0	0	0	0	0	4.3496	0	0
1224	H(+)/Cl(-) exchange transporter ClcA OS=Vibrio cholerae serotype O1 (strain ATCC 39315 / El Tor Inaba N16961) GN=clcA PE=3 SV=1	sp|Q9KM62|CLCA_VIBCH	51 kDa	0	0	0	0	0	2.1748	0	0
1225	Uncharacterized protein OS=Vibrio cholerae serotype O1 (strain ATCC 39315 / El Tor Inaba N16961) GN=VC_1865 PE=4 SV=1	tr|Q9KQY2|Q9KQY2_VIBCH	56 kDa	0	0	0	0	1.4987	0	0	0
1226	50S ribosomal protein L29 OS=Vibrio cholerae serotype O1 (strain ATCC 39315 / El Tor Inaba N16961) GN=rpmC PE=3 SV=1	sp|Q9KNZ2|RL29_VIBCH	7 kDa	0	0.90044	0	0	0	0	0	0
1227	Phosphatidate cytidylyltransferase OS=Vibrio cholerae serotype O1 (strain ATCC 39315 / El Tor Inaba N16961) GN=VC_1936 PE=3 SV=1	tr|Q9KQR2|Q9KQR2_VIBCH	36 kDa	0	0	0	0	0	0	1.8092	0
1228	Transcriptional regulator, DeoR family OS=Vibrio cholerae serotype O1 (strain ATCC 39315 / El Tor Inaba N16961) GN=VC_0486 PE=4 SV=1	tr|Q9KUM9|Q9KUM9_VIBCH	29 kDa	0.52929	0	0	0	0	0	0	0
1229	RNA methyltransferase, TrmH family OS=Vibrio cholerae serotype O1 (strain ATCC 39315 / El Tor Inaba N16961) GN=VC_0803 PE=4 SV=1	tr|Q9KTT5|Q9KTT5_VIBCH	28 kDa	0	0	0	0	0	0	1.8092	0
1230	Uncharacterized protein OS=Vibrio cholerae serotype O1 (strain ATCC 39315 / El Tor Inaba N16961) GN=VC_A0169 PE=4 SV=1	tr|Q9KMZ7|Q9KMZ7_VIBCH	23 kDa	0	0	0.81708	0	0	0	0	0
1231	Uncharacterized protein OS=Vibrio cholerae serotype O1 (strain ATCC 39315 / El Tor Inaba N16961) GN=VC_1633 PE=4 SV=1	tr|Q9KRK7|Q9KRK7_VIBCH	28 kDa	0	0	0	0	0	0	3.6184	0
1232	N-acetylmuramic acid 6-phosphate etherase 2 OS=Vibrio cholerae serotype O1 (strain ATCC 39315 / El Tor Inaba N16961) GN=murQ2 PE=3 SV=1	sp|Q9KU39|MURQ2_VIBCH	33 kDa	0	0	0	0	0	2.1748	0	0
1233	Histidine kinase OS=Vibrio cholerae serotype O1 (strain ATCC 39315 / El Tor Inaba N16961) GN=VC_A0675 PE=4 SV=1	tr|Q9KLR7|Q9KLR7_VIBCH	65 kDa	0	0.45022	0	0	0	0	0	0
1234	Methyltransferase OS=Vibrio cholerae serotype O1 (strain ATCC 39315 / El Tor Inaba N16961) GN=VC_A0447 PE=3 SV=1	tr|H9L4S1|H9L4S1_VIBCH	27 kDa	0	0	0	0	0	0	1.8092	0
1235	DNA mismatch repair protein MutH OS=Vibrio cholerae serotype O1 (strain ATCC 39315 / El Tor Inaba N16961) GN=mutH PE=3 SV=1	sp|Q9KU56|MUTH_VIBCH	25 kDa	0	0	0	0	0	0	3.6184	0
1236	MutT/nudix family protein OS=Vibrio cholerae serotype O1 (strain ATCC 39315 / El Tor Inaba N16961) GN=VC_2721 PE=3 SV=1	tr|Q9KNL1|Q9KNL1_VIBCH	23 kDa	0	0	0	0	0	0	1.8092	0
1237	ABC transporter, ATP-binding protein OS=Vibrio cholerae serotype O1 (strain ATCC 39315 / El Tor Inaba N16961) GN=VC_A0782 PE=4 SV=1	tr|Q9KLG2|Q9KLG2_VIBCH	24 kDa	0	0	0	0	0	0	1.8092	0
1238	Aspartate carbamoyltransferase OS=Vibrio cholerae serotype O1 (strain ATCC 39315 / El Tor Inaba N16961) GN=pyrB PE=3 SV=2	sp|Q9KP66|PYRB_VIBCH	34 kDa	0	0	0	0	0	4.3496	0	0
1239	Uncharacterized protein OS=Vibrio cholerae serotype O1 (strain ATCC 39315 / El Tor Inaba N16961) GN=VC_A0734 PE=4 SV=1	tr|Q9KLK9|Q9KLK9_VIBCH	20 kDa	0	0	0	0	0	0	0	1.8043
1240	Lipid-A-disaccharide synthase OS=Vibrio cholerae serotype O1 (strain ATCC 39315 / El Tor Inaba N16961) GN=lpxB PE=3 SV=1	sp|Q9KPW5|LPXB_VIBCH	42 kDa	0	0.45022	0	0	0	0	0	0
1241	UDP-N-acetylmuramoylalanine--D-glutamate ligase OS=Vibrio cholerae serotype O1 (strain ATCC 39315 / El Tor Inaba N16961) GN=murD PE=3 SV=2	sp|Q9KPG5|MURD_VIBCH	47 kDa	1.0586	0	0	0	0	0	0	0
1242	Transcriptional regulator, putative OS=Vibrio cholerae serotype O1 (strain ATCC 39315 / El Tor Inaba N16961) GN=VC_A0029 PE=1 SV=1	tr|Q9KND6|Q9KND6_VIBCH	27 kDa	0	0	0	0	0	0	1.8092	0
1243	GGDEF family protein OS=Vibrio cholerae serotype O1 (strain ATCC 39315 / El Tor Inaba N16961) GN=VC_1216 PE=4 SV=1	tr|Q9KSP0|Q9KSP0_VIBCH	43 kDa	0.52929	0	0	0	0	0	0	0
1244	Na(+)-translocating NADH-quinone reductase subunit E OS=Vibrio cholerae serotype O1 (strain ATCC 39315 / El Tor Inaba N16961) GN=nqrE PE=1 SV=1	sp|Q9X4Q7|NQRE_VIBCH	21 kDa	1.0586	0	0	0	0	0	0	0
1245	50S ribosomal protein L7/L12 OS=Vibrio cholerae serotype O1 (strain ATCC 39315 / El Tor Inaba N16961) GN=rplL PE=3 SV=1	sp|Q9KV31|RL7_VIBCH	12 kDa	0.52929	0.90044	0	0	0	0	0	1.8043
1246	Thiamine import ATP-binding protein ThiQ OS=Vibrio cholerae serotype O1 (strain ATCC 39315 / El Tor Inaba N16961) GN=thiQ PE=3 SV=2	sp|Q9KP42|THIQ_VIBCH	26 kDa	0.52929	0.45022	0	0	0	0	0	0
1247	Cys-tRNA(Pro)/Cys-tRNA(Cys) deacylase OS=Vibrio cholerae serotype O1 (strain ATCC 39315 / El Tor Inaba N16961) GN=VC_2172 PE=3 SV=1	tr|Q9KQ32|Q9KQ32_VIBCH	17 kDa	0.52929	0.45022	0	0	0	0	0	1.8043
1248	Uncharacterized protein OS=Vibrio cholerae serotype O1 (strain ATCC 39315 / El Tor Inaba N16961) GN=VC_2662 PE=4 SV=1	tr|Q9KNR9|Q9KNR9_VIBCH	20 kDa	0.52929	0.45022	0	0	0	0	0	3.6086
1249	Serine acetyltransferase-related protein OS=Vibrio cholerae serotype O1 (strain ATCC 39315 / El Tor Inaba N16961) GN=VC_0919 PE=4 SV=1	tr|Q9KTI3|Q9KTI3_VIBCH	20 kDa	0.52929	0.45022	0	0	0	0	0	0
1250	Uncharacterized protein OS=Vibrio cholerae serotype O1 (strain ATCC 39315 / El Tor Inaba N16961) GN=VC_A0581 PE=3 SV=1	tr|Q9KM08|Q9KM08_VIBCH	28 kDa	0	0	0	0	0	0	1.8092	1.8043
1251	Citrate lyase, alpha subunit OS=Vibrio cholerae serotype O1 (strain ATCC 39315 / El Tor Inaba N16961) GN=VC_0799 PE=4 SV=1	tr|Q9KTT9|Q9KTT9_VIBCH	57 kDa	0.52929	0	0	0	0	0	0	0
1252	Peptide methionine sulfoxide reductase MsrA OS=Vibrio cholerae serotype O1 (strain ATCC 39315 / El Tor Inaba N16961) GN=msrA PE=3 SV=1	sp|Q9KP30|MSRA_VIBCH	23 kDa	0.52929	0.45022	0	0	0	0	0	0
1253	Toxin coregulated pilus biosynthesis protein P OS=Vibrio cholerae serotype O1 (strain ATCC 39315 / El Tor Inaba N16961) GN=tcpP PE=3 SV=2	sp|P29485|TCPP_VIBCH	26 kDa	0	0	0	0	0	0	1.8092	0
1254	Glutamyl-tRNA reductase OS=Vibrio cholerae serotype O1 (strain ATCC 39315 / El Tor Inaba N16961) GN=hemA PE=3 SV=1	sp|Q9KQ24|HEM1_VIBCH	46 kDa	0.52929	0.45022	0	0	0	0	0	0
1255	Trypsin, putative OS=Vibrio cholerae serotype O1 (strain ATCC 39315 / El Tor Inaba N16961) GN=VC_1649 PE=4 SV=1	tr|Q9KRJ1|Q9KRJ1_VIBCH	60 kDa	0	0	0	0	0	2.1748	0	0
1256	3-ketoacyl-CoA thiolase OS=Vibrio cholerae serotype O1 (strain ATCC 39315 / El Tor Inaba N16961) GN=fadA PE=3 SV=1	sp|Q9KNI0|FADA_VIBCH	41 kDa	0.52929	0.45022	0	0	0	0	0	0
1257	Uncharacterized protein OS=Vibrio cholerae serotype O1 (strain ATCC 39315 / El Tor Inaba N16961) GN=VC_2232 PE=4 SV=1	tr|Q9KPY0|Q9KPY0_VIBCH	48 kDa	0.52929	1.3507	0	0	0	0	0	0
1258	FKBP-type peptidyl-prolyl cis-trans isomerase SlyD OS=Vibrio cholerae serotype O1 (strain ATCC 39315 / El Tor Inaba N16961) GN=slyD PE=1 SV=1	sp|Q9KNX6|SLYD_VIBCH	21 kDa	1.5879	0.90044	0	0	0	0	0	0
1259	Uncharacterized protein OS=Vibrio cholerae serotype O1 (strain ATCC 39315 / El Tor Inaba N16961) GN=VC_2009 PE=4 SV=1	tr|Q9KQI9|Q9KQI9_VIBCH	44 kDa	0.52929	0.45022	0	0	0	0	0	0
1260	Uncharacterized protein OS=Vibrio cholerae serotype O1 (strain ATCC 39315 / El Tor Inaba N16961) GN=VC_1555 PE=4 SV=1	tr|Q9KRT1|Q9KRT1_VIBCH	19 kDa	0.52929	0.90044	0	0	0	0	0	0
1261	Cell division protein ZapB OS=Vibrio cholerae serotype O1 (strain ATCC 39315 / El Tor Inaba N16961) GN=zapB PE=3 SV=1	sp|Q9KNP5|ZAPB_VIBCH	9 kDa	0.52929	0.90044	0	0	0	0	0	0
1262	Uncharacterized protein OS=Vibrio cholerae serotype O1 (strain ATCC 39315 / El Tor Inaba N16961) GN=VC_2326 PE=4 SV=1	tr|Q9KPP0|Q9KPP0_VIBCH	11 kDa	0.52929	0	0	0	0	0	0	1.8043
1263	Sodium/dicarboxylate symporter OS=Vibrio cholerae serotype O1 (strain ATCC 39315 / El Tor Inaba N16961) GN=VC_1235 PE=4 SV=1	tr|Q9KSM1|Q9KSM1_VIBCH	49 kDa	0	0.45022	0	0	0	2.1748	0	0
1264	Uncharacterized protein OS=Vibrio cholerae serotype O1 (strain ATCC 39315 / El Tor Inaba N16961) GN=VC_1963 PE=4 SV=1	tr|Q9KQN5|Q9KQN5_VIBCH	19 kDa	0.52929	0.45022	0	0	0	0	0	0
1265	Uncharacterized protein OS=Vibrio cholerae serotype O1 (strain ATCC 39315 / El Tor Inaba N16961) GN=VC_1246 PE=4 SV=1	tr|Q9KSL0|Q9KSL0_VIBCH	22 kDa	0	0.45022	0	0	0	0	1.8092	0
1266	Acetyl-coenzyme A synthetase OS=Vibrio cholerae serotype O1 (strain ATCC 39315 / El Tor Inaba N16961) GN=acsA PE=3 SV=2	sp|Q9KV59|ACSA_VIBCH	72 kDa	0.52929	0	0.81708	0	0	0	0	0
1267	Tryptophan-specific transport protein OS=Vibrio cholerae serotype O1 (strain ATCC 39315 / El Tor Inaba N16961) GN=VC_A0160 PE=4 SV=1	tr|Q9KN06|Q9KN06_VIBCH	44 kDa	1.5879	0.45022	0	0	0	0	0	0
1268	Peptide ABC transporter, ATP-binding protein OS=Vibrio cholerae serotype O1 (strain ATCC 39315 / El Tor Inaba N16961) GN=VC_1683 PE=4 SV=1	tr|Q9KRF9|Q9KRF9_VIBCH	38 kDa	0.52929	0	0	0	1.4987	0	0	0
1269	Ribose ABC transporter, permease protein OS=Vibrio cholerae serotype O1 (strain ATCC 39315 / El Tor Inaba N16961) GN=VC_A0129 PE=4 SV=1	tr|Q9KN36|Q9KN36_VIBCH	35 kDa	0.52929	0	0	0	0	0	1.8092	0
1270	Na+/H+ antiporter, putative OS=Vibrio cholerae serotype O1 (strain ATCC 39315 / El Tor Inaba N16961) GN=VC_0389 PE=4 SV=1	tr|Q9KUX0|Q9KUX0_VIBCH	49 kDa	0.52929	0.45022	0	0	0	0	0	0
1271	50S ribosomal protein L25 OS=Vibrio cholerae serotype O1 (strain ATCC 39315 / El Tor Inaba N16961) GN=rplY PE=3 SV=1	sp|Q9KRK0|RL25_VIBCH	10 kDa	0.52929	0.90044	0	0	0	0	0	0
1272	Lipoprotein-releasing system ATP-binding protein LolD OS=Vibrio cholerae serotype O1 (strain ATCC 39315 / El Tor Inaba N16961) GN=lolD PE=3 SV=1	sp|P57066|LOLD_VIBCH	25 kDa	0	0	0	0	0	0	3.6184	0
1273	Glutaredoxin OS=Vibrio cholerae serotype O1 (strain ATCC 39315 / El Tor Inaba N16961) GN=VC_2044 PE=3 SV=1	tr|Q9KQF4|Q9KQF4_VIBCH	12 kDa	0.52929	0.45022	0	0	0	0	0	0
1274	Lipopolysaccharide export system protein LptC OS=Vibrio cholerae serotype O1 (strain ATCC 39315 / El Tor Inaba N16961) GN=lptC PE=3 SV=1	tr|Q9KP51|Q9KP51_VIBCH	21 kDa	0	0	0	0	0	0	0	3.6086
1275	TolR membrane protein OS=Vibrio cholerae serotype O1 (strain ATCC 39315 / El Tor Inaba N16961) GN=VC_1838 PE=3 SV=1	tr|Q9KR09|Q9KR09_VIBCH	16 kDa	0	0	0	0	0	0	0	5.4129
1276	Nicotinate-nucleotide--dimethylbenzimidazole phosphoribosyltransferase OS=Vibrio cholerae serotype O1 (strain ATCC 39315 / El Tor Inaba N16961) GN=cobT PE=3 SV=2	sp|Q9KSL9|COBT_VIBCH	36 kDa	0	0.45022	0	0	0	0	0	0
1277	Dephospho-CoA kinase OS=Vibrio cholerae serotype O1 (strain ATCC 39315 / El Tor Inaba N16961) GN=coaE PE=3 SV=2	sp|Q9KPE3|COAE_VIBCH	22 kDa	0.52929	0	0	0	0	0	0	0
1278	Membrane-bound lytic murein transglycosylase A OS=Vibrio cholerae serotype O1 (strain ATCC 39315 / El Tor Inaba N16961) GN=mltA PE=3 SV=1	sp|Q9KPQ4|MLTA_VIBCH	40 kDa	0	0	0	0	1.4987	0	0	0
1279	Uncharacterized protein OS=Vibrio cholerae serotype O1 (strain ATCC 39315 / El Tor Inaba N16961) GN=VC_0137 PE=4 SV=1	tr|Q9KVK6|Q9KVK6_VIBCH	50 kDa	1.0586	0	0	0	0	0	0	0
1280	UPF0178 protein VC_0881 OS=Vibrio cholerae serotype O1 (strain ATCC 39315 / El Tor Inaba N16961) GN=VC_0881 PE=3 SV=1	sp|Q9KTM1|Y881_VIBCH	16 kDa	0	0	0	0	0	0	0	1.8043
1281	Transcription elongation factor GreB OS=Vibrio cholerae serotype O1 (strain ATCC 39315 / El Tor Inaba N16961) GN=greB PE=3 SV=1	sp|Q9KNL7|GREB_VIBCH	19 kDa	0	0.45022	0	0	0	0	0	0
1282	Glucose-6-phosphate isomerase OS=Vibrio cholerae serotype O1 (strain ATCC 39315 / El Tor Inaba N16961) GN=pgi PE=1 SV=1	sp|Q9KUY4|G6PI_VIBCH	61 kDa	0	0.45022	0	0	0	0	0	0
1283	Glycerophosphoryl diester phosphodiesterase, putative OS=Vibrio cholerae serotype O1 (strain ATCC 39315 / El Tor Inaba N16961) GN=VC_1554 PE=4 SV=1	tr|Q9KRT2|Q9KRT2_VIBCH	27 kDa	0	0	0	0	0	0	1.8092	0
1284	3-oxoacyl-[acyl-carrier-protein] synthase 3 protein 2 OS=Vibrio cholerae serotype O1 (strain ATCC 39315 / El Tor Inaba N16961) GN=fabH2 PE=1 SV=2	sp|Q9KLJ3|FABH2_VIBCH	39 kDa	0	0.45022	0	0	0	0	0	0
1285	Galactosyl-transferase, putative OS=Vibrio cholerae serotype O1 (strain ATCC 39315 / El Tor Inaba N16961) GN=VC_0263 PE=4 SV=1	tr|Q9KV93|Q9KV93_VIBCH	21 kDa	0	0	0	0	0	0	0	1.8043
1286	Peptide deformylase 2 OS=Vibrio cholerae serotype O1 (strain ATCC 39315 / El Tor Inaba N16961) GN=def2 PE=1 SV=1	sp|Q9KN16|DEF2_VIBCH	19 kDa	0	0	0	0	0	0	3.6184	0
1287	UbiH protein OS=Vibrio cholerae serotype O1 (strain ATCC 39315 / El Tor Inaba N16961) GN=VC_2475 PE=4 SV=1	tr|Q9KP98|Q9KP98_VIBCH	44 kDa	1.0586	0	0	0	0	0	0	0
1288	D-alanyl-D-alanine carboxypeptidase/D-alanyl-D-alanine-endopeptidase OS=Vibrio cholerae serotype O1 (strain ATCC 39315 / El Tor Inaba N16961) GN=VC_0632 PE=4 SV=1	tr|Q9KU91|Q9KU91_VIBCH	54 kDa	0	0.45022	0	0	0	0	0	0
1289	Uncharacterized protein OS=Vibrio cholerae serotype O1 (strain ATCC 39315 / El Tor Inaba N16961) GN=VC_2280 PE=4 SV=1	tr|Q9KPT2|Q9KPT2_VIBCH	17 kDa	0	0	0	0	0	0	1.8092	0
1290	Amino acid ABC transporter, ATP-binding protein OS=Vibrio cholerae serotype O1 (strain ATCC 39315 / El Tor Inaba N16961) GN=VC_1864 PE=4 SV=1	tr|Q9KQY3|Q9KQY3_VIBCH	29 kDa	0	0	0	0	0	2.1748	0	0
1291	ABC transporter, ATP-binding protein OS=Vibrio cholerae serotype O1 (strain ATCC 39315 / El Tor Inaba N16961) GN=VC_A0996 PE=4 SV=1	tr|Q9KKV4|Q9KKV4_VIBCH	69 kDa	0	0.45022	0	0	0	0	0	0
1292	Response regulator OS=Vibrio cholerae serotype O1 (strain ATCC 39315 / El Tor Inaba N16961) GN=VC_A0189 PE=4 SV=1	tr|Q9KMX7|Q9KMX7_VIBCH	37 kDa	0	0	0	0	1.4987	0	0	0
1293	Uncharacterized protein OS=Vibrio cholerae serotype O1 (strain ATCC 39315 / El Tor Inaba N16961) GN=VC_0229 PE=4 SV=1	tr|Q9KVB7|Q9KVB7_VIBCH	36 kDa	0	0	0	0	0	4.3496	0	0
1294	Uncharacterized protein OS=Vibrio cholerae serotype O1 (strain ATCC 39315 / El Tor Inaba N16961) GN=VC_2518 PE=4 SV=1	tr|Q9KP58|Q9KP58_VIBCH	18 kDa	0	0	0	0	0	0	0	3.6086
1295	AmpG protein, putative OS=Vibrio cholerae serotype O1 (strain ATCC 39315 / El Tor Inaba N16961) GN=VC_2300 PE=4 SV=1	tr|Q9KPR6|Q9KPR6_VIBCH	52 kDa	0	0	0	0	0	2.1748	0	0
1296	Gluconate permease, putative OS=Vibrio cholerae serotype O1 (strain ATCC 39315 / El Tor Inaba N16961) GN=VC_0286 PE=4 SV=1	tr|Q9KV71|Q9KV71_VIBCH	47 kDa	0	0	0	0	0	2.1748	0	0
1297	Iron-regulated outer membrane virulence protein OS=Vibrio cholerae serotype O1 (strain ATCC 39315 / El Tor Inaba N16961) GN=irgA PE=3 SV=1	sp|P0C6R0|IRGA_VIBCH	72 kDa	0	0	1.6342	0	0	0	0	0
1298	Transcriptional regulator, TetR family OS=Vibrio cholerae serotype O1 (strain ATCC 39315 / El Tor Inaba N16961) GN=VC_1746 PE=4 SV=1	tr|Q9KR96|Q9KR96_VIBCH	24 kDa	0	0	0	0	0	0	1.8092	0
1299	Uncharacterized protein OS=Vibrio cholerae serotype O1 (strain ATCC 39315 / El Tor Inaba N16961) GN=VC_0370 PE=4 SV=1	tr|Q9KUY8|Q9KUY8_VIBCH	31 kDa	0	0	0	0	0	2.1748	0	0
1300	Transmembrane regulatory protein ToxS OS=Vibrio cholerae serotype O1 (strain ATCC 39315 / El Tor Inaba N16961) GN=toxS PE=1 SV=2	sp|P24003|TOXS_VIBCH	20 kDa	0	0	0	0	0	0	0	3.6086
1301	Erythronate-4-phosphate dehydrogenase OS=Vibrio cholerae serotype O1 (strain ATCC 39315 / El Tor Inaba N16961) GN=pdxB PE=1 SV=2	REV_sp|Q9KQ92|PDXB_VIBCH	42 kDa	0	0	0	0	0	0	0	1.8043
1302	Menaquinone-specific isochorismate synthase OS=Vibrio cholerae serotype O1 (strain ATCC 39315 / El Tor Inaba N16961) GN=VC_1976 PE=4 SV=1	tr|Q9KQM2|Q9KQM2_VIBCH	49 kDa	0	1.3507	0	0	0	0	0	0
1303	Acetoin utilization protein AcuB, putative OS=Vibrio cholerae serotype O1 (strain ATCC 39315 / El Tor Inaba N16961) GN=VC_0737 PE=1 SV=1	tr|Q9KTZ3|Q9KTZ3_VIBCH	19 kDa	0.52929	0	0	0	0	0	0	0
1304	Ribosomal RNA large subunit methyltransferase F OS=Vibrio cholerae serotype O1 (strain ATCC 39315 / El Tor Inaba N16961) GN=rlmF PE=3 SV=1	sp|Q9KRM2|RLMF_VIBCH	41 kDa	0	0	0	0	2.9974	0	0	0
1305	Uncharacterized protein OS=Vibrio cholerae serotype O1 (strain ATCC 39315 / El Tor Inaba N16961) GN=VC_1989 PE=4 SV=1	tr|Q9KQK9|Q9KQK9_VIBCH	26 kDa	0	0	0	0	0	0	5.4275	0
1306	Uncharacterized protein OS=Vibrio cholerae serotype O1 (strain ATCC 39315 / El Tor Inaba N16961) GN=VC_0142 PE=4 SV=1	tr|Q9KVK1|Q9KVK1_VIBCH	15 kDa	0	0	0	0	0	0	0	1.8043
1307	Uncharacterized protein OS=Vibrio cholerae serotype O1 (strain ATCC 39315 / El Tor Inaba N16961) GN=VC_1748 PE=4 SV=1	tr|Q9KR94|Q9KR94_VIBCH	31 kDa	0	0	0	0	0	0	1.8092	0
1308	Uncharacterized protein OS=Vibrio cholerae serotype O1 (strain ATCC 39315 / El Tor Inaba N16961) GN=VC_2004 PE=4 SV=1	tr|Q9KQJ4|Q9KQJ4_VIBCH	37 kDa	0	0	0	0	0	2.1748	0	0
1309	Uncharacterized protein OS=Vibrio cholerae serotype O1 (strain ATCC 39315 / El Tor Inaba N16961) GN=VC_0770 PE=4 SV=1	tr|Q9KTW0|Q9KTW0_VIBCH	21 kDa	0.52929	0.45022	0	0	0	2.1748	1.8092	0
1310	Flagellar protein FliL, putative OS=Vibrio cholerae serotype O1 (strain ATCC 39315 / El Tor Inaba N16961) GN=VC_0097 PE=4 SV=1	tr|Q9KVP4|Q9KVP4_VIBCH	15 kDa	0.52929	0.45022	0	0	0	0	0	3.6086
1311	Arsenate reductase OS=Vibrio cholerae serotype O1 (strain ATCC 39315 / El Tor Inaba N16961) GN=VC_2165 PE=1 SV=1	tr|Q9KQ39|Q9KQ39_VIBCH	13 kDa	0.52929	0.45022	0	0	0	0	0	1.8043
1312	Uncharacterized protein OS=Vibrio cholerae serotype O1 (strain ATCC 39315 / El Tor Inaba N16961) GN=VC_0810 PE=4 SV=1	tr|Q9KTS8|Q9KTS8_VIBCH	19 kDa	0.52929	0.45022	0	0	0	0	0	3.6086
1313	Uncharacterized protein OS=Vibrio cholerae serotype O1 (strain ATCC 39315 / El Tor Inaba N16961) GN=VC_A1016 PE=4 SV=1	tr|Q9KKT4|Q9KKT4_VIBCH	15 kDa	0.52929	0.45022	0	0	0	0	0	1.8043
1314	3',5'-cyclic adenosine monophosphate phosphodiesterase CpdA OS=Vibrio cholerae serotype O1 (strain ATCC 39315 / El Tor Inaba N16961) GN=cpdA PE=3 SV=1	tr|Q9KPD7|Q9KPD7_VIBCH	30 kDa	0.52929	0.45022	0	0	0	0	0	0
1315	Uncharacterized protein OS=Vibrio cholerae serotype O1 (strain ATCC 39315 / El Tor Inaba N16961) GN=VC_0425 PE=4 SV=1	tr|Q9KUU0|Q9KUU0_VIBCH	30 kDa	0.52929	0	0	0	0	4.3496	0	0
1316	Probable lactoylglutathione lyase OS=Vibrio cholerae serotype O1 (strain ATCC 39315 / El Tor Inaba N16961) GN=gloA PE=3 SV=2	sp|Q9KT93|LGUL_VIBCH	15 kDa	0	0.45022	0	0	0	0	0	3.6086
1317	Cell division protein ZapA OS=Vibrio cholerae serotype O1 (strain ATCC 39315 / El Tor Inaba N16961) GN=VC_2478 PE=4 SV=1	tr|Q9KP95|Q9KP95_VIBCH	11 kDa	0.52929	0.45022	0	0	0	0	0	0
1318	Uncharacterized protein OS=Vibrio cholerae serotype O1 (strain ATCC 39315 / El Tor Inaba N16961) GN=VC_1249 PE=4 SV=1	tr|Q9KSK7|Q9KSK7_VIBCH	18 kDa	0.52929	0	0	0	0	0	0	0
1319	Pseudouridine synthase Rlu family protein OS=Vibrio cholerae serotype O1 (strain ATCC 39315 / El Tor Inaba N16961) GN=VC_1668 PE=4 SV=1	tr|Q9KRH4|Q9KRH4_VIBCH	27 kDa	0	0.45022	0	0	0	0	1.8092	0
1320	tRNA (guanine-N(7)-)-methyltransferase OS=Vibrio cholerae serotype O1 (strain ATCC 39315 / El Tor Inaba N16961) GN=trmB PE=3 SV=1	sp|Q9KUR2|TRMB_VIBCH	27 kDa	0	0.45022	0	0	0	0	3.6184	0
1321	Iron(III) ABC transporter, permease protein OS=Vibrio cholerae serotype O1 (strain ATCC 39315 / El Tor Inaba N16961) GN=VC_A0686 PE=3 SV=1	tr|Q9KLQ6|Q9KLQ6_VIBCH	77 kDa	0.52929	0.45022	0	0	0	0	0	0
1322	D-isomer specific 2-hydroxyacid dehydrogenase family protein OS=Vibrio cholerae serotype O1 (strain ATCC 39315 / El Tor Inaba N16961) GN=VC_0267 PE=4 SV=1	tr|Q9KV89|Q9KV89_VIBCH	35 kDa	0	0.45022	0	0	0	2.1748	0	0
1323	Toxin resistance protein OS=Vibrio cholerae serotype O1 (strain ATCC 39315 / El Tor Inaba N16961) GN=VC_A0387 PE=4 SV=1	tr|Q9KMG9|Q9KMG9_VIBCH	19 kDa	0	0	0	0	0	0	0	1.8043
1324	Transcriptional regulator, LuxR family OS=Vibrio cholerae serotype O1 (strain ATCC 39315 / El Tor Inaba N16961) GN=VC_0464 PE=4 SV=1	tr|Q9KUQ1|Q9KUQ1_VIBCH	31 kDa	0.52929	0.45022	0	0	0	0	0	0
1325	Uncharacterized protein OS=Vibrio cholerae serotype O1 (strain ATCC 39315 / El Tor Inaba N16961) GN=VC_1755 PE=4 SV=1	tr|Q9KR87|Q9KR87_VIBCH	22 kDa	0	0.90044	0	0	0	0	1.8092	0
1326	Iron-sulfur cluster insertion protein ErpA OS=Vibrio cholerae serotype O1 (strain ATCC 39315 / El Tor Inaba N16961) GN=erpA PE=3 SV=1	sp|Q9KU96|ERPA_VIBCH	12 kDa	0	0.45022	0	0	0	0	0	1.8043
1327	Uncharacterized protein OS=Vibrio cholerae serotype O1 (strain ATCC 39315 / El Tor Inaba N16961) GN=VC_0459 PE=4 SV=1	tr|Q9KUQ6|Q9KUQ6_VIBCH	21 kDa	0	0.45022	0	0	0	0	0	1.8043
1328	Pyrroline-5-carboxylate reductase OS=Vibrio cholerae serotype O1 (strain ATCC 39315 / El Tor Inaba N16961) GN=proC PE=3 SV=1	tr|Q9KUQ5|Q9KUQ5_VIBCH	29 kDa	0.52929	0.45022	0	0	0	0	0	0
1329	CDP-diacylglycerol--glycerol-3-phosphate 3-phosphatidyltransferase-related protein OS=Vibrio cholerae serotype O1 (strain ATCC 39315 / El Tor Inaba N16961) GN=VC_1935 PE=4 SV=1	tr|Q9KQR3|Q9KQR3_VIBCH	28 kDa	0.52929	0	0	0	0	0	3.6184	0
1330	CAI-1 autoinducer synthase OS=Vibrio cholerae serotype O1 (strain ATCC 39315 / El Tor Inaba N16961) GN=cqsA PE=1 SV=1	sp|Q9KM65|CQSA_VIBCH	44 kDa	0.52929	0.45022	0	0	0	0	0	0
1331	DamX-related protein OS=Vibrio cholerae serotype O1 (strain ATCC 39315 / El Tor Inaba N16961) GN=VC_2627 PE=4 SV=1	tr|Q9KNV3|Q9KNV3_VIBCH	54 kDa	0	0.45022	0	0	2.9974	0	0	0
1332	1,4-dihydroxy-2-naphthoate octaprenyltransferase OS=Vibrio cholerae serotype O1 (strain ATCC 39315 / El Tor Inaba N16961) GN=menA PE=3 SV=1	tr|Q9KNQ8|Q9KNQ8_VIBCH	33 kDa	0	0	0	0	0	2.1748	3.6184	0
1333	Antioxidant, putative OS=Vibrio cholerae serotype O1 (strain ATCC 39315 / El Tor Inaba N16961) GN=VC_1350 PE=4 SV=1	tr|Q9KSA9|Q9KSA9_VIBCH	17 kDa	0.52929	0	0	0	0	0	0	1.8043
1334	DNA-binding protein HU-beta OS=Vibrio cholerae serotype O1 (strain ATCC 39315 / El Tor Inaba N16961) GN=hupB PE=3 SV=1	sp|Q9KQS9|DBHB_VIBCH	9 kDa	1.0586	0.90044	0	0	0	0	0	0
1335	Outer-membrane lipoprotein LolB OS=Vibrio cholerae serotype O1 (strain ATCC 39315 / El Tor Inaba N16961) GN=lolB PE=3 SV=2	sp|P57070|LOLB_VIBCH	24 kDa	0	0.45022	0	0	0	0	5.4275	0
1336	Vitamin B12 import ATP-binding protein BtuD OS=Vibrio cholerae serotype O1 (strain ATCC 39315 / El Tor Inaba N16961) GN=btuD PE=3 SV=1	sp|Q9KSL1|BTUD_VIBCH	28 kDa	0	0	0	0	0	2.1748	0	0
1337	UDP-3-O-acyl-N-acetylglucosamine deacetylase OS=Vibrio cholerae serotype O1 (strain ATCC 39315 / El Tor Inaba N16961) GN=lpxC PE=3 SV=1	sp|Q9KPH2|LPXC_VIBCH	34 kDa	0	0	0	0	0	2.1748	0	0
1338	Chaperone protein HscA homolog OS=Vibrio cholerae serotype O1 (strain ATCC 39315 / El Tor Inaba N16961) GN=hscA PE=3 SV=1	sp|Q9KTX8|HSCA_VIBCH	66 kDa	0.52929	0	0.81708	0	0	0	0	0
1339	Putative transport protein VC_1145 OS=Vibrio cholerae serotype O1 (strain ATCC 39315 / El Tor Inaba N16961) GN=VC_1145 PE=3 SV=1	sp|Q9KSW1|Y1145_VIBCH	61 kDa	0.52929	0.45022	0	0	0	0	0	0
1340	Uncharacterized protein OS=Vibrio cholerae serotype O1 (strain ATCC 39315 / El Tor Inaba N16961) GN=VC_0977 PE=4 SV=1	tr|Q9KTC5|Q9KTC5_VIBCH	35 kDa	0.52929	0.45022	0	0	0	0	0	0
1341	ATP-dependent protease subunit HslV OS=Vibrio cholerae serotype O1 (strain ATCC 39315 / El Tor Inaba N16961) GN=hslV PE=3 SV=3	sp|Q9KNQ6|HSLV_VIBCH	20 kDa	0.52929	0	0	0	0	0	0	0
1342	Large-conductance mechanosensitive channel OS=Vibrio cholerae serotype O1 (strain ATCC 39315 / El Tor Inaba N16961) GN=mscL PE=3 SV=1	sp|Q9KLX9|MSCL_VIBCH	15 kDa	0	0	0	0	0	0	0	1.8043
1343	Sensory box sensor histidine kinase OS=Vibrio cholerae serotype O1 (strain ATCC 39315 / El Tor Inaba N16961) GN=VC_1084 PE=1 SV=1	tr|Q9KT21|Q9KT21_VIBCH	49 kDa	0.52929	0	0	0	0	0	0	0
1344	Glutamate racemase OS=Vibrio cholerae serotype O1 (strain ATCC 39315 / El Tor Inaba N16961) GN=murI PE=3 SV=1	sp|Q9KVI7|MURI_VIBCH	29 kDa	0	0	0	0	0	0	1.8092	0
1345	Uncharacterized protein OS=Vibrio cholerae serotype O1 (strain ATCC 39315 / El Tor Inaba N16961) GN=VC_1183 PE=4 SV=1	tr|Q9KSS3|Q9KSS3_VIBCH	25 kDa	1.0586	0	0	0	0	0	0	0
1346	Uncharacterized protein OS=Vibrio cholerae serotype O1 (strain ATCC 39315 / El Tor Inaba N16961) GN=VC_2147 PE=4 SV=1	tr|Q9KQ57|Q9KQ57_VIBCH	13 kDa	0	0	0	0	0	0	0	3.6086
1347	Uncharacterized protein OS=Vibrio cholerae serotype O1 (strain ATCC 39315 / El Tor Inaba N16961) GN=VC_1606 PE=4 SV=1	tr|Q9KRN0|Q9KRN0_VIBCH	52 kDa	0	0	0	4.6335	0	0	0	0
1348	Uncharacterized protein OS=Vibrio cholerae serotype O1 (strain ATCC 39315 / El Tor Inaba N16961) GN=VC_1567 PE=4 SV=1	tr|Q9KRR9|Q9KRR9_VIBCH	46 kDa	0	0	0	0	1.4987	0	0	0
1349	Uncharacterized protein OS=Vibrio cholerae serotype O1 (strain ATCC 39315 / El Tor Inaba N16961) GN=VC_0904 PE=4 SV=1	tr|Q9KTJ8|Q9KTJ8_VIBCH	29 kDa	0	0	0	0	0	2.1748	0	0
1350	Probable septum site-determining protein MinC OS=Vibrio cholerae serotype O1 (strain ATCC 39315 / El Tor Inaba N16961) GN=minC PE=3 SV=1	sp|Q9KQN9|MINC_VIBCH	24 kDa	0	0	0	0	0	0	1.8092	0
1351	Uncharacterized protein OS=Vibrio cholerae serotype O1 (strain ATCC 39315 / El Tor Inaba N16961) GN=VC_0922 PE=4 SV=1	tr|Q9KTI0|Q9KTI0_VIBCH	45 kDa	0	0	0	0	0	2.1748	0	0
1352	Uncharacterized protein OS=Vibrio cholerae serotype O1 (strain ATCC 39315 / El Tor Inaba N16961) GN=VC_1420 PE=4 SV=1	tr|Q9KS41|Q9KS41_VIBCH	28 kDa	0	0	0	0	0	0	1.8092	0
1353	Keratin, type I cuticular Ha4 OS=Homo sapiens GN=KRT34 PE=1 SV=2	sp|O76011|KRT34_CON-HUMAN	49 kDa	0	0	2.4512	0	0	0	0	0
1354	Transcriptional regulator, LysR family OS=Vibrio cholerae serotype O1 (strain ATCC 39315 / El Tor Inaba N16961) GN=VC_2103 PE=4 SV=1	tr|Q9KQ97|Q9KQ97_VIBCH	34 kDa	0	0	0	0	0	2.1748	0	0
1355	Uncharacterized protein OS=Vibrio cholerae serotype O1 (strain ATCC 39315 / El Tor Inaba N16961) GN=VC_1533 PE=4 SV=1	tr|Q9KRV1|Q9KRV1_VIBCH	28 kDa	0	0	0	0	0	0	1.8092	0
1356	Type II secretion system protein G OS=Vibrio cholerae serotype O1 (strain ATCC 39315 / El Tor Inaba N16961) GN=epsG PE=1 SV=1	sp|P45773|GSPG_VIBCH	16 kDa	1.0586	0	0	0	0	0	0	0
1357	Prolipoprotein diacylglyceryl transferase OS=Vibrio cholerae serotype O1 (strain ATCC 39315 / El Tor Inaba N16961) GN=lgt PE=3 SV=1	sp|O87077|LGT_VIBCH	30 kDa	0	0	0	0	0	0	1.8092	0
1358	Malonyl CoA-acyl carrier protein transacylase OS=Vibrio cholerae serotype O1 (strain ATCC 39315 / El Tor Inaba N16961) GN=VC_2022 PE=1 SV=1	tr|Q9KQH6|Q9KQH6_VIBCH	33 kDa	0	0.45022	0	0	0	0	0	0
1359	DNA replication and repair protein RecF OS=Vibrio cholerae serotype O1 (strain ATCC 39315 / El Tor Inaba N16961) GN=recF PE=3 SV=1	sp|Q9KVX4|RECF_VIBCH	41 kDa	0.52929	0	0	0	0	0	0	0
1360	RelE protein OS=Vibrio cholerae serotype O1 (strain ATCC 39315 / El Tor Inaba N16961) GN=VC_A0444 PE=4 SV=1	tr|H9L4R3|H9L4R3_VIBCH	11 kDa	0	0	0	0	0	0	0	5.4129
1361	Uncharacterized protein OS=Vibrio cholerae serotype O1 (strain ATCC 39315 / El Tor Inaba N16961) GN=VC_A0421 PE=4 SV=1	tr|Q9KME0|Q9KME0_VIBCH	15 kDa	0	0	0	0	0	0	0	1.8043
1362	Uncharacterized protein OS=Vibrio cholerae serotype O1 (strain ATCC 39315 / El Tor Inaba N16961) GN=VC_A0738 PE=4 SV=1	tr|Q9KLK5|Q9KLK5_VIBCH	45 kDa	0	0	0	0	1.4987	0	0	0
1363	Protoporphyrinogen oxidase OS=Vibrio cholerae serotype O1 (strain ATCC 39315 / El Tor Inaba N16961) GN=VC_2755 PE=4 SV=1	tr|Q9KNI4|Q9KNI4_VIBCH	21 kDa	0	0	0	0	0	0	0	3.6086
1364	Acetyltransferase, putative OS=Vibrio cholerae serotype O1 (strain ATCC 39315 / El Tor Inaba N16961) GN=VC_A0263 PE=4 SV=1	tr|Q9KMQ7|Q9KMQ7_VIBCH	20 kDa	0	0	0	0	0	0	0	3.6086
1365	Uncharacterized protein OS=Vibrio cholerae serotype O1 (strain ATCC 39315 / El Tor Inaba N16961) GN=VC_A0457 PE=4 SV=1	tr|Q9KMB6|Q9KMB6_VIBCH	24 kDa	0	0	0	0	0	0	1.8092	0
1366	Uncharacterized protein OS=Vibrio cholerae serotype O1 (strain ATCC 39315 / El Tor Inaba N16961) GN=VC_0873 PE=4 SV=1	tr|Q9KTM9|Q9KTM9_VIBCH	23 kDa	0	0	0	0	0	0	0	1.8043
1367	Uncharacterized protein OS=Vibrio cholerae serotype O1 (strain ATCC 39315 / El Tor Inaba N16961) GN=VC_1189 PE=4 SV=1	tr|Q9KSR7|Q9KSR7_VIBCH	16 kDa	0	0	0	0	0	0	0	1.8043
1368	Uncharacterized protein OS=Vibrio cholerae serotype O1 (strain ATCC 39315 / El Tor Inaba N16961) GN=VC_0624 PE=4 SV=1	tr|Q9KU99|Q9KU99_VIBCH	40 kDa	0	0	0	0	0	0	1.8092	0
1369	Uncharacterized protein OS=Vibrio cholerae serotype O1 (strain ATCC 39315 / El Tor Inaba N16961) GN=VC_1498 PE=4 SV=1	tr|Q9KRY5|Q9KRY5_VIBCH	21 kDa	0	0.45022	0	0	0	0	0	0
1370	Anhydro-N-acetylmuramic acid kinase OS=Vibrio cholerae serotype O1 (strain ATCC 39315 / El Tor Inaba N16961) GN=anmK PE=3 SV=1	sp|Q9KU38|ANMK_VIBCH	40 kDa	0	0.45022	0	0	0	0	0	0
1371	Heat shock protein HslJ OS=Vibrio cholerae serotype O1 (strain ATCC 39315 / El Tor Inaba N16961) GN=VC_1663 PE=4 SV=1	tr|Q9KRH9|Q9KRH9_VIBCH	16 kDa	0	0	0	0	0	0	0	3.6086
1372	4-hydroxybenzoate octaprenyltransferase OS=Vibrio cholerae serotype O1 (strain ATCC 39315 / El Tor Inaba N16961) GN=ubiA PE=3 SV=1	sp|Q9KVP7|UBIA_VIBCH	32 kDa	0	0	0	0	0	0	3.6184	0
1373	Uncharacterized protein OS=Vibrio cholerae serotype O1 (strain ATCC 39315 / El Tor Inaba N16961) GN=VC_0317 PE=4 SV=1	tr|Q9KV41|Q9KV41_VIBCH	17 kDa	0	0	0	0	0	0	0	1.8043
1374	Smp protein, putative OS=Vibrio cholerae serotype O1 (strain ATCC 39315 / El Tor Inaba N16961) GN=VC_2346 PE=4 SV=1	tr|Q9KPM1|Q9KPM1_VIBCH	25 kDa	0	0	0	0	0	0	0	3.6086
1375	Toxin coregulated pilus biosynthesis protein E OS=Vibrio cholerae serotype O1 (strain ATCC 39315 / El Tor Inaba N16961) GN=tcpE PE=1 SV=1	sp|P0C6C9|TCPE_VIBCH	38 kDa	0.52929	0	0	0	0	0	0	0
1376	Crossover junction endodeoxyribonuclease RuvC OS=Vibrio cholerae serotype O1 (strain ATCC 39315 / El Tor Inaba N16961) GN=ruvC PE=3 SV=1	sp|Q9KR00|RUVC_VIBCH	18 kDa	0	0	0	0	0	0	0	1.8043
1377	Long-chain fatty acid transport protein OS=Vibrio cholerae serotype O1 (strain ATCC 39315 / El Tor Inaba N16961) GN=VC_A0862 PE=4 SV=1	tr|Q9KL84|Q9KL84_VIBCH	45 kDa	0	0	0	0	0	0	3.6184	0
1378	Uncharacterized HTH-type transcriptional regulator VC_2383 OS=Vibrio cholerae serotype O1 (strain ATCC 39315 / El Tor Inaba N16961) GN=VC_2383 PE=3 SV=1	sp|Q9KPI4|Y2383_VIBCH	31 kDa	0	0	0	0	0	2.1748	0	0
1379	Ribokinase OS=Vibrio cholerae serotype O1 (strain ATCC 39315 / El Tor Inaba N16961) GN=VC_A0131 PE=3 SV=1	tr|Q9KN34|Q9KN34_VIBCH	32 kDa	0	0	0	0	0	8.6992	0	0
1380	Flagellar basal-body rod protein FlgC OS=Vibrio cholerae serotype O1 (strain ATCC 39315 / El Tor Inaba N16961) GN=VC_2199 PE=4 SV=1	tr|Q9KQ08|Q9KQ08_VIBCH	15 kDa	0	0	0	0	0	0	0	5.4129
1381	RfbT-related protein OS=Vibrio cholerae serotype O1 (strain ATCC 39315 / El Tor Inaba N16961) GN=VC_0255 PE=4 SV=1	tr|Q9KV97|Q9KV97_VIBCH	9 kDa	0	0	0	0	0	0	0	3.6086
1382	Beta-casein OS=Bos taurus GN=CSN2 PE=1 SV=2	sp|P02666|CASB_BOVIN	25 kDa	0	0	0.81708	0	0	0	0	0
1383	Flagellar hook-basal body complex protein FliE OS=Vibrio cholerae serotype O1 (strain ATCC 39315 / El Tor Inaba N16961) GN=fliE PE=3 SV=1	tr|Q9KQ68|Q9KQ68_VIBCH	12 kDa	0.52929	0	0	0	0	0	0	0
1384	Ribosomal large subunit pseudouridine synthase A OS=Vibrio cholerae serotype O1 (strain ATCC 39315 / El Tor Inaba N16961) GN=VC_A0104 PE=4 SV=1	tr|Q9KN61|Q9KN61_VIBCH	25 kDa	0	0	0.81708	0	0	0	0	0
1385	Serine hydroxymethyltransferase 2 OS=Vibrio cholerae serotype O1 (strain ATCC 39315 / El Tor Inaba N16961) GN=glyA2 PE=3 SV=1	sp|Q9KMP4|GLYA2_VIBCH	47 kDa	0	0.45022	0	0	0	0	0	0
1386	Acetolactate synthase OS=Vibrio cholerae serotype O1 (strain ATCC 39315 / El Tor Inaba N16961) GN=VC_0031 PE=3 SV=1	tr|Q9KVV7|Q9KVV7_VIBCH	59 kDa	0.52929	0	0	0	0	0	0	0
1387	Glycerol-3-phosphate acyltransferase OS=Vibrio cholerae serotype O1 (strain ATCC 39315 / El Tor Inaba N16961) GN=plsY PE=3 SV=1	sp|Q9KUJ7|PLSY_VIBCH	22 kDa	0.52929	0.45022	0	0	0	0	1.8092	0
1388	Chromosome partition protein MukE OS=Vibrio cholerae serotype O1 (strain ATCC 39315 / El Tor Inaba N16961) GN=mukE PE=3 SV=3	sp|Q9KRC7|MUKE_VIBCH	26 kDa	0.52929	0.45022	0	0	0	0	1.8092	0
1389	Copper-exporting P-type ATPase A OS=Vibrio cholerae serotype O1 (strain ATCC 39315 / El Tor Inaba N16961) GN=copA PE=3 SV=1	sp|Q9KPZ7|COPA_VIBCH	97 kDa	0	0.45022	0	0	0	0	0	0
1390	cDNA FLJ60647, highly similar to Keratin, type II cytoskeletal 6B OS=Homo sapiens PE=2 SV=1	tr|B4DKV4|B4DKV4_CON-HUMAN	56 kDa	0	0	22.061	0	5.9948	0	0	25.26
1391	Na+/H+ antiporter OS=Vibrio cholerae serotype O1 (strain ATCC 39315 / El Tor Inaba N16961) GN=VC_2037 PE=4 SV=1	tr|Q9KQG1|Q9KQG1_VIBCH	51 kDa	0	0	0	0	0	2.1748	1.8092	0
1392	Uncharacterized protein OS=Vibrio cholerae serotype O1 (strain ATCC 39315 / El Tor Inaba N16961) GN=VC_A0846 PE=4 SV=1	tr|Q9KLA0|Q9KLA0_VIBCH	22 kDa	0	0.45022	0	0	0	0	0	1.8043
1393	Adenosylcobinamide-GDP ribazoletransferase OS=Vibrio cholerae serotype O1 (strain ATCC 39315 / El Tor Inaba N16961) GN=cobS PE=3 SV=1	sp|Q9KSL8|COBS_VIBCH	29 kDa	0	0.45022	0	0	0	0	0	0
1394	Sialic acid TRAP transporter large permease protein SiaM OS=Vibrio cholerae serotype O1 (strain ATCC 39315 / El Tor Inaba N16961) GN=siaM PE=1 SV=1	sp|Q9KR66|SIAM_VIBCH	45 kDa	0.52929	0.45022	0	0	0	0	0	0
1395	Uncharacterized protein OS=Vibrio cholerae serotype O1 (strain ATCC 39315 / El Tor Inaba N16961) GN=VC_2014 PE=4 SV=1	tr|Q9KQI4|Q9KQI4_VIBCH	29 kDa	0	0	0	0	0	2.1748	3.6184	0
1396	3-phosphoshikimate 1-carboxyvinyltransferase OS=Vibrio cholerae serotype O1 (strain ATCC 39315 / El Tor Inaba N16961) GN=aroA PE=1 SV=1	sp|Q9KRB0|AROA_VIBCH	46 kDa	0.52929	0.45022	0	0	0	0	0	0
1397	Uncharacterized protein VC_2471 OS=Vibrio cholerae serotype O1 (strain ATCC 39315 / El Tor Inaba N16961) GN=VC_2471 PE=1 SV=1	sp|Q9KPA2|Y2471_VIBCH	10 kDa	0.52929	0.45022	0	0	0	0	0	0
1398	Uncharacterized protein OS=Vibrio cholerae serotype O1 (strain ATCC 39315 / El Tor Inaba N16961) GN=VC_2205 PE=4 SV=1	tr|Q9KQ02|Q9KQ02_VIBCH	16 kDa	0	0	0	0	0	0	0	1.8043
1399	Ribonuclease T OS=Vibrio cholerae serotype O1 (strain ATCC 39315 / El Tor Inaba N16961) GN=rnt PE=3 SV=2	sp|Q9KT97|RNT_VIBCH	25 kDa	0	0	0	0	0	0	1.8092	0
1400	Flavodoxin OS=Vibrio cholerae serotype O1 (strain ATCC 39315 / El Tor Inaba N16961) GN=VC_2099 PE=3 SV=1	tr|Q9KQA1|Q9KQA1_VIBCH	20 kDa	0	0	0	0	0	0	0	1.8043
1401	Transcriptional regulator, LysR family OS=Vibrio cholerae serotype O1 (strain ATCC 39315 / El Tor Inaba N16961) GN=VC_1947 PE=4 SV=1	tr|Q9KQQ1|Q9KQQ1_VIBCH	34 kDa	0	0	0	0	0	2.1748	0	0
1402	Pho4 family protein OS=Vibrio cholerae serotype O1 (strain ATCC 39315 / El Tor Inaba N16961) GN=VC_2442 PE=4 SV=1	tr|Q9KPD0|Q9KPD0_VIBCH	45 kDa	0	0	0	0	0	2.1748	0	0
1403	CDP-diacylglycerol--glycerol-3-phosphate 3-phosphatidyltransferase OS=Vibrio cholerae serotype O1 (strain ATCC 39315 / El Tor Inaba N16961) GN=VC_1215 PE=3 SV=1	tr|Q9KSP1|Q9KSP1_VIBCH	21 kDa	0	0	0	0	0	0	0	1.8043
1404	Probable GTP-binding protein EngB OS=Vibrio cholerae serotype O1 (strain ATCC 39315 / El Tor Inaba N16961) GN=engB PE=3 SV=1	sp|Q9KVN0|ENGB_VIBCH	24 kDa	0	0	0	0	0	0	3.6184	0
1405	Uncharacterized protein OS=Vibrio cholerae serotype O1 (strain ATCC 39315 / El Tor Inaba N16961) GN=VC_1637 PE=4 SV=1	tr|Q9KRK3|Q9KRK3_VIBCH	16 kDa	0	0	0	0	0	0	0	1.8043
1406	GGDEF family protein OS=Vibrio cholerae serotype O1 (strain ATCC 39315 / El Tor Inaba N16961) GN=VC_A0557 PE=4 SV=1	tr|Q9KM32|Q9KM32_VIBCH	53 kDa	0	0.45022	0	0	0	0	0	0
1407	Uracil-DNA glycosylase OS=Vibrio cholerae serotype O1 (strain ATCC 39315 / El Tor Inaba N16961) GN=ung PE=1 SV=1	sp|Q9KPK8|UNG_VIBCH	25 kDa	0	0.45022	0	0	0	0	0	0
1408	Flagellar basal body rod protein FlgB OS=Vibrio cholerae serotype O1 (strain ATCC 39315 / El Tor Inaba N16961) GN=VC_2200 PE=3 SV=1	tr|Q9KQ07|Q9KQ07_VIBCH	14 kDa	0.52929	0	0	0	0	0	0	0
1409	Transcriptional activator, putative OS=Vibrio cholerae serotype O1 (strain ATCC 39315 / El Tor Inaba N16961) GN=VC_2301 PE=4 SV=1	tr|Q9KPR5|Q9KPR5_VIBCH	25 kDa	0	0	0	0	0	0	1.8092	0
1410	Outer membrane protein W OS=Vibrio cholerae serotype O1 (strain ATCC 39315 / El Tor Inaba N16961) GN=ompW PE=3 SV=2	sp|P17266|OMPW_VIBCH	23 kDa	0	0	0	0	0	0	0	1.8043
1411	Uncharacterized protein OS=Vibrio cholerae serotype O1 (strain ATCC 39315 / El Tor Inaba N16961) GN=VC_2367 PE=4 SV=1	tr|Q9KPK0|Q9KPK0_VIBCH	15 kDa	0.52929	0	0	0	0	0	0	0
1412	Uncharacterized protein OS=Vibrio cholerae serotype O1 (strain ATCC 39315 / El Tor Inaba N16961) GN=VC_A0582 PE=4 SV=1	tr|Q9KM07|Q9KM07_VIBCH	18 kDa	0	0	0	0	0	0	1.8092	0
1413	Uncharacterized protein OS=Vibrio cholerae serotype O1 (strain ATCC 39315 / El Tor Inaba N16961) GN=VC_A0213 PE=4 SV=1	tr|Q9KMV5|Q9KMV5_VIBCH	56 kDa	0	0	0	0	1.4987	0	0	0
1414	Quinone oxidoreductase OS=Vibrio cholerae serotype O1 (strain ATCC 39315 / El Tor Inaba N16961) GN=VC_0552 PE=4 SV=1	tr|Q9KUG9|Q9KUG9_VIBCH	36 kDa	0	0	0	0	0	4.3496	0	0
1415	Phosphoheptose isomerase OS=Vibrio cholerae serotype O1 (strain ATCC 39315 / El Tor Inaba N16961) GN=gmhA PE=3 SV=1	tr|Q9KUE2|Q9KUE2_VIBCH	21 kDa	0	0	0	0	0	0	1.8092	0
1416	Undecaprenyl-diphosphatase OS=Vibrio cholerae serotype O1 (strain ATCC 39315 / El Tor Inaba N16961) GN=uppP PE=3 SV=1	sp|Q9KUJ4|UPPP_VIBCH	29 kDa	0	0	0	0	0	0	1.8092	0
1417	Carbon starvation protein A, putative OS=Vibrio cholerae serotype O1 (strain ATCC 39315 / El Tor Inaba N16961) GN=VC_0687 PE=4 SV=1	tr|Q9KU42|Q9KU42_VIBCH	53 kDa	0	0.45022	0	0	0	0	0	0
1418	Response regulator OS=Vibrio cholerae serotype O1 (strain ATCC 39315 / El Tor Inaba N16961) GN=VC_1157 PE=4 SV=1	tr|Q9KSU9|Q9KSU9_VIBCH	30 kDa	0	0.45022	0	0	0	0	0	0
1419	Uncharacterized protein OS=Vibrio cholerae serotype O1 (strain ATCC 39315 / El Tor Inaba N16961) GN=VC_0140 PE=4 SV=1	tr|Q9KVK3|Q9KVK3_VIBCH	13 kDa	0	0	0	0	0	0	0	1.8043
1420	Uncharacterized protein OS=Vibrio cholerae serotype O1 (strain ATCC 39315 / El Tor Inaba N16961) GN=VC_A0040 PE=4 SV=1	tr|Q9KNC5|Q9KNC5_VIBCH	34 kDa	0	0	0	0	0	0	1.8092	0
1421	Sec-independent protein translocase protein TatB OS=Vibrio cholerae serotype O1 (strain ATCC 39315 / El Tor Inaba N16961) GN=tatB PE=3 SV=1	sp|P57063|TATB_VIBCH	14 kDa	0	0	0	0	0	0	0	1.8043
1422	Phosphatidate cytidylyltransferase OS=Vibrio cholerae serotype O1 (strain ATCC 39315 / El Tor Inaba N16961) GN=VC_2255 PE=3 SV=1	tr|Q9KPV7|Q9KPV7_VIBCH	31 kDa	0	0	0	0	0	0	1.8092	0
1423	Ribosome maturation factor RimP OS=Vibrio cholerae serotype O1 (strain ATCC 39315 / El Tor Inaba N16961) GN=rimP PE=3 SV=1	sp|Q9KU82|RIMP_VIBCH	17 kDa	0.52929	0	0	0	0	0	0	0
1424	UPF0056 inner membrane protein OS=Vibrio cholerae serotype O1 (strain ATCC 39315 / El Tor Inaba N16961) GN=VC_2035 PE=3 SV=1	tr|Q9KQG3|Q9KQG3_VIBCH	23 kDa	0	0	0	0	0	0	0	1.8043
1425	Uncharacterized protein OS=Vibrio cholerae serotype O1 (strain ATCC 39315 / El Tor Inaba N16961) GN=VC_1574 PE=4 SV=1	tr|Q9KRR2|Q9KRR2_VIBCH	14 kDa	0	0	0	0	0	0	0	1.8043
1426	HTH-type transcriptional regulator IscR OS=Vibrio cholerae serotype O1 (strain ATCC 39315 / El Tor Inaba N16961) GN=iscR PE=3 SV=2	sp|Q9KTY3|ISCR_VIBCH	19 kDa	0	0	0	0	0	0	0	3.6086
1427	Uncharacterized protein OS=Vibrio cholerae serotype O1 (strain ATCC 39315 / El Tor Inaba N16961) GN=VC_A0048 PE=4 SV=1	tr|Q9KNB7|Q9KNB7_VIBCH	15 kDa	0	0	0	0	0	0	0	1.8043
1428	Tyrosine-specific transport protein OS=Vibrio cholerae serotype O1 (strain ATCC 39315 / El Tor Inaba N16961) GN=VC_A0772 PE=4 SV=1	tr|Q9KLH2|Q9KLH2_VIBCH	42 kDa	0	0	0	0	0	0	1.8092	0
1429	Uncharacterized protein OS=Vibrio cholerae serotype O1 (strain ATCC 39315 / El Tor Inaba N16961) GN=VC_A0195 PE=4 SV=1	tr|Q9KMX1|Q9KMX1_VIBCH	20 kDa	0	0	0	0	0	0	0	1.8043
1430	Uncharacterized protein OS=Vibrio cholerae serotype O1 (strain ATCC 39315 / El Tor Inaba N16961) GN=VC_0480 PE=4 SV=1	tr|Q9KUN5|Q9KUN5_VIBCH	31 kDa	0	0	0	0	0	0	1.8092	0
1431	Uncharacterized protein OS=Vibrio cholerae serotype O1 (strain ATCC 39315 / El Tor Inaba N16961) GN=VC_A0076 PE=4 SV=1	tr|Q9KN89|Q9KN89_VIBCH	49 kDa	0	0	0	0	0	4.3496	0	0
1432	Amino acid ABC transporter, periplasmic amino acid-binding portion OS=Vibrio cholerae serotype O1 (strain ATCC 39315 / El Tor Inaba N16961) GN=VC_0010 PE=3 SV=1	tr|Q9KVX8|Q9KVX8_VIBCH	27 kDa	0	0	0	0	0	0	1.8092	0
1433	Transcriptional regulator, AsnC family OS=Vibrio cholerae serotype O1 (strain ATCC 39315 / El Tor Inaba N16961) GN=VC_A1068 PE=4 SV=1	tr|Q9KKN4|Q9KKN4_VIBCH	18 kDa	0	0	0	0	0	0	0	3.6086
1434	Chaperone, formate dehydrogenase-specific, putative OS=Vibrio cholerae serotype O1 (strain ATCC 39315 / El Tor Inaba N16961) GN=VC_1515 PE=4 SV=1	tr|Q9KRW9|Q9KRW9_VIBCH	24 kDa	0	0	0	0	0	0	1.8092	0
1435	Beta-N-acetylhexosaminidase OS=Vibrio cholerae serotype O1 (strain ATCC 39315 / El Tor Inaba N16961) GN=VC_0613 PE=4 SV=1	tr|Q9KUB0|Q9KUB0_VIBCH	73 kDa	0	0.45022	0	0	0	0	0	0
1436	Cell division topological specificity factor OS=Vibrio cholerae serotype O1 (strain ATCC 39315 / El Tor Inaba N16961) GN=minE PE=3 SV=1	sp|Q9KQN7|MINE_VIBCH	10 kDa	0	0	0	0	0	0	0	3.6086
1437	Serine acetyltransferase-related protein OS=Vibrio cholerae serotype O1 (strain ATCC 39315 / El Tor Inaba N16961) GN=VC_0923 PE=4 SV=1	tr|Q9KTH9|Q9KTH9_VIBCH	15 kDa	0	0	0	0	0	0	0	5.4129
1438	Peptidyl-prolyl cis-trans isomerase C OS=Vibrio cholerae serotype O1 (strain ATCC 39315 / El Tor Inaba N16961) GN=VC_A0953 PE=4 SV=1	tr|Q9KKZ7|Q9KKZ7_VIBCH	10 kDa	0	0	0	0	0	0	0	3.6086
1439	4-hydroxythreonine-4-phosphate dehydrogenase OS=Vibrio cholerae serotype O1 (strain ATCC 39315 / El Tor Inaba N16961) GN=pdxA PE=3 SV=1	sp|Q9KUS1|PDXA_VIBCH	36 kDa	0	0	0	0	0	2.1748	0	0
1440	Uncharacterized protein OS=Vibrio cholerae serotype O1 (strain ATCC 39315 / El Tor Inaba N16961) GN=VC_A0732 PE=4 SV=1	tr|Q9KLL1|Q9KLL1_VIBCH	15 kDa	0	0	0	0	0	0	0	1.8043
1441	Sodium/glutamate symporter OS=Vibrio cholerae serotype O1 (strain ATCC 39315 / El Tor Inaba N16961) GN=VC_A0041 PE=4 SV=1	tr|Q9KNC4|Q9KNC4_VIBCH	44 kDa	0	0	0	0	0	2.1748	0	0
1442	Fatty acid metabolism regulator protein OS=Vibrio cholerae serotype O1 (strain ATCC 39315 / El Tor Inaba N16961) GN=fadR PE=1 SV=1	sp|Q9KQU8|FADR_VIBCH	32 kDa	0	0	0	0	0	2.1748	0	0
1443	Multidrug resistance protein, putative OS=Vibrio cholerae serotype O1 (strain ATCC 39315 / El Tor Inaba N16961) GN=VC_1409 PE=1 SV=1	tr|Q9KS51|Q9KS51_VIBCH	52 kDa	0	0	0	2.3168	0	0	0	0
1444	Oxidoreductase, short-chain dehydrogenase/reductase family OS=Vibrio cholerae serotype O1 (strain ATCC 39315 / El Tor Inaba N16961) GN=VC_0979 PE=4 SV=1	tr|Q9KTC3|Q9KTC3_VIBCH	31 kDa	0	0	0	0	0	2.1748	0	0
1445	Trk system potassium uptake protein OS=Vibrio cholerae serotype O1 (strain ATCC 39315 / El Tor Inaba N16961) GN=VC_0042 PE=3 SV=1	tr|Q9KVU7|Q9KVU7_VIBCH	52 kDa	0	0	0	0	0	2.1748	0	0
1446	Probable sucrose-6-phosphate hydrolase OS=Vibrio cholerae serotype O1 (strain ATCC 39315 / El Tor Inaba N16961) GN=VC_A0655 PE=3 SV=1	sp|Q9KLT6|SCRB_VIBCH	63 kDa	0	0.45022	0	0	0	0	0	0
1447	Uncharacterized protein OS=Vibrio cholerae serotype O1 (strain ATCC 39315 / El Tor Inaba N16961) GN=VC_1913 PE=3 SV=1	tr|Q9KQT5|Q9KQT5_VIBCH	10 kDa	0	0.45022	0	0	0	0	0	1.8043
1448	Putative arginyl-tRNA--protein transferase OS=Vibrio cholerae serotype O1 (strain ATCC 39315 / El Tor Inaba N16961) GN=ate PE=3 SV=1	sp|Q9KRA6|ATE_VIBCH	27 kDa	0	0.45022	0	0	0	0	1.8092	0
1449	Uncharacterized protein OS=Vibrio cholerae serotype O1 (strain ATCC 39315 / El Tor Inaba N16961) GN=VC_A0323 PE=4 SV=1	tr|Q9KML4|Q9KML4_VIBCH	11 kDa	0	0	0	0	0	0	0	1.8043
1450	Thiol:disulfide interchange protein DsbE OS=Vibrio cholerae serotype O1 (strain ATCC 39315 / El Tor Inaba N16961) GN=dsbE PE=3 SV=1	sp|Q9KQE9|DSBE_VIBCH	21 kDa	0	0	0	0	0	0	0	1.8043
1451	Type I keratin intermediate filament IRSa3.2 (Fragment) OS=Ovis aries PE=2 SV=1	REV_tr|Q9BGM2|Q9BGM2_CON-SHEEP	9 kDa	0	0.45022	0	0	0	0	0	0
1452	Hit family protein OS=Vibrio cholerae serotype O1 (strain ATCC 39315 / El Tor Inaba N16961) GN=VC_1897 PE=4 SV=1	tr|Q9KQV1|Q9KQV1_VIBCH	13 kDa	0.52929	0	0	0	0	0	0	0
1453	Uncharacterized protein OS=Vibrio cholerae serotype O1 (strain ATCC 39315 / El Tor Inaba N16961) GN=VC_A0032 PE=4 SV=1	tr|Q9KND3|Q9KND3_VIBCH	20 kDa	0.52929	0	0	0	0	0	0	0
1454	Uncharacterized protein OS=Vibrio cholerae serotype O1 (strain ATCC 39315 / El Tor Inaba N16961) GN=VC_1965 PE=4 SV=1	tr|Q9KQN3|Q9KQN3_VIBCH	23 kDa	0	0	0	0	0	0	1.8092	0
1455	Sugar fermentation stimulation protein homolog OS=Vibrio cholerae serotype O1 (strain ATCC 39315 / El Tor Inaba N16961) GN=sfsA PE=3 SV=2	sp|Q9KUC5|SFSA_VIBCH	27 kDa	0	0	0	0	0	0	1.8092	0
1456	Sigma-E factor regulatory protein RseC OS=Vibrio cholerae serotype O1 (strain ATCC 39315 / El Tor Inaba N16961) GN=VC_2464 PE=4 SV=1	tr|Q9KPA9|Q9KPA9_VIBCH	17 kDa	0	0	0	0	0	0	0	1.8043
1457	Cold shock DNA-binding domain protein OS=Vibrio cholerae serotype O1 (strain ATCC 39315 / El Tor Inaba N16961) GN=VC_A0184 PE=4 SV=1	tr|Q9KMY2|Q9KMY2_VIBCH	8 kDa	0.52929	0	0	0	0	0	0	0
1458	Uncharacterized protein OS=Vibrio cholerae serotype O1 (strain ATCC 39315 / El Tor Inaba N16961) GN=VC_1217 PE=4 SV=1	tr|Q9KSN9|Q9KSN9_VIBCH	18 kDa	0	0	0	0	0	0	0	1.8043
1459	IS1004 transposase OS=Vibrio cholerae serotype O1 (strain ATCC 39315 / El Tor Inaba N16961) GN=VC_0870 PE=4 SV=1	tr|Q7DCS6|Q7DCS6_VIBCH (+1)	17 kDa	0	0	0	0	0	0	0	1.8043
1460	Putative dioxygenase VC_1345 OS=Vibrio cholerae serotype O1 (strain ATCC 39315 / El Tor Inaba N16961) GN=VC_1345 PE=3 SV=1	sp|Q9KSB4|Y1345_VIBCH	43 kDa	0	0.45022	0	0	0	0	0	0
1461	GlpG protein OS=Vibrio cholerae serotype O1 (strain ATCC 39315 / El Tor Inaba N16961) GN=VC_0099 PE=4 SV=1	tr|Q9KVP2|Q9KVP2_VIBCH	31 kDa	0	0	0	0	0	0	1.8092	0
1462	Permease IIC component OS=Vibrio cholerae serotype O1 (strain ATCC 39315 / El Tor Inaba N16961) GN=VC_1282 PE=4 SV=1	tr|Q9KSH4|Q9KSH4_VIBCH	49 kDa	0.52929	0	0	0	0	0	0	0
1463	Uncharacterized protein OS=Vibrio cholerae serotype O1 (strain ATCC 39315 / El Tor Inaba N16961) GN=VC_1384 PE=4 SV=1	tr|Q9KS75|Q9KS75_VIBCH	17 kDa	0	0	0	0	0	0	0	1.8043
1464	Uncharacterized protein OS=Vibrio cholerae serotype O1 (strain ATCC 39315 / El Tor Inaba N16961) GN=VC_0935 PE=4 SV=1	tr|Q9KTG7|Q9KTG7_VIBCH	45 kDa	0	0	0	0	1.4987	0	0	0
1465	Trp repressor-binding protein OS=Vibrio cholerae serotype O1 (strain ATCC 39315 / El Tor Inaba N16961) GN=VC_2166 PE=4 SV=1	tr|Q9KQ38|Q9KQ38_VIBCH	20 kDa	0	0	0	0	0	0	1.8092	0
1466	Uncharacterized protein OS=Vibrio cholerae serotype O1 (strain ATCC 39315 / El Tor Inaba N16961) GN=VC_2168 PE=4 SV=1	tr|Q9KQ36|Q9KQ36_VIBCH	42 kDa	0.52929	0	0	0	0	0	0	0
1467	Uncharacterized protein OS=Vibrio cholerae serotype O1 (strain ATCC 39315 / El Tor Inaba N16961) GN=VC_A0556 PE=4 SV=1	tr|Q9KM33|Q9KM33_VIBCH	20 kDa	0	0	0	0	0	0	0	1.8043
1468	Uncharacterized protein OS=Vibrio cholerae serotype O1 (strain ATCC 39315 / El Tor Inaba N16961) GN=VC_2395 PE=4 SV=1	tr|Q9KPH3|Q9KPH3_VIBCH	18 kDa	0	0	0	0	0	0	0	1.8043
1469	Transcriptional regulator OmpR OS=Vibrio cholerae serotype O1 (strain ATCC 39315 / El Tor Inaba N16961) GN=VC_2714 PE=4 SV=1	REV_tr|Q9KNL8|Q9KNL8_VIBCH	27 kDa	0	0	0	0	1.4987	0	0	0
1470	Uncharacterized protein OS=Vibrio cholerae serotype O1 (strain ATCC 39315 / El Tor Inaba N16961) GN=VC_A0543 PE=4 SV=1	tr|Q9KM46|Q9KM46_VIBCH	18 kDa	0	0	0	0	0	0	0	1.8043
1471	Ferredoxin OS=Vibrio cholerae serotype O1 (strain ATCC 39315 / El Tor Inaba N16961) GN=VC_0753 PE=4 SV=1	tr|Q9KTX7|Q9KTX7_VIBCH	16 kDa	0	0	0	0	0	0	0	3.6086
1472	Uncharacterized protein OS=Vibrio cholerae serotype O1 (strain ATCC 39315 / El Tor Inaba N16961) GN=VC_A0154 PE=4 SV=1	tr|Q9KN12|Q9KN12_VIBCH	18 kDa	0	0	0	0	0	0	3.6184	0
1473	MSHA biogenesis protein MshF OS=Vibrio cholerae serotype O1 (strain ATCC 39315 / El Tor Inaba N16961) GN=VC_0407 PE=4 SV=1	tr|Q9KUV5|Q9KUV5_VIBCH	18 kDa	0	0	0	0	0	0	0	1.8043
1474	Aminotransferase, class V OS=Vibrio cholerae serotype O1 (strain ATCC 39315 / El Tor Inaba N16961) GN=VC_0392 PE=3 SV=1	tr|Q9KUW7|Q9KUW7_VIBCH	41 kDa	0	0.45022	0	0	0	0	0	0
1475	Phosphoribosylamine--glycine ligase OS=Vibrio cholerae serotype O1 (strain ATCC 39315 / El Tor Inaba N16961) GN=purD PE=3 SV=1	sp|Q9KV81|PUR2_VIBCH	45 kDa	0	0.45022	0	0	0	0	0	0
1476	UPF0267 protein VC_1576 OS=Vibrio cholerae serotype O1 (strain ATCC 39315 / El Tor Inaba N16961) GN=VC_1576 PE=3 SV=1	sp|Q9KRR0|Y1576_VIBCH	12 kDa	0	0	0	0	0	0	0	1.8043
1477	Diacylglycerol kinase OS=Vibrio cholerae serotype O1 (strain ATCC 39315 / El Tor Inaba N16961) GN=VC_A0714 PE=4 SV=1	tr|Q9KLM9|Q9KLM9_VIBCH	13 kDa	0	0	0	0	0	0	0	1.8043
1478	Uncharacterized protein OS=Vibrio cholerae serotype O1 (strain ATCC 39315 / El Tor Inaba N16961) GN=VC_0697 PE=4 SV=1	tr|Q9KU32|Q9KU32_VIBCH	16 kDa	0	0	0	0	0	0	0	1.8043
1479	Biopolymer transport protein exbD2 OS=Vibrio cholerae serotype O1 (strain ATCC 39315 / El Tor Inaba N16961) GN=exbD2 PE=3 SV=1	sp|Q9ZHV9|EXBD2_VIBCH	15 kDa	0	0	0	0	0	0	0	1.8043
1480	Uncharacterized protein OS=Vibrio cholerae serotype O1 (strain ATCC 39315 / El Tor Inaba N16961) GN=VC_2371 PE=4 SV=1	tr|Q9KPJ6|Q9KPJ6_VIBCH	35 kDa	0	0	0	0	0	2.1748	0	0
1481	Uncharacterized protein OS=Vibrio cholerae serotype O1 (strain ATCC 39315 / El Tor Inaba N16961) GN=VC_1701 PE=4 SV=1	tr|Q9KRE1|Q9KRE1_VIBCH	16 kDa	0	0	0	0	0	0	0	1.8043
1482	Uncharacterized protein OS=Vibrio cholerae serotype O1 (strain ATCC 39315 / El Tor Inaba N16961) GN=VC_0334 PE=4 SV=1	tr|Q9KV24|Q9KV24_VIBCH	35 kDa	0	0	0	0	0	2.1748	0	0
1483	Met repressor OS=Vibrio cholerae serotype O1 (strain ATCC 39315 / El Tor Inaba N16961) GN=metJ PE=3 SV=1	sp|Q9KNP9|METJ_VIBCH	12 kDa	0.52929	0	0	0	0	0	0	0
1484	Uncharacterized protein OS=Vibrio cholerae serotype O1 (strain ATCC 39315 / El Tor Inaba N16961) GN=VC_A1083 PE=4 SV=1	tr|Q9KKM0|Q9KKM0_VIBCH	27 kDa	0.52929	0	0	0	0	0	0	0
1485	Cytochrome c oxidase, subunit CcoQ OS=Vibrio cholerae serotype O1 (strain ATCC 39315 / El Tor Inaba N16961) GN=VC_1440 PE=4 SV=1	tr|Q9KS21|Q9KS21_VIBCH	6 kDa	0.52929	0	0	0	0	0	0	0
1486	Hypoxanthine phosphoribosyltransferase OS=Vibrio cholerae serotype O1 (strain ATCC 39315 / El Tor Inaba N16961) GN=VC_0585 PE=1 SV=1	tr|Q9KUD7|Q9KUD7_VIBCH	20 kDa	0.52929	0	0	0	0	0	0	0
1487	UPF0145 protein VC_A0951 OS=Vibrio cholerae serotype O1 (strain ATCC 39315 / El Tor Inaba N16961) GN=VC_A0951 PE=3 SV=1	sp|Q9KKZ9|Y3751_VIBCH	11 kDa	0	0	0	0	0	0	0	1.8043
1488	Copper homeostasis protein CutC OS=Vibrio cholerae serotype O1 (strain ATCC 39315 / El Tor Inaba N16961) GN=cutC PE=3 SV=1	sp|Q9KU00|CUTC_VIBCH	27 kDa	0	0	0	0	0	0	1.8092	0
1489	Uncharacterized protein OS=Vibrio cholerae serotype O1 (strain ATCC 39315 / El Tor Inaba N16961) GN=VC_1131 PE=4 SV=1	tr|Q9KSX5|Q9KSX5_VIBCH	56 kDa	0	0.45022	0	0	0	0	0	0
1490	Uncharacterized protein OS=Vibrio cholerae serotype O1 (strain ATCC 39315 / El Tor Inaba N16961) GN=VC_A0173 PE=4 SV=1	tr|Q9KMZ3|Q9KMZ3_VIBCH	19 kDa	0	0	0	0	0	0	0	1.8043
1491	NADH dehydrogenase, putative OS=Vibrio cholerae serotype O1 (strain ATCC 39315 / El Tor Inaba N16961) GN=VC_A0155 PE=4 SV=1	tr|Q9KN11|Q9KN11_VIBCH	53 kDa	0	0	0	0	0	2.1748	0	0
1492	Uncharacterized protein OS=Vibrio cholerae serotype O1 (strain ATCC 39315 / El Tor Inaba N16961) GN=VC_1734 PE=4 SV=1	tr|Q9KRA8|Q9KRA8_VIBCH	4 kDa	0	0	0	0	1.4987	0	0	0
1493	Oxidoreductase, short-chain dehydrogenase/reductase family OS=Vibrio cholerae serotype O1 (strain ATCC 39315 / El Tor Inaba N16961) GN=VC_1591 PE=3 SV=1	tr|Q9KRP5|Q9KRP5_VIBCH	27 kDa	0	0	0	0	0	0	1.8092	0
1494	YcgL domain-containing protein VC_1957 OS=Vibrio cholerae serotype O1 (strain ATCC 39315 / El Tor Inaba N16961) GN=VC_1957 PE=3 SV=2	sp|Q9KQP1|Y1957_VIBCH	11 kDa	0	0.45022	0	0	0	0	0	0

## Sheet: Exclusive Spectrum Count
Displaying: Exclusive Spectrum Count - The number of spectra, associated only with a single protein group
						VipA-N3 Hcp lim. Prep 2 ±±
#	Identified Proteins (1494)	Accession Number	Molecular Weight	WT*	VipA-N3±	1	2	3	4	5	6
1	VipB - Uncharacterized protein OS=Vibrio cholerae serotype O1 (strain ATCC 39315 / El Tor Inaba N16961) GN=VC_A0108 PE=1 SV=1	tr|Q9KN57|Q9KN57_VIBCH	56 kDa	119	164	157	448	60	24	30	16
2	VipA - Uncharacterized protein OS=Vibrio cholerae serotype O1 (strain ATCC 39315 / El Tor Inaba N16961) GN=VC_A0107 PE=1 SV=1	tr|Q9KN58|Q9KN58_VIBCH	18 kDa	132	85	60	119	287	67	32	33
3	Part Green fluorescent protein OS=Aequorea victoria GN=GFP PE=1 SV=1	sp|GFPova|GFPova_CON-vector (+1)	29 kDa	0	0	36	89	121	17	30	1
4	Hcp-2 protein OS=Vibrio cholerae serotype O1 (strain ATCC 39315 / El Tor Inaba N16961) GN=VC_1415 PE=4 SV=1	tr|H9L4Q3|H9L4Q3_VIBCH	19 kDa	8	55	4	2	3	6	46	1
5	TssK - Uncharacterized protein OS=Vibrio cholerae serotype O1 (strain ATCC 39315 / El Tor Inaba N16961) GN=VC_A0114 PE=4 SV=1	tr|Q9KN51|Q9KN51_VIBCH	50 kDa	14	21	18	73	17	4	1	1
6	VgrG3 - VgrG protein OS=Vibrio cholerae serotype O1 (strain ATCC 39315 / El Tor Inaba N16961) GN=VC_A0123 PE=1 SV=1	tr|Q9KN42|Q9KN42_VIBCH	113 kDa	12	36	76	14	18	5	9	3
7	TssF - Uncharacterized protein OS=Vibrio cholerae serotype O1 (strain ATCC 39315 / El Tor Inaba N16961) GN=VC_A0110 PE=4 SV=1	tr|Q9KN55|Q9KN55_VIBCH	67 kDa	5	18	80	2	0	1	2	1
8	VasX - Uncharacterized protein OS=Vibrio cholerae serotype O1 (strain ATCC 39315 / El Tor Inaba N16961) GN=VC_A0020 PE=4 SV=1	tr|Q9KNE5|Q9KNE5_VIBCH	121 kDa	9	16	51	1	11	1	3	3
9	ClpB protein OS=Vibrio cholerae serotype O1 (strain ATCC 39315 / El Tor Inaba N16961) GN=VC_A0116 PE=3 SV=1	tr|Q9KN49|Q9KN49_VIBCH	96 kDa	31	45	37	3	2	6	6	0
10	Actin cross-linking toxin VgrG1 OS=Vibrio cholerae serotype O1 (strain ATCC 39315 / El Tor Inaba N16961) GN=vgrG1 PE=1 SV=1	sp|Q9KS45|VGRG1_VIBCH	129 kDa	7	21	60	1	3	2	3	2
11	TssG - Uncharacterized protein OS=Vibrio cholerae serotype O1 (strain ATCC 39315 / El Tor Inaba N16961) GN=VC_A0111 PE=4 SV=1	tr|Q9KN54|Q9KN54_VIBCH	38 kDa	0	10	4	0	9	32	0	0
12	TssM - IcmF-related protein OS=Vibrio cholerae serotype O1 (strain ATCC 39315 / El Tor Inaba N16961) GN=VC_A0120 PE=4 SV=1	tr|Q9KN45|Q9KN45_VIBCH	135 kDa	17	21	2	1	1	1	0	0
13	VgrG2 - VgrG protein OS=Vibrio cholerae serotype O1 (strain ATCC 39315 / El Tor Inaba N16961) GN=VC_A0018 PE=4 SV=1	tr|Q9KNE7|Q9KNE7_VIBCH	77 kDa	2	5	38	1	2	2	4	0
14	Fha - Uncharacterized protein OS=Vibrio cholerae serotype O1 (strain ATCC 39315 / El Tor Inaba N16961) GN=VC_A0112 PE=4 SV=1	tr|Q9KN53|Q9KN53_VIBCH	55 kDa	15	13	9	0	1	0	2	0
15	VasH - Sigma-54 dependent transcriptional regulator OS=Vibrio cholerae serotype O1 (strain ATCC 39315 / El Tor Inaba N16961) GN=VC_A0117 PE=4 SV=1	tr|Q9KN48|Q9KN48_VIBCH	59 kDa	7	9	9	0	1	0	0	0
16	TseL - Uncharacterized protein OS=Vibrio cholerae serotype O1 (strain ATCC 39315 / El Tor Inaba N16961) GN=VC_1418 PE=4 SV=1	tr|Q9KS43|Q9KS43_VIBCH	72 kDa	2	4	9	0	1	1	0	0
17	TssE - Uncharacterized protein OS=Vibrio cholerae serotype O1 (strain ATCC 39315 / El Tor Inaba N16961) GN=VC_A0109 PE=4 SV=1	tr|Q9KN56|Q9KN56_VIBCH	16 kDa	1	4	2	0	0	0	1	12
18	PAAR- Uncharacterized protein OS=Vibrio cholerae serotype O1 (strain ATCC 39315 / El Tor Inaba N16961) GN=VC_A0284 PE=4 SV=1	tr|Q9KMP0|Q9KMP0_VIBCH	18 kDa	0	0	0	0	0	0	8	2
19	TssA1 - Uncharacterized protein OS=Vibrio cholerae serotype O1 (strain ATCC 39315 / El Tor Inaba N16961) GN=VC_A0119 PE=4 SV=1	tr|Q9KN46|Q9KN46_VIBCH	53 kDa	1	3	0	1	0	0	0	0
20	TssJ - Uncharacterized protein OS=Vibrio cholerae serotype O1 (strain ATCC 39315 / El Tor Inaba N16961) GN=VC_A0113 PE=4 SV=1	tr|Q9KN52|Q9KN52_VIBCH	18 kDa	1	0	0	0	0	0	0	3
21	TsiV1 - Uncharacterized protein OS=Vibrio cholerae serotype O1 (strain ATCC 39315 / El Tor Inaba N16961) GN=VC_1419 PE=4 SV=1	tr|Q9KS42|Q9KS42_VIBCH	28 kDa	1	0	0	0	0	2	2	2
22	TsiV2 - Uncharacterized protein OS=Vibrio cholerae serotype O1 (strain ATCC 39315 / El Tor Inaba N16961) GN=VC_A0021 PE=4 SV=1	tr|Q9KNE4|Q9KNE4_VIBCH	28 kDa	2	1	0	0	0	0	2	0
23	Uncharacterized protein OS=Vibrio cholerae serotype O1 (strain ATCC 39315 / El Tor Inaba N16961) GN=VC_A0118 PE=4 SV=1	tr|Q9KN47|Q9KN47_VIBCH	25 kDa	3	2	0	0	0	0	1	0
24	TssL - Uncharacterized protein OS=Vibrio cholerae serotype O1 (strain ATCC 39315 / El Tor Inaba N16961) GN=VC_A0115 PE=1 SV=1	tr|Q9KN50|Q9KN50_VIBCH	30 kDa	2	1	0	0	0	0	0	0
25	vasW - Uncharacterized protein OS=Vibrio cholerae serotype O1 (strain ATCC 39315 / El Tor Inaba N16961) GN=VC_A0019 PE=4 SV=1	tr|Q9KNE6|Q9KNE6_VIBCH	34 kDa	0	0	0	0	0	5	0	0
26	Tap1 - Uncharacterized protein OS=Vibrio cholerae serotype O1 (strain ATCC 39315 / El Tor Inaba N16961) GN=VC_1417 PE=4 SV=1	tr|Q9KS44|Q9KS44_VIBCH	33 kDa	0	0	0	0	0	3	0	0
27	Before VipA Uncharacterized protein OS=Vibrio cholerae serotype O1 (strain ATCC 39315 / El Tor Inaba N16961) GN=VC_A0106 PE=4 SV=1	tr|Q9KN59|Q9KN59_VIBCH	41 kDa	0	0	0	0	0	2	0	0
28	TseH - Uncharacterized protein OS=Vibrio cholerae serotype O1 (strain ATCC 39315 / El Tor Inaba N16961) GN=VC_A0285 PE=4 SV=1	tr|Q9KMN9|Q9KMN9_VIBCH	25 kDa	0	0	0	0	0	0	2	0
29	TsiV3 - Uncharacterized protein OS=Vibrio cholerae serotype O1 (strain ATCC 39315 / El Tor Inaba N16961) GN=VC_A0124 PE=1 SV=1	tr|Q9KN41|Q9KN41_VIBCH	14 kDa	0	0	0	0	0	0	0	1
30	60 kDa chaperonin 1 OS=Vibrio cholerae serotype O1 (strain ATCC 39315 / El Tor Inaba N16961) GN=groL1 PE=3 SV=1	sp|Q9KNR7|CH601_VIBCH	57 kDa	422	316	26	0	3	2	1	0
31	ATP-dependent zinc metalloprotease FtsH OS=Vibrio cholerae serotype O1 (strain ATCC 39315 / El Tor Inaba N16961) GN=ftsH PE=3 SV=1	tr|Q9KU86|Q9KU86_VIBCH	72 kDa	35	41	112	28	30	22	10	6
32	Cell division protein FtsZ OS=Vibrio cholerae serotype O1 (strain ATCC 39315 / El Tor Inaba N16961) GN=ftsZ PE=3 SV=1	tr|Q9KPH1|Q9KPH1_VIBCH	42 kDa	12	15	10	20	134	30	8	10
33	Keratin, type II cytoskeletal 1 OS=Homo sapiens GN=KRT1 PE=1 SV=6	sp|P04264|K2C1_CON-HUMAN	66 kDa	0	0	109	28	51	27	35	45
34	DNA-directed RNA polymerase subunit beta' OS=Vibrio cholerae serotype O1 (strain ATCC 39315 / El Tor Inaba N16961) GN=rpoC PE=3 SV=1	sp|Q9KV29|RPOC_VIBCH	155 kDa	68	78	121	3	6	4	4	3
35	30S ribosomal protein S3 OS=Vibrio cholerae serotype O1 (strain ATCC 39315 / El Tor Inaba N16961) GN=rpsC PE=3 SV=1	sp|Q9KNZ0|RS3_VIBCH	26 kDa	19	36	14	8	15	34	90	11
36	Elongation factor G 2 OS=Vibrio cholerae serotype O1 (strain ATCC 39315 / El Tor Inaba N16961) GN=fusA2 PE=3 SV=1	sp|Q9KPM5|EFG2_VIBCH	76 kDa	75	105	49	5	10	8	5	1
37	Elongation factor Tu-B OS=Vibrio cholerae serotype O1 (strain ATCC 39315 / El Tor Inaba N16961) GN=tufB PE=3 SV=1	sp|Q9KUZ6|EFTU2_VIBCH	43 kDa	90	107	9	26	16	6	7	1
38	50S ribosomal protein L2 OS=Vibrio cholerae serotype O1 (strain ATCC 39315 / El Tor Inaba N16961) GN=rplB PE=3 SV=1	sp|Q9KNY7|RL2_VIBCH	30 kDa	37	46	7	3	9	66	11	1
39	Trypsin OS=Sus scrofa PE=1 SV=1	sp|P00761|TRYP_CON-PIG	24 kDa	14	20	48	18	36	23	32	45
40	Keratin, type I cytoskeletal 9 OS=Homo sapiens GN=KRT9 PE=1 SV=3	sp|P35527|K1C9_CON-HUMAN	62 kDa	0	2	65	11	31	10	36	18
41	Chaperone protein DnaK OS=Vibrio cholerae serotype O1 (strain ATCC 39315 / El Tor Inaba N16961) GN=dnaK PE=3 SV=2	sp|O34241|DNAK_VIBCH	69 kDa	24	22	95	6	17	10	6	3
42	DNA-directed RNA polymerase subunit beta OS=Vibrio cholerae serotype O1 (strain ATCC 39315 / El Tor Inaba N16961) GN=rpoB PE=1 SV=2	sp|Q9KV30|RPOB_VIBCH	149 kDa	58	68	51	0	2	9	2	3
43	Acetyltransferase component of pyruvate dehydrogenase complex OS=Vibrio cholerae serotype O1 (strain ATCC 39315 / El Tor Inaba N16961) GN=VC_2413 PE=3 SV=1	tr|Q9KPF5|Q9KPF5_VIBCH	66 kDa	85	80	11	0	3	0	0	0
44	Protein HflC OS=Vibrio cholerae serotype O1 (strain ATCC 39315 / El Tor Inaba N16961) GN=hflC PE=3 SV=1	sp|Q9KV08|HFLC_VIBCH	37 kDa	22	24	1	0	50	19	8	1
45	Keratin, type I cytoskeletal 10 OS=Homo sapiens GN=KRT10 PE=1 SV=6	sp|P13645|K1C10_CON-HUMAN	59 kDa	0	0	46	24	21	14	20	36
46	30S ribosomal protein S9 OS=Vibrio cholerae serotype O1 (strain ATCC 39315 / El Tor Inaba N16961) GN=rpsI PE=3 SV=1	sp|Q9KUF0|RS9_VIBCH	15 kDa	21	19	3	1	3	4	9	86
47	50S ribosomal protein L5 OS=Vibrio cholerae serotype O1 (strain ATCC 39315 / El Tor Inaba N16961) GN=rplE PE=3 SV=1	sp|Q9KNZ6|RL5_VIBCH	20 kDa	20	22	4	0	2	4	71	19
48	Uncharacterized protein OS=Vibrio cholerae serotype O1 (strain ATCC 39315 / El Tor Inaba N16961) GN=VC_1492 PE=4 SV=1	tr|Q9KRZ1|Q9KRZ1_VIBCH	184 kDa	48	62	24	0	0	0	0	0
49	Dihydrolipoyl dehydrogenase OS=Vibrio cholerae serotype O1 (strain ATCC 39315 / El Tor Inaba N16961) GN=lpd PE=3 SV=1	sp|Q9KPF6|DLDH_VIBCH	51 kDa	92	81	0	5	0	0	0	0
50	Kit Fusion	Biognosys|iRT	14 kDa	19	16	23	12	18	27	24	20
51	50S ribosomal protein L3 OS=Vibrio cholerae serotype O1 (strain ATCC 39315 / El Tor Inaba N16961) GN=rplC PE=3 SV=1	sp|Q9KNY4|RL3_VIBCH	22 kDa	16	27	1	0	1	2	38	4
52	Translation initiation factor IF-2 OS=Vibrio cholerae serotype O1 (strain ATCC 39315 / El Tor Inaba N16961) GN=infB PE=3 SV=1	sp|Q9KU80|IF2_VIBCH	99 kDa	37	52	44	6	4	5	2	1
53	Keratin, type II cytoskeletal 2 epidermal OS=Homo sapiens GN=KRT2 PE=1 SV=2	sp|P35908|K22E_CON-HUMAN	65 kDa	0	0	46	22	25	12	24	21
54	Elongation factor 4 OS=Vibrio cholerae serotype O1 (strain ATCC 39315 / El Tor Inaba N16961) GN=lepA PE=3 SV=1	sp|Q9KPB0|LEPA_VIBCH	66 kDa	16	23	59	4	12	8	7	3
55	Dihydrolipoyllysine-residue succinyltransferase component of 2-oxoglutarate dehydrogenase complex OS=Vibrio cholerae serotype O1 (strain ATCC 39315 / El Tor Inaba N16961) GN=VC_2086 PE=3 SV=1	tr|Q9KQB4|Q9KQB4_VIBCH	44 kDa	57	60	0	7	0	1	0	0
56	Acyl protein synthase/acyl-CoA reductase RfbN OS=Vibrio cholerae serotype O1 (strain ATCC 39315 / El Tor Inaba N16961) GN=VC_0251 PE=4 SV=1	tr|Q9KV99|Q9KV99_VIBCH	92 kDa	32	45	29	7	9	10	9	3
57	Ribonuclease E OS=Vibrio cholerae serotype O1 (strain ATCC 39315 / El Tor Inaba N16961) GN=rne PE=3 SV=1	tr|Q9KQG8|Q9KQG8_VIBCH	118 kDa	36	38	46	0	0	0	0	0
58	50S ribosomal protein L14 OS=Vibrio cholerae serotype O1 (strain ATCC 39315 / El Tor Inaba N16961) GN=rplN PE=3 SV=1	sp|Q9KNZ4|RL14_VIBCH	14 kDa	9	11	3	0	1	1	6	68
59	30S ribosomal protein S10 OS=Vibrio cholerae serotype O1 (strain ATCC 39315 / El Tor Inaba N16961) GN=rpsJ PE=3 SV=1	sp|Q9KNY3|RS10_VIBCH	12 kDa	8	13	3	0	1	3	4	67
60	Chromosome partition protein MukB OS=Vibrio cholerae serotype O1 (strain ATCC 39315 / El Tor Inaba N16961) GN=mukB PE=3 SV=1	sp|Q9KRC8|MUKB_VIBCH	170 kDa	34	36	52	0	2	0	0	0
61	Multifunctional-autoprocessing repeats-in-toxin OS=Vibrio cholerae serotype O1 (strain ATCC 39315 / El Tor Inaba N16961) GN=rtxA PE=1 SV=2	sp|Q9KS12|MARTX_VIBCH	485 kDa	1	3	87	0	2	1	1	2
62	30S ribosomal protein S5 OS=Vibrio cholerae serotype O1 (strain ATCC 39315 / El Tor Inaba N16961) GN=rpsE PE=3 SV=1	sp|Q9KP01|RS5_VIBCH	18 kDa	24	33	1	0	1	2	35	40
63	30S ribosomal protein S4 OS=Vibrio cholerae serotype O1 (strain ATCC 39315 / El Tor Inaba N16961) GN=rpsD PE=3 SV=1	sp|Q9KP07|RS4_VIBCH	23 kDa	13	15	4	1	3	4	28	5
64	30S ribosomal protein S8 OS=Vibrio cholerae serotype O1 (strain ATCC 39315 / El Tor Inaba N16961) GN=rpsH PE=3 SV=1	sp|Q9KNZ8|RS8_VIBCH	14 kDa	24	30	1	0	0	1	3	47
65	Protein HflK OS=Vibrio cholerae serotype O1 (strain ATCC 39315 / El Tor Inaba N16961) GN=hflK PE=3 SV=1	sp|Q9KV09|HFLK_VIBCH	44 kDa	20	23	3	7	41	6	6	3
66	Outer membrane protein U OS=Vibrio cholerae serotype O1 (strain ATCC 39315 / El Tor Inaba N16961) GN=ompU PE=3 SV=1	sp|P0C6Q6|OMPU_VIBCH	37 kDa	10	8	3	0	79	8	8	1
67	Ribonuclease R OS=Vibrio cholerae serotype O1 (strain ATCC 39315 / El Tor Inaba N16961) GN=rnr PE=3 SV=1	sp|Q9KNY1|RNR_VIBCH	93 kDa	32	30	30	0	1	0	0	0
68	Uncharacterized protein OS=Vibrio cholerae serotype O1 (strain ATCC 39315 / El Tor Inaba N16961) GN=VC_0239 PE=4 SV=1	tr|Q9KVA7|Q9KVA7_VIBCH	67 kDa	14	14	33	2	1	0	1	5
69	Formate acetyltransferase OS=Vibrio cholerae serotype O1 (strain ATCC 39315 / El Tor Inaba N16961) GN=VC_1866 PE=4 SV=1	tr|Q9KQY1|Q9KQY1_VIBCH	88 kDa	13	24	32	1	0	2	0	2
70	50S ribosomal protein L15 OS=Vibrio cholerae serotype O1 (strain ATCC 39315 / El Tor Inaba N16961) GN=rplO PE=3 SV=1	sp|Q9KP03|RL15_VIBCH	15 kDa	22	28	2	0	0	3	11	30
71	Lipopolysaccharide/O-antigen transport protein OS=Vibrio cholerae serotype O1 (strain ATCC 39315 / El Tor Inaba N16961) GN=VC_0247 PE=4 SV=1	tr|Q9KVA2|Q9KVA2_VIBCH	30 kDa	9	9	3	0	0	16	33	5
72	Lon protease OS=Vibrio cholerae serotype O1 (strain ATCC 39315 / El Tor Inaba N16961) GN=lon PE=2 SV=1	tr|Q9KQS8|Q9KQS8_VIBCH	88 kDa	21	23	34	1	2	1	3	1
73	Guanosine-3',5'-bis(diphosphate) 3'-pyrophosphohydrolase OS=Vibrio cholerae serotype O1 (strain ATCC 39315 / El Tor Inaba N16961) GN=spoT PE=1 SV=1	sp|Q9KNM2|SPOT_VIBCH	79 kDa	5	10	44	1	4	5	2	2
74	GTP-binding protein TypA OS=Vibrio cholerae serotype O1 (strain ATCC 39315 / El Tor Inaba N16961) GN=VC_2744 PE=4 SV=1	tr|Q9KNJ4|Q9KNJ4_VIBCH	67 kDa	21	29	23	5	6	3	2	1
75	CTP synthase OS=Vibrio cholerae serotype O1 (strain ATCC 39315 / El Tor Inaba N16961) GN=pyrG PE=3 SV=3	sp|Q9KPC4|PYRG_VIBCH	60 kDa	23	23	21	3	5	3	1	0
76	RfbG protein OS=Vibrio cholerae serotype O1 (strain ATCC 39315 / El Tor Inaba N16961) GN=VC_0245 PE=4 SV=1	tr|Q9KVA4|Q9KVA4_VIBCH	53 kDa	20	25	1	12	5	7	5	2
77	Fumarate reductase flavoprotein subunit OS=Vibrio cholerae serotype O1 (strain ATCC 39315 / El Tor Inaba N16961) GN=VC_2656 PE=3 SV=1	tr|Q9KNS5|Q9KNS5_VIBCH	66 kDa	32	35	19	0	0	1	0	1
78	Glutamine synthetase OS=Vibrio cholerae serotype O1 (strain ATCC 39315 / El Tor Inaba N16961) GN=glnA PE=3 SV=1	sp|Q9KNJ2|GLNA_VIBCH	52 kDa	17	17	15	9	4	2	3	1
79	2-oxoglutarate dehydrogenase, E1 component OS=Vibrio cholerae serotype O1 (strain ATCC 39315 / El Tor Inaba N16961) GN=VC_2087 PE=4 SV=1	tr|Q9KQB3|Q9KQB3_VIBCH	105 kDa	23	30	17	0	0	0	0	0
80	Flagellin A OS=Vibrio cholerae serotype O1 (strain ATCC 39315 / El Tor Inaba N16961) GN=flaA PE=3 SV=1	sp|P0C6C3|FLAA_VIBCH	40 kDa	3	2	2	1	50	8	8	5
81	60 kDa chaperonin 2 OS=Vibrio cholerae serotype O1 (strain ATCC 39315 / El Tor Inaba N16961) GN=groL2 PE=3 SV=1	sp|Q9KLC6|CH602_VIBCH	56 kDa	44	40	1	0	0	0	0	0
82	50S ribosomal protein L11 OS=Vibrio cholerae serotype O1 (strain ATCC 39315 / El Tor Inaba N16961) GN=rplK PE=3 SV=1	sp|Q9KV34|RL11_VIBCH	15 kDa	22	30	1	0	0	0	0	36
83	Pyruvate dehydrogenase E1 component OS=Vibrio cholerae serotype O1 (strain ATCC 39315 / El Tor Inaba N16961) GN=VC_2414 PE=4 SV=1	tr|Q9KPF4|Q9KPF4_VIBCH	99 kDa	29	33	10	0	0	2	1	0
84	30S ribosomal protein S1 OS=Vibrio cholerae serotype O1 (strain ATCC 39315 / El Tor Inaba N16961) GN=VC_1915 PE=3 SV=1	tr|Q9KQT3|Q9KQT3_VIBCH	61 kDa	30	35	18	1	1	0	0	0
85	50S ribosomal protein L13 OS=Vibrio cholerae serotype O1 (strain ATCC 39315 / El Tor Inaba N16961) GN=rplM PE=3 SV=1	sp|Q9KUF1|RL13_VIBCH	16 kDa	22	15	2	0	0	2	7	24
86	50S ribosomal protein L1 OS=Vibrio cholerae serotype O1 (strain ATCC 39315 / El Tor Inaba N16961) GN=rplA PE=3 SV=1	sp|Q9KV33|RL1_VIBCH	25 kDa	16	16	0	0	0	8	18	5
87	Polyribonucleotide nucleotidyltransferase OS=Vibrio cholerae serotype O1 (strain ATCC 39315 / El Tor Inaba N16961) GN=pnp PE=3 SV=1	sp|Q9KU76|PNP_VIBCH	77 kDa	27	26	28	0	0	3	0	0
88	16 kDa heat shock protein A OS=Vibrio cholerae serotype O1 (strain ATCC 39315 / El Tor Inaba N16961) GN=VC_0018 PE=3 SV=1	tr|Q9KVX0|Q9KVX0_VIBCH	17 kDa	14	12	0	0	0	0	2	38
89	50S ribosomal protein L21 OS=Vibrio cholerae serotype O1 (strain ATCC 39315 / El Tor Inaba N16961) GN=rplU PE=3 SV=1	sp|Q9KUT0|RL21_VIBCH	12 kDa	29	27	0	0	0	2	3	24
90	RfbL protein OS=Vibrio cholerae serotype O1 (strain ATCC 39315 / El Tor Inaba N16961) GN=VC_0249 PE=4 SV=1	tr|H9L4Q1|H9L4Q1_VIBCH	53 kDa	19	24	3	12	4	1	1	2
91	Phosphate acetyltransferase OS=Vibrio cholerae serotype O1 (strain ATCC 39315 / El Tor Inaba N16961) GN=pta PE=3 SV=1	sp|Q9KT08|PTA_VIBCH	77 kDa	17	19	16	0	13	7	2	0
92	50S ribosomal protein L9 OS=Vibrio cholerae serotype O1 (strain ATCC 39315 / El Tor Inaba N16961) GN=rplI PE=3 SV=1	sp|Q9KUY9|RL9_VIBCH	16 kDa	15	23	0	0	1	1	2	31
93	Asparagine synthetase B, glutamine-hydrolyzing OS=Vibrio cholerae serotype O1 (strain ATCC 39315 / El Tor Inaba N16961) GN=VC_0991 PE=4 SV=1	tr|Q9KTB2|Q9KTB2_VIBCH	62 kDa	29	40	2	0	0	0	0	0
94	Glutamate synthase, large subunit OS=Vibrio cholerae serotype O1 (strain ATCC 39315 / El Tor Inaba N16961) GN=VC_2373 PE=4 SV=1	tr|Q9KPJ4|Q9KPJ4_VIBCH	169 kDa	18	23	13	0	0	0	0	0
95	Rod shape-determining protein MreB OS=Vibrio cholerae serotype O1 (strain ATCC 39315 / El Tor Inaba N16961) GN=VC_0415 PE=4 SV=1	tr|H9L4S9|H9L4S9_VIBCH	37 kDa	16	21	1	0	18	10	14	2
96	Acetyl-CoA carboxylase, biotin carboxylase OS=Vibrio cholerae serotype O1 (strain ATCC 39315 / El Tor Inaba N16961) GN=VC_0295 PE=4 SV=1	tr|Q9KV62|Q9KV62_VIBCH	49 kDa	26	31	0	1	0	1	1	1
97	Protein translocase subunit SecA OS=Vibrio cholerae serotype O1 (strain ATCC 39315 / El Tor Inaba N16961) GN=secA PE=3 SV=1	sp|Q9KPH4|SECA_VIBCH	102 kDa	26	31	6	0	0	0	0	0
98	Hemolysin OS=Vibrio cholerae serotype O1 (strain ATCC 39315 / El Tor Inaba N16961) GN=hlyA PE=1 SV=2	sp|P09545|HLYA_VIBCH	82 kDa	1	3	40	3	3	6	8	2
99	Phosphomannomutase OS=Vibrio cholerae serotype O1 (strain ATCC 39315 / El Tor Inaba N16961) GN=rfbB PE=3 SV=1	sp|Q06951|RFBB_VIBCH	52 kDa	15	17	1	7	3	5	1	2
100	GDP-mannose 4,6-dehydratase OS=Vibrio cholerae serotype O1 (strain ATCC 39315 / El Tor Inaba N16961) GN=gmd PE=3 SV=1	sp|Q06952|GM4D_VIBCH	42 kDa	19	22	0	0	13	6	7	1
101	NADH dehydrogenase OS=Vibrio cholerae serotype O1 (strain ATCC 39315 / El Tor Inaba N16961) GN=VC_1890 PE=4 SV=1	tr|Q9KQV8|Q9KQV8_VIBCH	48 kDa	17	18	0	2	20	3	1	0
102	Protein RecA OS=Vibrio cholerae serotype O1 (strain ATCC 39315 / El Tor Inaba N16961) GN=recA PE=3 SV=1	sp|P45383|RECA_VIBCH	38 kDa	15	14	5	0	15	3	8	2
103	Type II secretion system protein E OS=Vibrio cholerae serotype O1 (strain ATCC 39315 / El Tor Inaba N16961) GN=epsE PE=1 SV=1	sp|P37093|GSPE_VIBCH	56 kDa	8	9	19	3	0	1	0	0
104	DNA topoisomerase 4 subunit A OS=Vibrio cholerae serotype O1 (strain ATCC 39315 / El Tor Inaba N16961) GN=parC PE=3 SV=1	tr|Q9KPE0|Q9KPE0_VIBCH	85 kDa	19	19	23	0	0	0	0	0
105	Asparagine--tRNA ligase OS=Vibrio cholerae serotype O1 (strain ATCC 39315 / El Tor Inaba N16961) GN=asnS PE=3 SV=2	sp|Q9KSF9|SYN_VIBCH	52 kDa	24	27	1	5	4	0	1	1
106	Desmoplakin OS=Homo sapiens GN=DSP PE=1 SV=3	sp|P15924|DESP_CON-HUMAN	332 kDa	1	1	12	0	0	0	1	2
107	Transcription termination factor Rho OS=Vibrio cholerae serotype O1 (strain ATCC 39315 / El Tor Inaba N16961) GN=rho PE=3 SV=1	tr|Q9KV50|Q9KV50_VIBCH	47 kDa	22	26	0	4	4	3	5	3
108	ATP-dependent RNA helicase DeaD OS=Vibrio cholerae serotype O1 (strain ATCC 39315 / El Tor Inaba N16961) GN=deaD PE=3 SV=1	tr|Q9KLE2|Q9KLE2_VIBCH	74 kDa	7	12	31	2	2	4	0	0
109	Outer membrane protein OmpA OS=Vibrio cholerae serotype O1 (strain ATCC 39315 / El Tor Inaba N16961) GN=VC_2213 PE=3 SV=1	tr|H9L4R9|H9L4R9_VIBCH	34 kDa	11	13	1	0	6	19	17	8
110	Chaperone protein HtpG OS=Vibrio cholerae serotype O1 (strain ATCC 39315 / El Tor Inaba N16961) GN=htpG PE=2 SV=2	sp|P22359|HTPG_VIBCH	72 kDa	16	19	10	0	0	0	1	2
111	Keratin, type II cytoskeletal 5 OS=Homo sapiens GN=KRT5 PE=1 SV=3	sp|P13647|K2C5_CON-HUMAN	62 kDa	0	0	22	5	5	6	5	9
112	DNA gyrase subunit A OS=Vibrio cholerae serotype O1 (strain ATCC 39315 / El Tor Inaba N16961) GN=gyrA PE=3 SV=1	tr|Q9KSJ8|Q9KSJ8_VIBCH	99 kDa	25	24	8	0	0	0	0	0
113	Transketolase 1 OS=Vibrio cholerae serotype O1 (strain ATCC 39315 / El Tor Inaba N16961) GN=tkt1 PE=3 SV=2	sp|Q9KUP2|TKT1_VIBCH	72 kDa	23	27	12	0	0	3	0	1
114	Ribosomal RNA large subunit methyltransferase K/L OS=Vibrio cholerae serotype O1 (strain ATCC 39315 / El Tor Inaba N16961) GN=rlmL PE=3 SV=1	sp|Q9KRZ5|RLMKL_VIBCH	80 kDa	12	17	26	0	0	1	1	1
115	ATP synthase subunit alpha OS=Vibrio cholerae serotype O1 (strain ATCC 39315 / El Tor Inaba N16961) GN=atpA PE=3 SV=2	sp|Q9KNH3|ATPA_VIBCH	56 kDa	21	21	1	6	4	1	2	0
116	30S ribosomal protein S11 OS=Vibrio cholerae serotype O1 (strain ATCC 39315 / El Tor Inaba N16961) GN=rpsK PE=3 SV=1	sp|P66367|RS11_VIBCH	14 kDa	3	6	2	0	2	1	4	16
117	50S ribosomal protein L28 OS=Vibrio cholerae serotype O1 (strain ATCC 39315 / El Tor Inaba N16961) GN=rpmB PE=3 SV=1	sp|Q9KVC8|RL28_VIBCH	9 kDa	4	8	1	0	0	1	2	19
118	DNA gyrase subunit B OS=Vibrio cholerae serotype O1 (strain ATCC 39315 / El Tor Inaba N16961) GN=gyrB PE=3 SV=1	sp|Q9KVX3|GYRB_VIBCH	90 kDa	13	23	14	0	0	1	0	0
119	ATP-dependent helicase HrpA OS=Vibrio cholerae serotype O1 (strain ATCC 39315 / El Tor Inaba N16961) GN=VC_1382 PE=4 SV=1	tr|Q9KS77|Q9KS77_VIBCH	150 kDa	12	13	22	0	0	0	0	0
120	Aconitate hydratase B OS=Vibrio cholerae serotype O1 (strain ATCC 39315 / El Tor Inaba N16961) GN=VC_0604 PE=3 SV=1	tr|Q9KUB8|Q9KUB8_VIBCH	94 kDa	26	28	3	0	0	0	0	0
121	30S ribosomal protein S13 OS=Vibrio cholerae serotype O1 (strain ATCC 39315 / El Tor Inaba N16961) GN=rpsM PE=3 SV=1	sp|Q9KP05|RS13_VIBCH	13 kDa	15	15	2	0	0	1	2	27
122	Aspartate--tRNA ligase OS=Vibrio cholerae serotype O1 (strain ATCC 39315 / El Tor Inaba N16961) GN=aspS PE=3 SV=1	sp|Q9KSU0|SYD_VIBCH	66 kDa	14	18	6	0	0	0	0	0
123	30S ribosomal protein S7 OS=Vibrio cholerae serotype O1 (strain ATCC 39315 / El Tor Inaba N16961) GN=rpsG PE=3 SV=1	sp|Q9KUZ8|RS7_VIBCH	18 kDa	8	11	0	0	0	2	6	34
124	Glutamine--tRNA ligase OS=Vibrio cholerae serotype O1 (strain ATCC 39315 / El Tor Inaba N16961) GN=glnS PE=3 SV=1	sp|Q9KTA6|SYQ_VIBCH	64 kDa	18	26	9	0	0	0	0	0
125	Lysine decarboxylase, inducible OS=Vibrio cholerae serotype O1 (strain ATCC 39315 / El Tor Inaba N16961) GN=VC_0281 PE=4 SV=1	tr|Q9KV75|Q9KV75_VIBCH	83 kDa	4	16	21	1	1	0	2	0
126	GTPase Der OS=Vibrio cholerae serotype O1 (strain ATCC 39315 / El Tor Inaba N16961) GN=der PE=3 SV=1	sp|Q9KTW7|DER_VIBCH	56 kDa	8	8	17	4	0	4	1	3
127	Uncharacterized protein OS=Vibrio cholerae serotype O1 (strain ATCC 39315 / El Tor Inaba N16961) GN=VC_1321 PE=4 SV=1	tr|Q9KSD7|Q9KSD7_VIBCH	116 kDa	9	5	32	0	1	0	0	1
128	Na(+)-translocating NADH-quinone reductase subunit A OS=Vibrio cholerae serotype O1 (strain ATCC 39315 / El Tor Inaba N16961) GN=nqrA PE=1 SV=2	sp|Q9KPS1|NQRA_VIBCH	49 kDa	22	31	0	9	0	1	1	1
129	DNA-directed RNA polymerase subunit alpha OS=Vibrio cholerae serotype O1 (strain ATCC 39315 / El Tor Inaba N16961) GN=rpoA PE=3 SV=1	sp|Q9KP08|RPOA_VIBCH	36 kDa	20	20	0	0	15	1	1	0
130	Keratin, type I cytoskeletal 16 OS=Homo sapiens GN=KRT16 PE=1 SV=4	sp|P08779|K1C16_CON-HUMAN	51 kDa	0	0	21	4	5	7	2	12
131	Keratin, type II cytoskeletal 6A OS=Homo sapiens GN=KRT6A PE=1 SV=3	sp|P02538|K2C6A_CON-HUMAN (+1)	60 kDa	0	0	26	1	2	5	3	11
132	50S ribosomal protein L4 OS=Vibrio cholerae serotype O1 (strain ATCC 39315 / El Tor Inaba N16961) GN=rplD PE=3 SV=1	sp|Q9KNY5|RL4_VIBCH	22 kDa	7	7	1	0	0	2	22	7
133	50S ribosomal protein L20 OS=Vibrio cholerae serotype O1 (strain ATCC 39315 / El Tor Inaba N16961) GN=rplT PE=3 SV=1	sp|P0A479|RL20_VIBCH	13 kDa	9	12	3	0	2	3	4	10
134	Ribosomal protein S6 modification protein-related protein OS=Vibrio cholerae serotype O1 (strain ATCC 39315 / El Tor Inaba N16961) GN=VC_2333 PE=4 SV=1	tr|Q9KPN3|Q9KPN3_VIBCH	56 kDa	16	24	1	7	0	1	1	1
135	50S ribosomal protein L17 OS=Vibrio cholerae serotype O1 (strain ATCC 39315 / El Tor Inaba N16961) GN=rplQ PE=3 SV=1	sp|Q9KP09|RL17_VIBCH	14 kDa	8	11	0	0	1	2	1	30
136	Beta-lactamase TEM OS=Escherichia coli GN=bla PE=1 SV=1	sp|P62593|BLAT_CON-ECOLX	32 kDa	14	13	0	0	0	17	10	1
137	Chaperone protein ClpB OS=Vibrio cholerae serotype O1 (strain ATCC 39315 / El Tor Inaba N16961) GN=clpB PE=3 SV=1	sp|Q9KU18|CLPB_VIBCH	96 kDa	13	15	8	0	0	0	0	0
138	Glycerol kinase OS=Vibrio cholerae serotype O1 (strain ATCC 39315 / El Tor Inaba N16961) GN=glpK PE=3 SV=1	sp|Q9KLJ9|GLPK_VIBCH	56 kDa	25	33	0	2	0	1	0	0
139	Aspartokinase OS=Vibrio cholerae serotype O1 (strain ATCC 39315 / El Tor Inaba N16961) GN=VC_0547 PE=3 SV=1	tr|Q9KUH4|Q9KUH4_VIBCH	42 kDa	5	9	5	0	24	5	6	1
140	Type I restriction enzyme HsdR, putative OS=Vibrio cholerae serotype O1 (strain ATCC 39315 / El Tor Inaba N16961) GN=VC_1765 PE=4 SV=1	tr|Q9KR78|Q9KR78_VIBCH	117 kDa	13	22	11	0	0	0	0	0
141	Transcription termination/antitermination protein NusA OS=Vibrio cholerae serotype O1 (strain ATCC 39315 / El Tor Inaba N16961) GN=nusA PE=3 SV=1	tr|Q9KU81|Q9KU81_VIBCH	55 kDa	19	18	12	1	1	3	0	0
142	Poly(A) polymerase I OS=Vibrio cholerae serotype O1 (strain ATCC 39315 / El Tor Inaba N16961) GN=pcnB PE=3 SV=1	tr|Q9KUC8|Q9KUC8_VIBCH	53 kDa	11	13	0	11	0	1	0	0
143	50S ribosomal protein L19 OS=Vibrio cholerae serotype O1 (strain ATCC 39315 / El Tor Inaba N16961) GN=rplS PE=3 SV=3	sp|Q9KUF7|RL19_VIBCH	13 kDa	20	20	0	0	0	0	0	24
144	6,7-dimethyl-8-ribityllumazine synthase OS=Vibrio cholerae serotype O1 (strain ATCC 39315 / El Tor Inaba N16961) GN=ribH PE=3 SV=2	sp|Q9KPU4|RISB_VIBCH	16 kDa	25	13	0	0	0	0	0	4
145	Cysteine desulfurase IscS OS=Vibrio cholerae serotype O1 (strain ATCC 39315 / El Tor Inaba N16961) GN=iscS PE=3 SV=1	sp|Q9KTY2|ISCS_VIBCH	45 kDa	18	22	0	0	7	0	1	0
146	GTPase HflX OS=Vibrio cholerae serotype O1 (strain ATCC 39315 / El Tor Inaba N16961) GN=hflX PE=3 SV=1	tr|Q9KV10|Q9KV10_VIBCH	49 kDa	12	15	1	15	0	1	2	1
147	Lysine--tRNA ligase OS=Vibrio cholerae serotype O1 (strain ATCC 39315 / El Tor Inaba N16961) GN=lysS PE=3 SV=2	sp|Q9KU60|SYK_VIBCH	58 kDa	19	24	0	0	0	0	0	0
148	Chaperone protein DnaJ OS=Vibrio cholerae serotype O1 (strain ATCC 39315 / El Tor Inaba N16961) GN=dnaJ PE=3 SV=2	sp|O34242|DNAJ_VIBCH	41 kDa	16	10	3	0	16	4	3	0
149	Phenylalanine--tRNA ligase beta subunit OS=Vibrio cholerae serotype O1 (strain ATCC 39315 / El Tor Inaba N16961) GN=pheT PE=3 SV=1	sp|Q9KSN6|SYFB_VIBCH	86 kDa	13	16	13	0	0	0	0	0
150	Elongation factor G 1 OS=Vibrio cholerae serotype O1 (strain ATCC 39315 / El Tor Inaba N16961) GN=fusA1 PE=3 SV=1	sp|Q9KUZ7|EFG1_VIBCH	77 kDa	15	20	15	0	0	0	0	0
151	30S ribosomal protein S12 OS=Vibrio cholerae serotype O1 (strain ATCC 39315 / El Tor Inaba N16961) GN=rpsL PE=3 SV=1	sp|Q9KUZ9|RS12_VIBCH	14 kDa	8	7	1	2	2	1	2	27
152	Elongation factor Ts OS=Vibrio cholerae serotype O1 (strain ATCC 39315 / El Tor Inaba N16961) GN=tsf PE=3 SV=1	sp|Q9KPV3|EFTS_VIBCH	30 kDa	9	6	2	0	1	9	9	1
153	Succinate dehydrogenase flavoprotein subunit OS=Vibrio cholerae serotype O1 (strain ATCC 39315 / El Tor Inaba N16961) GN=VC_2089 PE=3 SV=1	tr|Q9KQB1|Q9KQB1_VIBCH	65 kDa	15	20	5	0	0	0	0	0
154	Protease DO OS=Vibrio cholerae serotype O1 (strain ATCC 39315 / El Tor Inaba N16961) GN=VC_0566 PE=4 SV=1	tr|Q9KUF5|Q9KUF5_VIBCH	48 kDa	18	14	0	18	6	1	0	1
155	50S ribosomal protein L6 OS=Vibrio cholerae serotype O1 (strain ATCC 39315 / El Tor Inaba N16961) GN=rplF PE=3 SV=1	sp|Q9KNZ9|RL6_VIBCH	19 kDa	14	13	3	0	0	4	10	5
156	Glutamine--fructose-6-phosphate aminotransferase [isomerizing] OS=Vibrio cholerae serotype O1 (strain ATCC 39315 / El Tor Inaba N16961) GN=glmS PE=3 SV=3	sp|Q9KUM8|GLMS_VIBCH	67 kDa	17	23	7	0	1	0	0	0
157	Phosphoenolpyruvate carboxykinase [ATP] OS=Vibrio cholerae serotype O1 (strain ATCC 39315 / El Tor Inaba N16961) GN=pckA PE=3 SV=3	sp|Q9KNK0|PCKA_VIBCH	60 kDa	18	25	1	0	0	0	0	0
158	Putative mannose-1-phosphate guanylyltransferase OS=Vibrio cholerae serotype O1 (strain ATCC 39315 / El Tor Inaba N16961) GN=rfbA PE=3 SV=2	sp|Q07024|RFBA_VIBCH	52 kDa	21	25	0	6	4	1	0	0
159	Ribosomal large subunit pseudouridine synthase B OS=Vibrio cholerae serotype O1 (strain ATCC 39315 / El Tor Inaba N16961) GN=rluB PE=3 SV=1	sp|Q9KSS7|RLUB_VIBCH	37 kDa	8	6	0	0	13	9	1	0
160	Riboflavin synthase, alpha subunit OS=Vibrio cholerae serotype O1 (strain ATCC 39315 / El Tor Inaba N16961) GN=VC_2270 PE=4 SV=1	tr|Q9KPU2|Q9KPU2_VIBCH	24 kDa	14	13	0	0	0	0	13	1
161	Filaggrin OS=Homo sapiens GN=FLG PE=1 SV=3	sp|P20930|FILA_CON-HUMAN	435 kDa	0	0	1	0	0	0	0	0
162	Uncharacterized protein OS=Vibrio cholerae serotype O1 (strain ATCC 39315 / El Tor Inaba N16961) GN=VC_1894 PE=4 SV=1	tr|Q9KQV4|Q9KQV4_VIBCH	22 kDa	2	3	7	0	0	0	8	5
163	Flagellin D OS=Vibrio cholerae serotype O1 (strain ATCC 39315 / El Tor Inaba N16961) GN=flaD PE=1 SV=1	sp|P0C6C6|FLAD_VIBCH	40 kDa	0	0	1	1	35	4	2	3
164	MSHA biogenesis protein MshE OS=Vibrio cholerae serotype O1 (strain ATCC 39315 / El Tor Inaba N16961) GN=VC_0405 PE=4 SV=1	tr|Q9KUV7|Q9KUV7_VIBCH	64 kDa	9	11	15	2	0	1	0	0
165	Ribonucleoside-diphosphate reductase OS=Vibrio cholerae serotype O1 (strain ATCC 39315 / El Tor Inaba N16961) GN=VC_1256 PE=3 SV=1	tr|Q9KSK0|Q9KSK0_VIBCH	86 kDa	15	16	4	0	0	1	1	0
166	Bifunctional uridylyltransferase/uridylyl-removing enzyme OS=Vibrio cholerae serotype O1 (strain ATCC 39315 / El Tor Inaba N16961) GN=glnD PE=3 SV=2	sp|Q9KPV0|GLND_VIBCH	102 kDa	9	8	12	0	0	0	0	0
167	ATP-dependent RNA helicase, DEAD box family OS=Vibrio cholerae serotype O1 (strain ATCC 39315 / El Tor Inaba N16961) GN=VC_A0061 PE=3 SV=1	tr|Q9KNA4|Q9KNA4_VIBCH	50 kDa	7	10	1	4	3	5	3	2
168	Protein translocase subunit SecD OS=Vibrio cholerae serotype O1 (strain ATCC 39315 / El Tor Inaba N16961) GN=secD PE=3 SV=1	tr|Q9KTY7|Q9KTY7_VIBCH	67 kDa	14	14	15	8	1	0	0	0
169	Uncharacterized protein OS=Vibrio cholerae serotype O1 (strain ATCC 39315 / El Tor Inaba N16961) GN=VC_2386 PE=4 SV=1	tr|Q9KPI2|Q9KPI2_VIBCH	63 kDa	12	11	13	0	0	0	0	0
170	Type II secretion system protein D OS=Vibrio cholerae serotype O1 (strain ATCC 39315 / El Tor Inaba N16961) GN=epsD PE=3 SV=2	sp|P45779|GSPD_VIBCH	73 kDa	18	22	5	0	0	0	0	0
171	tRNA sulfurtransferase OS=Vibrio cholerae serotype O1 (strain ATCC 39315 / El Tor Inaba N16961) GN=thiI PE=3 SV=2	sp|Q9KTK8|THII_VIBCH	54 kDa	5	5	9	1	3	3	2	1
172	Spermidine/putrescine import ATP-binding protein PotA OS=Vibrio cholerae serotype O1 (strain ATCC 39315 / El Tor Inaba N16961) GN=potA PE=3 SV=1	sp|Q9KS33|POTA_VIBCH	43 kDa	5	10	0	2	6	2	1	0
173	Translation initiation factor IF-3 OS=Vibrio cholerae serotype O1 (strain ATCC 39315 / El Tor Inaba N16961) GN=infC PE=3 SV=1	sp|O68844|IF3_VIBCH	21 kDa	8	8	0	0	0	1	18	2
174	GTP pyrophosphokinase OS=Vibrio cholerae serotype O1 (strain ATCC 39315 / El Tor Inaba N16961) GN=VC_2451 PE=3 SV=1	tr|H9L4Q9|H9L4Q9_VIBCH	84 kDa	8	13	6	0	0	0	0	0
175	ATP synthase subunit beta OS=Vibrio cholerae serotype O1 (strain ATCC 39315 / El Tor Inaba N16961) GN=atpD PE=3 SV=3	sp|Q9KNH5|ATPB_VIBCH	51 kDa	20	14	1	4	6	2	2	1
176	Anaerobic glycerol-3-phosphate dehydrogenase, subunit C OS=Vibrio cholerae serotype O1 (strain ATCC 39315 / El Tor Inaba N16961) GN=VC_A0749 PE=4 SV=1	tr|Q9KLJ5|Q9KLJ5_VIBCH	46 kDa	6	9	1	5	9	1	0	2
177	Pyruvate kinase OS=Vibrio cholerae serotype O1 (strain ATCC 39315 / El Tor Inaba N16961) GN=VC_0485 PE=3 SV=1	tr|Q9KUN0|Q9KUN0_VIBCH	50 kDa	5	5	2	7	0	1	1	3
178	Aldehyde-alcohol dehydrogenase OS=Vibrio cholerae serotype O1 (strain ATCC 39315 / El Tor Inaba N16961) GN=VC_2033 PE=3 SV=1	tr|Q9KQG5|Q9KQG5_VIBCH	96 kDa	5	8	24	0	2	3	0	0
179	Na(+)-translocating NADH-quinone reductase subunit F OS=Vibrio cholerae serotype O1 (strain ATCC 39315 / El Tor Inaba N16961) GN=nqrF PE=1 SV=1	sp|Q9X4Q8|NQRF_VIBCH	45 kDa	16	15	0	4	6	0	0	0
180	Enterobactin synthetase component F-related protein OS=Vibrio cholerae serotype O1 (strain ATCC 39315 / El Tor Inaba N16961) GN=VC_1579 PE=1 SV=1	tr|Q9KRQ7|Q9KRQ7_VIBCH	63 kDa	10	21	8	2	1	0	0	0
181	Leucine--tRNA ligase OS=Vibrio cholerae serotype O1 (strain ATCC 39315 / El Tor Inaba N16961) GN=leuS PE=3 SV=2	sp|Q9KTE6|SYL_VIBCH	97 kDa	13	18	4	0	0	0	0	0
182	Aminopeptidase N OS=Vibrio cholerae serotype O1 (strain ATCC 39315 / El Tor Inaba N16961) GN=VC_1494 PE=4 SV=1	tr|Q9KRY9|Q9KRY9_VIBCH	98 kDa	9	14	4	0	0	0	0	0
183	DNA topoisomerase 4 subunit B OS=Vibrio cholerae serotype O1 (strain ATCC 39315 / El Tor Inaba N16961) GN=parE PE=3 SV=1	tr|Q9KPD9|Q9KPD9_VIBCH	69 kDa	16	14	12	0	0	0	0	0
184	Protease, insulinase family/protease, insulinase family OS=Vibrio cholerae serotype O1 (strain ATCC 39315 / El Tor Inaba N16961) GN=VC_0554 PE=3 SV=1	tr|Q9KUG7|Q9KUG7_VIBCH	106 kDa	0	2	27	0	0	0	0	0
185	ABC transporter, ATP-binding protein OS=Vibrio cholerae serotype O1 (strain ATCC 39315 / El Tor Inaba N16961) GN=VC_0698 PE=4 SV=1	tr|Q9KU31|Q9KU31_VIBCH	62 kDa	11	16	6	0	0	3	0	0
186	ATP-dependent protease ATPase subunit HslU OS=Vibrio cholerae serotype O1 (strain ATCC 39315 / El Tor Inaba N16961) GN=hslU PE=3 SV=1	sp|Q9KNQ7|HSLU_VIBCH	50 kDa	13	18	0	5	0	2	0	0
187	Outer membrane protein TolC OS=Vibrio cholerae serotype O1 (strain ATCC 39315 / El Tor Inaba N16961) GN=tolC PE=1 SV=1	sp|Q9K2Y1|TOLC_VIBCH	48 kDa	9	9	0	9	9	0	0	0
188	Chemotaxis protein CheA OS=Vibrio cholerae serotype O1 (strain ATCC 39315 / El Tor Inaba N16961) GN=VC_2063 PE=4 SV=1	tr|Q9KQD7|Q9KQD7_VIBCH	84 kDa	13	19	8	0	0	0	0	0
189	Flagellar M-ring protein OS=Vibrio cholerae serotype O1 (strain ATCC 39315 / El Tor Inaba N16961) GN=VC_2133 PE=3 SV=1	tr|Q9KQ69|Q9KQ69_VIBCH	64 kDa	17	16	7	0	0	0	0	0
190	Methyl-accepting chemotaxis protein OS=Vibrio cholerae serotype O1 (strain ATCC 39315 / El Tor Inaba N16961) GN=VC_A1069 PE=4 SV=1	tr|Q9KKN3|Q9KKN3_VIBCH	70 kDa	16	17	2	0	1	1	1	0
191	50S ribosomal protein L16 OS=Vibrio cholerae serotype O1 (strain ATCC 39315 / El Tor Inaba N16961) GN=rplP PE=3 SV=1	sp|Q9KNZ1|RL16_VIBCH	16 kDa	9	11	1	0	0	1	5	10
192	Uncharacterized protein OS=Vibrio cholerae serotype O1 (strain ATCC 39315 / El Tor Inaba N16961) GN=VC_A0924 PE=4 SV=1	tr|Q9KL25|Q9KL25_VIBCH	74 kDa	7	8	14	0	1	1	0	0
193	5'-nucleotidase OS=Vibrio cholerae serotype O1 (strain ATCC 39315 / El Tor Inaba N16961) GN=nutA PE=3 SV=1	sp|Q9KQ30|5NTD_VIBCH	61 kDa	10	11	17	0	0	0	0	0
194	ATP-dependent Clp protease, ATP-binding subunit ClpA OS=Vibrio cholerae serotype O1 (strain ATCC 39315 / El Tor Inaba N16961) GN=VC_1144 PE=3 SV=1	tr|Q9KSW2|Q9KSW2_VIBCH	84 kDa	18	21	6	0	0	0	0	0
195	Glycine--tRNA ligase beta subunit OS=Vibrio cholerae serotype O1 (strain ATCC 39315 / El Tor Inaba N16961) GN=glyS PE=3 SV=1	sp|Q9KVW8|SYGB_VIBCH	76 kDa	16	21	3	0	0	0	0	0
196	Long-chain-fatty-acid--CoA ligase OS=Vibrio cholerae serotype O1 (strain ATCC 39315 / El Tor Inaba N16961) GN=VC_1985 PE=4 SV=1	tr|Q9KQL3|Q9KQL3_VIBCH	63 kDa	8	9	16	0	0	0	1	0
197	Transcription-repair-coupling factor OS=Vibrio cholerae serotype O1 (strain ATCC 39315 / El Tor Inaba N16961) GN=mfd PE=3 SV=1	tr|Q9KQW2|Q9KQW2_VIBCH	130 kDa	9	9	9	0	0	0	0	0
198	Anaerobic ribonucleoside-triphosphate reductase OS=Vibrio cholerae serotype O1 (strain ATCC 39315 / El Tor Inaba N16961) GN=VC_A0511 PE=4 SV=1	tr|Q9KM77|Q9KM77_VIBCH	80 kDa	9	17	9	0	0	0	0	0
199	Isoleucine--tRNA ligase OS=Vibrio cholerae serotype O1 (strain ATCC 39315 / El Tor Inaba N16961) GN=ileS PE=3 SV=1	sp|Q9KU47|SYI_VIBCH	105 kDa	17	16	9	0	0	0	0	0
200	Protein translocase subunit SecY OS=Vibrio cholerae serotype O1 (strain ATCC 39315 / El Tor Inaba N16961) GN=secY PE=3 SV=2	sp|P78283|SECY_VIBCH	49 kDa	6	6	2	1	3	7	2	2
201	Trigger factor OS=Vibrio cholerae serotype O1 (strain ATCC 39315 / El Tor Inaba N16961) GN=tig PE=1 SV=1	sp|Q9KQS5|TIG_VIBCH	48 kDa	18	13	0	1	1	2	0	0
202	Perosamine synthase OS=Vibrio cholerae serotype O1 (strain ATCC 39315 / El Tor Inaba N16961) GN=VC_0244 PE=3 SV=1	tr|Q9KVA5|Q9KVA5_VIBCH	41 kDa	14	15	0	0	7	0	1	0
203	Uncharacterized protein OS=Vibrio cholerae serotype O1 (strain ATCC 39315 / El Tor Inaba N16961) GN=VC_2716 PE=4 SV=1	tr|Q9KNL6|Q9KNL6_VIBCH	85 kDa	13	17	4	0	0	0	0	0
204	RNA polymerase sigma factor RpoD OS=Vibrio cholerae serotype O1 (strain ATCC 39315 / El Tor Inaba N16961) GN=rpoD PE=3 SV=1	tr|Q9KUK1|Q9KUK1_VIBCH	71 kDa	9	8	7	0	0	10	2	1
205	Uncharacterized protein OS=Vibrio cholerae serotype O1 (strain ATCC 39315 / El Tor Inaba N16961) GN=VC_1909 PE=4 SV=1	tr|Q9KQT9|Q9KQT9_VIBCH	30 kDa	8	8	0	0	0	8	4	1
206	Carbamoyl-phosphate synthase large chain OS=Vibrio cholerae serotype O1 (strain ATCC 39315 / El Tor Inaba N16961) GN=carB PE=3 SV=1	sp|Q9KPH9|CARB_VIBCH	118 kDa	13	9	6	0	0	0	0	0
207	Multidrug resistance protein, putative OS=Vibrio cholerae serotype O1 (strain ATCC 39315 / El Tor Inaba N16961) GN=VC_0164 PE=4 SV=1	tr|Q9KVI2|Q9KVI2_VIBCH	112 kDa	8	9	18	0	0	0	0	0
208	S-adenosylmethionine synthase OS=Vibrio cholerae serotype O1 (strain ATCC 39315 / El Tor Inaba N16961) GN=metK PE=3 SV=1	sp|Q9KUP3|METK_VIBCH	42 kDa	13	18	0	0	5	0	2	1
209	CDP-diacylglycerol--serine O-phosphatidyltransferase OS=Vibrio cholerae serotype O1 (strain ATCC 39315 / El Tor Inaba N16961) GN=VC_0315 PE=3 SV=1	tr|Q9KV43|Q9KV43_VIBCH	51 kDa	8	10	1	11	0	0	0	0
210	ATP-dependent RNA helicase SrmB OS=Vibrio cholerae serotype O1 (strain ATCC 39315 / El Tor Inaba N16961) GN=srmB PE=3 SV=1	tr|Q9KU63|Q9KU63_VIBCH	48 kDa	7	7	1	10	4	1	1	0
211	UPF0313 protein VC_1711 OS=Vibrio cholerae serotype O1 (strain ATCC 39315 / El Tor Inaba N16961) GN=VC_1711 PE=3 SV=1	sp|Q9KRD1|Y1711_VIBCH	88 kDa	0	2	15	0	1	0	1	0
212	Alanine--tRNA ligase OS=Vibrio cholerae serotype O1 (strain ATCC 39315 / El Tor Inaba N16961) GN=alaS PE=3 SV=2	sp|Q56648|SYA_VIBCH	94 kDa	16	20	3	0	0	0	0	0
213	Protein TolB OS=Vibrio cholerae serotype O1 (strain ATCC 39315 / El Tor Inaba N16961) GN=tolB PE=3 SV=1	sp|Q9KR11|TOLB_VIBCH	50 kDa	19	14	0	4	0	0	0	0
214	Replicative DNA helicase OS=Vibrio cholerae serotype O1 (strain ATCC 39315 / El Tor Inaba N16961) GN=VC_0371 PE=3 SV=1	tr|Q9KUY7|Q9KUY7_VIBCH	52 kDa	10	10	0	6	0	1	1	3
215	Coenzyme A biosynthesis bifunctional protein CoaBC OS=Vibrio cholerae serotype O1 (strain ATCC 39315 / El Tor Inaba N16961) GN=coaBC PE=3 SV=1	sp|Q9KVD1|COABC_VIBCH	43 kDa	3	4	0	0	15	0	0	0
216	Uridine kinase OS=Vibrio cholerae serotype O1 (strain ATCC 39315 / El Tor Inaba N16961) GN=udk PE=3 SV=2	sp|Q9KT67|URK_VIBCH	24 kDa	7	12	0	0	0	0	8	0
217	MSHA biogenesis protein MshL OS=Vibrio cholerae serotype O1 (strain ATCC 39315 / El Tor Inaba N16961) GN=VC_0402 PE=4 SV=1	tr|Q9KUV9|Q9KUV9_VIBCH	60 kDa	7	8	21	0	1	1	1	1
218	ABC transporter, ATP-binding protein OS=Vibrio cholerae serotype O1 (strain ATCC 39315 / El Tor Inaba N16961) GN=VC_2608 PE=4 SV=1	tr|Q9KNX2|Q9KNX2_VIBCH	76 kDa	7	16	6	0	0	0	0	0
219	Uncharacterized protein OS=Vibrio cholerae serotype O1 (strain ATCC 39315 / El Tor Inaba N16961) GN=VC_0811 PE=4 SV=1	tr|Q9KTS7|Q9KTS7_VIBCH	27 kDa	11	10	0	0	0	2	9	0
220	Phosphoenolpyruvate carboxylase OS=Vibrio cholerae serotype O1 (strain ATCC 39315 / El Tor Inaba N16961) GN=ppc PE=3 SV=2	sp|Q9KNT4|CAPP_VIBCH	98 kDa	9	14	5	0	0	0	0	0
221	PTS system, fructose-specific IIABC component OS=Vibrio cholerae serotype O1 (strain ATCC 39315 / El Tor Inaba N16961) GN=VC_1826 PE=4 SV=1	tr|Q9KR21|Q9KR21_VIBCH	66 kDa	12	11	1	3	1	6	7	0
222	Uncharacterized protein OS=Vibrio cholerae serotype O1 (strain ATCC 39315 / El Tor Inaba N16961) GN=VC_0630 PE=4 SV=1	tr|Q9KU93|Q9KU93_VIBCH	49 kDa	5	8	0	8	3	2	0	1
223	Penicillin-binding protein 1B OS=Vibrio cholerae serotype O1 (strain ATCC 39315 / El Tor Inaba N16961) GN=mrcB PE=3 SV=1	sp|Q9KUC0|PBPB_VIBCH	87 kDa	1	2	23	1	0	0	2	1
224	UvrABC system protein C OS=Vibrio cholerae serotype O1 (strain ATCC 39315 / El Tor Inaba N16961) GN=uvrC PE=3 SV=1	sp|Q9KSP2|UVRC_VIBCH	69 kDa	3	7	17	0	1	0	1	0
225	Mannosyl-transferase OS=Vibrio cholerae serotype O1 (strain ATCC 39315 / El Tor Inaba N16961) GN=VC_0260 PE=4 SV=1	tr|H9L4R0|H9L4R0_VIBCH	69 kDa	10	12	10	0	0	1	1	0
226	Aminoacyl-histidine dipeptidase OS=Vibrio cholerae serotype O1 (strain ATCC 39315 / El Tor Inaba N16961) GN=VC_2279 PE=4 SV=1	tr|Q9KPT3|Q9KPT3_VIBCH	59 kDa	9	13	0	0	0	1	0	0
227	Uncharacterized protein OS=Vibrio cholerae serotype O1 (strain ATCC 39315 / El Tor Inaba N16961) GN=VC_A0002 PE=4 SV=1	tr|Q9KNG2|Q9KNG2_VIBCH	75 kDa	8	9	14	0	0	0	0	0
228	Threonine--tRNA ligase OS=Vibrio cholerae serotype O1 (strain ATCC 39315 / El Tor Inaba N16961) GN=thrS PE=3 SV=1	sp|Q9KMN7|SYT_VIBCH	73 kDa	11	14	5	0	0	0	0	0
229	Uncharacterized protein OS=Vibrio cholerae serotype O1 (strain ATCC 39315 / El Tor Inaba N16961) GN=VC_2212 PE=4 SV=1	tr|H9L4T3|H9L4T3_VIBCH	27 kDa	0	0	1	0	1	1	12	2
230	Acetyl-coenzyme A carboxylase carboxyl transferase subunit beta OS=Vibrio cholerae serotype O1 (strain ATCC 39315 / El Tor Inaba N16961) GN=accD PE=3 SV=1	sp|Q9KTA3|ACCD_VIBCH	34 kDa	5	8	0	0	5	3	2	1
231	Maltose/maltodextrin import ATP-binding protein MalK OS=Vibrio cholerae serotype O1 (strain ATCC 39315 / El Tor Inaba N16961) GN=malK PE=3 SV=1	sp|Q9KL04|MALK_VIBCH	41 kDa	9	14	0	0	8	3	1	1
232	GTPase Era OS=Vibrio cholerae serotype O1 (strain ATCC 39315 / El Tor Inaba N16961) GN=era PE=3 SV=3	sp|Q9KPB3|ERA_VIBCH	37 kDa	4	9	0	0	11	4	4	0
233	Outer membrane protein assembly factor BamA OS=Vibrio cholerae serotype O1 (strain ATCC 39315 / El Tor Inaba N16961) GN=bamA PE=3 SV=1	tr|Q9KPW0|Q9KPW0_VIBCH	90 kDa	6	10	15	0	0	0	0	0
234	Vitamin B12 transporter BtuB OS=Vibrio cholerae serotype O1 (strain ATCC 39315 / El Tor Inaba N16961) GN=btuB PE=3 SV=1	sp|Q9KVI9|BTUB_VIBCH	69 kDa	7	10	15	0	0	0	0	0
235	Keratin, type I cytoskeletal 14 OS=Homo sapiens GN=KRT14 PE=1 SV=4	sp|P02533|K1C14_CON-HUMAN	52 kDa	0	0	12	2	3	1	2	4
236	L-serine dehydratase 1 OS=Vibrio cholerae serotype O1 (strain ATCC 39315 / El Tor Inaba N16961) GN=VC_1300 PE=4 SV=1	tr|Q9KSF6|Q9KSF6_VIBCH	49 kDa	7	9	0	1	0	0	2	0
237	Peptide ABC transporter, ATP-binding protein OS=Vibrio cholerae serotype O1 (strain ATCC 39315 / El Tor Inaba N16961) GN=VC_0170 PE=4 SV=1	tr|Q9KVH6|Q9KVH6_VIBCH	64 kDa	6	8	9	0	0	1	0	0
238	Peptidyl-prolyl cis-trans isomerase OS=Vibrio cholerae serotype O1 (strain ATCC 39315 / El Tor Inaba N16961) GN=VC_0354 PE=4 SV=1	tr|Q9KV04|Q9KV04_VIBCH	28 kDa	9	14	0	0	0	13	1	0
239	Uncharacterized protein OS=Vibrio cholerae serotype O1 (strain ATCC 39315 / El Tor Inaba N16961) GN=VC_A0849 PE=4 SV=1	tr|Q9KL97|Q9KL97_VIBCH	341 kDa	6	6	21	0	0	0	0	0
240	Membrane-bound lytic murein transglycosylase D OS=Vibrio cholerae serotype O1 (strain ATCC 39315 / El Tor Inaba N16961) GN=VC_2237 PE=4 SV=1	tr|Q9KPX5|Q9KPX5_VIBCH	59 kDa	1	2	15	4	0	2	0	1
241	DNA mismatch repair protein MutL OS=Vibrio cholerae serotype O1 (strain ATCC 39315 / El Tor Inaba N16961) GN=mutL PE=3 SV=1	sp|Q9KV13|MUTL_VIBCH	73 kDa	6	13	10	0	0	0	1	0
242	UvrABC system protein A OS=Vibrio cholerae serotype O1 (strain ATCC 39315 / El Tor Inaba N16961) GN=uvrA PE=3 SV=1	sp|Q9KUW5|UVRA_VIBCH	104 kDa	5	9	11	0	0	0	0	1
243	tRNA uridine 5-carboxymethylaminomethyl modification enzyme MnmG OS=Vibrio cholerae serotype O1 (strain ATCC 39315 / El Tor Inaba N16961) GN=mnmG PE=3 SV=1	sp|Q9KNG4|MNMG_VIBCH	70 kDa	11	14	2	0	0	0	0	0
244	Signal recognition particle protein OS=Vibrio cholerae serotype O1 (strain ATCC 39315 / El Tor Inaba N16961) GN=ffh PE=3 SV=1	tr|Q9KUG1|Q9KUG1_VIBCH	50 kDa	1	1	0	1	0	0	2	1
245	Acetate kinase 1 OS=Vibrio cholerae serotype O1 (strain ATCC 39315 / El Tor Inaba N16961) GN=ackA1 PE=3 SV=1	sp|Q9KT07|ACKA1_VIBCH	43 kDa	12	12	0	0	6	1	2	0
246	Phosphoenolpyruvate-protein phosphotransferase OS=Vibrio cholerae serotype O1 (strain ATCC 39315 / El Tor Inaba N16961) GN=VC_0965 PE=3 SV=1	tr|Q9KTD7|Q9KTD7_VIBCH	63 kDa	9	8	10	0	0	0	0	0
247	Site-determining protein OS=Vibrio cholerae serotype O1 (strain ATCC 39315 / El Tor Inaba N16961) GN=VC_2067 PE=3 SV=1	tr|Q9KQD3|Q9KQD3_VIBCH	34 kDa	6	9	0	0	0	10	1	0
248	1,4-alpha-glucan branching enzyme GlgB OS=Vibrio cholerae serotype O1 (strain ATCC 39315 / El Tor Inaba N16961) GN=glgB PE=3 SV=1	sp|Q9KNE8|GLGB_VIBCH	77 kDa	5	8	13	0	0	0	0	0
249	Tryptophanase OS=Vibrio cholerae serotype O1 (strain ATCC 39315 / El Tor Inaba N16961) GN=tnaA PE=3 SV=1	sp|Q9KN05|TNAA_VIBCH	53 kDa	15	13	0	0	0	0	0	0
250	Lipoyl synthase OS=Vibrio cholerae serotype O1 (strain ATCC 39315 / El Tor Inaba N16961) GN=lipA PE=3 SV=1	sp|Q9KTF9|LIPA_VIBCH	36 kDa	8	10	0	0	1	1	1	0
251	Glycerol-3-phosphate transporter OS=Vibrio cholerae serotype O1 (strain ATCC 39315 / El Tor Inaba N16961) GN=VC_A0137 PE=4 SV=1	tr|Q9KN29|Q9KN29_VIBCH	52 kDa	3	10	0	0	2	0	0	0
252	Glycerol-3-phosphate acyltransferase OS=Vibrio cholerae serotype O1 (strain ATCC 39315 / El Tor Inaba N16961) GN=plsB PE=3 SV=1	sp|Q9KVP8|PLSB_VIBCH	91 kDa	6	8	6	0	0	0	0	0
253	Histidine kinase OS=Vibrio cholerae serotype O1 (strain ATCC 39315 / El Tor Inaba N16961) GN=VC_0622 PE=4 SV=1	tr|Q9KUA1|Q9KUA1_VIBCH	133 kDa	7	9	5	0	0	0	0	0
254	Galactose/methyl galactoside import ATP-binding protein MglA OS=Vibrio cholerae serotype O1 (strain ATCC 39315 / El Tor Inaba N16961) GN=mglA PE=3 SV=2	sp|Q9KSD1|MGLA_VIBCH	56 kDa	16	12	0	0	0	0	0	0
255	Long-chain fatty acid transport protein OS=Vibrio cholerae serotype O1 (strain ATCC 39315 / El Tor Inaba N16961) GN=VC_1043 PE=4 SV=1	tr|Q9KT62|Q9KT62_VIBCH	47 kDa	0	0	0	4	6	0	20	1
256	Cytoplasmic axial filament protein OS=Vibrio cholerae serotype O1 (strain ATCC 39315 / El Tor Inaba N16961) GN=VC_0419 PE=4 SV=1	tr|Q9KUU6|Q9KUU6_VIBCH	55 kDa	6	8	6	2	0	0	0	0
257	Adenylosuccinate synthetase OS=Vibrio cholerae serotype O1 (strain ATCC 39315 / El Tor Inaba N16961) GN=purA PE=3 SV=3	sp|Q9KNX8|PURA_VIBCH	47 kDa	16	17	0	1	0	1	0	1
258	RNA polymerase-associated protein RapA OS=Vibrio cholerae serotype O1 (strain ATCC 39315 / El Tor Inaba N16961) GN=rapA PE=3 SV=1	sp|Q9KP70|RAPA_VIBCH	109 kDa	7	12	4	0	0	0	0	0
259	UDP-N-acetylglucosamine 1-carboxyvinyltransferase OS=Vibrio cholerae serotype O1 (strain ATCC 39315 / El Tor Inaba N16961) GN=murA PE=1 SV=1	sp|Q9KP62|MURA_VIBCH	45 kDa	12	12	0	2	0	0	0	0
260	Polyphosphate kinase OS=Vibrio cholerae serotype O1 (strain ATCC 39315 / El Tor Inaba N16961) GN=ppk PE=3 SV=1	sp|Q9KU07|PPK_VIBCH	82 kDa	3	2	13	0	0	0	0	0
261	Uncharacterized protein OS=Vibrio cholerae serotype O1 (strain ATCC 39315 / El Tor Inaba N16961) GN=VC_0228 PE=4 SV=1	tr|Q9KVB8|Q9KVB8_VIBCH	38 kDa	1	1	0	0	6	11	2	2
262	Serum albumin OS=Bos taurus GN=ALB PE=1 SV=4	sp|P02769|ALBU_CON-BOVIN	69 kDa	0	1	6	0	1	0	4	3
263	Uncharacterized protein OS=Vibrio cholerae serotype O1 (strain ATCC 39315 / El Tor Inaba N16961) GN=VC_A0047 PE=4 SV=1	tr|Q9KNB8|Q9KNB8_VIBCH	42 kDa	9	10	0	0	7	2	1	0
264	Fructose-bisphosphate aldolase, class II OS=Vibrio cholerae serotype O1 (strain ATCC 39315 / El Tor Inaba N16961) GN=VC_0478 PE=4 SV=1	tr|Q9KUN7|Q9KUN7_VIBCH	39 kDa	9	12	0	0	4	1	1	0
265	Purine-binding chemotaxis protein CheW OS=Vibrio cholerae serotype O1 (strain ATCC 39315 / El Tor Inaba N16961) GN=VC_2059 PE=4 SV=1	tr|Q9KQE1|Q9KQE1_VIBCH	20 kDa	9	12	0	0	0	0	1	5
266	Inner membrane protein, putative OS=Vibrio cholerae serotype O1 (strain ATCC 39315 / El Tor Inaba N16961) GN=VC_0822 PE=4 SV=1	tr|Q9KTR8|Q9KTR8_VIBCH	127 kDa	0	0	19	0	1	1	0	0
267	DNA methylase HsdM, putative OS=Vibrio cholerae serotype O1 (strain ATCC 39315 / El Tor Inaba N16961) GN=VC_1769 PE=4 SV=1	tr|Q9KR74|Q9KR74_VIBCH	91 kDa	0	1	11	0	0	0	0	0
268	Bifunctional protein GlmU OS=Vibrio cholerae serotype O1 (strain ATCC 39315 / El Tor Inaba N16961) GN=glmU PE=3 SV=1	sp|Q9KNH7|GLMU_VIBCH	49 kDa	14	16	0	0	0	0	0	0
269	Membrane protein insertase YidC OS=Vibrio cholerae serotype O1 (strain ATCC 39315 / El Tor Inaba N16961) GN=yidC PE=3 SV=1	sp|Q9KVY4|YIDC_VIBCH	61 kDa	8	8	0	1	1	1	0	1
270	50S ribosomal protein L23 OS=Vibrio cholerae serotype O1 (strain ATCC 39315 / El Tor Inaba N16961) GN=rplW PE=3 SV=1	sp|Q9KNY6|RL23_VIBCH	11 kDa	3	3	0	0	0	0	0	6
271	ATP-dependent protease LA-related protein OS=Vibrio cholerae serotype O1 (strain ATCC 39315 / El Tor Inaba N16961) GN=VC_A0975 PE=4 SV=1	tr|Q9KKX5|Q9KKX5_VIBCH	89 kDa	7	9	4	0	0	0	0	1
272	50S ribosomal protein L22 OS=Vibrio cholerae serotype O1 (strain ATCC 39315 / El Tor Inaba N16961) GN=rplV PE=3 SV=1	sp|Q9KNY9|RL22_VIBCH	12 kDa	7	7	0	0	0	0	0	12
273	3-deoxy-D-manno-octulosonic-acid transferase OS=Vibrio cholerae serotype O1 (strain ATCC 39315 / El Tor Inaba N16961) GN=VC_0233 PE=4 SV=1	tr|Q9KVB3|Q9KVB3_VIBCH	49 kDa	4	7	1	1	11	3	1	1
274	Chemotaxis response regulator protein-glutamate methylesterase of group 1 operon OS=Vibrio cholerae serotype O1 (strain ATCC 39315 / El Tor Inaba N16961) GN=cheB1 PE=3 SV=1	sp|Q9KQD8|CHEB1_VIBCH	40 kDa	5	3	0	0	4	0	0	1
275	30S ribosomal protein S21 OS=Vibrio cholerae serotype O1 (strain ATCC 39315 / El Tor Inaba N16961) GN=rpsU PE=3 SV=1	sp|P66532|RS21_VIBCH	8 kDa	3	5	0	0	0	0	2	8
276	Magnesium and cobalt efflux protein CorC OS=Vibrio cholerae serotype O1 (strain ATCC 39315 / El Tor Inaba N16961) GN=corC PE=3 SV=1	sp|Q9KTE3|CORC_VIBCH	33 kDa	11	13	0	0	1	5	0	0
277	Phosphoenolpyruvate synthase OS=Vibrio cholerae serotype O1 (strain ATCC 39315 / El Tor Inaba N16961) GN=VC_A0987 PE=3 SV=1	tr|Q9KKW3|Q9KKW3_VIBCH	88 kDa	8	11	1	0	0	0	0	0
278	Anaerobic glycerol-3-phosphate dehydrogenase, subunit A OS=Vibrio cholerae serotype O1 (strain ATCC 39315 / El Tor Inaba N16961) GN=VC_A0747 PE=4 SV=1	tr|Q9KLJ7|Q9KLJ7_VIBCH	60 kDa	13	12	0	0	0	0	0	0
279	Periplasmic nitrate reductase OS=Vibrio cholerae serotype O1 (strain ATCC 39315 / El Tor Inaba N16961) GN=napA PE=3 SV=1	sp|Q9KLR4|NAPA_VIBCH	93 kDa	2	2	8	0	1	0	1	0
280	Uncharacterized protein OS=Vibrio cholerae serotype O1 (strain ATCC 39315 / El Tor Inaba N16961) GN=VC_1505 PE=4 SV=1	tr|Q9KRX8|Q9KRX8_VIBCH	34 kDa	0	1	0	6	0	1	1	0
281	Glyceraldehyde-3-phosphate dehydrogenase OS=Vibrio cholerae serotype O1 (strain ATCC 39315 / El Tor Inaba N16961) GN=VC_2000 PE=3 SV=1	tr|Q9KQJ8|Q9KQJ8_VIBCH	35 kDa	6	5	0	0	5	5	2	1
282	Cytosol aminopeptidase OS=Vibrio cholerae serotype O1 (strain ATCC 39315 / El Tor Inaba N16961) GN=pepA PE=3 SV=1	sp|P0C6E1|AMPA_VIBCH	55 kDa	4	2	0	3	0	0	0	0
283	30S ribosomal protein S2 OS=Vibrio cholerae serotype O1 (strain ATCC 39315 / El Tor Inaba N16961) GN=rpsB PE=3 SV=1	sp|Q9KPV2|RS2_VIBCH	27 kDa	4	9	0	0	0	6	2	1
284	Enolase OS=Vibrio cholerae serotype O1 (strain ATCC 39315 / El Tor Inaba N16961) GN=eno PE=3 SV=1	sp|Q9KPC5|ENO_VIBCH	46 kDa	13	14	0	4	3	0	0	0
285	Site-determining protein OS=Vibrio cholerae serotype O1 (strain ATCC 39315 / El Tor Inaba N16961) GN=VC_1960 PE=3 SV=1	tr|Q9KQN8|Q9KQN8_VIBCH	30 kDa	7	6	0	0	0	7	6	3
286	NAD(P) transhydrogenase subunit alpha OS=Vibrio cholerae serotype O1 (strain ATCC 39315 / El Tor Inaba N16961) GN=VC_A0563 PE=3 SV=1	tr|Q9KM26|Q9KM26_VIBCH	54 kDa	7	10	0	0	2	0	1	0
287	Phosphoglycerate kinase OS=Vibrio cholerae serotype O1 (strain ATCC 39315 / El Tor Inaba N16961) GN=pgk PE=3 SV=1	sp|P0C6Q3|PGK_VIBCH	41 kDa	7	10	0	0	4	1	0	0
288	Succinate dehydrogenase iron-sulfur subunit OS=Vibrio cholerae serotype O1 (strain ATCC 39315 / El Tor Inaba N16961) GN=VC_2088 PE=3 SV=1	tr|Q9KQB2|Q9KQB2_VIBCH	26 kDa	8	11	0	0	0	0	5	0
289	Uncharacterized protein OS=Vibrio cholerae serotype O1 (strain ATCC 39315 / El Tor Inaba N16961) GN=VC_A1075 PE=4 SV=1	tr|Q9KKM8|Q9KKM8_VIBCH	43 kDa	11	12	0	0	0	0	0	0
290	Pseudouridine synthase OS=Vibrio cholerae serotype O1 (strain ATCC 39315 / El Tor Inaba N16961) GN=VC_2223 PE=3 SV=1	tr|Q9KPY9|Q9KPY9_VIBCH	38 kDa	4	2	1	0	11	1	1	0
291	ATP-dependent RNA helicase, DEAD box family OS=Vibrio cholerae serotype O1 (strain ATCC 39315 / El Tor Inaba N16961) GN=VC_A0768 PE=3 SV=1	tr|Q9KLH6|Q9KLH6_VIBCH	47 kDa	0	2	1	5	3	7	2	0
292	Aspartate-semialdehyde dehydrogenase 2 OS=Vibrio cholerae serotype O1 (strain ATCC 39315 / El Tor Inaba N16961) GN=asd2 PE=1 SV=2	sp|P23247|DHAS2_VIBCH	37 kDa	7	10	0	0	11	1	1	0
293	Succinyl-CoA ligase [ADP-forming] subunit beta OS=Vibrio cholerae serotype O1 (strain ATCC 39315 / El Tor Inaba N16961) GN=sucC PE=3 SV=1	sp|Q9KQB5|SUCC_VIBCH	41 kDa	10	11	0	0	0	0	0	0
294	Transcriptional regulator, LuxR family OS=Vibrio cholerae serotype O1 (strain ATCC 39315 / El Tor Inaba N16961) GN=VC_1213 PE=4 SV=1	tr|Q9KSP3|Q9KSP3_VIBCH	24 kDa	7	9	0	0	0	0	6	3
295	Cell division protein FtsN, putative OS=Vibrio cholerae serotype O1 (strain ATCC 39315 / El Tor Inaba N16961) GN=VC_2676 PE=4 SV=1	tr|Q9KNQ5|Q9KNQ5_VIBCH	21 kDa	2	2	0	0	0	2	8	0
296	Toxin secretion ATP-binding protein OS=Vibrio cholerae serotype O1 (strain ATCC 39315 / El Tor Inaba N16961) GN=VC_A1084 PE=4 SV=1	tr|Q9KKL9|Q9KKL9_VIBCH	79 kDa	1	4	2	0	0	0	0	0
297	30S ribosomal protein S6 OS=Vibrio cholerae serotype O1 (strain ATCC 39315 / El Tor Inaba N16961) GN=rpsF PE=3 SV=1	sp|Q9KUZ2|RS6_VIBCH	14 kDa	6	3	0	0	0	0	0	6
298	Peptide chain release factor 3 OS=Vibrio cholerae serotype O1 (strain ATCC 39315 / El Tor Inaba N16961) GN=prfC PE=3 SV=1	sp|Q9KU64|RF3_VIBCH	60 kDa	11	14	0	0	0	0	0	0
299	ATP-dependent RNA helicase RhlE OS=Vibrio cholerae serotype O1 (strain ATCC 39315 / El Tor Inaba N16961) GN=VC_1407 PE=3 SV=1	tr|Q9KS53|Q9KS53_VIBCH	44 kDa	0	1	0	0	0	0	0	0
300	Trehalose-6-phosphate hydrolase OS=Vibrio cholerae serotype O1 (strain ATCC 39315 / El Tor Inaba N16961) GN=VC_0911 PE=4 SV=1	tr|Q9KTJ1|Q9KTJ1_VIBCH	65 kDa	6	6	5	1	0	0	0	0
301	ATP-dependent RNA helicase RhlB OS=Vibrio cholerae serotype O1 (strain ATCC 39315 / El Tor Inaba N16961) GN=rhlB PE=3 SV=1	sp|Q9KV52|RHLB_VIBCH	49 kDa	9	8	0	3	0	0	0	0
302	Transaldolase OS=Vibrio cholerae serotype O1 (strain ATCC 39315 / El Tor Inaba N16961) GN=tal PE=3 SV=1	sp|Q9KLW8|TAL_VIBCH	35 kDa	5	5	0	0	0	6	1	0
303	Aspartokinase I/homoserine dehydrogenase, threonine-sensitive OS=Vibrio cholerae serotype O1 (strain ATCC 39315 / El Tor Inaba N16961) GN=VC_2364 PE=4 SV=1	tr|Q9KPK3|Q9KPK3_VIBCH	89 kDa	8	7	1	0	0	0	0	0
304	Protease OS=Vibrio cholerae serotype O1 (strain ATCC 39315 / El Tor Inaba N16961) GN=VC_A0223 PE=1 SV=1	tr|Q9KMU6|Q9KMU6_VIBCH	102 kDa	8	9	1	0	0	0	1	0
305	Uncharacterized protein OS=Vibrio cholerae serotype O1 (strain ATCC 39315 / El Tor Inaba N16961) GN=VC_2740 PE=4 SV=1	tr|Q9KNJ8|Q9KNJ8_VIBCH	35 kDa	5	5	0	0	0	3	0	0
306	SohB protein, peptidase U7 family OS=Vibrio cholerae serotype O1 (strain ATCC 39315 / El Tor Inaba N16961) GN=VC_1060 PE=4 SV=1	tr|Q9KT45|Q9KT45_VIBCH	39 kDa	5	7	0	0	9	0	0	0
307	Uncharacterized protein OS=Vibrio cholerae serotype O1 (strain ATCC 39315 / El Tor Inaba N16961) GN=VC_A0802 PE=4 SV=1	tr|Q9KLE4|Q9KLE4_VIBCH	74 kDa	2	2	1	0	0	0	0	0
308	Uncharacterized protein OS=Vibrio cholerae serotype O1 (strain ATCC 39315 / El Tor Inaba N16961) GN=VC_0165 PE=4 SV=1	tr|Q9KVI1|Q9KVI1_VIBCH	40 kDa	4	5	0	0	9	0	0	0
309	Alpha-1,4 glucan phosphorylase OS=Vibrio cholerae serotype O1 (strain ATCC 39315 / El Tor Inaba N16961) GN=VC_A0013 PE=3 SV=1	tr|Q9KNF1|Q9KNF1_VIBCH	93 kDa	6	8	5	0	0	0	0	0
310	ABC transporter, ATP-binding protein OS=Vibrio cholerae serotype O1 (strain ATCC 39315 / El Tor Inaba N16961) GN=VC_1486 PE=4 SV=1	tr|Q9KRZ7|Q9KRZ7_VIBCH	72 kDa	6	9	5	0	0	1	1	0
311	ABC transporter, ATP-binding protein OS=Vibrio cholerae serotype O1 (strain ATCC 39315 / El Tor Inaba N16961) GN=VC_2528 PE=4 SV=1	tr|H9L4Q7|H9L4Q7_VIBCH	27 kDa	4	8	0	0	0	0	9	2
312	Maltoporin OS=Vibrio cholerae serotype O1 (strain ATCC 39315 / El Tor Inaba N16961) GN=lamB PE=2 SV=1	sp|Q56652|LAMB_VIBCH	45 kDa	8	8	0	0	9	1	0	0
313	4-alpha-glucanotransferase OS=Vibrio cholerae serotype O1 (strain ATCC 39315 / El Tor Inaba N16961) GN=VC_A0014 PE=3 SV=1	tr|Q9KNF0|Q9KNF0_VIBCH	81 kDa	3	7	7	0	0	1	0	0
314	DNA polymerase III, epsilon subunit OS=Vibrio cholerae serotype O1 (strain ATCC 39315 / El Tor Inaba N16961) GN=VC_2233 PE=4 SV=1	tr|Q9KPX9|Q9KPX9_VIBCH	28 kDa	3	4	0	0	0	7	11	0
315	Helicase, putative OS=Vibrio cholerae serotype O1 (strain ATCC 39315 / El Tor Inaba N16961) GN=VC_1760 PE=4 SV=1	tr|Q9KR83|Q9KR83_VIBCH	105 kDa	1	5	13	0	0	0	0	0
316	Sigma-54 dependent transcriptional activator OS=Vibrio cholerae serotype O1 (strain ATCC 39315 / El Tor Inaba N16961) GN=VC_2137 PE=4 SV=1	tr|Q9KQ66|Q9KQ66_VIBCH	55 kDa	8	10	0	0	0	0	0	0
317	Penicillin-binding protein 3 OS=Vibrio cholerae serotype O1 (strain ATCC 39315 / El Tor Inaba N16961) GN=VC_2407 PE=4 SV=1	tr|Q9KPG1|Q9KPG1_VIBCH	63 kDa	0	3	2	0	0	0	0	0
318	Flagellar P-ring protein OS=Vibrio cholerae serotype O1 (strain ATCC 39315 / El Tor Inaba N16961) GN=flgI PE=3 SV=1	sp|Q9KQ14|FLGI_VIBCH	38 kDa	3	4	3	0	9	0	1	0
319	Uncharacterized protein OS=Vibrio cholerae serotype O1 (strain ATCC 39315 / El Tor Inaba N16961) GN=VC_1872 PE=4 SV=1	tr|Q9KQX5|Q9KQX5_VIBCH	74 kDa	5	9	1	0	1	0	0	0
320	Succinate dehydrogenase iron-sulfur subunit OS=Vibrio cholerae serotype O1 (strain ATCC 39315 / El Tor Inaba N16961) GN=VC_2657 PE=3 SV=1	tr|Q9KNS4|Q9KNS4_VIBCH	28 kDa	7	4	0	0	0	0	6	0
321	Biosynthetic arginine decarboxylase OS=Vibrio cholerae serotype O1 (strain ATCC 39315 / El Tor Inaba N16961) GN=speA PE=3 SV=2	sp|Q9KLD1|SPEA_VIBCH	72 kDa	8	5	7	0	0	0	0	0
322	Uncharacterized protein OS=Vibrio cholerae serotype O1 (strain ATCC 39315 / El Tor Inaba N16961) GN=VC_2208 PE=4 SV=1	tr|Q9KPZ9|Q9KPZ9_VIBCH	43 kDa	8	13	0	0	5	0	0	0
323	Cytochrome d ubiquinol oxidase, subunit I OS=Vibrio cholerae serotype O1 (strain ATCC 39315 / El Tor Inaba N16961) GN=VC_1844 PE=4 SV=1	tr|Q9KR03|Q9KR03_VIBCH	61 kDa	4	6	4	0	7	3	1	0
324	Sigma-54 dependent transcriptional regulator OS=Vibrio cholerae serotype O1 (strain ATCC 39315 / El Tor Inaba N16961) GN=VC_0665 PE=4 SV=1	tr|Q9KU59|Q9KU59_VIBCH	50 kDa	5	7	0	1	0	2	2	0
325	Regulatory protein LuxO OS=Vibrio cholerae serotype O1 (strain ATCC 39315 / El Tor Inaba N16961) GN=luxO PE=1 SV=1	sp|Q9KT84|LUXO_VIBCH	51 kDa	8	8	0	1	3	1	0	0
326	30S ribosomal protein S19 OS=Vibrio cholerae serotype O1 (strain ATCC 39315 / El Tor Inaba N16961) GN=rpsS PE=3 SV=1	sp|Q9KNY8|RS19_VIBCH	10 kDa	6	8	0	0	0	0	2	6
327	ADP-L-glycero-D-manno-heptose-6-epimerase OS=Vibrio cholerae serotype O1 (strain ATCC 39315 / El Tor Inaba N16961) GN=hldD PE=3 SV=1	sp|Q06963|HLDD_VIBCH	35 kDa	3	3	0	0	0	14	0	0
328	Glutamate synthase, large subunit OS=Vibrio cholerae serotype O1 (strain ATCC 39315 / El Tor Inaba N16961) GN=VC_2376 PE=4 SV=1	tr|Q9KPJ1|Q9KPJ1_VIBCH	164 kDa	2	6	2	0	0	0	0	0
329	GGDEF family protein OS=Vibrio cholerae serotype O1 (strain ATCC 39315 / El Tor Inaba N16961) GN=VC_0900 PE=4 SV=1	tr|Q9KTK2|Q9KTK2_VIBCH	60 kDa	2	6	0	0	0	0	0	0
330	Uncharacterized protein OS=Vibrio cholerae serotype O1 (strain ATCC 39315 / El Tor Inaba N16961) GN=VC_A0283 PE=4 SV=1	tr|Q9KMP1|Q9KMP1_VIBCH	47 kDa	8	5	6	0	0	0	0	0
331	Queuine tRNA-ribosyltransferase OS=Vibrio cholerae serotype O1 (strain ATCC 39315 / El Tor Inaba N16961) GN=tgt PE=3 SV=1	sp|Q9KTY9|TGT_VIBCH	43 kDa	0	6	0	0	6	0	0	0
332	Fatty acid oxidation complex subunit alpha OS=Vibrio cholerae serotype O1 (strain ATCC 39315 / El Tor Inaba N16961) GN=fadJ PE=3 SV=2	sp|Q9KT58|FADJ_VIBCH	77 kDa	3	3	8	0	0	0	0	0
333	Oxaloacetate decarboxylase, alpha subunit OS=Vibrio cholerae serotype O1 (strain ATCC 39315 / El Tor Inaba N16961) GN=VC_0550 PE=4 SV=1	tr|Q9KUH1|Q9KUH1_VIBCH	65 kDa	7	8	5	0	0	0	0	0
334	Cyclic AMP receptor protein OS=Vibrio cholerae serotype O1 (strain ATCC 39315 / El Tor Inaba N16961) GN=VC_2614 PE=4 SV=1	tr|Q9KNW6|Q9KNW6_VIBCH	24 kDa	6	7	0	0	0	0	9	0
335	Pyruvate kinase OS=Vibrio cholerae serotype O1 (strain ATCC 39315 / El Tor Inaba N16961) GN=VC_2008 PE=3 SV=1	tr|Q9KQJ0|Q9KQJ0_VIBCH	52 kDa	8	14	0	0	0	0	0	0
336	NAD-dependent malic enzyme OS=Vibrio cholerae serotype O1 (strain ATCC 39315 / El Tor Inaba N16961) GN=maeA PE=3 SV=2	sp|Q9KSR8|MAO1_VIBCH	62 kDa	12	11	0	0	0	0	0	0
337	Aminopeptidase P OS=Vibrio cholerae serotype O1 (strain ATCC 39315 / El Tor Inaba N16961) GN=VC_0067 PE=4 SV=1	tr|Q9KVS2|Q9KVS2_VIBCH	67 kDa	6	12	0	0	0	0	0	0
338	DNA repair protein radA OS=Vibrio cholerae serotype O1 (strain ATCC 39315 / El Tor Inaba N16961) GN=VC_2343 PE=3 SV=1	tr|Q9KPM4|Q9KPM4_VIBCH	49 kDa	7	9	0	3	0	2	0	0
339	Uncharacterized protein OS=Vibrio cholerae serotype O1 (strain ATCC 39315 / El Tor Inaba N16961) GN=VC_A0544 PE=4 SV=1	tr|Q9KM45|Q9KM45_VIBCH	63 kDa	0	0	8	5	1	1	0	0
340	DNA ligase OS=Vibrio cholerae serotype O1 (strain ATCC 39315 / El Tor Inaba N16961) GN=ligA PE=3 SV=1	sp|Q9KTD1|DNLJ_VIBCH	73 kDa	6	10	3	0	0	0	0	0
341	Glutamate-ammonia-ligase adenylyltransferase OS=Vibrio cholerae serotype O1 (strain ATCC 39315 / El Tor Inaba N16961) GN=glnE PE=3 SV=1	sp|Q9KPD4|GLNE_VIBCH	109 kDa	3	5	0	0	0	0	0	0
342	Aspartokinase II/homoserine dehydrogenase, methionine-sensitive OS=Vibrio cholerae serotype O1 (strain ATCC 39315 / El Tor Inaba N16961) GN=VC_2684 PE=4 SV=1	tr|Q9KNP7|Q9KNP7_VIBCH	88 kDa	5	9	1	0	0	0	0	0
343	Arginine--tRNA ligase OS=Vibrio cholerae serotype O1 (strain ATCC 39315 / El Tor Inaba N16961) GN=argS PE=3 SV=3	sp|Q9KQC6|SYR_VIBCH	64 kDa	8	10	3	0	0	1	0	0
344	Isocitrate dehydrogenase OS=Vibrio cholerae serotype O1 (strain ATCC 39315 / El Tor Inaba N16961) GN=VC_1141 PE=4 SV=1	tr|Q9KSW5|Q9KSW5_VIBCH	81 kDa	4	2	0	0	0	0	0	0
345	ParB family protein OS=Vibrio cholerae serotype O1 (strain ATCC 39315 / El Tor Inaba N16961) GN=VC_A1114 PE=4 SV=1	tr|Q9KKJ3|Q9KKJ3_VIBCH	36 kDa	7	13	0	0	0	0	0	0
346	Serine hydroxymethyltransferase 1 OS=Vibrio cholerae serotype O1 (strain ATCC 39315 / El Tor Inaba N16961) GN=glyA1 PE=3 SV=2	sp|Q9KTG1|GLYA1_VIBCH	45 kDa	8	13	0	0	0	0	0	0
347	Flagellar biosynthetic protein FlhF, putative OS=Vibrio cholerae serotype O1 (strain ATCC 39315 / El Tor Inaba N16961) GN=VC_2068 PE=4 SV=1	tr|Q9KQD2|Q9KQD2_VIBCH	55 kDa	3	6	1	1	0	0	1	0
348	Probable transcriptional regulatory protein VC_A0006 OS=Vibrio cholerae serotype O1 (strain ATCC 39315 / El Tor Inaba N16961) GN=VC_A0006 PE=3 SV=1	sp|Q9KNF8|Y2806_VIBCH	26 kDa	9	8	0	0	0	1	0	1
349	Uncharacterized protein OS=Vibrio cholerae serotype O1 (strain ATCC 39315 / El Tor Inaba N16961) GN=VC_1771 PE=4 SV=1	tr|Q9KR72|Q9KR72_VIBCH	140 kDa	1	1	4	0	0	0	0	0
350	Iron-sulfur cluster assembly scaffold protein IscU OS=Vibrio cholerae serotype O1 (strain ATCC 39315 / El Tor Inaba N16961) GN=VC_0749 PE=3 SV=1	tr|Q9KTY1|Q9KTY1_VIBCH	14 kDa	3	5	1	0	0	0	0	8
351	DNA polymerase I OS=Vibrio cholerae serotype O1 (strain ATCC 39315 / El Tor Inaba N16961) GN=VC_0108 PE=3 SV=1	tr|Q9KVN3|Q9KVN3_VIBCH	104 kDa	2	2	3	0	0	0	0	0
352	Chemotaxis protein CheV OS=Vibrio cholerae serotype O1 (strain ATCC 39315 / El Tor Inaba N16961) GN=VC_2202 PE=4 SV=1	tr|Q9KQ05|Q9KQ05_VIBCH	34 kDa	6	7	0	0	0	3	0	0
353	Shikimate kinase OS=Vibrio cholerae serotype O1 (strain ATCC 39315 / El Tor Inaba N16961) GN=aroK PE=3 SV=1	sp|Q9KNV1|AROK_VIBCH	20 kDa	7	7	0	0	0	0	3	1
354	ADP-heptose--LPS heptosyltransferase II OS=Vibrio cholerae serotype O1 (strain ATCC 39315 / El Tor Inaba N16961) GN=VC_0236 PE=4 SV=1	tr|Q9KVB0|Q9KVB0_VIBCH	39 kDa	1	7	0	0	6	0	0	0
355	Enoyl-[acyl-carrier-protein] reductase [NADH] 1 OS=Vibrio cholerae serotype O1 (strain ATCC 39315 / El Tor Inaba N16961) GN=fabV PE=1 SV=2	sp|Q9KRA3|FABV1_VIBCH	44 kDa	10	10	0	0	0	0	0	1
356	50S ribosomal protein L18 OS=Vibrio cholerae serotype O1 (strain ATCC 39315 / El Tor Inaba N16961) GN=rplR PE=3 SV=1	sp|Q9KP00|RL18_VIBCH	13 kDa	7	8	0	0	0	0	0	9
357	Ribosomal RNA small subunit methyltransferase J OS=Vibrio cholerae serotype O1 (strain ATCC 39315 / El Tor Inaba N16961) GN=rsmJ PE=3 SV=2	sp|Q9KVR6|RSMJ_VIBCH	29 kDa	0	1	0	0	0	3	0	0
358	DNA topoisomerase 1 OS=Vibrio cholerae serotype O1 (strain ATCC 39315 / El Tor Inaba N16961) GN=topA PE=3 SV=1	sp|Q9KRB2|TOP1_VIBCH	98 kDa	4	4	0	0	0	0	0	0
359	Uncharacterized protein OS=Vibrio cholerae serotype O1 (strain ATCC 39315 / El Tor Inaba N16961) GN=VC_A1085 PE=4 SV=1	tr|Q9KKL8|Q9KKL8_VIBCH	60 kDa	10	9	1	0	0	0	0	0
360	3,4-dihydroxy-2-butanone 4-phosphate synthase OS=Vibrio cholerae serotype O1 (strain ATCC 39315 / El Tor Inaba N16961) GN=ribB PE=3 SV=1	tr|Q9KPU3|Q9KPU3_VIBCH	40 kDa	9	11	0	0	1	0	0	0
361	tRNA-specific 2-thiouridylase MnmA OS=Vibrio cholerae serotype O1 (strain ATCC 39315 / El Tor Inaba N16961) GN=mnmA PE=3 SV=1	sp|Q9KSX8|MNMA_VIBCH	42 kDa	4	7	0	0	1	0	1	1
362	Single-stranded-DNA-specific exonuclease RecJ OS=Vibrio cholerae serotype O1 (strain ATCC 39315 / El Tor Inaba N16961) GN=VC_2417 PE=4 SV=1	tr|Q9KPF1|Q9KPF1_VIBCH	65 kDa	2	5	3	0	1	0	0	0
363	Transcriptional regulator OmpR OS=Vibrio cholerae serotype O1 (strain ATCC 39315 / El Tor Inaba N16961) GN=VC_2714 PE=4 SV=1	tr|Q9KNL8|Q9KNL8_VIBCH	27 kDa	4	6	0	0	0	0	3	0
364	D-alanyl-D-alanine carboxypeptidase OS=Vibrio cholerae serotype O1 (strain ATCC 39315 / El Tor Inaba N16961) GN=VC_0947 PE=3 SV=1	tr|Q9KTF5|Q9KTF5_VIBCH	43 kDa	3	4	0	0	10	0	0	0
365	Penicillin-binding protein 1A OS=Vibrio cholerae serotype O1 (strain ATCC 39315 / El Tor Inaba N16961) GN=mrcA PE=3 SV=2	sp|Q9KNU5|PBPA_VIBCH	92 kDa	3	7	2	0	0	0	0	0
366	Exodeoxyribonuclease III OS=Vibrio cholerae serotype O1 (strain ATCC 39315 / El Tor Inaba N16961) GN=VC_1860 PE=4 SV=1	tr|Q9KQY7|Q9KQY7_VIBCH	31 kDa	5	6	0	0	0	8	0	0
367	Keratin, type II cytoskeletal 78 OS=Homo sapiens GN=KRT78 PE=1 SV=2	sp|Q8N1N4|K2C78_CON-HUMAN	57 kDa	0	0	9	0	0	0	0	0
368	30S ribosomal protein S14 OS=Vibrio cholerae serotype O1 (strain ATCC 39315 / El Tor Inaba N16961) GN=rpsN PE=3 SV=1	sp|Q9KNZ7|RS14_VIBCH	12 kDa	2	5	1	0	0	1	1	8
369	Cysteine synthase OS=Vibrio cholerae serotype O1 (strain ATCC 39315 / El Tor Inaba N16961) GN=VC_0968 PE=3 SV=1	tr|Q9KTD4|Q9KTD4_VIBCH	34 kDa	4	6	0	0	0	3	1	1
370	Acetyl-coenzyme A carboxylase carboxyl transferase subunit alpha OS=Vibrio cholerae serotype O1 (strain ATCC 39315 / El Tor Inaba N16961) GN=accA PE=3 SV=1	sp|Q9KPW8|ACCA_VIBCH	36 kDa	5	4	0	0	3	3	0	0
371	2,3,4,5-tetrahydropyridine-2,6-dicarboxylate N-succinyltransferase OS=Vibrio cholerae serotype O1 (strain ATCC 39315 / El Tor Inaba N16961) GN=dapD PE=3 SV=1	sp|Q9KPN7|DAPD_VIBCH	36 kDa	4	6	0	0	2	6	0	0
372	FixG-related protein OS=Vibrio cholerae serotype O1 (strain ATCC 39315 / El Tor Inaba N16961) GN=VC_0036 PE=4 SV=1	tr|Q9KVV3|Q9KVV3_VIBCH	56 kDa	3	8	0	3	3	0	0	0
373	Glutamate--tRNA ligase OS=Vibrio cholerae serotype O1 (strain ATCC 39315 / El Tor Inaba N16961) GN=gltX PE=3 SV=1	sp|P0C6Q1|SYE_VIBCH	53 kDa	4	4	0	1	0	0	1	0
374	Uncharacterized protein OS=Vibrio cholerae serotype O1 (strain ATCC 39315 / El Tor Inaba N16961) GN=VC_A0514 PE=4 SV=1	tr|Q9KM74|Q9KM74_VIBCH	25 kDa	1	1	0	0	0	9	0	0
375	Recombination-associated protein RdgC OS=Vibrio cholerae serotype O1 (strain ATCC 39315 / El Tor Inaba N16961) GN=rdgC PE=3 SV=1	sp|Q9KU12|RDGC_VIBCH	34 kDa	3	3	0	0	0	5	0	0
376	Phosphoribosylformylglycinamidine synthase OS=Vibrio cholerae serotype O1 (strain ATCC 39315 / El Tor Inaba N16961) GN=purL PE=3 SV=1	sp|Q9KTN2|PUR4_VIBCH	141 kDa	3	3	0	0	0	0	0	0
377	Glycerophosphoryl diester phosphodiesterase OS=Vibrio cholerae serotype O1 (strain ATCC 39315 / El Tor Inaba N16961) GN=VC_A0136 PE=4 SV=1	tr|Q9KN30|Q9KN30_VIBCH	42 kDa	4	4	0	0	0	0	0	0
378	Uncharacterized protein OS=Vibrio cholerae serotype O1 (strain ATCC 39315 / El Tor Inaba N16961) GN=VC_1433 PE=4 SV=1	tr|Q9KS28|Q9KS28_VIBCH	35 kDa	7	7	0	0	0	1	0	0
379	Fructose-1,6-bisphosphatase class 1 OS=Vibrio cholerae serotype O1 (strain ATCC 39315 / El Tor Inaba N16961) GN=fbp PE=3 SV=1	sp|Q9KP35|F16PA_VIBCH	37 kDa	9	10	0	0	2	0	0	0
380	Penicillin-binding protein activator LpoA OS=Vibrio cholerae serotype O1 (strain ATCC 39315 / El Tor Inaba N16961) GN=lpoA PE=3 SV=2	sp|Q9KUE0|LPOA_VIBCH	68 kDa	0	0	14	0	0	0	0	0
381	CapK protein, putative OS=Vibrio cholerae serotype O1 (strain ATCC 39315 / El Tor Inaba N16961) GN=VC_0924 PE=4 SV=1	tr|Q9KTH8|Q9KTH8_VIBCH	51 kDa	5	5	0	0	1	1	0	0
382	Vimentin OS=Homo sapiens GN=VIM PE=1 SV=4	sp|P08670|VIME_CON-HUMAN	54 kDa	0	0	0	0	0	3	2	2
383	Delta-aminolevulinic acid dehydratase OS=Vibrio cholerae serotype O1 (strain ATCC 39315 / El Tor Inaba N16961) GN=VC_0105 PE=3 SV=1	tr|Q9KVN6|Q9KVN6_VIBCH	39 kDa	6	5	0	1	0	0	0	0
384	Uncharacterized protein OS=Vibrio cholerae serotype O1 (strain ATCC 39315 / El Tor Inaba N16961) GN=VC_0209 PE=4 SV=1	tr|Q9KVD7|Q9KVD7_VIBCH	33 kDa	4	5	0	0	0	3	1	0
385	50S ribosomal protein L10 OS=Vibrio cholerae serotype O1 (strain ATCC 39315 / El Tor Inaba N16961) GN=rplJ PE=3 SV=1	sp|Q9KV32|RL10_VIBCH	17 kDa	4	4	0	0	0	1	0	7
386	tRNA-2-methylthio-N(6)-dimethylallyladenosine synthase OS=Vibrio cholerae serotype O1 (strain ATCC 39315 / El Tor Inaba N16961) GN=miaB PE=3 SV=1	sp|Q9KTE0|MIAB_VIBCH	54 kDa	4	7	0	2	1	0	0	0
387	Uncharacterized protein OS=Vibrio cholerae serotype O1 (strain ATCC 39315 / El Tor Inaba N16961) GN=VC_1607 PE=4 SV=1	tr|Q9KRM9|Q9KRM9_VIBCH	36 kDa	4	4	0	0	9	4	0	0
388	Proline--tRNA ligase OS=Vibrio cholerae serotype O1 (strain ATCC 39315 / El Tor Inaba N16961) GN=proS PE=3 SV=1	sp|Q9KTM7|SYP_VIBCH	63 kDa	3	8	3	0	0	0	0	0
389	DNA polymerase III subunit alpha OS=Vibrio cholerae serotype O1 (strain ATCC 39315 / El Tor Inaba N16961) GN=dnaE PE=3 SV=3	sp|P52022|DPO3A_VIBCH	130 kDa	1	0	0	0	0	0	0	0
390	DNA mismatch repair protein MutS OS=Vibrio cholerae serotype O1 (strain ATCC 39315 / El Tor Inaba N16961) GN=mutS PE=3 SV=1	sp|Q9KUI6|MUTS_VIBCH	96 kDa	3	4	8	0	0	0	0	0
391	Uncharacterized protein OS=Vibrio cholerae serotype O1 (strain ATCC 39315 / El Tor Inaba N16961) GN=VC_1067 PE=4 SV=1	tr|Q9KT38|Q9KT38_VIBCH	79 kDa	3	2	10	0	0	0	0	0
392	Acetate kinase 2 OS=Vibrio cholerae serotype O1 (strain ATCC 39315 / El Tor Inaba N16961) GN=ackA2 PE=3 SV=1	sp|Q9KMT5|ACKA2_VIBCH	43 kDa	6	8	0	0	4	0	0	0
393	Uncharacterized protein OS=Vibrio cholerae serotype O1 (strain ATCC 39315 / El Tor Inaba N16961) GN=VC_0806 PE=4 SV=1	tr|Q9KTT2|Q9KTT2_VIBCH	59 kDa	7	9	4	0	0	0	0	0
394	N-acetylmuramoyl-L-alanine amidase OS=Vibrio cholerae serotype O1 (strain ATCC 39315 / El Tor Inaba N16961) GN=VC_0344 PE=4 SV=1	tr|Q9KV14|Q9KV14_VIBCH	64 kDa	4	4	10	0	0	0	0	0
395	Probable thiol peroxidase OS=Vibrio cholerae serotype O1 (strain ATCC 39315 / El Tor Inaba N16961) GN=tpx PE=3 SV=1	sp|P0C6P9|TPX_VIBCH	18 kDa	6	9	0	0	0	0	0	3
396	Ribose-phosphate pyrophosphokinase OS=Vibrio cholerae serotype O1 (strain ATCC 39315 / El Tor Inaba N16961) GN=prs PE=3 SV=1	sp|Q9KQ22|KPRS_VIBCH	34 kDa	2	2	1	0	2	10	4	2
397	Keratin, type II cytoskeletal 74 OS=Homo sapiens GN=KRT74 PE=1 SV=2	sp|Q7RTS7|K2C74_CON-HUMAN	58 kDa	0	0	4	1	1	1	2	0
398	4-hydroxy-3-methylbut-2-en-1-yl diphosphate synthase (flavodoxin) OS=Vibrio cholerae serotype O1 (strain ATCC 39315 / El Tor Inaba N16961) GN=ispG PE=3 SV=2	sp|Q9KTX1|ISPG_VIBCH	41 kDa	1	0	0	0	5	1	0	0
399	Uncharacterized protein OS=Vibrio cholerae serotype O1 (strain ATCC 39315 / El Tor Inaba N16961) GN=VC_A0079 PE=4 SV=1	tr|Q9KN86|Q9KN86_VIBCH	48 kDa	0	0	0	5	1	2	2	0
400	Inositol-1-monophosphatase OS=Vibrio cholerae serotype O1 (strain ATCC 39315 / El Tor Inaba N16961) GN=VC_0745 PE=3 SV=2	sp|Q9KTY5|SUHB_VIBCH	29 kDa	7	6	0	0	0	5	2	2
401	Methionine synthase OS=Vibrio cholerae serotype O1 (strain ATCC 39315 / El Tor Inaba N16961) GN=metH PE=3 SV=1	sp|Q9KUW9|METH_VIBCH	136 kDa	3	4	0	0	0	0	0	0
402	Uncharacterized protein OS=Vibrio cholerae serotype O1 (strain ATCC 39315 / El Tor Inaba N16961) GN=VC_2443 PE=4 SV=1	tr|Q9KPC9|Q9KPC9_VIBCH	23 kDa	1	2	0	0	0	0	5	2
403	Sensory box sensor histidine kinase/response regulator OS=Vibrio cholerae serotype O1 (strain ATCC 39315 / El Tor Inaba N16961) GN=VC_1349 PE=4 SV=1	tr|Q9KSB0|Q9KSB0_VIBCH	149 kDa	0	1	0	0	0	0	0	0
404	ATP-dependent helicase HrpB OS=Vibrio cholerae serotype O1 (strain ATCC 39315 / El Tor Inaba N16961) GN=VC_0601 PE=4 SV=1	tr|Q9KUC1|Q9KUC1_VIBCH	91 kDa	0	2	2	0	0	0	0	0
405	Uncharacterized protein OS=Vibrio cholerae serotype O1 (strain ATCC 39315 / El Tor Inaba N16961) GN=VC_1600 PE=4 SV=1	tr|Q9KRN6|Q9KRN6_VIBCH	26 kDa	2	3	0	0	0	4	4	0
406	Uncharacterized protein OS=Vibrio cholerae serotype O1 (strain ATCC 39315 / El Tor Inaba N16961) GN=VC_A0441 PE=4 SV=1	tr|Q9KMC3|Q9KMC3_VIBCH	36 kDa	3	3	0	0	0	2	0	0
407	Flagellar hook-associated protein 2 OS=Vibrio cholerae serotype O1 (strain ATCC 39315 / El Tor Inaba N16961) GN=fliD PE=3 SV=1	sp|Q9KQ63|FLID_VIBCH	72 kDa	0	0	2	0	0	0	0	0
408	Exopolysaccharide biosynthesis protein, putative OS=Vibrio cholerae serotype O1 (strain ATCC 39315 / El Tor Inaba N16961) GN=VC_0937 PE=4 SV=1	tr|Q9KTG5|Q9KTG5_VIBCH	83 kDa	3	3	5	0	0	0	0	0
409	Keratin, type II cytoskeletal 1b OS=Homo sapiens GN=KRT77 PE=1 SV=3	sp|Q7Z794|K2C1B_CON-HUMAN	62 kDa	0	0	10	1	0	0	0	9
410	Uncharacterized protein OS=Vibrio cholerae serotype O1 (strain ATCC 39315 / El Tor Inaba N16961) GN=VC_1162 PE=4 SV=1	tr|Q9KSU4|Q9KSU4_VIBCH	28 kDa	0	1	0	0	0	7	4	0
411	Uncharacterized protein OS=Vibrio cholerae serotype O1 (strain ATCC 39315 / El Tor Inaba N16961) GN=VC_0942 PE=4 SV=1	tr|Q9KTG0|Q9KTG0_VIBCH	13 kDa	1	2	0	0	0	0	0	5
412	LPS-assembly protein LptD OS=Vibrio cholerae serotype O1 (strain ATCC 39315 / El Tor Inaba N16961) GN=lptD PE=3 SV=2	sp|Q9KUR9|LPTD_VIBCH	89 kDa	1	0	20	0	0	0	0	0
413	Phage shock protein C OS=Vibrio cholerae serotype O1 (strain ATCC 39315 / El Tor Inaba N16961) GN=VC_1676 PE=4 SV=1	tr|Q9KRG6|Q9KRG6_VIBCH	16 kDa	1	1	0	0	0	0	0	0
414	Ribosomal RNA large subunit methyltransferase I OS=Vibrio cholerae serotype O1 (strain ATCC 39315 / El Tor Inaba N16961) GN=rlmI PE=3 SV=2	sp|Q9KSA5|RLMI_VIBCH	45 kDa	4	6	0	1	9	0	0	0
415	Uncharacterized protein OS=Vibrio cholerae serotype O1 (strain ATCC 39315 / El Tor Inaba N16961) GN=VC_2207 PE=4 SV=1	tr|Q9KQ00|Q9KQ00_VIBCH	25 kDa	4	4	0	0	0	0	5	2
416	Uncharacterized protein OS=Vibrio cholerae serotype O1 (strain ATCC 39315 / El Tor Inaba N16961) GN=VC_0973 PE=4 SV=1	tr|Q9KTC9|Q9KTC9_VIBCH	30 kDa	4	5	0	0	0	6	0	0
417	DamX-related protein OS=Vibrio cholerae serotype O1 (strain ATCC 39315 / El Tor Inaba N16961) GN=VC_A0573 PE=4 SV=1	tr|Q9KM16|Q9KM16_VIBCH	21 kDa	2	2	0	0	0	0	3	1
418	Transporter, AcrB/D/F family OS=Vibrio cholerae serotype O1 (strain ATCC 39315 / El Tor Inaba N16961) GN=VC_1757 PE=4 SV=1	tr|Q9KR85|Q9KR85_VIBCH	111 kDa	6	6	3	0	0	0	0	0
419	DnaK-related protein OS=Vibrio cholerae serotype O1 (strain ATCC 39315 / El Tor Inaba N16961) GN=VC_1374 PE=3 SV=1	tr|Q9KS85|Q9KS85_VIBCH	68 kDa	2	3	3	0	0	0	0	0
420	Oligopeptide ABC transporter, ATP-binding protein OS=Vibrio cholerae serotype O1 (strain ATCC 39315 / El Tor Inaba N16961) GN=VC_1095 PE=4 SV=1	tr|Q9KT10|Q9KT10_VIBCH	37 kDa	3	4	0	0	0	0	0	0
421	UDP-3-O-acylglucosamine N-acyltransferase OS=Vibrio cholerae serotype O1 (strain ATCC 39315 / El Tor Inaba N16961) GN=lpxD PE=3 SV=1	sp|Q9KPW2|LPXD_VIBCH	37 kDa	4	2	0	0	5	0	0	0
422	Cell division protein FtsA OS=Vibrio cholerae serotype O1 (strain ATCC 39315 / El Tor Inaba N16961) GN=ftsA PE=3 SV=1	tr|Q9KPH0|Q9KPH0_VIBCH	46 kDa	7	9	0	3	0	0	0	0
423	Anaerobic glycerol-3-phosphate dehydrogenase subunit B OS=Vibrio cholerae serotype O1 (strain ATCC 39315 / El Tor Inaba N16961) GN=glpB PE=3 SV=1	sp|Q9KLJ6|GLPB_VIBCH	48 kDa	7	6	0	0	0	0	0	0
424	Glycerol-3-phosphate dehydrogenase OS=Vibrio cholerae serotype O1 (strain ATCC 39315 / El Tor Inaba N16961) GN=VC_A0657 PE=3 SV=1	tr|Q9KLT4|Q9KLT4_VIBCH	58 kDa	7	10	0	1	0	0	0	0
425	Glycogen phosphorylase, muscle form OS=Oryctolagus cuniculus GN=PYGM PE=1 SV=3	sp|P00489|PYGM_RABIT	97 kDa	0	0	2	0	0	0	0	0
426	Uracil phosphoribosyltransferase OS=Vibrio cholerae serotype O1 (strain ATCC 39315 / El Tor Inaba N16961) GN=upp PE=3 SV=1	sp|Q9KPY7|UPP_VIBCH	23 kDa	9	6	0	0	0	0	4	0
427	ATP synthase subunit b OS=Vibrio cholerae serotype O1 (strain ATCC 39315 / El Tor Inaba N16961) GN=atpF PE=3 SV=1	sp|Q9KNH1|ATPF_VIBCH	18 kDa	5	5	0	0	0	0	0	9
428	Uncharacterized protein OS=Vibrio cholerae serotype O1 (strain ATCC 39315 / El Tor Inaba N16961) GN=VC_0998 PE=4 SV=1	tr|Q9KTA5|Q9KTA5_VIBCH	178 kDa	1	0	5	0	0	0	0	0
429	AsmA protein OS=Vibrio cholerae serotype O1 (strain ATCC 39315 / El Tor Inaba N16961) GN=VC_1039 PE=4 SV=1	tr|Q9KT66|Q9KT66_VIBCH	75 kDa	1	0	15	0	0	0	0	0
430	Flagellar hook-associated protein FlgM OS=Vibrio cholerae serotype O1 (strain ATCC 39315 / El Tor Inaba N16961) GN=VC_2191 PE=4 SV=1	tr|Q9KQ16|Q9KQ16_VIBCH	69 kDa	0	0	1	0	0	0	0	0
431	Lysophospholipase L2 OS=Vibrio cholerae serotype O1 (strain ATCC 39315 / El Tor Inaba N16961) GN=VC_0135 PE=4 SV=1	tr|H9L4S2|H9L4S2_VIBCH	40 kDa	0	0	0	0	3	2	0	0
432	Iron-containing alcohol dehydrogenase family protein RfbM OS=Vibrio cholerae serotype O1 (strain ATCC 39315 / El Tor Inaba N16961) GN=VC_0250 PE=4 SV=1	tr|Q9KVA0|Q9KVA0_VIBCH	41 kDa	2	2	0	0	1	0	1	2
433	PTS system, trehalose-specific IIBC component OS=Vibrio cholerae serotype O1 (strain ATCC 39315 / El Tor Inaba N16961) GN=VC_0910 PE=4 SV=1	tr|Q9KTJ2|Q9KTJ2_VIBCH	51 kDa	3	5	1	0	5	1	0	0
434	NAD(P) transhydrogenase subunit beta OS=Vibrio cholerae serotype O1 (strain ATCC 39315 / El Tor Inaba N16961) GN=VC_A0564 PE=3 SV=1	tr|Q9KM25|Q9KM25_VIBCH	49 kDa	8	6	1	0	4	0	0	0
435	2`,3`-cyclic-nucleotide 2`-phosphodiesterase, putative OS=Vibrio cholerae serotype O1 (strain ATCC 39315 / El Tor Inaba N16961) GN=VC_2416 PE=3 SV=1	tr|Q9KPF2|Q9KPF2_VIBCH	71 kDa	1	5	0	0	0	0	0	0
436	Methionine--tRNA ligase OS=Vibrio cholerae serotype O1 (strain ATCC 39315 / El Tor Inaba N16961) GN=metG PE=3 SV=2	sp|Q9KT69|SYM_VIBCH	77 kDa	0	2	4	0	0	0	0	0
437	Lipoprotein, putative OS=Vibrio cholerae serotype O1 (strain ATCC 39315 / El Tor Inaba N16961) GN=VC_1195 PE=3 SV=1	tr|Q9KSR1|Q9KSR1_VIBCH	24 kDa	1	4	0	0	0	0	10	2
438	L-aspartate oxidase OS=Vibrio cholerae serotype O1 (strain ATCC 39315 / El Tor Inaba N16961) GN=nadB PE=3 SV=2	sp|Q9KPA4|NADB_VIBCH	60 kDa	3	6	0	0	0	0	0	0
439	Valine--tRNA ligase OS=Vibrio cholerae serotype O1 (strain ATCC 39315 / El Tor Inaba N16961) GN=valS PE=3 SV=1	sp|Q9KP73|SYV_VIBCH	108 kDa	1	2	0	0	0	0	0	0
440	Transferase, hexapeptide repeat family OS=Vibrio cholerae serotype O1 (strain ATCC 39315 / El Tor Inaba N16961) GN=VC_0238 PE=4 SV=1	tr|Q9KVA8|Q9KVA8_VIBCH	21 kDa	3	0	0	0	0	0	4	1
441	Stringent starvation protein A OS=Vibrio cholerae serotype O1 (strain ATCC 39315 / El Tor Inaba N16961) GN=VC_0576 PE=3 SV=1	tr|Q9KUE5|Q9KUE5_VIBCH	24 kDa	6	8	0	0	0	0	3	0
442	Antioxidant, AhpC/Tsa family OS=Vibrio cholerae serotype O1 (strain ATCC 39315 / El Tor Inaba N16961) GN=VC_0731 PE=4 SV=1	tr|Q9KTZ9|Q9KTZ9_VIBCH	23 kDa	5	6	0	0	0	0	5	0
443	Chemotaxis protein CheV OS=Vibrio cholerae serotype O1 (strain ATCC 39315 / El Tor Inaba N16961) GN=VC_2006 PE=4 SV=1	tr|Q9KQJ2|Q9KQJ2_VIBCH	35 kDa	2	5	0	0	0	5	0	0
444	MutT/nudix family protein OS=Vibrio cholerae serotype O1 (strain ATCC 39315 / El Tor Inaba N16961) GN=VC_2435 PE=4 SV=1	tr|Q9KPD5|Q9KPD5_VIBCH	24 kDa	5	8	0	0	0	0	2	0
445	UPF0176 protein VC_1259 OS=Vibrio cholerae serotype O1 (strain ATCC 39315 / El Tor Inaba N16961) GN=VC_1259 PE=3 SV=2	sp|Q9KSJ7|Y1259_VIBCH	37 kDa	3	4	0	0	8	0	0	0
446	UPF0313 protein VC_1711 OS=Vibrio cholerae serotype O1 (strain ATCC 39315 / El Tor Inaba N16961) GN=VC_1711 PE=3 SV=1	REV_sp|Q9KRD1|Y1711_VIBCH	88 kDa	0	0	0	0	1	0	0	0
447	Uncharacterized protein OS=Vibrio cholerae serotype O1 (strain ATCC 39315 / El Tor Inaba N16961) GN=VC_1764 PE=4 SV=1	tr|Q9KR79|Q9KR79_VIBCH	78 kDa	0	0	0	0	0	0	9	0
448	Glyceraldehyde 3-phosphate dehydrogenase OS=Vibrio cholerae serotype O1 (strain ATCC 39315 / El Tor Inaba N16961) GN=VC_A0843 PE=3 SV=1	tr|Q9KLA3|Q9KLA3_VIBCH	56 kDa	9	11	0	0	0	0	0	0
449	Aspartate ammonia-lyase OS=Vibrio cholerae serotype O1 (strain ATCC 39315 / El Tor Inaba N16961) GN=VC_2698 PE=3 SV=1	tr|Q9KNN3|Q9KNN3_VIBCH	53 kDa	2	7	0	2	1	2	1	0
450	tRNA pseudouridine synthase B OS=Vibrio cholerae serotype O1 (strain ATCC 39315 / El Tor Inaba N16961) GN=truB PE=3 SV=1	sp|Q9KU78|TRUB_VIBCH	34 kDa	1	3	0	0	7	2	1	0
451	Uncharacterized protein OS=Vibrio cholerae serotype O1 (strain ATCC 39315 / El Tor Inaba N16961) GN=VC_0234 PE=4 SV=1	tr|Q9KVB2|Q9KVB2_VIBCH	30 kDa	5	6	0	0	0	0	3	0
452	Flagellar motor switch protein FliM OS=Vibrio cholerae serotype O1 (strain ATCC 39315 / El Tor Inaba N16961) GN=VC_2126 PE=3 SV=1	tr|Q9KQ75|Q9KQ75_VIBCH	40 kDa	1	4	0	0	2	1	0	0
453	Succinylglutamate desuccinylase OS=Vibrio cholerae serotype O1 (strain ATCC 39315 / El Tor Inaba N16961) GN=astE PE=1 SV=1	sp|Q9KSL4|ASTE_VIBCH	39 kDa	7	10	0	0	1	1	0	0
454	Autonomous glycyl radical cofactor OS=Vibrio cholerae serotype O1 (strain ATCC 39315 / El Tor Inaba N16961) GN=grcA PE=3 SV=1	sp|Q9KPK6|GRCA_VIBCH	14 kDa	7	7	1	0	0	0	0	6
455	UDP-N-acetylmuramate--L-alanine ligase OS=Vibrio cholerae serotype O1 (strain ATCC 39315 / El Tor Inaba N16961) GN=murC PE=3 SV=2	sp|Q9KPG8|MURC_VIBCH	53 kDa	5	5	0	1	0	0	0	0
456	Uncharacterized protein OS=Vibrio cholerae serotype O1 (strain ATCC 39315 / El Tor Inaba N16961) GN=VC_1148 PE=4 SV=1	tr|Q9KSV8|Q9KSV8_VIBCH	32 kDa	5	6	0	0	0	3	0	0
457	Ribosomal RNA small subunit methyltransferase A OS=Vibrio cholerae serotype O1 (strain ATCC 39315 / El Tor Inaba N16961) GN=rsmA PE=3 SV=2	sp|Q9KUS2|RSMA_VIBCH	31 kDa	4	7	0	0	0	1	0	0
458	Acetolactate synthase OS=Vibrio cholerae serotype O1 (strain ATCC 39315 / El Tor Inaba N16961) GN=VC_2483 PE=3 SV=1	tr|Q9KP90|Q9KP90_VIBCH	63 kDa	4	3	1	0	0	0	0	0
459	Cation transport ATPase, E1-E2 family OS=Vibrio cholerae serotype O1 (strain ATCC 39315 / El Tor Inaba N16961) GN=VC_1437 PE=3 SV=1	tr|Q9KS24|Q9KS24_VIBCH	86 kDa	7	7	1	0	0	0	0	0
460	3-octaprenyl-4-hydroxybenzoate carboxy-lyase OS=Vibrio cholerae serotype O1 (strain ATCC 39315 / El Tor Inaba N16961) GN=ubiD PE=3 SV=1	sp|Q9KV48|UBID_VIBCH	69 kDa	2	3	1	0	0	0	0	0
461	Potassium uptake protein TrkA OS=Vibrio cholerae serotype O1 (strain ATCC 39315 / El Tor Inaba N16961) GN=VC_0043 PE=4 SV=1	tr|Q9KVU6|Q9KVU6_VIBCH	50 kDa	6	8	0	0	0	0	0	0
462	Glucans biosynthesis protein G OS=Vibrio cholerae serotype O1 (strain ATCC 39315 / El Tor Inaba N16961) GN=opgG PE=3 SV=1	sp|Q9KSG8|OPGG_VIBCH	61 kDa	7	8	0	0	0	0	0	0
463	Uncharacterized protein OS=Vibrio cholerae serotype O1 (strain ATCC 39315 / El Tor Inaba N16961) GN=VC_A0199 PE=4 SV=1	tr|Q9KMW7|Q9KMW7_VIBCH	74 kDa	1	1	0	0	0	0	0	0
464	Glucose-1-phosphate adenylyltransferase 1 OS=Vibrio cholerae serotype O1 (strain ATCC 39315 / El Tor Inaba N16961) GN=glgC1 PE=3 SV=1	sp|Q9KRB5|GLGC1_VIBCH	45 kDa	5	6	0	0	0	0	0	0
465	Uncharacterized protein OS=Vibrio cholerae serotype O1 (strain ATCC 39315 / El Tor Inaba N16961) GN=VC_A0735 PE=4 SV=1	tr|Q9KLK8|Q9KLK8_VIBCH	27 kDa	0	0	0	0	0	0	5	0
466	Keratin, type II cuticular Hb6 OS=Homo sapiens GN=KRT86 PE=1 SV=1	sp|O43790|KRT86_CON-HUMAN (+1)	53 kDa	0	0	12	0	0	0	0	0
467	Histidine kinase OS=Vibrio cholerae serotype O1 (strain ATCC 39315 / El Tor Inaba N16961) GN=VC_2453 PE=4 SV=1	tr|Q9KPC0|Q9KPC0_VIBCH	104 kDa	1	1	0	0	0	0	0	0
468	Probable phenolic acid decarboxylase OS=Vibrio cholerae serotype O1 (strain ATCC 39315 / El Tor Inaba N16961) GN=padC PE=3 SV=1	sp|Q9KPX2|PADC_VIBCH	20 kDa	3	3	0	0	0	0	3	2
469	Lipoprotein, putative OS=Vibrio cholerae serotype O1 (strain ATCC 39315 / El Tor Inaba N16961) GN=VC_2298 PE=4 SV=1	tr|Q9KPR8|Q9KPR8_VIBCH	22 kDa	5	5	0	0	0	0	5	2
470	Elongation factor P-like protein OS=Vibrio cholerae serotype O1 (strain ATCC 39315 / El Tor Inaba N16961) GN=VC_1209 PE=3 SV=2	sp|Q9KSP7|EFPL_VIBCH	21 kDa	4	5	0	0	0	1	4	0
471	Uncharacterized protein OS=Vibrio cholerae serotype O1 (strain ATCC 39315 / El Tor Inaba N16961) GN=VC_1503 PE=4 SV=1	tr|Q9KRY0|Q9KRY0_VIBCH	33 kDa	1	2	0	0	0	3	1	0
472	ABC transporter, ATP-binding protein OS=Vibrio cholerae serotype O1 (strain ATCC 39315 / El Tor Inaba N16961) GN=VC_1520 PE=4 SV=1	tr|Q9KRW4|Q9KRW4_VIBCH	60 kDa	4	10	1	0	0	0	0	0
473	Long-chain-fatty-acid--CoA ligase, putative OS=Vibrio cholerae serotype O1 (strain ATCC 39315 / El Tor Inaba N16961) GN=VC_2484 PE=4 SV=1	tr|Q9KP89|Q9KP89_VIBCH	68 kDa	4	3	2	0	0	0	0	0
474	3-isopropylmalate dehydratase large subunit OS=Vibrio cholerae serotype O1 (strain ATCC 39315 / El Tor Inaba N16961) GN=leuC PE=3 SV=1	sp|Q9KP81|LEUC_VIBCH	50 kDa	5	3	0	1	0	0	0	0
475	Uncharacterized protein OS=Vibrio cholerae serotype O1 (strain ATCC 39315 / El Tor Inaba N16961) GN=VC_0265 PE=4 SV=1	tr|Q9KV91|Q9KV91_VIBCH	47 kDa	3	4	0	0	4	0	0	0
476	Phosphatidylserine decarboxylase proenzyme OS=Vibrio cholerae serotype O1 (strain ATCC 39315 / El Tor Inaba N16961) GN=psd PE=3 SV=1	sp|Q9KV19|PSD_VIBCH	32 kDa	4	6	0	0	0	0	5	0
477	Galactokinase OS=Vibrio cholerae serotype O1 (strain ATCC 39315 / El Tor Inaba N16961) GN=galK PE=3 SV=2	sp|Q9KRP1|GAL1_VIBCH	42 kDa	6	5	0	0	0	0	0	0
478	Biotin sulfoxide reductase OS=Vibrio cholerae serotype O1 (strain ATCC 39315 / El Tor Inaba N16961) GN=VC_1950 PE=4 SV=1	tr|Q9KQP8|Q9KQP8_VIBCH	89 kDa	0	0	3	0	0	0	0	0
479	UDP-N-acetyl-D-mannosaminuronic acid dehydrogenase OS=Vibrio cholerae serotype O1 (strain ATCC 39315 / El Tor Inaba N16961) GN=VC_0918 PE=3 SV=1	tr|Q9KTI4|Q9KTI4_VIBCH	45 kDa	4	4	0	0	2	0	1	0
480	UDP-N-acetylmuramoyl-tripeptide--D-alanyl-D-alanine ligase OS=Vibrio cholerae serotype O1 (strain ATCC 39315 / El Tor Inaba N16961) GN=murF PE=3 SV=1	tr|Q9KPG3|Q9KPG3_VIBCH	48 kDa	3	3	0	1	0	0	0	0
481	Protein-export membrane protein SecF OS=Vibrio cholerae serotype O1 (strain ATCC 39315 / El Tor Inaba N16961) GN=secF PE=3 SV=1	tr|Q9KTY6|Q9KTY6_VIBCH	34 kDa	6	5	0	0	1	0	2	0
482	HTH-type transcriptional regulator MalT OS=Vibrio cholerae serotype O1 (strain ATCC 39315 / El Tor Inaba N16961) GN=malT PE=3 SV=2	sp|Q9KNF3|MALT_VIBCH	104 kDa	3	6	0	0	0	0	0	0
483	Cell division ATP-binding protein FtsE OS=Vibrio cholerae serotype O1 (strain ATCC 39315 / El Tor Inaba N16961) GN=VC_0148 PE=4 SV=1	tr|Q9KVJ5|Q9KVJ5_VIBCH	26 kDa	4	5	0	0	0	0	3	1
484	Keratin, type I cytoskeletal 18 OS=Homo sapiens GN=KRT18 PE=1 SV=2	sp|P05783|K1C18_CON-HUMAN (+1)	48 kDa	0	0	0	0	0	1	1	0
485	Glutathione synthetase OS=Vibrio cholerae serotype O1 (strain ATCC 39315 / El Tor Inaba N16961) GN=gshB PE=3 SV=1	sp|Q9KUP7|GSHB_VIBCH	35 kDa	7	5	0	0	1	2	0	0
486	Periplasmic linker protein, putative OS=Vibrio cholerae serotype O1 (strain ATCC 39315 / El Tor Inaba N16961) GN=VC_1756 PE=4 SV=1	tr|Q9KR86|Q9KR86_VIBCH	40 kDa	2	2	0	0	6	0	0	0
487	Uncharacterized protein OS=Vibrio cholerae serotype O1 (strain ATCC 39315 / El Tor Inaba N16961) GN=VC_A0762 PE=4 SV=1	tr|Q9KLI2|Q9KLI2_VIBCH	56 kDa	0	3	0	1	0	0	0	0
488	Inorganic pyrophosphatase OS=Vibrio cholerae serotype O1 (strain ATCC 39315 / El Tor Inaba N16961) GN=ppa PE=3 SV=1	sp|Q9KP34|IPYR_VIBCH	20 kDa	8	8	0	0	0	0	2	0
489	Extracellular nuclease-related protein OS=Vibrio cholerae serotype O1 (strain ATCC 39315 / El Tor Inaba N16961) GN=VC_2621 PE=4 SV=1	tr|Q9KNV9|Q9KNV9_VIBCH	94 kDa	1	2	3	0	0	0	0	0
490	Uncharacterized protein OS=Vibrio cholerae serotype O1 (strain ATCC 39315 / El Tor Inaba N16961) GN=VC_2344 PE=4 SV=1	tr|Q9KPM3|Q9KPM3_VIBCH	89 kDa	4	6	2	0	0	0	0	0
491	Peptide chain release factor 1 OS=Vibrio cholerae serotype O1 (strain ATCC 39315 / El Tor Inaba N16961) GN=prfA PE=3 SV=1	sp|Q9KQ25|RF1_VIBCH	40 kDa	2	2	0	0	1	0	0	0
492	Uncharacterized protein OS=Vibrio cholerae serotype O1 (strain ATCC 39315 / El Tor Inaba N16961) GN=VC_0231 PE=4 SV=1	tr|Q9KVB5|Q9KVB5_VIBCH	60 kDa	3	5	0	0	0	0	0	0
493	ParA family protein OS=Vibrio cholerae serotype O1 (strain ATCC 39315 / El Tor Inaba N16961) GN=VC_2773 PE=4 SV=1	tr|Q9KNG6|Q9KNG6_VIBCH	28 kDa	4	6	0	0	0	0	2	0
494	ATP synthase gamma chain OS=Vibrio cholerae serotype O1 (strain ATCC 39315 / El Tor Inaba N16961) GN=atpG PE=3 SV=1	sp|Q9KNH4|ATPG_VIBCH	32 kDa	4	4	0	0	0	3	0	0
495	DNA polymerase III subunit beta OS=Vibrio cholerae serotype O1 (strain ATCC 39315 / El Tor Inaba N16961) GN=dnaN PE=3 SV=1	sp|Q9KVX5|DPO3B_VIBCH	41 kDa	5	6	0	0	3	0	0	0
496	Maltose operon periplasmic protein, putative OS=Vibrio cholerae serotype O1 (strain ATCC 39315 / El Tor Inaba N16961) GN=VC_A1027 PE=4 SV=1	tr|Q9KKS3|Q9KKS3_VIBCH	31 kDa	3	4	0	0	0	6	0	0
497	Probable D-methionine-binding lipoprotein MetQ OS=Vibrio cholerae serotype O1 (strain ATCC 39315 / El Tor Inaba N16961) GN=metQ PE=3 SV=2	sp|Q9KTJ7|METQ_VIBCH	29 kDa	4	5	0	0	0	5	0	0
498	NH(3)-dependent NAD(+) synthetase OS=Vibrio cholerae serotype O1 (strain ATCC 39315 / El Tor Inaba N16961) GN=nadE PE=1 SV=1	sp|Q9KMW1|NADE_VIBCH	30 kDa	7	8	0	0	0	0	0	0
499	Exopolyphosphatase OS=Vibrio cholerae serotype O1 (strain ATCC 39315 / El Tor Inaba N16961) GN=ppx PE=3 SV=2	sp|Q9KU08|PPX_VIBCH	56 kDa	7	8	0	0	0	0	0	0
500	Heme transport protein HutA OS=Vibrio cholerae serotype O1 (strain ATCC 39315 / El Tor Inaba N16961) GN=VC_A0576 PE=3 SV=1	tr|Q9KM13|Q9KM13_VIBCH	78 kDa	0	0	5	0	0	0	0	0
501	Keratin, type I cytoskeletal 17 OS=Homo sapiens GN=KRT17 PE=1 SV=2	sp|Q04695|K1C17_CON-HUMAN	48 kDa	0	0	8	0	0	0	0	2
502	ATP-dependent Clp protease ATP-binding subunit ClpX OS=Vibrio cholerae serotype O1 (strain ATCC 39315 / El Tor Inaba N16961) GN=clpX PE=3 SV=1	sp|Q9KQS7|CLPX_VIBCH	46 kDa	9	8	0	0	0	0	0	0
503	SsrA-binding protein OS=Vibrio cholerae serotype O1 (strain ATCC 39315 / El Tor Inaba N16961) GN=smpB PE=3 SV=3	sp|P52116|SSRP_VIBCH	19 kDa	2	3	1	0	0	2	5	4
504	Cytochrome c-type biogenesis protein CcmF OS=Vibrio cholerae serotype O1 (strain ATCC 39315 / El Tor Inaba N16961) GN=VC_2052 PE=4 SV=1	tr|Q9KQE8|Q9KQE8_VIBCH	73 kDa	0	2	1	1	1	0	0	0
505	Soluble lytic murein transglycosylase OS=Vibrio cholerae serotype O1 (strain ATCC 39315 / El Tor Inaba N16961) GN=VC_0700 PE=4 SV=1	REV_tr|Q9KU29|Q9KU29_VIBCH	74 kDa	0	0	0	0	0	0	1	0
506	N utilization substance protein B homolog OS=Vibrio cholerae serotype O1 (strain ATCC 39315 / El Tor Inaba N16961) GN=nusB PE=3 SV=1	sp|Q9KPU5|NUSB_VIBCH	18 kDa	7	7	0	0	0	0	0	1
507	Uncharacterized protein OS=Vibrio cholerae serotype O1 (strain ATCC 39315 / El Tor Inaba N16961) GN=VC_1577 PE=4 SV=1	tr|Q9KRQ9|Q9KRQ9_VIBCH	31 kDa	1	3	0	0	0	6	1	0
508	VisC protein OS=Vibrio cholerae serotype O1 (strain ATCC 39315 / El Tor Inaba N16961) GN=VC_2474 PE=4 SV=1	tr|Q9KP99|Q9KP99_VIBCH	45 kDa	3	2	0	0	2	0	0	0
509	UPF0227 protein VC_1892 OS=Vibrio cholerae serotype O1 (strain ATCC 39315 / El Tor Inaba N16961) GN=VC_1892 PE=3 SV=1	sp|Q9KQV6|Y1892_VIBCH	21 kDa	4	6	0	0	0	0	1	1
510	RNA pyrophosphohydrolase OS=Vibrio cholerae serotype O1 (strain ATCC 39315 / El Tor Inaba N16961) GN=rppH PE=3 SV=2	sp|Q9KU53|RPPH_VIBCH	20 kDa	1	2	0	0	0	0	6	2
511	Nucleoid-associated protein VC_1055 OS=Vibrio cholerae serotype O1 (strain ATCC 39315 / El Tor Inaba N16961) GN=VC_1055 PE=3 SV=2	sp|Q9KT50|Y1055_VIBCH	12 kDa	1	1	0	0	0	0	0	0
512	PhoH family protein OS=Vibrio cholerae serotype O1 (strain ATCC 39315 / El Tor Inaba N16961) GN=VC_0961 PE=4 SV=1	tr|Q9KTE1|Q9KTE1_VIBCH	42 kDa	2	1	0	0	9	0	0	0
513	Outer membrane protein assembly factor BamC OS=Vibrio cholerae serotype O1 (strain ATCC 39315 / El Tor Inaba N16961) GN=bamC PE=3 SV=1	sp|Q9KQ48|BAMC_VIBCH	38 kDa	2	1	0	0	4	0	0	0
514	Cell shape-determining protein MreC OS=Vibrio cholerae serotype O1 (strain ATCC 39315 / El Tor Inaba N16961) GN=VC_0416 PE=3 SV=1	tr|Q9KUU9|Q9KUU9_VIBCH	33 kDa	2	2	0	0	0	2	0	0
515	DNA-directed RNA polymerase subunit beta OS=Vibrio cholerae serotype O1 (strain ATCC 39315 / El Tor Inaba N16961) GN=rpoB PE=1 SV=2	REV_sp|Q9KV30|RPOB_VIBCH	149 kDa	0	0	1	0	0	0	0	0
516	Methyl-accepting chemotaxis protein HlyB OS=Vibrio cholerae serotype O1 (strain ATCC 39315 / El Tor Inaba N16961) GN=hlyB PE=3 SV=2	sp|P15492|HLYB_VIBCH	60 kDa	2	2	0	0	0	0	0	0
517	Phosphomannomutase, putative OS=Vibrio cholerae serotype O1 (strain ATCC 39315 / El Tor Inaba N16961) GN=VC_A1041 PE=3 SV=1	tr|Q9KKR1|Q9KKR1_VIBCH	62 kDa	3	6	2	0	0	0	0	0
518	Glucans biosynthesis glucosyltransferase H OS=Vibrio cholerae serotype O1 (strain ATCC 39315 / El Tor Inaba N16961) GN=opgH PE=3 SV=1	sp|Q9KSG9|OPGH_VIBCH	80 kDa	4	5	2	0	0	0	0	0
519	Lipopolysaccharide biosynthesis protein RfbV OS=Vibrio cholerae serotype O1 (strain ATCC 39315 / El Tor Inaba N16961) GN=VC_0259 PE=4 SV=1	tr|H9L4P1|H9L4P1_VIBCH	47 kDa	3	5	0	0	1	0	0	0
520	DNA polymerase III, subunits gamma and tau OS=Vibrio cholerae serotype O1 (strain ATCC 39315 / El Tor Inaba N16961) GN=VC_1054 PE=4 SV=1	tr|Q9KT51|Q9KT51_VIBCH	76 kDa	0	0	8	0	0	0	0	0
521	Lipid A biosynthesis lauroyltransferase OS=Vibrio cholerae serotype O1 (strain ATCC 39315 / El Tor Inaba N16961) GN=lpxL PE=3 SV=1	tr|Q9KVD3|Q9KVD3_VIBCH	37 kDa	3	6	0	0	0	5	0	0
522	30S ribosomal protein S15 OS=Vibrio cholerae serotype O1 (strain ATCC 39315 / El Tor Inaba N16961) GN=rpsO PE=3 SV=1	sp|Q9KU77|RS15_VIBCH	10 kDa	1	1	0	0	0	0	0	1
523	RNA-binding protein Hfq OS=Vibrio cholerae serotype O1 (strain ATCC 39315 / El Tor Inaba N16961) GN=hfq PE=1 SV=1	sp|Q9KV11|HFQ_VIBCH	10 kDa	5	1	0	0	0	0	0	3
524	Mannose-6-phosphate isomerase OS=Vibrio cholerae serotype O1 (strain ATCC 39315 / El Tor Inaba N16961) GN=VC_0269 PE=3 SV=1	tr|Q9KV87|Q9KV87_VIBCH	44 kDa	5	6	0	0	4	0	0	0
525	Twitching motility protein PilT OS=Vibrio cholerae serotype O1 (strain ATCC 39315 / El Tor Inaba N16961) GN=VC_0463 PE=4 SV=1	tr|Q9KUQ2|Q9KUQ2_VIBCH	41 kDa	4	7	0	0	0	0	0	0
526	Uncharacterized protein OS=Vibrio cholerae serotype O1 (strain ATCC 39315 / El Tor Inaba N16961) GN=VC_1710 PE=4 SV=1	tr|Q9KRD2|Q9KRD2_VIBCH	92 kDa	0	1	8	0	0	0	0	0
527	Gonadoliberin III-related protein OS=Vibrio cholerae serotype O1 (strain ATCC 39315 / El Tor Inaba N16961) GN=VC_1161 PE=4 SV=1	tr|Q9KSU5|Q9KSU5_VIBCH	55 kDa	1	2	1	1	2	2	1	0
528	Methionyl-tRNA formyltransferase OS=Vibrio cholerae serotype O1 (strain ATCC 39315 / El Tor Inaba N16961) GN=fmt PE=1 SV=1	sp|Q9KVU4|FMT_VIBCH	34 kDa	2	4	0	0	1	2	0	0
529	Fumarate hydratase, class I, putative OS=Vibrio cholerae serotype O1 (strain ATCC 39315 / El Tor Inaba N16961) GN=VC_1304 PE=4 SV=1	tr|Q9KSF2|Q9KSF2_VIBCH	55 kDa	1	2	1	0	0	0	0	0
530	LPS-assembly lipoprotein LptE OS=Vibrio cholerae serotype O1 (strain ATCC 39315 / El Tor Inaba N16961) GN=lptE PE=3 SV=1	tr|Q9KTE8|Q9KTE8_VIBCH	24 kDa	1	1	0	0	0	0	9	1
531	Cob(I)alamin adenosyltransferase OS=Vibrio cholerae serotype O1 (strain ATCC 39315 / El Tor Inaba N16961) GN=VC_1040 PE=4 SV=1	tr|Q9KT65|Q9KT65_VIBCH	22 kDa	0	1	0	0	1	0	0	0
532	Uncharacterized protein OS=Vibrio cholerae serotype O1 (strain ATCC 39315 / El Tor Inaba N16961) GN=VC_A0058 PE=4 SV=1	tr|Q9KNA7|Q9KNA7_VIBCH	34 kDa	3	4	0	0	0	1	0	0
533	Anaerobic C4-dicarboxylate transporter OS=Vibrio cholerae serotype O1 (strain ATCC 39315 / El Tor Inaba N16961) GN=VC_A0205 PE=3 SV=1	tr|Q9KMW3|Q9KMW3_VIBCH	48 kDa	4	4	0	0	0	2	0	0
534	Adenylate kinase OS=Vibrio cholerae serotype O1 (strain ATCC 39315 / El Tor Inaba N16961) GN=adk PE=1 SV=1	sp|Q9KTB7|KAD_VIBCH	23 kDa	5	5	0	0	0	0	4	0
535	Exoribonuclease 2 OS=Vibrio cholerae serotype O1 (strain ATCC 39315 / El Tor Inaba N16961) GN=rnb PE=3 SV=1	sp|Q9KLE1|RNB_VIBCH	76 kDa	3	5	0	0	0	0	0	0
536	ATP-dependent DNA helicase RecG OS=Vibrio cholerae serotype O1 (strain ATCC 39315 / El Tor Inaba N16961) GN=recG PE=3 SV=1	tr|Q9KNM1|Q9KNM1_VIBCH	77 kDa	3	3	1	0	0	0	0	0
537	Cytochrome b OS=Vibrio cholerae serotype O1 (strain ATCC 39315 / El Tor Inaba N16961) GN=VC_0574 PE=3 SV=1	tr|Q9KUE7|Q9KUE7_VIBCH	48 kDa	5	5	0	0	0	1	0	0
538	Uncharacterized protein OS=Vibrio cholerae serotype O1 (strain ATCC 39315 / El Tor Inaba N16961) GN=VC_1501 PE=4 SV=1	tr|Q9KRY2|Q9KRY2_VIBCH	96 kDa	1	2	9	0	0	0	0	0
539	Helicase-related protein OS=Vibrio cholerae serotype O1 (strain ATCC 39315 / El Tor Inaba N16961) GN=VC_0812 PE=4 SV=1	tr|Q9KTS6|Q9KTS6_VIBCH	111 kDa	0	0	3	0	0	0	0	0
540	Nitrogen regulation protein NR(I) OS=Vibrio cholerae serotype O1 (strain ATCC 39315 / El Tor Inaba N16961) GN=VC_2749 PE=4 SV=1	tr|Q9KNI9|Q9KNI9_VIBCH	53 kDa	5	4	0	0	0	0	0	0
541	Serine--tRNA ligase OS=Vibrio cholerae serotype O1 (strain ATCC 39315 / El Tor Inaba N16961) GN=serS PE=3 SV=1	sp|Q9KSZ6|SYS_VIBCH	49 kDa	4	5	0	0	0	0	0	0
542	Citrate synthase OS=Vibrio cholerae serotype O1 (strain ATCC 39315 / El Tor Inaba N16961) GN=VC_2092 PE=3 SV=1	tr|Q9KQA8|Q9KQA8_VIBCH	49 kDa	7	6	0	0	0	0	0	0
543	Hemolysin-related protein OS=Vibrio cholerae serotype O1 (strain ATCC 39315 / El Tor Inaba N16961) GN=VC_1888 PE=4 SV=1	tr|Q9KQW0|Q9KQW0_VIBCH	75 kDa	0	0	8	0	0	0	2	0
544	Protease, putative OS=Vibrio cholerae serotype O1 (strain ATCC 39315 / El Tor Inaba N16961) GN=VC_0717 PE=4 SV=1	tr|Q9KU13|Q9KU13_VIBCH	52 kDa	6	7	0	0	0	0	0	0
545	Ribosomal large subunit pseudouridine synthase D OS=Vibrio cholerae serotype O1 (strain ATCC 39315 / El Tor Inaba N16961) GN=rluD PE=3 SV=1	sp|Q9KU20|RLUD_VIBCH	37 kDa	7	6	0	0	0	0	0	0
546	Oligopeptide ABC transporter, ATP-binding protein OS=Vibrio cholerae serotype O1 (strain ATCC 39315 / El Tor Inaba N16961) GN=VC_1094 PE=4 SV=1	tr|Q9KT11|Q9KT11_VIBCH	36 kDa	3	3	0	0	0	0	0	0
547	Phosphoglucosamine mutase OS=Vibrio cholerae serotype O1 (strain ATCC 39315 / El Tor Inaba N16961) GN=glmM PE=3 SV=1	sp|Q9KU84|GLMM_VIBCH	48 kDa	6	5	0	0	0	0	0	0
548	Soluble pyridine nucleotide transhydrogenase OS=Vibrio cholerae serotype O1 (strain ATCC 39315 / El Tor Inaba N16961) GN=sthA PE=3 SV=2	sp|P50529|STHA_VIBCH	51 kDa	9	6	0	0	0	0	0	0
549	Hemolysin secretion ATP-binding protein, putative OS=Vibrio cholerae serotype O1 (strain ATCC 39315 / El Tor Inaba N16961) GN=VC_0199 PE=4 SV=1	tr|Q9KVE7|Q9KVE7_VIBCH	69 kDa	0	1	0	0	0	0	0	0
550	Uncharacterized protein OS=Vibrio cholerae serotype O1 (strain ATCC 39315 / El Tor Inaba N16961) GN=VC_1485 PE=4 SV=1	tr|Q9KRZ8|Q9KRZ8_VIBCH	61 kDa	0	0	6	5	0	0	0	0
551	Uncharacterized protein OS=Vibrio cholerae serotype O1 (strain ATCC 39315 / El Tor Inaba N16961) GN=VC_A0174 PE=4 SV=1	tr|Q9KMZ2|Q9KMZ2_VIBCH	35 kDa	2	3	1	0	1	3	1	0
552	TolA protein OS=Vibrio cholerae serotype O1 (strain ATCC 39315 / El Tor Inaba N16961) GN=VC_1837 PE=4 SV=1	tr|Q9KR10|Q9KR10_VIBCH	40 kDa	0	0	0	0	1	0	0	0
553	30S ribosomal protein S20 OS=Vibrio cholerae serotype O1 (strain ATCC 39315 / El Tor Inaba N16961) GN=rpsT PE=3 SV=2	sp|O34239|RS20_VIBCH	10 kDa	2	2	0	0	0	0	1	3
554	DNA translocase FtsK OS=Vibrio cholerae serotype O1 (strain ATCC 39315 / El Tor Inaba N16961) GN=ftsK PE=3 SV=2	sp|Q84I33|FTSK_VIBCH	106 kDa	1	1	4	0	0	0	0	0
555	Oxygen-dependent coproporphyrinogen-III oxidase OS=Vibrio cholerae serotype O1 (strain ATCC 39315 / El Tor Inaba N16961) GN=hemF PE=3 SV=1	sp|Q9KVT4|HEM6_VIBCH	35 kDa	2	3	0	0	0	2	0	0
556	Uncharacterized protein OS=Vibrio cholerae serotype O1 (strain ATCC 39315 / El Tor Inaba N16961) GN=VC_2567 PE=4 SV=1	tr|Q9KP12|Q9KP12_VIBCH	22 kDa	2	2	0	0	0	0	3	0
557	Glutamate synthase, large subunit OS=Vibrio cholerae serotype O1 (strain ATCC 39315 / El Tor Inaba N16961) GN=VC_2373 PE=4 SV=1	REV_tr|Q9KPJ4|Q9KPJ4_VIBCH	169 kDa	0	1	0	0	0	0	0	0
558	Helicase-related protein OS=Vibrio cholerae serotype O1 (strain ATCC 39315 / El Tor Inaba N16961) GN=VC_1636 PE=4 SV=1	tr|Q9KRK4|Q9KRK4_VIBCH	74 kDa	1	1	5	0	0	0	0	0
559	Methionine aminopeptidase OS=Vibrio cholerae serotype O1 (strain ATCC 39315 / El Tor Inaba N16961) GN=map PE=3 SV=1	tr|Q9KPV1|Q9KPV1_VIBCH	31 kDa	5	4	0	0	0	0	0	0
560	2`,3`-cyclic-nucleotide 2`-phosphodiesterase OS=Vibrio cholerae serotype O1 (strain ATCC 39315 / El Tor Inaba N16961) GN=VC_2562 PE=3 SV=1	tr|Q9KP17|Q9KP17_VIBCH	75 kDa	5	5	4	0	0	0	0	0
561	Succinyl-CoA ligase [ADP-forming] subunit alpha OS=Vibrio cholerae serotype O1 (strain ATCC 39315 / El Tor Inaba N16961) GN=VC_2084 PE=3 SV=1	tr|Q9KQB6|Q9KQB6_VIBCH	30 kDa	4	8	0	0	0	1	0	0
562	Sigma-54 dependent response regulator OS=Vibrio cholerae serotype O1 (strain ATCC 39315 / El Tor Inaba N16961) GN=VC_2135 PE=4 SV=1	tr|Q9KQ67|Q9KQ67_VIBCH	52 kDa	5	4	0	0	0	0	0	0
563	Outer membrane protein assembly factor BamB OS=Vibrio cholerae serotype O1 (strain ATCC 39315 / El Tor Inaba N16961) GN=bamB PE=3 SV=1	sp|Q9KTW8|BAMB_VIBCH	41 kDa	5	4	0	0	2	0	0	0
564	ATP-dependent DNA helicase Rep OS=Vibrio cholerae serotype O1 (strain ATCC 39315 / El Tor Inaba N16961) GN=rep PE=3 SV=1	tr|Q9KVH9|Q9KVH9_VIBCH	77 kDa	1	3	2	0	0	0	0	0
565	Cbb3-type cytochrome c oxidase subunit OS=Vibrio cholerae serotype O1 (strain ATCC 39315 / El Tor Inaba N16961) GN=VC_1439 PE=3 SV=1	tr|Q9KS22|Q9KS22_VIBCH	36 kDa	7	6	0	0	0	1	0	0
566	Uncharacterized protein OS=Vibrio cholerae serotype O1 (strain ATCC 39315 / El Tor Inaba N16961) GN=VC_A0167 PE=4 SV=1	tr|Q9KMZ9|Q9KMZ9_VIBCH	29 kDa	1	0	0	0	0	2	12	0
567	Ribosome biogenesis GTPase A OS=Vibrio cholerae serotype O1 (strain ATCC 39315 / El Tor Inaba N16961) GN=VC_A0528 PE=3 SV=1	tr|Q9KM60|Q9KM60_VIBCH	36 kDa	3	2	0	0	4	1	1	0
568	Uncharacterized protein OS=Vibrio cholerae serotype O1 (strain ATCC 39315 / El Tor Inaba N16961) GN=VC_0132 PE=4 SV=1	tr|Q9KVL0|Q9KVL0_VIBCH	58 kDa	4	6	1	3	1	0	0	0
569	Amino acid biosynthesis aminotransferase OS=Vibrio cholerae serotype O1 (strain ATCC 39315 / El Tor Inaba N16961) GN=VC_A0513 PE=4 SV=1	tr|Q9KM75|Q9KM75_VIBCH	45 kDa	1	2	0	0	0	1	1	0
570	Chemotaxis protein methyltransferase 1 OS=Vibrio cholerae serotype O1 (strain ATCC 39315 / El Tor Inaba N16961) GN=cheR1 PE=3 SV=1	sp|Q9KQ06|CHER1_VIBCH	31 kDa	2	2	0	0	0	2	0	0
571	D-erythrose-4-phosphate dehydrogenase OS=Vibrio cholerae serotype O1 (strain ATCC 39315 / El Tor Inaba N16961) GN=epd PE=3 SV=1	sp|P0C6C2|E4PD_VIBCH	38 kDa	2	2	0	0	3	0	0	0
572	Chemotaxis protein CheV OS=Vibrio cholerae serotype O1 (strain ATCC 39315 / El Tor Inaba N16961) GN=VC_1602 PE=4 SV=1	tr|Q9KRN4|Q9KRN4_VIBCH	37 kDa	3	3	0	0	2	1	0	0
573	Phospho-N-acetylmuramoyl-pentapeptide-transferase OS=Vibrio cholerae serotype O1 (strain ATCC 39315 / El Tor Inaba N16961) GN=mraY PE=3 SV=1	sp|Q9KPG4|MRAY_VIBCH	40 kDa	1	1	0	0	0	4	6	0
574	L-threonine 3-dehydrogenase OS=Vibrio cholerae serotype O1 (strain ATCC 39315 / El Tor Inaba N16961) GN=tdh PE=3 SV=1	sp|Q9KL62|TDH_VIBCH	38 kDa	1	1	0	0	3	0	0	0
575	Transcriptional regulator TyrR OS=Vibrio cholerae serotype O1 (strain ATCC 39315 / El Tor Inaba N16961) GN=VC_1308 PE=4 SV=1	tr|Q9KSE9|Q9KSE9_VIBCH	58 kDa	1	5	0	0	0	0	0	0
576	Zinc-binding alcohol dehydrogenase OS=Vibrio cholerae serotype O1 (strain ATCC 39315 / El Tor Inaba N16961) GN=VC_0026 PE=4 SV=1	tr|Q9KVW2|Q9KVW2_VIBCH	35 kDa	5	4	0	0	0	4	1	0
577	Keratin, type II cytoskeletal 8 OS=Homo sapiens GN=KRT8 PE=1 SV=7	sp|P05787|K2C8_CON-HUMAN	54 kDa	0	0	0	0	0	1	1	0
578	Peptidase, putative OS=Vibrio cholerae serotype O1 (strain ATCC 39315 / El Tor Inaba N16961) GN=VC_1983 PE=3 SV=1	tr|Q9KQL5|Q9KQL5_VIBCH	70 kDa	1	3	3	0	0	0	0	0
579	Uncharacterized protein OS=Vibrio cholerae serotype O1 (strain ATCC 39315 / El Tor Inaba N16961) GN=VC_A0051 PE=4 SV=1	tr|Q9KNB4|Q9KNB4_VIBCH	59 kDa	1	1	0	0	0	0	0	0
580	Cytochrome c oxidase, subunit CcoO OS=Vibrio cholerae serotype O1 (strain ATCC 39315 / El Tor Inaba N16961) GN=VC_1441 PE=4 SV=1	tr|Q9KS20|Q9KS20_VIBCH	24 kDa	2	3	0	0	0	0	0	0
581	Ribose-5-phosphate isomerase A OS=Vibrio cholerae serotype O1 (strain ATCC 39315 / El Tor Inaba N16961) GN=rpiA PE=3 SV=1	sp|Q9KP93|RPIA_VIBCH	23 kDa	0	1	0	0	0	0	0	0
582	Uncharacterized protein OS=Vibrio cholerae serotype O1 (strain ATCC 39315 / El Tor Inaba N16961) GN=VC_1272 PE=4 SV=1	tr|Q9KSI4|Q9KSI4_VIBCH	15 kDa	0	0	0	0	0	1	5	5
583	UTP--glucose-1-phosphate uridylyltransferase OS=Vibrio cholerae serotype O1 (strain ATCC 39315 / El Tor Inaba N16961) GN=VC_0395 PE=3 SV=1	tr|Q9KUW4|Q9KUW4_VIBCH	32 kDa	4	3	0	0	0	3	0	0
584	TagE protein OS=Vibrio cholerae serotype O1 (strain ATCC 39315 / El Tor Inaba N16961) GN=VC_A1043 PE=4 SV=1	tr|Q9KKQ9|Q9KKQ9_VIBCH	35 kDa	0	0	0	0	0	7	1	0
585	Ferritin OS=Vibrio cholerae serotype O1 (strain ATCC 39315 / El Tor Inaba N16961) GN=VC_0078 PE=1 SV=1	tr|Q9KVR1|Q9KVR1_VIBCH	21 kDa	4	5	0	0	0	0	0	2
586	GGDEF family protein OS=Vibrio cholerae serotype O1 (strain ATCC 39315 / El Tor Inaba N16961) GN=VC_1353 PE=4 SV=1	tr|Q9KSA6|Q9KSA6_VIBCH	109 kDa	0	1	2	0	0	0	0	0
587	UDP-N-acetylmuramoyl-L-alanyl-D-glutamate--2,6-diaminopimelate ligase OS=Vibrio cholerae serotype O1 (strain ATCC 39315 / El Tor Inaba N16961) GN=murE PE=3 SV=3	sp|Q9X6N4|MURE_VIBCH	54 kDa	5	8	0	0	0	0	0	0
588	Uncharacterized protein OS=Vibrio cholerae serotype O1 (strain ATCC 39315 / El Tor Inaba N16961) GN=VC_1160 PE=4 SV=1	tr|Q9KSU6|Q9KSU6_VIBCH	36 kDa	0	0	0	0	0	2	1	0
589	6-phospho-beta-glucosidase OS=Vibrio cholerae serotype O1 (strain ATCC 39315 / El Tor Inaba N16961) GN=VC_1558 PE=3 SV=1	tr|Q9KRS8|Q9KRS8_VIBCH	55 kDa	6	6	0	0	0	0	0	0
590	cyan fluorescent protein [Fluorescent tagging vector pUC57-Ps12-tag-CFP]gb|ADK12952.1|	sp|TagCFP|TagCFP_CON-vector	27 kDa	0	0	0	0	1	0	0	0
591	PTS system, fructose-specific IIBC component OS=Vibrio cholerae serotype O1 (strain ATCC 39315 / El Tor Inaba N16961) GN=VC_A0516 PE=4 SV=1	tr|Q9KM72|Q9KM72_VIBCH	60 kDa	5	3	0	2	1	0	0	0
592	VisC-related protein OS=Vibrio cholerae serotype O1 (strain ATCC 39315 / El Tor Inaba N16961) GN=VC_0963 PE=4 SV=1	tr|Q9KTD9|Q9KTD9_VIBCH	44 kDa	1	1	0	0	2	0	0	0
593	30S ribosomal protein S18 OS=Vibrio cholerae serotype O1 (strain ATCC 39315 / El Tor Inaba N16961) GN=rpsR PE=3 SV=1	sp|Q9KUZ0|RS18_VIBCH	9 kDa	3	3	0	0	0	0	1	4
594	Sodium-type flagellar protein MotY OS=Vibrio cholerae serotype O1 (strain ATCC 39315 / El Tor Inaba N16961) GN=VC_1008 PE=4 SV=1	tr|Q9KT95|Q9KT95_VIBCH	34 kDa	1	1	0	0	0	5	3	0
595	PTS system, glucose-specific IIBC component OS=Vibrio cholerae serotype O1 (strain ATCC 39315 / El Tor Inaba N16961) GN=VC_2013 PE=4 SV=1	tr|Q9KQI5|Q9KQI5_VIBCH	52 kDa	3	6	1	0	4	0	0	0
596	2-amino-3-ketobutyrate coenzyme A ligase OS=Vibrio cholerae serotype O1 (strain ATCC 39315 / El Tor Inaba N16961) GN=kbl PE=3 SV=1	tr|Q9KL61|Q9KL61_VIBCH	43 kDa	2	0	0	0	3	1	0	0
597	Single-stranded DNA-binding protein OS=Vibrio cholerae serotype O1 (strain ATCC 39315 / El Tor Inaba N16961) GN=ssb PE=3 SV=1	sp|Q9KUW2|SSB_VIBCH	20 kDa	5	6	0	0	0	0	3	1
598	Protease, putative OS=Vibrio cholerae serotype O1 (strain ATCC 39315 / El Tor Inaba N16961) GN=VC_0652 PE=4 SV=1	tr|Q9KU71|Q9KU71_VIBCH	37 kDa	3	3	0	0	3	2	0	0
599	Dual-specificity RNA methyltransferase RlmN OS=Vibrio cholerae serotype O1 (strain ATCC 39315 / El Tor Inaba N16961) GN=rlmN PE=3 SV=1	sp|Q9KTX3|RLMN_VIBCH	42 kDa	2	3	0	0	5	0	0	0
600	Cell division protein ZipA OS=Vibrio cholerae serotype O1 (strain ATCC 39315 / El Tor Inaba N16961) GN=zipA PE=3 SV=1	sp|Q9KTD2|ZIPA_VIBCH	33 kDa	1	3	0	0	1	0	0	0
601	Cation transport ATPase, E1-E2 family OS=Vibrio cholerae serotype O1 (strain ATCC 39315 / El Tor Inaba N16961) GN=VC_1033 PE=3 SV=1	tr|Q9KT72|Q9KT72_VIBCH	81 kDa	2	4	2	0	0	0	0	0
602	Histidine--tRNA ligase OS=Vibrio cholerae serotype O1 (strain ATCC 39315 / El Tor Inaba N16961) GN=hisS PE=3 SV=1	sp|Q9KTX0|SYH_VIBCH	47 kDa	1	3	0	0	0	0	0	0
603	UPF0319 protein VC_1853 OS=Vibrio cholerae serotype O1 (strain ATCC 39315 / El Tor Inaba N16961) GN=VC_1853 PE=3 SV=1	sp|Q9KQZ4|Y1853_VIBCH	25 kDa	1	3	0	0	0	0	5	0
604	HesA/MoeB/ThiF family protein OS=Vibrio cholerae serotype O1 (strain ATCC 39315 / El Tor Inaba N16961) GN=VC_2311 PE=4 SV=1	tr|Q9KPQ5|Q9KPQ5_VIBCH	30 kDa	2	2	0	0	0	1	0	0
605	CAI-1 autoinducer sensor kinase/phosphatase CqsS OS=Vibrio cholerae serotype O1 (strain ATCC 39315 / El Tor Inaba N16961) GN=cqsS PE=1 SV=1	sp|Q9KM66|CQSS_VIBCH	78 kDa	1	3	5	0	0	0	0	0
606	tRNA 2-thiocytidine biosynthesis protein TtcA OS=Vibrio cholerae serotype O1 (strain ATCC 39315 / El Tor Inaba N16961) GN=ttcA PE=3 SV=1	sp|Q9KS29|TTCA_VIBCH	35 kDa	3	3	0	0	2	0	0	0
607	Ubiquinol-cytochrome c reductase iron-sulfur subunit OS=Vibrio cholerae serotype O1 (strain ATCC 39315 / El Tor Inaba N16961) GN=VC_0573 PE=4 SV=1	tr|Q9KUE8|Q9KUE8_VIBCH	21 kDa	4	6	0	0	0	0	2	0
608	Type II secretion system protein L OS=Vibrio cholerae serotype O1 (strain ATCC 39315 / El Tor Inaba N16961) GN=epsL PE=1 SV=2	sp|P45782|GSPL_VIBCH	46 kDa	2	2	0	0	6	0	0	0
609	CinA-like protein OS=Vibrio cholerae serotype O1 (strain ATCC 39315 / El Tor Inaba N16961) GN=VC_1252 PE=3 SV=1	tr|Q9KSK4|Q9KSK4_VIBCH	46 kDa	1	2	0	0	0	0	0	0
610	Uncharacterized protein OS=Vibrio cholerae serotype O1 (strain ATCC 39315 / El Tor Inaba N16961) GN=VC_0899 PE=1 SV=1	tr|Q9KTK3|Q9KTK3_VIBCH	51 kDa	2	3	0	0	0	0	0	0
611	Uncharacterized protein OS=Vibrio cholerae serotype O1 (strain ATCC 39315 / El Tor Inaba N16961) GN=VC_0913 PE=4 SV=1	tr|Q9KTI9|Q9KTI9_VIBCH	39 kDa	3	4	0	0	0	0	0	0
612	Catalase-peroxidase OS=Vibrio cholerae serotype O1 (strain ATCC 39315 / El Tor Inaba N16961) GN=katG PE=3 SV=1	sp|Q9KRS6|KATG_VIBCH	81 kDa	0	1	0	0	0	0	0	0
613	GTPase Obg/CgtA OS=Vibrio cholerae serotype O1 (strain ATCC 39315 / El Tor Inaba N16961) GN=cgtA PE=1 SV=2	sp|Q9KUS8|OBG_VIBCH	43 kDa	2	4	0	0	0	0	0	0
614	Uncharacterized protein OS=Vibrio cholerae serotype O1 (strain ATCC 39315 / El Tor Inaba N16961) GN=VC_1154 PE=4 SV=1	tr|Q9KSV2|Q9KSV2_VIBCH	20 kDa	0	0	0	0	0	0	2	7
615	UDP-N-acetylglucosamine--N-acetylmuramyl-(pentapeptide) pyrophosphoryl-undecaprenol N-acetylglucosamine transferase OS=Vibrio cholerae serotype O1 (strain ATCC 39315 / El Tor Inaba N16961) GN=murG PE=3 SV=1	sp|Q9KPG7|MURG_VIBCH	38 kDa	0	0	0	0	3	0	0	0
616	Fe(3+) ions import ATP-binding protein FbpC OS=Vibrio cholerae serotype O1 (strain ATCC 39315 / El Tor Inaba N16961) GN=fbpC PE=3 SV=1	sp|Q9KLQ5|FBPC_VIBCH	40 kDa	6	5	0	0	0	0	0	0
617	D-alanyl-D-alanine endopeptidase OS=Vibrio cholerae serotype O1 (strain ATCC 39315 / El Tor Inaba N16961) GN=VC_A0870 PE=3 SV=1	tr|Q9KL77|Q9KL77_VIBCH	35 kDa	0	0	0	0	0	2	0	0
618	Inosine-5'-monophosphate dehydrogenase OS=Vibrio cholerae serotype O1 (strain ATCC 39315 / El Tor Inaba N16961) GN=VC_0767 PE=1 SV=1	tr|Q9KTW3|Q9KTW3_VIBCH	52 kDa	1	0	0	1	0	1	0	0
619	2,3-bisphosphoglycerate-independent phosphoglycerate mutase OS=Vibrio cholerae serotype O1 (strain ATCC 39315 / El Tor Inaba N16961) GN=gpmI PE=3 SV=1	sp|Q9KV22|GPMI_VIBCH	55 kDa	2	3	0	0	0	0	0	0
620	Protease 4 OS=Vibrio cholerae serotype O1 (strain ATCC 39315 / El Tor Inaba N16961) GN=VC_1994 PE=3 SV=1	tr|Q9KQK4|Q9KQK4_VIBCH	67 kDa	2	3	1	1	0	0	0	0
621	Uncharacterized protein OS=Vibrio cholerae serotype O1 (strain ATCC 39315 / El Tor Inaba N16961) GN=VC_A0200 PE=4 SV=1	tr|Q9KMW6|Q9KMW6_VIBCH	42 kDa	2	5	0	0	3	0	1	0
622	DNA-binding response regulator OS=Vibrio cholerae serotype O1 (strain ATCC 39315 / El Tor Inaba N16961) GN=VC_A0532 PE=4 SV=1	tr|Q9KM56|Q9KM56_VIBCH	26 kDa	1	3	0	0	0	1	3	0
623	Alanine dehydrogenase OS=Vibrio cholerae serotype O1 (strain ATCC 39315 / El Tor Inaba N16961) GN=VC_1905 PE=3 SV=1	tr|Q9KQU3|Q9KQU3_VIBCH	40 kDa	5	3	0	0	1	0	2	0
624	Uncharacterized protein OS=Vibrio cholerae serotype O1 (strain ATCC 39315 / El Tor Inaba N16961) GN=VC_1178 PE=4 SV=1	tr|Q9KSS8|Q9KSS8_VIBCH	23 kDa	1	2	0	0	0	0	2	1
625	Uncharacterized protein OS=Vibrio cholerae serotype O1 (strain ATCC 39315 / El Tor Inaba N16961) GN=VC_1197 PE=4 SV=1	tr|Q9KSQ9|Q9KSQ9_VIBCH	26 kDa	5	6	0	0	0	2	0	1
626	Leucine-responsive regulatory protein OS=Vibrio cholerae serotype O1 (strain ATCC 39315 / El Tor Inaba N16961) GN=VC_1904 PE=4 SV=1	tr|Q9KQU4|Q9KQU4_VIBCH	19 kDa	0	2	0	0	0	0	3	3
627	50S ribosomal protein L27 OS=Vibrio cholerae serotype O1 (strain ATCC 39315 / El Tor Inaba N16961) GN=rpmA PE=3 SV=1	sp|Q9KUS9|RL27_VIBCH	9 kDa	4	4	0	0	0	0	1	4
628	Transcriptional regulator OS=Vibrio cholerae serotype O1 (strain ATCC 39315 / El Tor Inaba N16961) GN=VC_1825 PE=4 SV=1	tr|Q9KR22|Q9KR22_VIBCH	33 kDa	2	1	0	0	0	3	1	0
629	Toxin coregulated pilus biosynthesis protein F OS=Vibrio cholerae serotype O1 (strain ATCC 39315 / El Tor Inaba N16961) GN=tcpF PE=1 SV=1	sp|P0C6Q5|TCPF_VIBCH	38 kDa	2	0	0	0	1	0	0	0
630	Phage shock protein A OS=Vibrio cholerae serotype O1 (strain ATCC 39315 / El Tor Inaba N16961) GN=VC_1678 PE=4 SV=1	tr|Q9KRG4|Q9KRG4_VIBCH	25 kDa	3	2	0	0	0	0	0	0
631	Malate dehydrogenase OS=Vibrio cholerae serotype O1 (strain ATCC 39315 / El Tor Inaba N16961) GN=mdh PE=3 SV=2	sp|Q9KUT3|MDH_VIBCH	32 kDa	2	4	0	0	0	1	0	0
632	2,4-dienoyl-CoA reductase OS=Vibrio cholerae serotype O1 (strain ATCC 39315 / El Tor Inaba N16961) GN=VC_1993 PE=4 SV=1	tr|Q9KQK5|Q9KQK5_VIBCH	73 kDa	2	1	1	0	0	0	0	0
633	L-lactate dehydrogenase OS=Vibrio cholerae serotype O1 (strain ATCC 39315 / El Tor Inaba N16961) GN=lldD PE=3 SV=1	sp|Q9KKW6|LLDD_VIBCH	41 kDa	1	2	0	0	0	0	0	0
634	UDP-glucose 4-epimerase OS=Vibrio cholerae serotype O1 (strain ATCC 39315 / El Tor Inaba N16961) GN=VC_A0774 PE=4 SV=1	tr|Q9KLH0|Q9KLH0_VIBCH	37 kDa	3	8	0	0	0	0	0	0
635	50S ribosomal protein L3 glutamine methyltransferase OS=Vibrio cholerae serotype O1 (strain ATCC 39315 / El Tor Inaba N16961) GN=prmB PE=3 SV=1	sp|Q9KQ83|PRMB_VIBCH	36 kDa	4	5	0	0	0	2	0	0
636	Accessory colonization factor AcfB OS=Vibrio cholerae serotype O1 (strain ATCC 39315 / El Tor Inaba N16961) GN=VC_0840 PE=4 SV=1	tr|Q9KTQ7|Q9KTQ7_VIBCH	69 kDa	0	0	2	0	0	6	2	0
637	Ribosomal RNA small subunit methyltransferase B OS=Vibrio cholerae serotype O1 (strain ATCC 39315 / El Tor Inaba N16961) GN=rsmB PE=3 SV=1	sp|Q9KVU5|RSMB_VIBCH	48 kDa	4	5	0	3	0	0	0	0
638	Chemotaxis protein CheV, putative OS=Vibrio cholerae serotype O1 (strain ATCC 39315 / El Tor Inaba N16961) GN=VC_A0954 PE=4 SV=1	tr|Q9KKZ6|Q9KKZ6_VIBCH	35 kDa	4	4	0	0	0	2	0	0
639	Acyl carrier protein OS=Vibrio cholerae serotype O1 (strain ATCC 39315 / El Tor Inaba N16961) GN=acpP PE=3 SV=3	sp|Q9KQH8|ACP_VIBCH	9 kDa	3	5	0	0	0	0	0	1
640	4-hydroxy-3-methylbut-2-enyl diphosphate reductase OS=Vibrio cholerae serotype O1 (strain ATCC 39315 / El Tor Inaba N16961) GN=ispH PE=3 SV=2	sp|Q9KU44|ISPH_VIBCH	35 kDa	4	4	0	0	0	0	0	0
641	Molybdopterin biosynthesis MoeA protein OS=Vibrio cholerae serotype O1 (strain ATCC 39315 / El Tor Inaba N16961) GN=VC_A0617 PE=4 SV=1	tr|Q9KLX4|Q9KLX4_VIBCH	47 kDa	5	6	0	0	0	0	0	0
642	Penicillin-binding protein 2 OS=Vibrio cholerae serotype O1 (strain ATCC 39315 / El Tor Inaba N16961) GN=VC_0950 PE=4 SV=1	tr|Q9KTF2|Q9KTF2_VIBCH	72 kDa	0	1	0	0	0	0	0	0
643	Uncharacterized protein OS=Vibrio cholerae serotype O1 (strain ATCC 39315 / El Tor Inaba N16961) GN=VC_2716 PE=4 SV=1	REV_tr|Q9KNL6|Q9KNL6_VIBCH	85 kDa	0	0	0	0	1	0	0	0
644	DNA-binding protein OS=Vibrio cholerae serotype O1 (strain ATCC 39315 / El Tor Inaba N16961) GN=VC_1130 PE=1 SV=1	tr|Q9KSX6|Q9KSX6_VIBCH	15 kDa	2	5	0	0	0	0	0	0
645	Porin, putative OS=Vibrio cholerae serotype O1 (strain ATCC 39315 / El Tor Inaba N16961) GN=VC_0972 PE=4 SV=1	tr|Q9KTD0|Q9KTD0_VIBCH	38 kDa	6	8	0	0	0	0	0	0
646	Inosine-guanosine kinase OS=Vibrio cholerae serotype O1 (strain ATCC 39315 / El Tor Inaba N16961) GN=VC_A0801 PE=4 SV=1	tr|Q9KLE5|Q9KLE5_VIBCH	49 kDa	3	7	0	0	0	0	0	0
647	Ribose import ATP-binding protein RbsA OS=Vibrio cholerae serotype O1 (strain ATCC 39315 / El Tor Inaba N16961) GN=rbsA PE=3 SV=1	REV_sp|Q9KN37|RBSA_VIBCH	54 kDa	0	0	0	0	0	0	1	0
648	Keratin, hair, basic, 5 OS=Pan troglodytes verus GN=krthb5 PE=2 SV=1	tr|A5A6N5|A5A6N5_CON-PANTR	56 kDa	0	0	4	0	0	0	0	0
649	Cytochrome c-type biogenesis protein CcmE OS=Vibrio cholerae serotype O1 (strain ATCC 39315 / El Tor Inaba N16961) GN=ccmE PE=3 SV=1	sp|Q9KQE7|CCME_VIBCH	18 kDa	1	2	0	0	0	0	2	5
650	NADH oxidase, putative OS=Vibrio cholerae serotype O1 (strain ATCC 39315 / El Tor Inaba N16961) GN=VC_A0644 PE=4 SV=1	REV_tr|Q9KLU7|Q9KLU7_VIBCH	62 kDa	0	0	0	0	0	0	0	1
651	Keratin, type II cytoskeletal 80 OS=Homo sapiens GN=KRT80 PE=1 SV=2	sp|Q6KB66|K2C80_CON-HUMAN	51 kDa	0	0	3	0	0	1	0	1
652	ATP-dependent RNA helicase DbpA OS=Vibrio cholerae serotype O1 (strain ATCC 39315 / El Tor Inaba N16961) GN=VC_2564 PE=3 SV=1	tr|Q9KP15|Q9KP15_VIBCH	50 kDa	1	1	0	2	0	1	0	0
653	Phenylalanine--tRNA ligase alpha subunit OS=Vibrio cholerae serotype O1 (strain ATCC 39315 / El Tor Inaba N16961) GN=pheS PE=3 SV=1	sp|Q9KSN7|SYFA_VIBCH	37 kDa	3	0	0	0	1	0	0	0
654	Outer membrane protein OmpV OS=Vibrio cholerae serotype O1 (strain ATCC 39315 / El Tor Inaba N16961) GN=ompV PE=1 SV=1	sp|P06111|OMPV_VIBCH	28 kDa	1	3	0	0	0	1	4	0
655	Octanoyltransferase OS=Vibrio cholerae serotype O1 (strain ATCC 39315 / El Tor Inaba N16961) GN=lipB PE=3 SV=2	sp|Q9KTF8|LIPB_VIBCH	25 kDa	3	3	0	0	0	0	2	0
656	Oxidoreductase, short-chain dehydrogenase/reductase family OS=Vibrio cholerae serotype O1 (strain ATCC 39315 / El Tor Inaba N16961) GN=VC_1059 PE=4 SV=1	tr|Q9KT46|Q9KT46_VIBCH	27 kDa	7	6	0	0	0	0	1	1
657	Sigma-54 dependent transcriptional regulator OS=Vibrio cholerae serotype O1 (strain ATCC 39315 / El Tor Inaba N16961) GN=VC_A0182 PE=4 SV=1	tr|Q9KMY4|Q9KMY4_VIBCH	59 kDa	1	1	0	0	0	0	0	0
658	Cyclic di-GMP binding protein VCA0042 OS=Vibrio cholerae serotype O1 (strain ATCC 39315 / El Tor Inaba N16961) GN=VC_A0042 PE=1 SV=1	sp|Q9KNC3|YCGRL_VIBCH	28 kDa	3	3	0	0	0	0	0	0
659	Uncharacterized protein OS=Vibrio cholerae serotype O1 (strain ATCC 39315 / El Tor Inaba N16961) GN=VC_2547 PE=4 SV=1	tr|Q9KP32|Q9KP32_VIBCH	136 kDa	1	1	1	0	0	0	0	0
660	Maltose ABC transporter, periplasmic maltose-binding protein OS=Vibrio cholerae serotype O1 (strain ATCC 39315 / El Tor Inaba N16961) GN=VC_A0945 PE=4 SV=1	tr|Q9KL05|Q9KL05_VIBCH	44 kDa	2	4	0	0	1	0	0	0
661	Signal peptidase I OS=Vibrio cholerae serotype O1 (strain ATCC 39315 / El Tor Inaba N16961) GN=VC_2462 PE=3 SV=1	tr|Q9KPB1|Q9KPB1_VIBCH	34 kDa	1	1	0	0	0	2	0	0
662	D-3-phosphoglycerate dehydrogenase OS=Vibrio cholerae serotype O1 (strain ATCC 39315 / El Tor Inaba N16961) GN=VC_2481 PE=3 SV=1	tr|Q9KP92|Q9KP92_VIBCH	44 kDa	3	6	0	0	0	0	0	0
663	Riboflavin biosynthesis protein OS=Vibrio cholerae serotype O1 (strain ATCC 39315 / El Tor Inaba N16961) GN=VC_0681 PE=3 SV=1	tr|Q9KU48|Q9KU48_VIBCH	36 kDa	2	5	0	0	0	2	0	0
664	Agglutination protein OS=Vibrio cholerae serotype O1 (strain ATCC 39315 / El Tor Inaba N16961) GN=VC_1621 PE=4 SV=1	tr|Q9KRL6|Q9KRL6_VIBCH	49 kDa	1	1	0	7	0	0	0	0
665	Glycine--tRNA ligase alpha subunit OS=Vibrio cholerae serotype O1 (strain ATCC 39315 / El Tor Inaba N16961) GN=glyQ PE=3 SV=2	sp|Q9KVW7|SYGA_VIBCH	35 kDa	1	4	0	0	0	2	0	0
666	Cyclic di-GMP phosphodiesterase CdpA OS=Vibrio cholerae serotype O1 (strain ATCC 39315 / El Tor Inaba N16961) GN=cdpA PE=1 SV=1	sp|Q9KVL2|CDPA_VIBCH	94 kDa	4	0	3	0	0	0	0	0
667	Uncharacterized protein OS=Vibrio cholerae serotype O1 (strain ATCC 39315 / El Tor Inaba N16961) GN=VC_0429 PE=4 SV=1	tr|Q9KUT6|Q9KUT6_VIBCH	92 kDa	1	2	0	0	0	0	0	0
668	Peptidyl-prolyl cis-trans isomerase OS=Vibrio cholerae serotype O1 (strain ATCC 39315 / El Tor Inaba N16961) GN=VC_0684 PE=4 SV=1	tr|Q9KU45|Q9KU45_VIBCH	15 kDa	1	3	0	0	0	0	0	4
669	MSHA pilin protein MshA OS=Vibrio cholerae serotype O1 (strain ATCC 39315 / El Tor Inaba N16961) GN=VC_0409 PE=4 SV=1	tr|H9L4Q5|H9L4Q5_VIBCH	18 kDa	6	2	0	0	0	0	0	4
670	Aerobic respiration control protein FexA OS=Vibrio cholerae serotype O1 (strain ATCC 39315 / El Tor Inaba N16961) GN=VC_2368 PE=4 SV=1	tr|Q9KPJ9|Q9KPJ9_VIBCH	27 kDa	1	2	0	0	0	0	2	0
671	Transcriptional regulator, LuxR family OS=Vibrio cholerae serotype O1 (strain ATCC 39315 / El Tor Inaba N16961) GN=VC_A0952 PE=1 SV=1	tr|Q9KKZ8|Q9KKZ8_VIBCH	26 kDa	1	1	0	0	0	0	3	0
672	Uncharacterized protein OS=Vibrio cholerae serotype O1 (strain ATCC 39315 / El Tor Inaba N16961) GN=VC_1964 PE=4 SV=1	tr|Q9KQN4|Q9KQN4_VIBCH	32 kDa	3	3	0	0	0	4	0	0
673	Ribosomal large subunit pseudouridine synthase C OS=Vibrio cholerae serotype O1 (strain ATCC 39315 / El Tor Inaba N16961) GN=rluC PE=3 SV=1	sp|Q9KQH0|RLUC_VIBCH	36 kDa	1	1	0	0	5	0	0	0
674	GTP cyclohydrolase-2 OS=Vibrio cholerae serotype O1 (strain ATCC 39315 / El Tor Inaba N16961) GN=ribA PE=3 SV=2	sp|Q9KSJ3|RIBA_VIBCH	22 kDa	3	5	0	0	0	0	5	0
675	Lipoprotein-related protein OS=Vibrio cholerae serotype O1 (strain ATCC 39315 / El Tor Inaba N16961) GN=VC_1064 PE=4 SV=1	tr|Q9KT41|Q9KT41_VIBCH	16 kDa	4	3	0	0	0	0	0	4
676	Amidophosphoribosyltransferase OS=Vibrio cholerae serotype O1 (strain ATCC 39315 / El Tor Inaba N16961) GN=purF PE=3 SV=1	tr|Q9KT99|Q9KT99_VIBCH	56 kDa	4	6	0	0	0	0	0	0
[truncated: 818 more rows]

## Sheet: Percent Coverage
Displaying: Percent Coverage - The percentage of all the amino acids in the protein sequence that were covered by identified peptides detected in the sample
[truncated: 1,496 more rows]

[truncated: 1 more sheets: Legends]
