# Supplementary material for: Cryo‐EM reconstruction of Type VI secretion system baseplate and sheath distal end
Source: EMBO J. 2017 Dec 18;37(4):e97103. doi: 10.15252/embj.201797103 (PMC5813253; doi:10.15252/embj.201797103)
Supplement: Supplementary file 7 — Dataset EV5 [file EMBJ-37-e97103-s007.xls]

## Sheet: Quantitative value
Displaying: Quantitative Value (Normalized Total Spectra) = (Average of the spectrum counts for all of the samples) * (Spectrum counts in each sample) / (Individual sample’s sum)
				WT**								VipA-N3 Hcp lim. Prep 3 ±±
#	Identified Proteins (542)	Accession Number	Molecular Weight	1	2	3	4	5	6	7	8	1	2	3	4	5	6	7	8
1	VipB - Uncharacterized protein OS=Vibrio cholerae serotype O1 (strain ATCC 39315 / El Tor Inaba N16961) GN=VC_A0108 PE=1 SV=1	tr|Q9KN57|Q9KN57_VIBCH	56 kDa	54.675	30.865	68.344	97.6	55.851	101.54	88.445	8	33.474	19.315	35.438	84.746	27.918	59.582	71.315	49.359
2	VipA - Uncharacterized protein OS=Vibrio cholerae serotype O1 (strain ATCC 39315 / El Tor Inaba N16961) GN=VC_A0107 PE=1 SV=1	tr|Q9KN58|Q9KN58_VIBCH	18 kDa	41.006	26.456	0	25.584	54.381	23.432	8.0404	40.202	8.3686	13.372	0	20.894	57.648	47.315	26.743	56.953
3	Part Green fluorescent protein OS=Aequorea victoria GN=GFP PE=1 SV=1	sp|GFPova|GFPova_CON-vector	29 kDa	27.337	13.228	68.344	10.186	23.516	11.716	32.162	0	5.5791	8.9144	0	9.3729	26.83	15.772	14.857	7.5938
4	TssK - Uncharacterized protein OS=Vibrio cholerae serotype O1 (strain ATCC 39315 / El Tor Inaba N16961) GN=VC_A0114 PE=4 SV=1	tr|Q9KN51|Q9KN51_VIBCH	50 kDa	0	0	0	3.0796	0	0	0	0	2.7895	4.4572	0	17.379	9.7893	5.2572	2.9715	0
5	VgrG3 - VgrG protein OS=Vibrio cholerae serotype O1 (strain ATCC 39315 / El Tor Inaba N16961) GN=VC_A0123 PE=1 SV=1	tr|Q9KN42|Q9KN42_VIBCH	113 kDa	13.669	0	0	0	0	0	0	0	27.895	13.372	5.0625	2.3432	3.9882	0	0	3.7969
6	VasX - Uncharacterized protein OS=Vibrio cholerae serotype O1 (strain ATCC 39315 / El Tor Inaba N16961) GN=VC_A0020 PE=4 SV=1	tr|Q9KNE5|Q9KNE5_VIBCH	121 kDa	0	4.4093	0	0	1.4698	0	0	0	39.054	13.372	5.0625	0.39054	2.9005	0	0	0
7	TssF - Uncharacterized protein OS=Vibrio cholerae serotype O1 (strain ATCC 39315 / El Tor Inaba N16961) GN=VC_A0110 PE=4 SV=1	tr|Q9KN55|Q9KN55_VIBCH	67 kDa	0	0	0	0	0	0	0	0	0	2.9715	75.938	0.5858	1.4503	0	0	0
8	ClpB protein OS=Vibrio cholerae serotype O1 (strain ATCC 39315 / El Tor Inaba N16961) GN=VC_A0116 PE=3 SV=1	tr|Q9KN49|Q9KN49_VIBCH	96 kDa	0	44.093	0	0	0	0	0	0	2.7895	17.829	10.125	0	2.9005	0	0	0
9	VgrG2 - VgrG protein OS=Vibrio cholerae serotype O1 (strain ATCC 39315 / El Tor Inaba N16961) GN=VC_A0018 PE=4 SV=1	tr|Q9KNE7|Q9KNE7_VIBCH	77 kDa	0	13.228	0	0.23689	1.4698	0	0	0	2.7895	25.257	5.0625	0.19527	0.72513	1.7524	0	0
10	Hcp protein OS=Vibrio cholerae serotype O1 (strain ATCC 39315 / El Tor Inaba N16961) GN=VC_1415 PE=4 SV=1	tr|H9L4Q3|H9L4Q3_VIBCH	19 kDa	0	0	0	0	0	0	8.0404	0	0	0	0	0.19527	0.36257	1.7524	17.829	3.7969
11	TssM - IcmF-related protein OS=Vibrio cholerae serotype O1 (strain ATCC 39315 / El Tor Inaba N16961) GN=VC_A0120 PE=4 SV=1	tr|Q9KN45|Q9KN45_VIBCH	135 kDa	0	0	0	0	0	0	0	0	2.7895	1.4857	0	0	0	0	0	0
12	Actin cross-linking toxin VgrG1 OS=Vibrio cholerae serotype O1 (strain ATCC 39315 / El Tor Inaba N16961) GN=vgrG1 PE=1 SV=1	sp|Q9KS45|VGRG1_VIBCH	129 kDa	0	4.4093	0	0	0	0	0	0	8.3686	14.857	0	0	0.72513	1.7524	0	0
13	TseL - Uncharacterized protein OS=Vibrio cholerae serotype O1 (strain ATCC 39315 / El Tor Inaba N16961) GN=VC_1418 PE=4 SV=1	tr|Q9KS43|Q9KS43_VIBCH	72 kDa	0	0	0	0	0	0	0	0	0	0	0	0	0.36257	0	0	0
14	Fha - Uncharacterized protein OS=Vibrio cholerae serotype O1 (strain ATCC 39315 / El Tor Inaba N16961) GN=VC_A0112 PE=4 SV=1	tr|Q9KN53|Q9KN53_VIBCH	55 kDa	0	0	0	0	0	0	0	0	0	0	0	0.5858	0.72513	0	0	0
15	TssG - Uncharacterized protein OS=Vibrio cholerae serotype O1 (strain ATCC 39315 / El Tor Inaba N16961) GN=VC_A0111 PE=4 SV=1	tr|Q9KN54|Q9KN54_VIBCH	38 kDa	0	0	0	0	0	0	0	0	2.7895	1.4857	0	0	0.36257	1.7524	0	0
16	PAAR - Uncharacterized protein OS=Vibrio cholerae serotype O1 (strain ATCC 39315 / El Tor Inaba N16961) GN=VC_A0284 PE=4 SV=1	tr|Q9KMP0|Q9KMP0_VIBCH	18 kDa	0	0	0	0	0	0	0	0	0	0	0	0	0	0	2.9715	15.188
17	VasW - Uncharacterized protein OS=Vibrio cholerae serotype O1 (strain ATCC 39315 / El Tor Inaba N16961) GN=VC_A0019 PE=4 SV=1	tr|Q9KNE6|Q9KNE6_VIBCH	34 kDa	0	0	0	0	0	0	0	0	0	0	0	0	0	1.7524	0	0
18	Kit Fusion	Biognosys|iRT	14 kDa	0	0	0	0	0	0	0	0	0	0	0	0	0	0	0	0
19	ATP-dependent zinc metalloprotease FtsH OS=Vibrio cholerae serotype O1 (strain ATCC 39315 / El Tor Inaba N16961) GN=ftsH PE=3 SV=1	tr|Q9KU86|Q9KU86_VIBCH	72 kDa	0	0	0	0	0	0	0	0	0	0	0	0	0	0	0	0
20	Vimentin OS=Homo sapiens GN=VIM PE=1 SV=4	sp|P08670|VIME_CON-HUMAN	54 kDa	0	0	0	0	0	0	0	0	0	0	0	0	0	0	0	0
21	Keratin, type I cytoskeletal 9 OS=Homo sapiens GN=KRT9 PE=1 SV=3	sp|P35527|K1C9_CON-HUMAN	62 kDa	0	0	0	0	0	0	0	0	0	0	0	0	0	0	0	0
22	Keratin, type II cytoskeletal 1 OS=Pan troglodytes GN=KRT1 PE=2 SV=1	sp|A5A6M6|K2C1_CON-PANTR	65 kDa	0	0	0	0	0	0	0	0	0	0	0	0	0	0	0	0
23	Keratin, type I cytoskeletal 18 OS=Homo sapiens GN=KRT18 PE=1 SV=2	sp|P05783|K1C18_CON-HUMAN (+1)	48 kDa	0	0	0	0	0	0	0	0	0	0	0	0	0	0	0	0
24	Keratin, type II cytoskeletal 2 epidermal OS=Homo sapiens GN=KRT2 PE=1 SV=2	sp|P35908|K22E_CON-HUMAN	65 kDa	0	0	0	0	0	0	0	0	0	0	0	0	0	0	0	0
25	Flagellin C OS=Vibrio cholerae serotype O1 (strain ATCC 39315 / El Tor Inaba N16961) GN=flaC PE=3 SV=1	sp|P0C6C5|FLAC_VIBCH	40 kDa	0	0	0	0	0	0	0	0	0	0	0	0	0	0	0	0
26	Flagellin D OS=Vibrio cholerae serotype O1 (strain ATCC 39315 / El Tor Inaba N16961) GN=flaD PE=1 SV=1	sp|P0C6C6|FLAD_VIBCH	40 kDa	0	0	0	0	0	0	0	0	0	0	0	0	0	0	0	0
27	Protein HflK OS=Vibrio cholerae serotype O1 (strain ATCC 39315 / El Tor Inaba N16961) GN=hflK PE=3 SV=1	sp|Q9KV09|HFLK_VIBCH	44 kDa	0	0	0	0	0	0	0	0	0	0	0	0	0	0	0	0
28	Trypsin OS=Sus scrofa PE=1 SV=1	sp|P00761|TRYP_CON-PIG	24 kDa	0	0	0	0	0	0	0	0	0	0	0	0	0	0	0	0
29	30S ribosomal protein S3 OS=Vibrio cholerae serotype O1 (strain ATCC 39315 / El Tor Inaba N16961) GN=rpsC PE=3 SV=1	sp|Q9KNZ0|RS3_VIBCH	26 kDa	0	0	0	0	0	0	0	0	0	0	0	0	0	0	0	0
30	Keratin, type II cytoskeletal 8 OS=Homo sapiens GN=KRT8 PE=1 SV=7	sp|P05787|K2C8_CON-HUMAN	54 kDa	0	0	0	0	0	0	0	0	0	0	0	0	0	0	0	0
31	Cell division protein FtsZ OS=Vibrio cholerae serotype O1 (strain ATCC 39315 / El Tor Inaba N16961) GN=ftsZ PE=3 SV=1	tr|Q9KPH1|Q9KPH1_VIBCH	42 kDa	0	0	0	0	0	0	0	0	0	0	0	0	0	0	0	0
32	Desmoplakin OS=Homo sapiens GN=DSP PE=1 SV=3	sp|P15924|DESP_CON-HUMAN	332 kDa	0	0	0	0	0	0	0	0	0	0	0	0	0	0	0	0
33	DNA-directed RNA polymerase subunit beta' OS=Vibrio cholerae serotype O1 (strain ATCC 39315 / El Tor Inaba N16961) GN=rpoC PE=3 SV=1	sp|Q9KV29|RPOC_VIBCH	155 kDa	0	0	0	0	0	0	0	0	0	0	0	0	0	0	0	0
34	Translation initiation factor IF-2 OS=Vibrio cholerae serotype O1 (strain ATCC 39315 / El Tor Inaba N16961) GN=infB PE=3 SV=1	sp|Q9KU80|IF2_VIBCH	99 kDa	0	0	0	0	0	0	0	0	0	0	0	0	0	0	0	0
35	Keratin, type I cytoskeletal 10 OS=Homo sapiens GN=KRT10 PE=1 SV=6	sp|P13645|K1C10_CON-HUMAN	59 kDa	0	0	0	0	0	0	0	0	0	0	0	0	0	0	0	0
36	Flagellar hook protein FlgE OS=Vibrio cholerae serotype O1 (strain ATCC 39315 / El Tor Inaba N16961) GN=VC_2197 PE=3 SV=1	tr|Q9KQ10|Q9KQ10_VIBCH	47 kDa	0	0	0	0	0	0	0	0	0	0	0	0	0	0	0	0
37	Keratin, type I cytoskeletal 14 OS=Homo sapiens GN=KRT14 PE=1 SV=4	sp|P02533|K1C14_CON-HUMAN	52 kDa	0	0	0	0	0	0	0	0	0	0	0	0	0	0	0	0
38	Elongation factor Tu-B OS=Vibrio cholerae serotype O1 (strain ATCC 39315 / El Tor Inaba N16961) GN=tufB PE=3 SV=1	sp|Q9KUZ6|EFTU2_VIBCH	43 kDa	0	0	0	0	0	0	0	0	0	0	0	0	0	0	0	0
39	Guanosine-3',5'-bis(diphosphate) 3'-pyrophosphohydrolase OS=Vibrio cholerae serotype O1 (strain ATCC 39315 / El Tor Inaba N16961) GN=spoT PE=1 SV=1	sp|Q9KNM2|SPOT_VIBCH	79 kDa	0	0	0	0	0	0	0	0	0	0	0	0	0	0	0	0
40	Elongation factor 4 OS=Vibrio cholerae serotype O1 (strain ATCC 39315 / El Tor Inaba N16961) GN=lepA PE=3 SV=1	sp|Q9KPB0|LEPA_VIBCH	66 kDa	0	0	0	0	0	0	0	0	0	0	0	0	0	0	0	0
41	Keratin, type II cytoskeletal 5 OS=Homo sapiens GN=KRT5 PE=1 SV=3	sp|P13647|K2C5_CON-HUMAN	62 kDa	0	0	0	0	0	0	0	0	0	0	0	0	0	0	0	0
42	Elongation factor G 2 OS=Vibrio cholerae serotype O1 (strain ATCC 39315 / El Tor Inaba N16961) GN=fusA2 PE=3 SV=1	sp|Q9KPM5|EFG2_VIBCH	76 kDa	0	0	0	0	0	0	0	0	0	0	0	0	0	0	0	0
43	Serum albumin OS=Bos taurus GN=ALB PE=1 SV=4	sp|P02769|ALBU_CON-BOVIN	69 kDa	0	0	0	0	0	0	0	0	0	0	0	0	0	0	0	0
44	Acyl protein synthase/acyl-CoA reductase RfbN OS=Vibrio cholerae serotype O1 (strain ATCC 39315 / El Tor Inaba N16961) GN=VC_0251 PE=4 SV=1	tr|Q9KV99|Q9KV99_VIBCH	92 kDa	0	0	0	0	0	0	0	0	0	0	0	0	0	0	0	0
45	Chaperone protein DnaK OS=Vibrio cholerae serotype O1 (strain ATCC 39315 / El Tor Inaba N16961) GN=dnaK PE=3 SV=2	sp|O34241|DNAK_VIBCH	69 kDa	0	0	0	0	0	0	0	0	0	0	0	0	0	0	0	0
46	50S ribosomal protein L2 OS=Vibrio cholerae serotype O1 (strain ATCC 39315 / El Tor Inaba N16961) GN=rplB PE=3 SV=1	sp|Q9KNY7|RL2_VIBCH	30 kDa	0	0	0	0	0	0	0	0	0	0	0	0	0	0	0	0
47	Lon protease OS=Vibrio cholerae serotype O1 (strain ATCC 39315 / El Tor Inaba N16961) GN=lon PE=2 SV=1	tr|Q9KQS8|Q9KQS8_VIBCH	88 kDa	0	0	0	0	0	0	0	0	0	0	0	0	0	0	0	0
48	Ribonuclease E OS=Vibrio cholerae serotype O1 (strain ATCC 39315 / El Tor Inaba N16961) GN=rne PE=3 SV=1	tr|Q9KQG8|Q9KQG8_VIBCH	118 kDa	0	0	0	0	0	0	0	0	0	0	0	0	0	0	0	0
49	30S ribosomal protein S4 OS=Vibrio cholerae serotype O1 (strain ATCC 39315 / El Tor Inaba N16961) GN=rpsD PE=3 SV=1	sp|Q9KP07|RS4_VIBCH	23 kDa	0	0	0	0	0	0	0	0	0	0	0	0	0	0	0	0
50	Flagellin A OS=Vibrio cholerae serotype O1 (strain ATCC 39315 / El Tor Inaba N16961) GN=flaA PE=3 SV=1	sp|P0C6C3|FLAA_VIBCH	40 kDa	0	0	0	0	0	0	0	0	0	0	0	0	0	0	0	0
51	Flagellar hook-associated protein 2 OS=Vibrio cholerae serotype O1 (strain ATCC 39315 / El Tor Inaba N16961) GN=fliD PE=3 SV=1	sp|Q9KQ63|FLID_VIBCH	72 kDa	0	0	0	0	0	0	0	0	0	0	0	0	0	0	0	0
52	60 kDa chaperonin 1 OS=Vibrio cholerae serotype O1 (strain ATCC 39315 / El Tor Inaba N16961) GN=groL1 PE=3 SV=1	sp|Q9KNR7|CH601_VIBCH	57 kDa	0	0	0	0	0	0	0	0	0	0	0	0	0	0	0	0
53	ATP-dependent RNA helicase DeaD OS=Vibrio cholerae serotype O1 (strain ATCC 39315 / El Tor Inaba N16961) GN=deaD PE=3 SV=1	tr|Q9KLE2|Q9KLE2_VIBCH	74 kDa	0	0	0	0	0	0	0	0	0	0	0	0	0	0	0	0
54	Multifunctional-autoprocessing repeats-in-toxin OS=Vibrio cholerae serotype O1 (strain ATCC 39315 / El Tor Inaba N16961) GN=rtxA PE=1 SV=2	sp|Q9KS12|MARTX_VIBCH	485 kDa	0	0	0	0	0	0	0	0	0	0	0	0	0	0	0	0
55	Formate acetyltransferase OS=Vibrio cholerae serotype O1 (strain ATCC 39315 / El Tor Inaba N16961) GN=VC_1866 PE=4 SV=1	tr|Q9KQY1|Q9KQY1_VIBCH	88 kDa	0	0	0	0	0	0	0	0	0	0	0	0	0	0	0	0
56	Keratin, type II cytoskeletal 7 OS=Pan troglodytes GN=KRT7 PE=2 SV=1	sp|A5A6N0|K2C7_CON-PANTR	51 kDa	0	0	0	0	0	0	0	0	0	0	0	0	0	0	0	0
57	RfbL protein OS=Vibrio cholerae serotype O1 (strain ATCC 39315 / El Tor Inaba N16961) GN=VC_0249 PE=4 SV=1	tr|H9L4Q1|H9L4Q1_VIBCH	53 kDa	0	0	0	0	0	0	0	0	0	0	0	0	0	0	0	0
58	ATP-dependent RNA helicase SrmB OS=Vibrio cholerae serotype O1 (strain ATCC 39315 / El Tor Inaba N16961) GN=srmB PE=3 SV=1	tr|Q9KU63|Q9KU63_VIBCH	48 kDa	0	0	0	0	0	0	0	0	0	0	0	0	0	0	0	0
59	Ribonuclease R OS=Vibrio cholerae serotype O1 (strain ATCC 39315 / El Tor Inaba N16961) GN=rnr PE=3 SV=1	sp|Q9KNY1|RNR_VIBCH	93 kDa	0	0	0	0	0	0	0	0	0	0	0	0	0	0	0	0
60	Envoplakin OS=Homo sapiens GN=EVPL PE=1 SV=3	sp|Q92817|EVPL_CON-HUMAN	232 kDa	0	0	0	0	0	0	0	0	0	0	0	0	0	0	0	0
61	Protease DO OS=Vibrio cholerae serotype O1 (strain ATCC 39315 / El Tor Inaba N16961) GN=VC_0566 PE=4 SV=1	tr|Q9KUF5|Q9KUF5_VIBCH	48 kDa	0	0	0	0	0	0	0	0	0	0	0	0	0	0	0	0
62	GTP-binding protein TypA OS=Vibrio cholerae serotype O1 (strain ATCC 39315 / El Tor Inaba N16961) GN=VC_2744 PE=4 SV=1	tr|Q9KNJ4|Q9KNJ4_VIBCH	67 kDa	0	0	0	0	0	0	0	0	0	0	0	0	0	0	0	0
63	Lysine decarboxylase, inducible OS=Vibrio cholerae serotype O1 (strain ATCC 39315 / El Tor Inaba N16961) GN=VC_0281 PE=4 SV=1	tr|Q9KV75|Q9KV75_VIBCH	83 kDa	0	0	0	0	0	0	0	0	0	0	0	0	0	0	0	0
64	Poly(A) polymerase I OS=Vibrio cholerae serotype O1 (strain ATCC 39315 / El Tor Inaba N16961) GN=pcnB PE=3 SV=1	tr|Q9KUC8|Q9KUC8_VIBCH	53 kDa	0	0	0	0	0	0	0	0	0	0	0	0	0	0	0	0
65	Uncharacterized protein OS=Vibrio cholerae serotype O1 (strain ATCC 39315 / El Tor Inaba N16961) GN=VC_1321 PE=4 SV=1	tr|Q9KSD7|Q9KSD7_VIBCH	116 kDa	0	0	0	0	0	0	0	0	0	0	0	0	0	0	0	0
66	ATP-dependent RNA helicase, DEAD box family OS=Vibrio cholerae serotype O1 (strain ATCC 39315 / El Tor Inaba N16961) GN=VC_A0768 PE=3 SV=1	tr|Q9KLH6|Q9KLH6_VIBCH	47 kDa	0	0	0	0	0	0	0	0	0	0	0	0	0	0	0	0
67	Flagellin B OS=Vibrio cholerae serotype O1 (strain ATCC 39315 / El Tor Inaba N16961) GN=flaB PE=3 SV=1	sp|P0C6C4|FLAB_VIBCH	40 kDa	0	0	0	0	0	0	0	0	0	0	0	0	0	0	0	0
68	30S ribosomal protein S5 OS=Vibrio cholerae serotype O1 (strain ATCC 39315 / El Tor Inaba N16961) GN=rpsE PE=3 SV=1	sp|Q9KP01|RS5_VIBCH	18 kDa	0	0	0	0	0	0	0	0	0	0	0	0	0	0	0	0
69	ATP-dependent RNA helicase, DEAD box family OS=Vibrio cholerae serotype O1 (strain ATCC 39315 / El Tor Inaba N16961) GN=VC_A0061 PE=3 SV=1	tr|Q9KNA4|Q9KNA4_VIBCH	50 kDa	0	0	0	0	0	0	0	0	0	0	0	0	0	0	0	0
70	Dihydrolipoyllysine-residue succinyltransferase component of 2-oxoglutarate dehydrogenase complex OS=Vibrio cholerae serotype O1 (strain ATCC 39315 / El Tor Inaba N16961) GN=VC_2086 PE=3 SV=1	tr|Q9KQB4|Q9KQB4_VIBCH	44 kDa	0	0	0	0	0	0	0	0	0	0	0	0	0	0	0	0
71	Polyribonucleotide nucleotidyltransferase OS=Vibrio cholerae serotype O1 (strain ATCC 39315 / El Tor Inaba N16961) GN=pnp PE=3 SV=1	sp|Q9KU76|PNP_VIBCH	77 kDa	0	0	0	0	0	0	0	0	0	0	0	0	0	0	0	0
72	Chromosome partition protein MukB OS=Vibrio cholerae serotype O1 (strain ATCC 39315 / El Tor Inaba N16961) GN=mukB PE=3 SV=1	sp|Q9KRC8|MUKB_VIBCH	170 kDa	0	0	0	0	0	0	0	0	0	0	0	0	0	0	0	0
73	Glutamine synthetase OS=Vibrio cholerae serotype O1 (strain ATCC 39315 / El Tor Inaba N16961) GN=glnA PE=3 SV=1	sp|Q9KNJ2|GLNA_VIBCH	52 kDa	0	0	0	0	0	0	0	0	0	0	0	0	0	0	0	0
74	Transcription-repair-coupling factor OS=Vibrio cholerae serotype O1 (strain ATCC 39315 / El Tor Inaba N16961) GN=mfd PE=3 SV=1	tr|Q9KQW2|Q9KQW2_VIBCH	130 kDa	0	0	0	0	0	0	0	0	0	0	0	0	0	0	0	0
75	NADH dehydrogenase OS=Vibrio cholerae serotype O1 (strain ATCC 39315 / El Tor Inaba N16961) GN=VC_1890 PE=4 SV=1	tr|Q9KQV8|Q9KQV8_VIBCH	48 kDa	0	0	0	0	0	0	0	0	0	0	0	0	0	0	0	0
76	CTP synthase OS=Vibrio cholerae serotype O1 (strain ATCC 39315 / El Tor Inaba N16961) GN=pyrG PE=3 SV=3	sp|Q9KPC4|PYRG_VIBCH	60 kDa	0	0	0	0	0	0	0	0	0	0	0	0	0	0	0	0
77	DNA gyrase subunit B OS=Vibrio cholerae serotype O1 (strain ATCC 39315 / El Tor Inaba N16961) GN=gyrB PE=3 SV=1	sp|Q9KVX3|GYRB_VIBCH	90 kDa	0	0	0	0	0	0	0	0	0	0	0	0	0	0	0	0
78	DNA-directed RNA polymerase subunit beta OS=Vibrio cholerae serotype O1 (strain ATCC 39315 / El Tor Inaba N16961) GN=rpoB PE=1 SV=2	sp|Q9KV30|RPOB_VIBCH	149 kDa	0	0	0	0	0	0	0	0	0	0	0	0	0	0	0	0
79	Uncharacterized protein OS=Vibrio cholerae serotype O1 (strain ATCC 39315 / El Tor Inaba N16961) GN=VC_A0079 PE=4 SV=1	tr|Q9KN86|Q9KN86_VIBCH	48 kDa	0	0	0	0	0	0	0	0	0	0	0	0	0	0	0	0
80	Uncharacterized protein OS=Vibrio cholerae serotype O1 (strain ATCC 39315 / El Tor Inaba N16961) GN=VC_0239 PE=4 SV=1	tr|Q9KVA7|Q9KVA7_VIBCH	67 kDa	0	0	0	0	0	0	0	0	0	0	0	0	0	0	0	0
81	Ribosomal protein S6 modification protein-related protein OS=Vibrio cholerae serotype O1 (strain ATCC 39315 / El Tor Inaba N16961) GN=VC_2333 PE=4 SV=1	tr|Q9KPN3|Q9KPN3_VIBCH	56 kDa	0	0	0	0	0	0	0	0	0	0	0	0	0	0	0	0
82	Transcription termination factor Rho OS=Vibrio cholerae serotype O1 (strain ATCC 39315 / El Tor Inaba N16961) GN=rho PE=3 SV=1	tr|Q9KV50|Q9KV50_VIBCH	47 kDa	0	0	0	0	0	0	0	0	0	0	0	0	0	0	0	0
83	Ribosomal RNA large subunit methyltransferase K/L OS=Vibrio cholerae serotype O1 (strain ATCC 39315 / El Tor Inaba N16961) GN=rlmL PE=3 SV=1	sp|Q9KRZ5|RLMKL_VIBCH	80 kDa	0	0	0	0	0	0	0	0	0	0	0	0	0	0	0	0
84	Putative mannose-1-phosphate guanylyltransferase OS=Vibrio cholerae serotype O1 (strain ATCC 39315 / El Tor Inaba N16961) GN=rfbA PE=3 SV=2	sp|Q07024|RFBA_VIBCH	52 kDa	0	0	0	0	0	0	0	0	0	0	0	0	0	0	0	0
85	ATP-dependent helicase HrpA OS=Vibrio cholerae serotype O1 (strain ATCC 39315 / El Tor Inaba N16961) GN=VC_1382 PE=4 SV=1	tr|Q9KS77|Q9KS77_VIBCH	150 kDa	0	0	0	0	0	0	0	0	0	0	0	0	0	0	0	0
86	2-oxoglutarate dehydrogenase, E1 component OS=Vibrio cholerae serotype O1 (strain ATCC 39315 / El Tor Inaba N16961) GN=VC_2087 PE=4 SV=1	tr|Q9KQB3|Q9KQB3_VIBCH	105 kDa	0	0	0	0	0	0	0	0	0	0	0	0	0	0	0	0
87	Signal recognition particle protein OS=Vibrio cholerae serotype O1 (strain ATCC 39315 / El Tor Inaba N16961) GN=ffh PE=3 SV=1	tr|Q9KUG1|Q9KUG1_VIBCH	50 kDa	0	0	0	0	0	0	0	0	0	0	0	0	0	0	0	0
88	Trigger factor OS=Vibrio cholerae serotype O1 (strain ATCC 39315 / El Tor Inaba N16961) GN=tig PE=1 SV=1	sp|Q9KQS5|TIG_VIBCH	48 kDa	0	0	0	0	0	0	0	0	0	0	0	0	0	0	0	0
89	50S ribosomal protein L15 OS=Vibrio cholerae serotype O1 (strain ATCC 39315 / El Tor Inaba N16961) GN=rplO PE=3 SV=1	sp|Q9KP03|RL15_VIBCH	15 kDa	0	0	0	0	0	0	0	0	0	0	0	0	0	0	0	0
90	Uncharacterized protein OS=Vibrio cholerae serotype O1 (strain ATCC 39315 / El Tor Inaba N16961) GN=VC_1492 PE=4 SV=1	tr|Q9KRZ1|Q9KRZ1_VIBCH	184 kDa	0	0	0	0	0	0	0	0	0	0	0	0	0	0	0	0
91	50S ribosomal protein L4 OS=Vibrio cholerae serotype O1 (strain ATCC 39315 / El Tor Inaba N16961) GN=rplD PE=3 SV=1	sp|Q9KNY5|RL4_VIBCH	22 kDa	0	0	0	0	0	0	0	0	0	0	0	0	0	0	0	0
92	Uncharacterized protein OS=Vibrio cholerae serotype O1 (strain ATCC 39315 / El Tor Inaba N16961) GN=VC_0630 PE=4 SV=1	tr|Q9KU93|Q9KU93_VIBCH	49 kDa	0	0	0	0	0	0	0	0	0	0	0	0	0	0	0	0
93	50S ribosomal protein L6 OS=Vibrio cholerae serotype O1 (strain ATCC 39315 / El Tor Inaba N16961) GN=rplF PE=3 SV=1	sp|Q9KNZ9|RL6_VIBCH	19 kDa	0	0	0	0	0	0	0	0	0	0	0	0	0	0	0	0
94	GTPase HflX OS=Vibrio cholerae serotype O1 (strain ATCC 39315 / El Tor Inaba N16961) GN=hflX PE=3 SV=1	tr|Q9KV10|Q9KV10_VIBCH	49 kDa	0	0	0	0	0	0	0	0	0	0	0	0	0	0	0	0
95	Keratin, type II cytoskeletal 1 OS=Homo sapiens GN=KRT1 PE=1 SV=6	sp|P04264|K2C1_CON-HUMAN	66 kDa	0	0	0	0	0	0	0	0	0	0	0	0	0	0	0	0
96	Phosphate acetyltransferase OS=Vibrio cholerae serotype O1 (strain ATCC 39315 / El Tor Inaba N16961) GN=pta PE=3 SV=1	sp|Q9KT08|PTA_VIBCH	77 kDa	0	0	0	0	0	0	0	0	0	0	0	0	0	0	0	0
97	50S ribosomal protein L5 OS=Vibrio cholerae serotype O1 (strain ATCC 39315 / El Tor Inaba N16961) GN=rplE PE=3 SV=1	sp|Q9KNZ6|RL5_VIBCH	20 kDa	0	0	0	0	0	0	0	0	0	0	0	0	0	0	0	0
98	Sensor histidine kinase OS=Vibrio cholerae serotype O1 (strain ATCC 39315 / El Tor Inaba N16961) GN=VC_A0565 PE=1 SV=1	tr|Q9KM24|Q9KM24_VIBCH	57 kDa	0	0	0	0	0	0	0	0	0	0	0	0	0	0	0	0
99	GTPase Der OS=Vibrio cholerae serotype O1 (strain ATCC 39315 / El Tor Inaba N16961) GN=der PE=3 SV=1	sp|Q9KTW7|DER_VIBCH	56 kDa	0	0	0	0	0	0	0	0	0	0	0	0	0	0	0	0
100	Histidine kinase OS=Vibrio cholerae serotype O1 (strain ATCC 39315 / El Tor Inaba N16961) GN=VC_0622 PE=4 SV=1	tr|Q9KUA1|Q9KUA1_VIBCH	133 kDa	0	0	0	0	0	0	0	0	0	0	0	0	0	0	0	0
101	Aldehyde-alcohol dehydrogenase OS=Vibrio cholerae serotype O1 (strain ATCC 39315 / El Tor Inaba N16961) GN=VC_2033 PE=3 SV=1	tr|Q9KQG5|Q9KQG5_VIBCH	96 kDa	0	0	0	0	0	0	0	0	0	0	0	0	0	0	0	0
102	Uncharacterized protein OS=Vibrio cholerae serotype O1 (strain ATCC 39315 / El Tor Inaba N16961) GN=VC_2207 PE=4 SV=1	tr|Q9KQ00|Q9KQ00_VIBCH	25 kDa	0	0	0	0	0	0	0	0	0	0	0	0	0	0	0	0
103	3-ketoacyl-CoA thiolase OS=Vibrio cholerae serotype O1 (strain ATCC 39315 / El Tor Inaba N16961) GN=fadI PE=3 SV=2	sp|Q9KT59|FADI_VIBCH	46 kDa	0	0	0	0	0	0	0	0	0	0	0	0	0	0	0	0
104	RfbG protein OS=Vibrio cholerae serotype O1 (strain ATCC 39315 / El Tor Inaba N16961) GN=VC_0245 PE=4 SV=1	tr|Q9KVA4|Q9KVA4_VIBCH	53 kDa	0	0	0	0	0	0	0	0	0	0	0	0	0	0	0	0
105	Chaperone protein DnaJ OS=Vibrio cholerae serotype O1 (strain ATCC 39315 / El Tor Inaba N16961) GN=dnaJ PE=3 SV=2	sp|O34242|DNAJ_VIBCH	41 kDa	0	0	0	0	0	0	0	0	0	0	0	0	0	0	0	0
106	DNA topoisomerase 4 subunit A OS=Vibrio cholerae serotype O1 (strain ATCC 39315 / El Tor Inaba N16961) GN=parC PE=3 SV=1	tr|Q9KPE0|Q9KPE0_VIBCH	85 kDa	0	0	0	0	0	0	0	0	0	0	0	0	0	0	0	0
107	Phosphomannomutase OS=Vibrio cholerae serotype O1 (strain ATCC 39315 / El Tor Inaba N16961) GN=rfbB PE=3 SV=1	sp|Q06951|RFBB_VIBCH	52 kDa	0	0	0	0	0	0	0	0	0	0	0	0	0	0	0	0
108	Type I restriction enzyme HsdR, putative OS=Vibrio cholerae serotype O1 (strain ATCC 39315 / El Tor Inaba N16961) GN=VC_1765 PE=4 SV=1	tr|Q9KR78|Q9KR78_VIBCH	117 kDa	0	0	0	0	0	0	0	0	0	0	0	0	0	0	0	0
109	Flagellar hook-associated protein FlgM OS=Vibrio cholerae serotype O1 (strain ATCC 39315 / El Tor Inaba N16961) GN=VC_2191 PE=4 SV=1	tr|Q9KQ16|Q9KQ16_VIBCH	69 kDa	0	0	0	0	0	0	0	0	0	0	0	0	0	0	0	0
110	Protein translocase subunit SecD OS=Vibrio cholerae serotype O1 (strain ATCC 39315 / El Tor Inaba N16961) GN=secD PE=3 SV=1	tr|Q9KTY7|Q9KTY7_VIBCH	67 kDa	0	0	0	0	0	0	0	0	0	0	0	0	0	0	0	0
111	RNA polymerase sigma factor RpoD OS=Vibrio cholerae serotype O1 (strain ATCC 39315 / El Tor Inaba N16961) GN=rpoD PE=3 SV=1	tr|Q9KUK1|Q9KUK1_VIBCH	71 kDa	0	0	0	0	0	0	0	0	0	0	0	0	0	0	0	0
112	Keratin, type II cytoskeletal 6A OS=Homo sapiens GN=KRT6A PE=1 SV=3	sp|P02538|K2C6A_CON-HUMAN (+1)	60 kDa	0	0	0	0	0	0	0	0	0	0	0	0	0	0	0	0
113	Asparagine--tRNA ligase OS=Vibrio cholerae serotype O1 (strain ATCC 39315 / El Tor Inaba N16961) GN=asnS PE=3 SV=2	sp|Q9KSF9|SYN_VIBCH	52 kDa	0	0	0	0	0	0	0	0	0	0	0	0	0	0	0	0
114	Glycogen phosphorylase, muscle form OS=Oryctolagus cuniculus GN=PYGM PE=1 SV=3	sp|P00489|PYGM_RABIT	97 kDa	0	0	0	0	0	0	0	0	0	0	0	0	0	0	0	0
115	Succinate dehydrogenase flavoprotein subunit OS=Vibrio cholerae serotype O1 (strain ATCC 39315 / El Tor Inaba N16961) GN=VC_2089 PE=3 SV=1	tr|Q9KQB1|Q9KQB1_VIBCH	65 kDa	0	0	0	0	0	0	0	0	0	0	0	0	0	0	0	0
116	GTP pyrophosphokinase OS=Vibrio cholerae serotype O1 (strain ATCC 39315 / El Tor Inaba N16961) GN=VC_2451 PE=3 SV=1	tr|H9L4Q9|H9L4Q9_VIBCH	84 kDa	0	0	0	0	0	0	0	0	0	0	0	0	0	0	0	0
117	UPF0313 protein VC_1711 OS=Vibrio cholerae serotype O1 (strain ATCC 39315 / El Tor Inaba N16961) GN=VC_1711 PE=3 SV=1	sp|Q9KRD1|Y1711_VIBCH	88 kDa	0	0	0	0	0	0	0	0	0	0	0	0	0	0	0	0
118	Dihydrolipoyl dehydrogenase OS=Vibrio cholerae serotype O1 (strain ATCC 39315 / El Tor Inaba N16961) GN=lpd PE=3 SV=1	sp|Q9KPF6|DLDH_VIBCH	51 kDa	0	0	0	0	0	0	0	0	0	0	0	0	0	0	0	0
119	Protease, insulinase family/protease, insulinase family OS=Vibrio cholerae serotype O1 (strain ATCC 39315 / El Tor Inaba N16961) GN=VC_0554 PE=3 SV=1	tr|Q9KUG7|Q9KUG7_VIBCH	106 kDa	0	0	0	0	0	0	0	0	0	0	0	0	0	0	0	0
120	DNA-directed RNA polymerase subunit beta' OS=Vibrio cholerae serotype O1 (strain ATCC 39315 / El Tor Inaba N16961) GN=rpoC PE=3 SV=1	REV_sp|Q9KV29|RPOC_VIBCH	155 kDa	0	0	0	0	0	0	0	0	0	0	0	0	0	0	0	0
121	AsmA protein OS=Vibrio cholerae serotype O1 (strain ATCC 39315 / El Tor Inaba N16961) GN=VC_1039 PE=4 SV=1	tr|Q9KT66|Q9KT66_VIBCH	75 kDa	0	0	0	0	0	0	0	0	0	0	0	0	0	0	0	0
122	Type II secretion system protein E OS=Vibrio cholerae serotype O1 (strain ATCC 39315 / El Tor Inaba N16961) GN=epsE PE=1 SV=1	sp|P37093|GSPE_VIBCH	56 kDa	0	0	0	0	0	0	0	0	0	0	0	0	0	0	0	0
123	Spermidine/putrescine import ATP-binding protein PotA OS=Vibrio cholerae serotype O1 (strain ATCC 39315 / El Tor Inaba N16961) GN=potA PE=3 SV=1	sp|Q9KS33|POTA_VIBCH	43 kDa	0	0	0	0	0	0	0	0	0	0	0	0	0	0	0	0
124	Outer membrane protein TolC OS=Vibrio cholerae serotype O1 (strain ATCC 39315 / El Tor Inaba N16961) GN=tolC PE=1 SV=1	sp|Q9K2Y1|TOLC_VIBCH	48 kDa	0	0	0	0	0	0	0	0	0	0	0	0	0	0	0	0
125	Glutamate synthase, large subunit OS=Vibrio cholerae serotype O1 (strain ATCC 39315 / El Tor Inaba N16961) GN=VC_2373 PE=4 SV=1	tr|Q9KPJ4|Q9KPJ4_VIBCH	169 kDa	0	0	0	0	0	0	0	0	0	0	0	0	0	0	0	0
126	Multidrug resistance protein, putative OS=Vibrio cholerae serotype O1 (strain ATCC 39315 / El Tor Inaba N16961) GN=VC_0164 PE=4 SV=1	tr|Q9KVI2|Q9KVI2_VIBCH	112 kDa	0	0	0	0	0	0	0	0	0	0	0	0	0	0	0	0
127	DNA repair protein radA OS=Vibrio cholerae serotype O1 (strain ATCC 39315 / El Tor Inaba N16961) GN=VC_2343 PE=3 SV=1	tr|Q9KPM4|Q9KPM4_VIBCH	49 kDa	0	0	0	0	0	0	0	0	0	0	0	0	0	0	0	0
128	ATP-dependent Clp protease, ATP-binding subunit ClpA OS=Vibrio cholerae serotype O1 (strain ATCC 39315 / El Tor Inaba N16961) GN=VC_1144 PE=3 SV=1	tr|Q9KSW2|Q9KSW2_VIBCH	84 kDa	0	0	0	0	0	0	0	0	0	0	0	0	0	0	0	0
129	CDP-diacylglycerol--serine O-phosphatidyltransferase OS=Vibrio cholerae serotype O1 (strain ATCC 39315 / El Tor Inaba N16961) GN=VC_0315 PE=3 SV=1	tr|Q9KV43|Q9KV43_VIBCH	51 kDa	0	0	0	0	0	0	0	0	0	0	0	0	0	0	0	0
130	Na(+)-translocating NADH-quinone reductase subunit A OS=Vibrio cholerae serotype O1 (strain ATCC 39315 / El Tor Inaba N16961) GN=nqrA PE=1 SV=2	sp|Q9KPS1|NQRA_VIBCH	49 kDa	0	0	0	0	0	0	0	0	0	0	0	0	0	0	0	0
131	Pyruvate kinase OS=Vibrio cholerae serotype O1 (strain ATCC 39315 / El Tor Inaba N16961) GN=VC_0485 PE=3 SV=1	tr|Q9KUN0|Q9KUN0_VIBCH	50 kDa	0	0	0	0	0	0	0	0	0	0	0	0	0	0	0	0
132	Cytosol aminopeptidase OS=Vibrio cholerae serotype O1 (strain ATCC 39315 / El Tor Inaba N16961) GN=pepA PE=3 SV=1	sp|P0C6E1|AMPA_VIBCH	55 kDa	0	0	0	0	0	0	0	0	0	0	0	0	0	0	0	0
133	Penicillin-binding protein 1B OS=Vibrio cholerae serotype O1 (strain ATCC 39315 / El Tor Inaba N16961) GN=mrcB PE=3 SV=1	sp|Q9KUC0|PBPB_VIBCH	87 kDa	0	0	0	0	0	0	0	0	0	0	0	0	0	0	0	0
134	Coenzyme A biosynthesis bifunctional protein CoaBC OS=Vibrio cholerae serotype O1 (strain ATCC 39315 / El Tor Inaba N16961) GN=coaBC PE=3 SV=1	sp|Q9KVD1|COABC_VIBCH	43 kDa	0	0	0	0	0	0	0	0	0	0	0	0	0	0	0	0
135	ATP-dependent protease ATPase subunit HslU OS=Vibrio cholerae serotype O1 (strain ATCC 39315 / El Tor Inaba N16961) GN=hslU PE=3 SV=1	sp|Q9KNQ7|HSLU_VIBCH	50 kDa	0	0	0	0	0	0	0	0	0	0	0	0	0	0	0	0
136	Protein translocase subunit SecY OS=Vibrio cholerae serotype O1 (strain ATCC 39315 / El Tor Inaba N16961) GN=secY PE=3 SV=2	sp|P78283|SECY_VIBCH	49 kDa	0	0	0	0	0	0	0	0	0	0	0	0	0	0	0	0
137	UDP-N-acetylglucosamine 1-carboxyvinyltransferase OS=Vibrio cholerae serotype O1 (strain ATCC 39315 / El Tor Inaba N16961) GN=murA PE=1 SV=1	sp|Q9KP62|MURA_VIBCH	45 kDa	0	0	0	0	0	0	0	0	0	0	0	0	0	0	0	0
138	Flagellar hook-associated protein FlgL OS=Vibrio cholerae serotype O1 (strain ATCC 39315 / El Tor Inaba N16961) GN=VC_2190 PE=4 SV=1	tr|Q9KQ17|Q9KQ17_VIBCH	45 kDa	0	0	0	0	0	0	0	0	0	0	0	0	0	0	0	0
139	Uncharacterized protein OS=Vibrio cholerae serotype O1 (strain ATCC 39315 / El Tor Inaba N16961) GN=VC_1505 PE=4 SV=1	tr|Q9KRX8|Q9KRX8_VIBCH	34 kDa	0	0	0	0	0	0	0	0	0	0	0	0	0	0	0	0
140	Uncharacterized protein OS=Vibrio cholerae serotype O1 (strain ATCC 39315 / El Tor Inaba N16961) GN=VC_A0544 PE=4 SV=1	tr|Q9KM45|Q9KM45_VIBCH	63 kDa	0	0	0	0	0	0	0	0	0	0	0	0	0	0	0	0
141	Phenylalanine--tRNA ligase beta subunit OS=Vibrio cholerae serotype O1 (strain ATCC 39315 / El Tor Inaba N16961) GN=pheT PE=3 SV=1	sp|Q9KSN6|SYFB_VIBCH	86 kDa	0	0	0	0	0	0	0	0	0	0	0	0	0	0	0	0
142	Cyclic di-GMP phosphodiesterase CdpA OS=Vibrio cholerae serotype O1 (strain ATCC 39315 / El Tor Inaba N16961) GN=cdpA PE=1 SV=1	sp|Q9KVL2|CDPA_VIBCH	94 kDa	0	0	0	0	0	0	0	0	0	0	0	0	0	0	0	0
143	tRNA sulfurtransferase OS=Vibrio cholerae serotype O1 (strain ATCC 39315 / El Tor Inaba N16961) GN=thiI PE=3 SV=2	sp|Q9KTK8|THII_VIBCH	54 kDa	0	0	0	0	0	0	0	0	0	0	0	0	0	0	0	0
144	Protein TolB OS=Vibrio cholerae serotype O1 (strain ATCC 39315 / El Tor Inaba N16961) GN=tolB PE=3 SV=1	sp|Q9KR11|TOLB_VIBCH	50 kDa	0	0	0	0	0	0	0	0	0	0	0	0	0	0	0	0
145	Cytoplasmic axial filament protein OS=Vibrio cholerae serotype O1 (strain ATCC 39315 / El Tor Inaba N16961) GN=VC_0419 PE=4 SV=1	tr|Q9KUU6|Q9KUU6_VIBCH	55 kDa	0	0	0	0	0	0	0	0	0	0	0	0	0	0	0	0
146	Acetyl-CoA carboxylase, biotin carboxylase OS=Vibrio cholerae serotype O1 (strain ATCC 39315 / El Tor Inaba N16961) GN=VC_0295 PE=4 SV=1	tr|Q9KV62|Q9KV62_VIBCH	49 kDa	0	0	0	0	0	0	0	0	0	0	0	0	0	0	0	0
147	30S ribosomal protein S10 OS=Vibrio cholerae serotype O1 (strain ATCC 39315 / El Tor Inaba N16961) GN=rpsJ PE=3 SV=1	sp|Q9KNY3|RS10_VIBCH	12 kDa	0	0	0	0	0	0	0	0	0	0	0	0	0	0	0	0
148	Glutamine--tRNA ligase OS=Vibrio cholerae serotype O1 (strain ATCC 39315 / El Tor Inaba N16961) GN=glnS PE=3 SV=1	sp|Q9KTA6|SYQ_VIBCH	64 kDa	0	0	0	0	0	0	0	0	0	0	0	0	0	0	0	0
149	Protein translocase subunit SecA OS=Vibrio cholerae serotype O1 (strain ATCC 39315 / El Tor Inaba N16961) GN=secA PE=3 SV=1	sp|Q9KPH4|SECA_VIBCH	102 kDa	0	0	0	0	0	0	0	0	0	0	0	0	0	0	0	0
150	Leucine--tRNA ligase OS=Vibrio cholerae serotype O1 (strain ATCC 39315 / El Tor Inaba N16961) GN=leuS PE=3 SV=2	sp|Q9KTE6|SYL_VIBCH	97 kDa	0	0	0	0	0	0	0	0	0	0	0	0	0	0	0	0
151	Flagellar M-ring protein OS=Vibrio cholerae serotype O1 (strain ATCC 39315 / El Tor Inaba N16961) GN=VC_2133 PE=3 SV=1	tr|Q9KQ69|Q9KQ69_VIBCH	64 kDa	0	0	0	0	0	0	0	0	0	0	0	0	0	0	0	0
152	Serine acetyltransferase OS=Vibrio cholerae serotype O1 (strain ATCC 39315 / El Tor Inaba N16961) GN=VC_2649 PE=1 SV=1	REV_tr|Q9KNT2|Q9KNT2_VIBCH	29 kDa	0	0	0	0	0	0	0	0	0	0	0	0	0	0	0	0
153	Bifunctional uridylyltransferase/uridylyl-removing enzyme OS=Vibrio cholerae serotype O1 (strain ATCC 39315 / El Tor Inaba N16961) GN=glnD PE=3 SV=2	sp|Q9KPV0|GLND_VIBCH	102 kDa	0	0	0	0	0	0	0	0	0	0	0	0	0	0	0	0
154	Keratin, type II cytoskeletal 71 OS=Homo sapiens GN=KRT71 PE=1 SV=3	sp|Q3SY84|K2C71_CON-HUMAN	57 kDa	0	0	0	0	0	0	0	0	0	0	0	0	0	0	0	0
155	Histidine kinase OS=Vibrio cholerae serotype O1 (strain ATCC 39315 / El Tor Inaba N16961) GN=VC_2453 PE=4 SV=1	tr|Q9KPC0|Q9KPC0_VIBCH	104 kDa	0	0	0	0	0	0	0	0	0	0	0	0	0	0	0	0
156	Uncharacterized protein OS=Vibrio cholerae serotype O1 (strain ATCC 39315 / El Tor Inaba N16961) GN=VC_A1085 PE=4 SV=1	tr|Q9KKL8|Q9KKL8_VIBCH	60 kDa	0	0	0	0	0	0	0	0	0	0	0	0	0	0	0	0
157	ATP-dependent RNA helicase DbpA OS=Vibrio cholerae serotype O1 (strain ATCC 39315 / El Tor Inaba N16961) GN=VC_2564 PE=3 SV=1	tr|Q9KP15|Q9KP15_VIBCH	50 kDa	0	0	0	0	0	0	0	0	0	0	0	0	0	0	0	0
158	Fatty acid oxidation complex subunit alpha OS=Vibrio cholerae serotype O1 (strain ATCC 39315 / El Tor Inaba N16961) GN=fadJ PE=3 SV=2	sp|Q9KT58|FADJ_VIBCH	77 kDa	0	0	0	0	0	0	0	0	0	0	0	0	0	0	0	0
159	Uncharacterized protein OS=Vibrio cholerae serotype O1 (strain ATCC 39315 / El Tor Inaba N16961) GN=VC_2716 PE=4 SV=1	tr|Q9KNL6|Q9KNL6_VIBCH	85 kDa	0	0	0	0	0	0	0	0	0	0	0	0	0	0	0	0
160	50S ribosomal protein L20 OS=Vibrio cholerae serotype O1 (strain ATCC 39315 / El Tor Inaba N16961) GN=rplT PE=3 SV=1	sp|P0A479|RL20_VIBCH	13 kDa	0	0	0	0	0	0	0	0	0	0	0	0	0	0	0	0
161	Aminopeptidase N OS=Vibrio cholerae serotype O1 (strain ATCC 39315 / El Tor Inaba N16961) GN=VC_1494 PE=4 SV=1	tr|Q9KRY9|Q9KRY9_VIBCH	98 kDa	0	0	0	0	0	0	0	0	0	0	0	0	0	0	0	0
162	30S ribosomal protein S9 OS=Vibrio cholerae serotype O1 (strain ATCC 39315 / El Tor Inaba N16961) GN=rpsI PE=3 SV=1	sp|Q9KUF0|RS9_VIBCH	15 kDa	0	0	0	0	0	0	0	0	0	0	0	0	0	0	0	0
163	tRNA (cmo5U34)-methyltransferase OS=Vibrio cholerae serotype O1 (strain ATCC 39315 / El Tor Inaba N16961) GN=cmoA PE=3 SV=1	sp|Q9KSU2|CMOA_VIBCH	28 kDa	0	0	0	0	0	0	0	0	0	0	0	0	0	0	0	0
164	RNA polymerase-associated protein RapA OS=Vibrio cholerae serotype O1 (strain ATCC 39315 / El Tor Inaba N16961) GN=rapA PE=3 SV=1	sp|Q9KP70|RAPA_VIBCH	109 kDa	0	0	0	0	0	0	0	0	0	0	0	0	0	0	0	0
165	Phosphoenolpyruvate carboxylase OS=Vibrio cholerae serotype O1 (strain ATCC 39315 / El Tor Inaba N16961) GN=ppc PE=3 SV=2	sp|Q9KNT4|CAPP_VIBCH	98 kDa	0	0	0	0	0	0	0	0	0	0	0	0	0	0	0	0
166	Anaerobic ribonucleoside-triphosphate reductase OS=Vibrio cholerae serotype O1 (strain ATCC 39315 / El Tor Inaba N16961) GN=VC_A0511 PE=4 SV=1	tr|Q9KM77|Q9KM77_VIBCH	80 kDa	0	0	0	0	0	0	0	0	0	0	0	0	0	0	0	0
167	Type II secretion system protein D OS=Vibrio cholerae serotype O1 (strain ATCC 39315 / El Tor Inaba N16961) GN=epsD PE=3 SV=2	sp|P45779|GSPD_VIBCH	73 kDa	0	0	0	0	0	0	0	0	0	0	0	0	0	0	0	0
168	Protein HflC OS=Vibrio cholerae serotype O1 (strain ATCC 39315 / El Tor Inaba N16961) GN=hflC PE=3 SV=1	sp|Q9KV08|HFLC_VIBCH	37 kDa	0	0	0	0	0	0	0	0	0	0	0	0	0	0	0	0
169	DNA mismatch repair protein MutL OS=Vibrio cholerae serotype O1 (strain ATCC 39315 / El Tor Inaba N16961) GN=mutL PE=3 SV=1	sp|Q9KV13|MUTL_VIBCH	73 kDa	0	0	0	0	0	0	0	0	0	0	0	0	0	0	0	0
170	Protein RecA OS=Vibrio cholerae serotype O1 (strain ATCC 39315 / El Tor Inaba N16961) GN=recA PE=3 SV=1	sp|P45383|RECA_VIBCH	38 kDa	0	0	0	0	0	0	0	0	0	0	0	0	0	0	0	0
171	Maltose/maltodextrin import ATP-binding protein MalK OS=Vibrio cholerae serotype O1 (strain ATCC 39315 / El Tor Inaba N16961) GN=malK PE=3 SV=1	sp|Q9KL04|MALK_VIBCH	41 kDa	0	0	0	0	0	0	0	0	0	0	0	0	0	0	0	0
172	Carbamoyl-phosphate synthase large chain OS=Vibrio cholerae serotype O1 (strain ATCC 39315 / El Tor Inaba N16961) GN=carB PE=3 SV=1	sp|Q9KPH9|CARB_VIBCH	118 kDa	0	0	0	0	0	0	0	0	0	0	0	0	0	0	0	0
173	Methionine--tRNA ligase OS=Vibrio cholerae serotype O1 (strain ATCC 39315 / El Tor Inaba N16961) GN=metG PE=3 SV=2	sp|Q9KT69|SYM_VIBCH	77 kDa	0	0	0	0	0	0	0	0	0	0	0	0	0	0	0	0
174	3-deoxy-D-manno-octulosonic-acid transferase OS=Vibrio cholerae serotype O1 (strain ATCC 39315 / El Tor Inaba N16961) GN=VC_0233 PE=4 SV=1	tr|Q9KVB3|Q9KVB3_VIBCH	49 kDa	0	0	0	0	0	0	0	0	0	0	0	0	0	0	0	0
175	Aconitate hydratase B OS=Vibrio cholerae serotype O1 (strain ATCC 39315 / El Tor Inaba N16961) GN=VC_0604 PE=3 SV=1	tr|Q9KUB8|Q9KUB8_VIBCH	94 kDa	0	0	0	0	0	0	0	0	0	0	0	0	0	0	0	0
176	30S ribosomal protein S7 OS=Vibrio cholerae serotype O1 (strain ATCC 39315 / El Tor Inaba N16961) GN=rpsG PE=3 SV=1	sp|Q9KUZ8|RS7_VIBCH	18 kDa	0	0	0	0	0	0	0	0	0	0	0	0	0	0	0	0
177	Cation transport ATPase, E1-E2 family OS=Vibrio cholerae serotype O1 (strain ATCC 39315 / El Tor Inaba N16961) GN=VC_1033 PE=3 SV=1	tr|Q9KT72|Q9KT72_VIBCH	81 kDa	0	0	0	0	0	0	0	0	0	0	0	0	0	0	0	0
178	30S ribosomal protein S11 OS=Vibrio cholerae serotype O1 (strain ATCC 39315 / El Tor Inaba N16961) GN=rpsK PE=3 SV=1	sp|P66367|RS11_VIBCH	14 kDa	0	0	0	0	0	0	0	0	0	0	0	0	0	0	0	0
179	Keratin, type II cytoskeletal 3 OS=Homo sapiens GN=KRT3 PE=1 SV=3	sp|P12035|K2C3_CON-HUMAN	64 kDa	0	0	0	0	0	0	0	0	0	0	0	0	0	0	0	0
180	Lysine--tRNA ligase OS=Vibrio cholerae serotype O1 (strain ATCC 39315 / El Tor Inaba N16961) GN=lysS PE=3 SV=2	sp|Q9KU60|SYK_VIBCH	58 kDa	0	0	0	0	0	0	0	0	0	0	0	0	0	0	0	0
181	Uncharacterized protein OS=Vibrio cholerae serotype O1 (strain ATCC 39315 / El Tor Inaba N16961) GN=VC_A0002 PE=4 SV=1	tr|Q9KNG2|Q9KNG2_VIBCH	75 kDa	0	0	0	0	0	0	0	0	0	0	0	0	0	0	0	0
182	Ribosomal large subunit pseudouridine synthase B OS=Vibrio cholerae serotype O1 (strain ATCC 39315 / El Tor Inaba N16961) GN=rluB PE=3 SV=1	sp|Q9KSS7|RLUB_VIBCH	37 kDa	0	0	0	0	0	0	0	0	0	0	0	0	0	0	0	0
183	MSHA biogenesis protein MshE OS=Vibrio cholerae serotype O1 (strain ATCC 39315 / El Tor Inaba N16961) GN=VC_0405 PE=4 SV=1	tr|Q9KUV7|Q9KUV7_VIBCH	64 kDa	0	0	0	0	0	0	0	0	0	0	0	0	0	0	0	0
184	Site-determining protein OS=Vibrio cholerae serotype O1 (strain ATCC 39315 / El Tor Inaba N16961) GN=VC_2067 PE=3 SV=1	tr|Q9KQD3|Q9KQD3_VIBCH	34 kDa	0	0	0	0	0	0	0	0	0	0	0	0	0	0	0	0
185	Outer membrane protein U OS=Vibrio cholerae serotype O1 (strain ATCC 39315 / El Tor Inaba N16961) GN=ompU PE=3 SV=1	sp|P0C6Q6|OMPU_VIBCH	37 kDa	0	0	0	0	0	0	0	0	0	0	0	0	0	0	0	0
186	DNA gyrase subunit A OS=Vibrio cholerae serotype O1 (strain ATCC 39315 / El Tor Inaba N16961) GN=gyrA PE=3 SV=1	tr|Q9KSJ8|Q9KSJ8_VIBCH	99 kDa	0	0	0	0	0	0	0	0	0	0	0	0	0	0	0	0
187	Agglutination protein OS=Vibrio cholerae serotype O1 (strain ATCC 39315 / El Tor Inaba N16961) GN=VC_1621 PE=4 SV=1	tr|Q9KRL6|Q9KRL6_VIBCH	49 kDa	0	0	0	0	0	0	0	0	0	0	0	0	0	0	0	0
188	Cytochrome c-type biogenesis protein CcmF OS=Vibrio cholerae serotype O1 (strain ATCC 39315 / El Tor Inaba N16961) GN=VC_2052 PE=4 SV=1	tr|Q9KQE8|Q9KQE8_VIBCH	73 kDa	0	0	0	0	0	0	0	0	0	0	0	0	0	0	0	0
189	1,4-alpha-glucan branching enzyme GlgB OS=Vibrio cholerae serotype O1 (strain ATCC 39315 / El Tor Inaba N16961) GN=glgB PE=3 SV=1	sp|Q9KNE8|GLGB_VIBCH	77 kDa	0	0	0	0	0	0	0	0	0	0	0	0	0	0	0	0
190	Transcription termination/antitermination protein NusA OS=Vibrio cholerae serotype O1 (strain ATCC 39315 / El Tor Inaba N16961) GN=nusA PE=3 SV=1	tr|Q9KU81|Q9KU81_VIBCH	55 kDa	0	0	0	0	0	0	0	0	0	0	0	0	0	0	0	0
191	Periplasmic nitrate reductase OS=Vibrio cholerae serotype O1 (strain ATCC 39315 / El Tor Inaba N16961) GN=napA PE=3 SV=1	sp|Q9KLR4|NAPA_VIBCH	93 kDa	0	0	0	0	0	0	0	0	0	0	0	0	0	0	0	0
192	Isoleucine--tRNA ligase OS=Vibrio cholerae serotype O1 (strain ATCC 39315 / El Tor Inaba N16961) GN=ileS PE=3 SV=1	sp|Q9KU47|SYI_VIBCH	105 kDa	0	0	0	0	0	0	0	0	0	0	0	0	0	0	0	0
193	3-isopropylmalate dehydratase large subunit OS=Vibrio cholerae serotype O1 (strain ATCC 39315 / El Tor Inaba N16961) GN=leuC PE=3 SV=1	sp|Q9KP81|LEUC_VIBCH	50 kDa	0	0	0	0	0	0	0	0	0	0	0	0	0	0	0	0
194	L-serine dehydratase 1 OS=Vibrio cholerae serotype O1 (strain ATCC 39315 / El Tor Inaba N16961) GN=VC_1300 PE=4 SV=1	tr|Q9KSF6|Q9KSF6_VIBCH	49 kDa	0	0	0	0	0	0	0	0	0	0	0	0	0	0	0	0
195	16 kDa heat shock protein A OS=Vibrio cholerae serotype O1 (strain ATCC 39315 / El Tor Inaba N16961) GN=VC_0018 PE=3 SV=1	tr|Q9KVX0|Q9KVX0_VIBCH	17 kDa	0	0	0	0	0	0	0	0	0	0	0	0	0	0	0	0
196	Aspartokinase I/homoserine dehydrogenase, threonine-sensitive OS=Vibrio cholerae serotype O1 (strain ATCC 39315 / El Tor Inaba N16961) GN=VC_2364 PE=4 SV=1	tr|Q9KPK3|Q9KPK3_VIBCH	89 kDa	0	0	0	0	0	0	0	0	0	0	0	0	0	0	0	0
197	Uncharacterized protein OS=Vibrio cholerae serotype O1 (strain ATCC 39315 / El Tor Inaba N16961) GN=VC_A0574 PE=4 SV=1	tr|Q9KM15|Q9KM15_VIBCH	98 kDa	0	0	0	0	0	0	0	0	0	0	0	0	0	0	0	0
198	30S ribosomal protein S8 OS=Vibrio cholerae serotype O1 (strain ATCC 39315 / El Tor Inaba N16961) GN=rpsH PE=3 SV=1	sp|Q9KNZ8|RS8_VIBCH	14 kDa	0	0	0	0	0	0	0	0	0	0	0	0	0	0	0	0
199	UvrABC system protein C OS=Vibrio cholerae serotype O1 (strain ATCC 39315 / El Tor Inaba N16961) GN=uvrC PE=3 SV=1	sp|Q9KSP2|UVRC_VIBCH	69 kDa	0	0	0	0	0	0	0	0	0	0	0	0	0	0	0	0
200	Uncharacterized protein OS=Vibrio cholerae serotype O1 (strain ATCC 39315 / El Tor Inaba N16961) GN=VC_1067 PE=4 SV=1	tr|Q9KT38|Q9KT38_VIBCH	79 kDa	0	0	0	0	0	0	0	0	0	0	0	0	0	0	0	0
201	Uncharacterized protein OS=Vibrio cholerae serotype O1 (strain ATCC 39315 / El Tor Inaba N16961) GN=VC_0998 PE=4 SV=1	tr|Q9KTA5|Q9KTA5_VIBCH	178 kDa	0	0	0	0	0	0	0	0	0	0	0	0	0	0	0	0
202	Uncharacterized protein OS=Vibrio cholerae serotype O1 (strain ATCC 39315 / El Tor Inaba N16961) GN=VC_2344 PE=4 SV=1	tr|Q9KPM3|Q9KPM3_VIBCH	89 kDa	0	0	0	0	0	0	0	0	0	0	0	0	0	0	0	0
203	FixG-related protein OS=Vibrio cholerae serotype O1 (strain ATCC 39315 / El Tor Inaba N16961) GN=VC_0036 PE=4 SV=1	tr|Q9KVV3|Q9KVV3_VIBCH	56 kDa	0	0	0	0	0	0	0	0	0	0	0	0	0	0	0	0
204	UvrABC system protein A OS=Vibrio cholerae serotype O1 (strain ATCC 39315 / El Tor Inaba N16961) GN=uvrA PE=3 SV=1	sp|Q9KUW5|UVRA_VIBCH	104 kDa	0	0	0	0	0	0	0	0	0	0	0	0	0	0	0	0
205	Transferase, hexapeptide repeat family OS=Vibrio cholerae serotype O1 (strain ATCC 39315 / El Tor Inaba N16961) GN=VC_0238 PE=4 SV=1	tr|Q9KVA8|Q9KVA8_VIBCH	21 kDa	0	0	0	0	0	0	0	0	0	0	0	0	0	0	0	0
206	Anaerobic glycerol-3-phosphate dehydrogenase, subunit C OS=Vibrio cholerae serotype O1 (strain ATCC 39315 / El Tor Inaba N16961) GN=VC_A0749 PE=4 SV=1	tr|Q9KLJ5|Q9KLJ5_VIBCH	46 kDa	0	0	0	0	0	0	0	0	0	0	0	0	0	0	0	0
207	Ribosomal RNA large subunit methyltransferase I OS=Vibrio cholerae serotype O1 (strain ATCC 39315 / El Tor Inaba N16961) GN=rlmI PE=3 SV=2	sp|Q9KSA5|RLMI_VIBCH	45 kDa	0	0	0	0	0	0	0	0	0	0	0	0	0	0	0	0
208	Elongation factor G 1 OS=Vibrio cholerae serotype O1 (strain ATCC 39315 / El Tor Inaba N16961) GN=fusA1 PE=3 SV=1	sp|Q9KUZ7|EFG1_VIBCH	77 kDa	0	0	0	0	0	0	0	0	0	0	0	0	0	0	0	0
209	Transporter, AcrB/D/F family OS=Vibrio cholerae serotype O1 (strain ATCC 39315 / El Tor Inaba N16961) GN=VC_1757 PE=4 SV=1	tr|Q9KR85|Q9KR85_VIBCH	111 kDa	0	0	0	0	0	0	0	0	0	0	0	0	0	0	0	0
210	Replicative DNA helicase OS=Vibrio cholerae serotype O1 (strain ATCC 39315 / El Tor Inaba N16961) GN=VC_0371 PE=3 SV=1	tr|Q9KUY7|Q9KUY7_VIBCH	52 kDa	0	0	0	0	0	0	0	0	0	0	0	0	0	0	0	0
211	Aspartokinase OS=Vibrio cholerae serotype O1 (strain ATCC 39315 / El Tor Inaba N16961) GN=VC_0391 PE=3 SV=1	tr|Q9KUW8|Q9KUW8_VIBCH	53 kDa	0	0	0	0	0	0	0	0	0	0	0	0	0	0	0	0
212	Hemolysin-related protein OS=Vibrio cholerae serotype O1 (strain ATCC 39315 / El Tor Inaba N16961) GN=VC_0930 PE=4 SV=1	tr|Q9KTH2|Q9KTH2_VIBCH	104 kDa	0	0	0	0	0	0	0	0	0	0	0	0	0	0	0	0
213	30S ribosomal protein S12 OS=Vibrio cholerae serotype O1 (strain ATCC 39315 / El Tor Inaba N16961) GN=rpsL PE=3 SV=1	sp|Q9KUZ9|RS12_VIBCH	14 kDa	0	0	0	0	0	0	0	0	0	0	0	0	0	0	0	0
214	Fumarate reductase flavoprotein subunit OS=Vibrio cholerae serotype O1 (strain ATCC 39315 / El Tor Inaba N16961) GN=VC_2656 PE=3 SV=1	tr|Q9KNS5|Q9KNS5_VIBCH	66 kDa	0	0	0	0	0	0	0	0	0	0	0	0	0	0	0	0
215	Inner membrane protein, putative OS=Vibrio cholerae serotype O1 (strain ATCC 39315 / El Tor Inaba N16961) GN=VC_0822 PE=4 SV=1	tr|Q9KTR8|Q9KTR8_VIBCH	127 kDa	0	0	0	0	0	0	0	0	0	0	0	0	0	0	0	0
216	Cysteine desulfurase IscS OS=Vibrio cholerae serotype O1 (strain ATCC 39315 / El Tor Inaba N16961) GN=iscS PE=3 SV=1	sp|Q9KTY2|ISCS_VIBCH	45 kDa	0	0	0	0	0	0	0	0	0	0	0	0	0	0	0	0
217	50S ribosomal protein L3 OS=Vibrio cholerae serotype O1 (strain ATCC 39315 / El Tor Inaba N16961) GN=rplC PE=3 SV=1	sp|Q9KNY4|RL3_VIBCH	22 kDa	0	0	0	0	0	0	0	0	0	0	0	0	0	0	0	0
218	50S ribosomal protein L13 OS=Vibrio cholerae serotype O1 (strain ATCC 39315 / El Tor Inaba N16961) GN=rplM PE=3 SV=1	sp|Q9KUF1|RL13_VIBCH	16 kDa	0	0	0	0	0	0	0	0	0	0	0	0	0	0	0	0
219	50S ribosomal protein L1 OS=Vibrio cholerae serotype O1 (strain ATCC 39315 / El Tor Inaba N16961) GN=rplA PE=3 SV=1	sp|Q9KV33|RL1_VIBCH	25 kDa	0	0	0	0	0	0	0	0	0	0	0	0	0	0	0	0
220	Membrane protein insertase YidC OS=Vibrio cholerae serotype O1 (strain ATCC 39315 / El Tor Inaba N16961) GN=yidC PE=3 SV=1	sp|Q9KVY4|YIDC_VIBCH	61 kDa	0	0	0	0	0	0	0	0	0	0	0	0	0	0	0	0
221	Acetyltransferase component of pyruvate dehydrogenase complex OS=Vibrio cholerae serotype O1 (strain ATCC 39315 / El Tor Inaba N16961) GN=VC_2413 PE=3 SV=1	tr|Q9KPF5|Q9KPF5_VIBCH	66 kDa	0	0	0	0	0	0	0	0	0	0	0	0	0	0	0	0
222	Chemotaxis protein CheA OS=Vibrio cholerae serotype O1 (strain ATCC 39315 / El Tor Inaba N16961) GN=VC_2063 PE=4 SV=1	tr|Q9KQD7|Q9KQD7_VIBCH	84 kDa	0	0	0	0	0	0	0	0	0	0	0	0	0	0	0	0
223	DNA polymerase III subunit alpha OS=Vibrio cholerae serotype O1 (strain ATCC 39315 / El Tor Inaba N16961) GN=dnaE PE=3 SV=3	sp|P52022|DPO3A_VIBCH	130 kDa	0	0	0	0	0	0	0	0	0	0	0	0	0	0	0	0
224	Glutamine--fructose-6-phosphate aminotransferase [isomerizing] OS=Vibrio cholerae serotype O1 (strain ATCC 39315 / El Tor Inaba N16961) GN=glmS PE=3 SV=3	sp|Q9KUM8|GLMS_VIBCH	67 kDa	0	0	0	0	0	0	0	0	0	0	0	0	0	0	0	0
225	Ribonucleoside-diphosphate reductase OS=Vibrio cholerae serotype O1 (strain ATCC 39315 / El Tor Inaba N16961) GN=VC_1256 PE=3 SV=1	tr|Q9KSK0|Q9KSK0_VIBCH	86 kDa	0	0	0	0	0	0	0	0	0	0	0	0	0	0	0	0
226	Long-chain fatty acid transport protein OS=Vibrio cholerae serotype O1 (strain ATCC 39315 / El Tor Inaba N16961) GN=VC_1043 PE=4 SV=1	tr|Q9KT62|Q9KT62_VIBCH	47 kDa	0	0	0	0	0	0	0	0	0	0	0	0	0	0	0	0
227	Helicase, putative OS=Vibrio cholerae serotype O1 (strain ATCC 39315 / El Tor Inaba N16961) GN=VC_1760 PE=4 SV=1	tr|Q9KR83|Q9KR83_VIBCH	105 kDa	0	0	0	0	0	0	0	0	0	0	0	0	0	0	0	0
228	DamX-related protein OS=Vibrio cholerae serotype O1 (strain ATCC 39315 / El Tor Inaba N16961) GN=VC_A0573 PE=4 SV=1	tr|Q9KM16|Q9KM16_VIBCH	21 kDa	0	0	0	0	0	0	0	0	0	0	0	0	0	0	0	0
229	50S ribosomal protein L16 OS=Vibrio cholerae serotype O1 (strain ATCC 39315 / El Tor Inaba N16961) GN=rplP PE=3 SV=1	sp|Q9KNZ1|RL16_VIBCH	16 kDa	0	0	0	0	0	0	0	0	0	0	0	0	0	0	0	0
230	30S ribosomal protein S1 OS=Vibrio cholerae serotype O1 (strain ATCC 39315 / El Tor Inaba N16961) GN=VC_1915 PE=3 SV=1	tr|Q9KQT3|Q9KQT3_VIBCH	61 kDa	0	0	0	0	0	0	0	0	0	0	0	0	0	0	0	0
231	Threonine--tRNA ligase OS=Vibrio cholerae serotype O1 (strain ATCC 39315 / El Tor Inaba N16961) GN=thrS PE=3 SV=1	sp|Q9KMN7|SYT_VIBCH	73 kDa	0	0	0	0	0	0	0	0	0	0	0	0	0	0	0	0
232	Enolase OS=Vibrio cholerae serotype O1 (strain ATCC 39315 / El Tor Inaba N16961) GN=eno PE=3 SV=1	sp|Q9KPC5|ENO_VIBCH	46 kDa	0	0	0	0	0	0	0	0	0	0	0	0	0	0	0	0
233	Peptide chain release factor 1 OS=Vibrio cholerae serotype O1 (strain ATCC 39315 / El Tor Inaba N16961) GN=prfA PE=3 SV=1	sp|Q9KQ25|RF1_VIBCH	40 kDa	0	0	0	0	0	0	0	0	0	0	0	0	0	0	0	0
234	Enterobactin synthetase component F-related protein OS=Vibrio cholerae serotype O1 (strain ATCC 39315 / El Tor Inaba N16961) GN=VC_1579 PE=1 SV=1	tr|Q9KRQ7|Q9KRQ7_VIBCH	63 kDa	0	0	0	0	0	0	0	0	0	0	0	0	0	0	0	0
235	ATP-dependent protease LA-related protein OS=Vibrio cholerae serotype O1 (strain ATCC 39315 / El Tor Inaba N16961) GN=VC_A0975 PE=4 SV=1	tr|Q9KKX5|Q9KKX5_VIBCH	89 kDa	0	0	0	0	0	0	0	0	0	0	0	0	0	0	0	0
236	Multidrug resistance protein, putative OS=Vibrio cholerae serotype O1 (strain ATCC 39315 / El Tor Inaba N16961) GN=VC_0914 PE=4 SV=1	tr|Q9KTI8|Q9KTI8_VIBCH	113 kDa	0	0	0	0	0	0	0	0	0	0	0	0	0	0	0	0
237	Adenylosuccinate synthetase OS=Vibrio cholerae serotype O1 (strain ATCC 39315 / El Tor Inaba N16961) GN=purA PE=3 SV=3	sp|Q9KNX8|PURA_VIBCH	47 kDa	0	0	0	0	0	0	0	0	0	0	0	0	0	0	0	0
238	Formate transporter 1, putative OS=Vibrio cholerae serotype O1 (strain ATCC 39315 / El Tor Inaba N16961) GN=VC_A0540 PE=4 SV=1	tr|Q9KM49|Q9KM49_VIBCH	52 kDa	0	0	0	0	0	0	0	0	0	0	0	0	0	0	0	0
239	DNA topoisomerase 4 subunit B OS=Vibrio cholerae serotype O1 (strain ATCC 39315 / El Tor Inaba N16961) GN=parE PE=3 SV=1	tr|Q9KPD9|Q9KPD9_VIBCH	69 kDa	0	0	0	0	0	0	0	0	0	0	0	0	0	0	0	0
240	Membrane-bound lytic murein transglycosylase D OS=Vibrio cholerae serotype O1 (strain ATCC 39315 / El Tor Inaba N16961) GN=VC_2237 PE=4 SV=1	tr|Q9KPX5|Q9KPX5_VIBCH	59 kDa	0	0	0	0	0	0	0	0	0	0	0	0	0	0	0	0
241	Hemolysin OS=Vibrio cholerae serotype O1 (strain ATCC 39315 / El Tor Inaba N16961) GN=hlyA PE=1 SV=2	sp|P09545|HLYA_VIBCH	82 kDa	0	0	0	0	0	0	0	0	0	0	0	0	0	0	0	0
242	PTS system, fructose-specific IIABC component OS=Vibrio cholerae serotype O1 (strain ATCC 39315 / El Tor Inaba N16961) GN=VC_1826 PE=4 SV=1	tr|Q9KR21|Q9KR21_VIBCH	66 kDa	0	0	0	0	0	0	0	0	0	0	0	0	0	0	0	0
243	Protein F-related protein OS=Vibrio cholerae serotype O1 (strain ATCC 39315 / El Tor Inaba N16961) GN=VC_A0659 PE=3 SV=1	tr|Q9KLT2|Q9KLT2_VIBCH	23 kDa	0	0	0	0	0	0	0	0	0	0	0	0	0	0	0	0
244	NAD(P) transhydrogenase subunit alpha OS=Vibrio cholerae serotype O1 (strain ATCC 39315 / El Tor Inaba N16961) GN=VC_A0563 PE=3 SV=1	tr|Q9KM26|Q9KM26_VIBCH	54 kDa	0	0	0	0	0	0	0	0	0	0	0	0	0	0	0	0
245	Queuine tRNA-ribosyltransferase OS=Vibrio cholerae serotype O1 (strain ATCC 39315 / El Tor Inaba N16961) GN=tgt PE=3 SV=1	sp|Q9KTY9|TGT_VIBCH	43 kDa	0	0	0	0	0	0	0	0	0	0	0	0	0	0	0	0
246	Riboflavin synthase, alpha subunit OS=Vibrio cholerae serotype O1 (strain ATCC 39315 / El Tor Inaba N16961) GN=VC_2270 PE=4 SV=1	tr|Q9KPU2|Q9KPU2_VIBCH	24 kDa	0	0	0	0	0	0	0	0	0	0	0	0	0	0	0	0
247	Keratin, type II cytoskeletal 79 OS=Homo sapiens GN=KRT79 PE=1 SV=2	sp|Q5XKE5|K2C79_CON-HUMAN	58 kDa	0	0	0	0	0	0	0	0	0	0	0	0	0	0	0	0
248	Electron transport complex subunit C OS=Vibrio cholerae serotype O1 (strain ATCC 39315 / El Tor Inaba N16961) GN=VC_1015 PE=3 SV=2	sp|Q9KT88|ETCC_VIBCH	84 kDa	0	0	0	0	0	0	0	0	0	0	0	0	0	0	0	0
249	4-alpha-glucanotransferase OS=Vibrio cholerae serotype O1 (strain ATCC 39315 / El Tor Inaba N16961) GN=VC_A0014 PE=3 SV=1	tr|Q9KNF0|Q9KNF0_VIBCH	81 kDa	0	0	0	0	0	0	0	0	0	0	0	0	0	0	0	0
250	ATP synthase subunit beta OS=Vibrio cholerae serotype O1 (strain ATCC 39315 / El Tor Inaba N16961) GN=atpD PE=3 SV=3	sp|Q9KNH5|ATPB_VIBCH	51 kDa	0	0	0	0	0	0	0	0	0	0	0	0	0	0	0	0
251	DNA topoisomerase 1 OS=Vibrio cholerae serotype O1 (strain ATCC 39315 / El Tor Inaba N16961) GN=topA PE=3 SV=1	sp|Q9KRB2|TOP1_VIBCH	98 kDa	0	0	0	0	0	0	0	0	0	0	0	0	0	0	0	0
252	Inosine-guanosine kinase OS=Vibrio cholerae serotype O1 (strain ATCC 39315 / El Tor Inaba N16961) GN=VC_1129 PE=4 SV=1	tr|Q9KSX7|Q9KSX7_VIBCH	49 kDa	0	0	0	0	0	0	0	0	0	0	0	0	0	0	0	0
253	Aldehyde dehydrogenase OS=Vibrio cholerae serotype O1 (strain ATCC 39315 / El Tor Inaba N16961) GN=VC_A1067 PE=3 SV=1	tr|Q9KKN5|Q9KKN5_VIBCH	53 kDa	0	0	0	0	0	0	0	0	0	0	0	0	0	0	0	0
254	Peptidase B OS=Vibrio cholerae serotype O1 (strain ATCC 39315 / El Tor Inaba N16961) GN=pepB PE=3 SV=2	sp|Q9KTX5|PEPB_VIBCH	47 kDa	0	0	0	0	0	0	0	0	0	0	0	0	0	0	0	0
255	Protease OS=Vibrio cholerae serotype O1 (strain ATCC 39315 / El Tor Inaba N16961) GN=VC_A0223 PE=1 SV=1	tr|Q9KMU6|Q9KMU6_VIBCH	102 kDa	0	0	0	0	0	0	0	0	0	0	0	0	0	0	0	0
256	Peptide ABC transporter, ATP-binding protein OS=Vibrio cholerae serotype O1 (strain ATCC 39315 / El Tor Inaba N16961) GN=VC_0170 PE=4 SV=1	tr|Q9KVH6|Q9KVH6_VIBCH	64 kDa	0	0	0	0	0	0	0	0	0	0	0	0	0	0	0	0
257	ABC transporter, ATP-binding protein OS=Vibrio cholerae serotype O1 (strain ATCC 39315 / El Tor Inaba N16961) GN=VC_2608 PE=4 SV=1	tr|Q9KNX2|Q9KNX2_VIBCH	76 kDa	0	0	0	0	0	0	0	0	0	0	0	0	0	0	0	0
258	UDP-N-acetylmuramate--L-alanine ligase OS=Vibrio cholerae serotype O1 (strain ATCC 39315 / El Tor Inaba N16961) GN=murC PE=3 SV=2	sp|Q9KPG8|MURC_VIBCH	53 kDa	0	0	0	0	0	0	0	0	0	0	0	0	0	0	0	0
259	Gonadoliberin III-related protein OS=Vibrio cholerae serotype O1 (strain ATCC 39315 / El Tor Inaba N16961) GN=VC_1161 PE=4 SV=1	tr|Q9KSU5|Q9KSU5_VIBCH	55 kDa	0	0	0	0	0	0	0	0	0	0	0	0	0	0	0	0
260	ATP-dependent DNA helicase RecG OS=Vibrio cholerae serotype O1 (strain ATCC 39315 / El Tor Inaba N16961) GN=recG PE=3 SV=1	tr|Q9KNM1|Q9KNM1_VIBCH	77 kDa	0	0	0	0	0	0	0	0	0	0	0	0	0	0	0	0
261	Aspartokinase OS=Vibrio cholerae serotype O1 (strain ATCC 39315 / El Tor Inaba N16961) GN=VC_0547 PE=3 SV=1	tr|Q9KUH4|Q9KUH4_VIBCH	42 kDa	0	0	0	0	0	0	0	0	0	0	0	0	0	0	0	0
262	Uncharacterized protein OS=Vibrio cholerae serotype O1 (strain ATCC 39315 / El Tor Inaba N16961) GN=VC_0165 PE=4 SV=1	tr|Q9KVI1|Q9KVI1_VIBCH	40 kDa	0	0	0	0	0	0	0	0	0	0	0	0	0	0	0	0
263	ATP synthase subunit alpha OS=Vibrio cholerae serotype O1 (strain ATCC 39315 / El Tor Inaba N16961) GN=atpA PE=3 SV=2	sp|Q9KNH3|ATPA_VIBCH	56 kDa	0	0	0	0	0	0	0	0	0	0	0	0	0	0	0	0
264	VisC protein OS=Vibrio cholerae serotype O1 (strain ATCC 39315 / El Tor Inaba N16961) GN=VC_2474 PE=4 SV=1	tr|Q9KP99|Q9KP99_VIBCH	45 kDa	0	0	0	0	0	0	0	0	0	0	0	0	0	0	0	0
265	Na(+)-translocating NADH-quinone reductase subunit F OS=Vibrio cholerae serotype O1 (strain ATCC 39315 / El Tor Inaba N16961) GN=nqrF PE=1 SV=1	sp|Q9X4Q8|NQRF_VIBCH	45 kDa	0	0	0	0	0	0	0	0	0	0	0	0	0	0	0	0
266	Plakophilin-1 OS=Homo sapiens GN=PKP1 PE=1 SV=2	sp|Q13835|PKP1_CON-HUMAN	83 kDa	0	0	0	0	0	0	0	0	0	0	0	0	0	0	0	0
267	Pseudouridine synthase OS=Vibrio cholerae serotype O1 (strain ATCC 39315 / El Tor Inaba N16961) GN=VC_2223 PE=3 SV=1	tr|Q9KPY9|Q9KPY9_VIBCH	38 kDa	0	0	0	0	0	0	0	0	0	0	0	0	0	0	0	0
268	Uncharacterized protein OS=Vibrio cholerae serotype O1 (strain ATCC 39315 / El Tor Inaba N16961) GN=VC_0806 PE=4 SV=1	tr|Q9KTT2|Q9KTT2_VIBCH	59 kDa	0	0	0	0	0	0	0	0	0	0	0	0	0	0	0	0
269	Asparagine synthetase B, glutamine-hydrolyzing OS=Vibrio cholerae serotype O1 (strain ATCC 39315 / El Tor Inaba N16961) GN=VC_0991 PE=4 SV=1	tr|Q9KTB2|Q9KTB2_VIBCH	62 kDa	0	0	0	0	0	0	0	0	0	0	0	0	0	0	0	0
270	Aminoacyl-histidine dipeptidase OS=Vibrio cholerae serotype O1 (strain ATCC 39315 / El Tor Inaba N16961) GN=VC_2279 PE=4 SV=1	tr|Q9KPT3|Q9KPT3_VIBCH	59 kDa	0	0	0	0	0	0	0	0	0	0	0	0	0	0	0	0
271	Aspartate--tRNA ligase OS=Vibrio cholerae serotype O1 (strain ATCC 39315 / El Tor Inaba N16961) GN=aspS PE=3 SV=1	sp|Q9KSU0|SYD_VIBCH	66 kDa	0	0	0	0	0	0	0	0	0	0	0	0	0	0	0	0
272	DNA methylase HsdM, putative OS=Vibrio cholerae serotype O1 (strain ATCC 39315 / El Tor Inaba N16961) GN=VC_1769 PE=4 SV=1	tr|Q9KR74|Q9KR74_VIBCH	91 kDa	0	0	0	0	0	0	0	0	0	0	0	0	0	0	0	0
273	Alanine--tRNA ligase OS=Vibrio cholerae serotype O1 (strain ATCC 39315 / El Tor Inaba N16961) GN=alaS PE=3 SV=2	sp|Q56648|SYA_VIBCH	94 kDa	0	0	0	0	0	0	0	0	0	0	0	0	0	0	0	0
274	CapK protein, putative OS=Vibrio cholerae serotype O1 (strain ATCC 39315 / El Tor Inaba N16961) GN=VC_0924 PE=4 SV=1	tr|Q9KTH8|Q9KTH8_VIBCH	51 kDa	0	0	0	0	0	0	0	0	0	0	0	0	0	0	0	0
275	Tyrosine--tRNA ligase 2 OS=Vibrio cholerae serotype O1 (strain ATCC 39315 / El Tor Inaba N16961) GN=tyrS2 PE=3 SV=1	sp|Q9KU92|SYY2_VIBCH	44 kDa	0	0	0	0	0	0	0	0	0	0	0	0	0	0	0	0
276	50S ribosomal protein L9 OS=Vibrio cholerae serotype O1 (strain ATCC 39315 / El Tor Inaba N16961) GN=rplI PE=3 SV=1	sp|Q9KUY9|RL9_VIBCH	16 kDa	0	0	0	0	0	0	0	0	0	0	0	0	0	0	0	0
277	ABC transporter, ATP-binding protein OS=Vibrio cholerae serotype O1 (strain ATCC 39315 / El Tor Inaba N16961) GN=VC_1486 PE=4 SV=1	tr|Q9KRZ7|Q9KRZ7_VIBCH	72 kDa	0	0	0	0	0	0	0	0	0	0	0	0	0	0	0	0
278	Flagellar hook-length control protein FliK, putative OS=Vibrio cholerae serotype O1 (strain ATCC 39315 / El Tor Inaba N16961) GN=VC_2128 PE=4 SV=1	tr|Q9KQ73|Q9KQ73_VIBCH	70 kDa	0	0	0	0	0	0	0	0	0	0	0	0	0	0	0	0
279	Helicase-related protein OS=Vibrio cholerae serotype O1 (strain ATCC 39315 / El Tor Inaba N16961) GN=VC_0812 PE=4 SV=1	tr|Q9KTS6|Q9KTS6_VIBCH	111 kDa	0	0	0	0	0	0	0	0	0	0	0	0	0	0	0	0
280	Exopolysaccharide biosynthesis protein, putative OS=Vibrio cholerae serotype O1 (strain ATCC 39315 / El Tor Inaba N16961) GN=VC_0937 PE=4 SV=1	tr|Q9KTG5|Q9KTG5_VIBCH	83 kDa	0	0	0	0	0	0	0	0	0	0	0	0	0	0	0	0
281	TolA protein OS=Vibrio cholerae serotype O1 (strain ATCC 39315 / El Tor Inaba N16961) GN=VC_1837 PE=4 SV=1	tr|Q9KR10|Q9KR10_VIBCH	40 kDa	0	0	0	0	0	0	0	0	0	0	0	0	0	0	0	0
282	Polyphosphate kinase OS=Vibrio cholerae serotype O1 (strain ATCC 39315 / El Tor Inaba N16961) GN=ppk PE=3 SV=1	sp|Q9KU07|PPK_VIBCH	82 kDa	0	0	0	0	0	0	0	0	0	0	0	0	0	0	0	0
283	Regulatory protein LuxO OS=Vibrio cholerae serotype O1 (strain ATCC 39315 / El Tor Inaba N16961) GN=luxO PE=1 SV=1	sp|Q9KT84|LUXO_VIBCH	51 kDa	0	0	0	0	0	0	0	0	0	0	0	0	0	0	0	0
284	Cell division protein FtsA OS=Vibrio cholerae serotype O1 (strain ATCC 39315 / El Tor Inaba N16961) GN=ftsA PE=3 SV=1	REV_tr|Q9KPH0|Q9KPH0_VIBCH	46 kDa	0	0	0	0	0	0	0	0	0	0	0	0	0	0	0	0
285	Uncharacterized protein OS=Vibrio cholerae serotype O1 (strain ATCC 39315 / El Tor Inaba N16961) GN=VC_A0283 PE=4 SV=1	tr|Q9KMP1|Q9KMP1_VIBCH	47 kDa	0	0	0	0	0	0	0	0	0	0	0	0	0	0	0	0
286	CAI-1 autoinducer sensor kinase/phosphatase CqsS OS=Vibrio cholerae serotype O1 (strain ATCC 39315 / El Tor Inaba N16961) GN=cqsS PE=1 SV=1	sp|Q9KM66|CQSS_VIBCH	78 kDa	0	0	0	0	0	0	0	0	0	0	0	0	0	0	0	0
287	Nitrogen regulation protein NR(I) OS=Vibrio cholerae serotype O1 (strain ATCC 39315 / El Tor Inaba N16961) GN=VC_2749 PE=4 SV=1	tr|Q9KNI9|Q9KNI9_VIBCH	53 kDa	0	0	0	0	0	0	0	0	0	0	0	0	0	0	0	0
288	Glycine--tRNA ligase beta subunit OS=Vibrio cholerae serotype O1 (strain ATCC 39315 / El Tor Inaba N16961) GN=glyS PE=3 SV=1	sp|Q9KVW8|SYGB_VIBCH	76 kDa	0	0	0	0	0	0	0	0	0	0	0	0	0	0	0	0
289	cDNA FLJ78503, highly similar to Homo sapiens keratin 13 (KRT13), transcript variant 1, mRNA OS=Homo sapiens PE=2 SV=1	tr|A8K2H9|A8K2H9_CON-HUMAN	50 kDa	0	0	0	0	0	0	0	0	0	0	0	0	0	0	0	0
290	Protease 4 OS=Vibrio cholerae serotype O1 (strain ATCC 39315 / El Tor Inaba N16961) GN=VC_1994 PE=3 SV=1	tr|Q9KQK4|Q9KQK4_VIBCH	67 kDa	0	0	0	0	0	0	0	0	0	0	0	0	0	0	0	0
291	Transcriptional regulator, LuxR family OS=Vibrio cholerae serotype O1 (strain ATCC 39315 / El Tor Inaba N16961) GN=VC_1213 PE=4 SV=1	tr|Q9KSP3|Q9KSP3_VIBCH	24 kDa	0	0	0	0	0	0	0	0	0	0	0	0	0	0	0	0
292	Uncharacterized protein OS=Vibrio cholerae serotype O1 (strain ATCC 39315 / El Tor Inaba N16961) GN=VC_0973 PE=4 SV=1	tr|Q9KTC9|Q9KTC9_VIBCH	30 kDa	0	0	0	0	0	0	0	0	0	0	0	0	0	0	0	0
293	Keratin, type I cytoskeletal 16 OS=Homo sapiens GN=KRT16 PE=1 SV=4	sp|P08779|K1C16_CON-HUMAN	51 kDa	0	0	0	0	0	0	0	0	0	0	0	0	0	0	0	0
294	Potassium uptake protein TrkA OS=Vibrio cholerae serotype O1 (strain ATCC 39315 / El Tor Inaba N16961) GN=VC_0043 PE=4 SV=1	tr|Q9KVU6|Q9KVU6_VIBCH	50 kDa	0	0	0	0	0	0	0	0	0	0	0	0	0	0	0	0
295	Oxaloacetate decarboxylase, alpha subunit OS=Vibrio cholerae serotype O1 (strain ATCC 39315 / El Tor Inaba N16961) GN=VC_0550 PE=4 SV=1	tr|Q9KUH1|Q9KUH1_VIBCH	65 kDa	0	0	0	0	0	0	0	0	0	0	0	0	0	0	0	0
296	D-alanyl-D-alanine carboxypeptidase OS=Vibrio cholerae serotype O1 (strain ATCC 39315 / El Tor Inaba N16961) GN=VC_0947 PE=3 SV=1	tr|Q9KTF5|Q9KTF5_VIBCH	43 kDa	0	0	0	0	0	0	0	0	0	0	0	0	0	0	0	0
297	HTH-type transcriptional regulator MalT OS=Vibrio cholerae serotype O1 (strain ATCC 39315 / El Tor Inaba N16961) GN=malT PE=3 SV=2	sp|Q9KNF3|MALT_VIBCH	104 kDa	0	0	0	0	0	0	0	0	0	0	0	0	0	0	0	0
298	GGDEF family protein OS=Vibrio cholerae serotype O1 (strain ATCC 39315 / El Tor Inaba N16961) GN=VC_1353 PE=4 SV=1	tr|Q9KSA6|Q9KSA6_VIBCH	109 kDa	0	0	0	0	0	0	0	0	0	0	0	0	0	0	0	0
299	ATP-dependent RNA helicase, DEAD box family OS=Vibrio cholerae serotype O1 (strain ATCC 39315 / El Tor Inaba N16961) GN=VC_A0990 PE=3 SV=1	tr|Q9KKW0|Q9KKW0_VIBCH	46 kDa	0	0	0	0	0	0	0	0	0	0	0	0	0	0	0	0
300	Vitamin B12 transporter BtuB OS=Vibrio cholerae serotype O1 (strain ATCC 39315 / El Tor Inaba N16961) GN=btuB PE=3 SV=1	sp|Q9KVI9|BTUB_VIBCH	69 kDa	0	0	0	0	0	0	0	0	0	0	0	0	0	0	0	0
301	Ribose-phosphate pyrophosphokinase OS=Vibrio cholerae serotype O1 (strain ATCC 39315 / El Tor Inaba N16961) GN=prs PE=3 SV=1	sp|Q9KQ22|KPRS_VIBCH	34 kDa	0	0	0	0	0	0	0	0	0	0	0	0	0	0	0	0
302	Polyhydroxyalkanoic acid synthase OS=Vibrio cholerae serotype O1 (strain ATCC 39315 / El Tor Inaba N16961) GN=VC_A0688 PE=4 SV=1	tr|Q9KLQ4|Q9KLQ4_VIBCH	68 kDa	0	0	0	0	0	0	0	0	0	0	0	0	0	0	0	0
303	50S ribosomal protein L17 OS=Vibrio cholerae serotype O1 (strain ATCC 39315 / El Tor Inaba N16961) GN=rplQ PE=3 SV=1	sp|Q9KP09|RL17_VIBCH	14 kDa	0	0	0	0	0	0	0	0	0	0	0	0	0	0	0	0
304	Accessory colonization factor AcfB OS=Vibrio cholerae serotype O1 (strain ATCC 39315 / El Tor Inaba N16961) GN=VC_0840 PE=4 SV=1	tr|Q9KTQ7|Q9KTQ7_VIBCH	69 kDa	0	0	0	0	0	0	0	0	0	0	0	0	0	0	0	0
305	50S ribosomal protein L14 OS=Vibrio cholerae serotype O1 (strain ATCC 39315 / El Tor Inaba N16961) GN=rplN PE=3 SV=1	sp|Q9KNZ4|RL14_VIBCH	14 kDa	0	0	0	0	0	0	0	0	0	0	0	0	0	0	0	0
306	Amidophosphoribosyltransferase OS=Vibrio cholerae serotype O1 (strain ATCC 39315 / El Tor Inaba N16961) GN=purF PE=3 SV=1	tr|Q9KT99|Q9KT99_VIBCH	56 kDa	0	0	0	0	0	0	0	0	0	0	0	0	0	0	0	0
307	Keratin, type I cytoskeletal 17 OS=Homo sapiens GN=KRT17 PE=1 SV=2	sp|Q04695|K1C17_CON-HUMAN	48 kDa	0	0	0	0	0	0	0	0	0	0	0	0	0	0	0	0
308	Cell division protein FtsA OS=Vibrio cholerae serotype O1 (strain ATCC 39315 / El Tor Inaba N16961) GN=ftsA PE=3 SV=1	tr|Q9KPH0|Q9KPH0_VIBCH	46 kDa	0	0	0	0	0	0	0	0	0	0	0	0	0	0	0	0
309	Uncharacterized protein OS=Vibrio cholerae serotype O1 (strain ATCC 39315 / El Tor Inaba N16961) GN=VC_0899 PE=1 SV=1	tr|Q9KTK3|Q9KTK3_VIBCH	51 kDa	0	0	0	0	0	0	0	0	0	0	0	0	0	0	0	0
310	Uncharacterized protein OS=Vibrio cholerae serotype O1 (strain ATCC 39315 / El Tor Inaba N16961) GN=VC_2212 PE=4 SV=1	tr|H9L4T3|H9L4T3_VIBCH	27 kDa	0	0	0	0	0	0	0	0	0	0	0	0	0	0	0	0
311	Histidine protein kinase PhoR OS=Vibrio cholerae serotype O1 (strain ATCC 39315 / El Tor Inaba N16961) GN=VC_0720 PE=4 SV=1	tr|Q9KU10|Q9KU10_VIBCH	50 kDa	0	0	0	0	0	0	0	0	0	0	0	0	0	0	0	0
312	GGDEF family protein OS=Vibrio cholerae serotype O1 (strain ATCC 39315 / El Tor Inaba N16961) GN=VC_0900 PE=4 SV=1	tr|Q9KTK2|Q9KTK2_VIBCH	60 kDa	0	0	0	0	0	0	0	0	0	0	0	0	0	0	0	0
313	Acetate kinase 1 OS=Vibrio cholerae serotype O1 (strain ATCC 39315 / El Tor Inaba N16961) GN=ackA1 PE=3 SV=1	sp|Q9KT07|ACKA1_VIBCH	43 kDa	0	0	0	0	0	0	0	0	0	0	0	0	0	0	0	0
314	Uncharacterized protein OS=Vibrio cholerae serotype O1 (strain ATCC 39315 / El Tor Inaba N16961) GN=VC_1896 PE=4 SV=1	tr|Q9KQV2|Q9KQV2_VIBCH	52 kDa	0	0	0	0	0	0	0	0	0	0	0	0	0	0	0	0
315	tRNA uridine 5-carboxymethylaminomethyl modification enzyme MnmG OS=Vibrio cholerae serotype O1 (strain ATCC 39315 / El Tor Inaba N16961) GN=mnmG PE=3 SV=1	sp|Q9KNG4|MNMG_VIBCH	70 kDa	0	0	0	0	0	0	0	0	0	0	0	0	0	0	0	0
316	Antioxidant, AhpC/Tsa family OS=Vibrio cholerae serotype O1 (strain ATCC 39315 / El Tor Inaba N16961) GN=VC_0731 PE=4 SV=1	tr|Q9KTZ9|Q9KTZ9_VIBCH	23 kDa	0	0	0	0	0	0	0	0	0	0	0	0	0	0	0	0
317	ATP-dependent DNA helicase Rep OS=Vibrio cholerae serotype O1 (strain ATCC 39315 / El Tor Inaba N16961) GN=rep PE=3 SV=1	tr|Q9KVH9|Q9KVH9_VIBCH	77 kDa	0	0	0	0	0	0	0	0	0	0	0	0	0	0	0	0
318	Flagellar biosynthetic protein FlhF, putative OS=Vibrio cholerae serotype O1 (strain ATCC 39315 / El Tor Inaba N16961) GN=VC_2068 PE=4 SV=1	tr|Q9KQD2|Q9KQD2_VIBCH	55 kDa	0	0	0	0	0	0	0	0	0	0	0	0	0	0	0	0
319	Translation initiation factor IF-3 OS=Vibrio cholerae serotype O1 (strain ATCC 39315 / El Tor Inaba N16961) GN=infC PE=3 SV=1	sp|O68844|IF3_VIBCH	21 kDa	0	0	0	0	0	0	0	0	0	0	0	0	0	0	0	0
320	Cytochrome c-type protein TorC OS=Vibrio cholerae serotype O1 (strain ATCC 39315 / El Tor Inaba N16961) GN=VC_1693 PE=4 SV=1	tr|Q9KRE9|Q9KRE9_VIBCH	44 kDa	0	0	0	0	0	0	0	0	0	0	0	0	0	0	0	0
321	Ornithine decarboxylase, inducible OS=Vibrio cholerae serotype O1 (strain ATCC 39315 / El Tor Inaba N16961) GN=VC_A1063 PE=4 SV=1	tr|Q9KKN9|Q9KKN9_VIBCH	81 kDa	0	0	0	0	0	0	0	0	0	0	0	0	0	0	0	0
322	Alpha-1,4 glucan phosphorylase OS=Vibrio cholerae serotype O1 (strain ATCC 39315 / El Tor Inaba N16961) GN=VC_A0013 PE=3 SV=1	tr|Q9KNF1|Q9KNF1_VIBCH	93 kDa	0	0	0	0	0	0	0	0	0	0	0	0	0	0	0	0
323	Uncharacterized protein OS=Vibrio cholerae serotype O1 (strain ATCC 39315 / El Tor Inaba N16961) GN=VC_A0924 PE=4 SV=1	tr|Q9KL25|Q9KL25_VIBCH	74 kDa	0	0	0	0	0	0	0	0	0	0	0	0	0	0	0	0
324	LPS-assembly protein LptD OS=Vibrio cholerae serotype O1 (strain ATCC 39315 / El Tor Inaba N16961) GN=lptD PE=3 SV=2	sp|Q9KUR9|LPTD_VIBCH	89 kDa	0	0	0	0	0	0	0	0	0	0	0	0	0	0	0	0
325	3-oxoacyl-[acyl-carrier-protein] synthase 2 OS=Vibrio cholerae serotype O1 (strain ATCC 39315 / El Tor Inaba N16961) GN=fabF PE=1 SV=3	sp|Q9KQH9|FABF_VIBCH	43 kDa	0	0	0	0	0	0	0	0	0	0	0	0	0	0	0	0
326	Integrase, phage family OS=Vibrio cholerae serotype O1 (strain ATCC 39315 / El Tor Inaba N16961) GN=VC_1758 PE=4 SV=1	tr|Q9KR84|Q9KR84_VIBCH	47 kDa	0	0	0	0	0	0	0	0	0	0	0	0	0	0	0	0
327	PTS system, trehalose-specific IIBC component OS=Vibrio cholerae serotype O1 (strain ATCC 39315 / El Tor Inaba N16961) GN=VC_0910 PE=4 SV=1	tr|Q9KTJ2|Q9KTJ2_VIBCH	51 kDa	0	0	0	0	0	0	0	0	0	0	0	0	0	0	0	0
328	ATP-dependent RNA helicase RhlB OS=Vibrio cholerae serotype O1 (strain ATCC 39315 / El Tor Inaba N16961) GN=rhlB PE=3 SV=1	sp|Q9KV52|RHLB_VIBCH	49 kDa	0	0	0	0	0	0	0	0	0	0	0	0	0	0	0	0
329	Outer membrane protein assembly factor BamA OS=Vibrio cholerae serotype O1 (strain ATCC 39315 / El Tor Inaba N16961) GN=bamA PE=3 SV=1	tr|Q9KPW0|Q9KPW0_VIBCH	90 kDa	0	0	0	0	0	0	0	0	0	0	0	0	0	0	0	0
330	Uncharacterized protein OS=Vibrio cholerae serotype O1 (strain ATCC 39315 / El Tor Inaba N16961) GN=VC_1563 PE=4 SV=1	tr|Q9KRS3|Q9KRS3_VIBCH	37 kDa	0	0	0	0	0	0	0	0	0	0	0	0	0	0	0	0
331	Uncharacterized protein OS=Vibrio cholerae serotype O1 (strain ATCC 39315 / El Tor Inaba N16961) GN=VC_A0730 PE=4 SV=1	tr|Q9KLL3|Q9KLL3_VIBCH	69 kDa	0	0	0	0	0	0	0	0	0	0	0	0	0	0	0	0
332	Iron-containing alcohol dehydrogenase OS=Vibrio cholerae serotype O1 (strain ATCC 39315 / El Tor Inaba N16961) GN=VC_1147 PE=4 SV=1	tr|Q9KSV9|Q9KSV9_VIBCH	45 kDa	0	0	0	0	0	0	0	0	0	0	0	0	0	0	0	0
333	Uncharacterized protein OS=Vibrio cholerae serotype O1 (strain ATCC 39315 / El Tor Inaba N16961) GN=VC_1501 PE=4 SV=1	tr|Q9KRY2|Q9KRY2_VIBCH	96 kDa	0	0	0	0	0	0	0	0	0	0	0	0	0	0	0	0
334	Flagellar biosynthetic protein FlhA OS=Vibrio cholerae serotype O1 (strain ATCC 39315 / El Tor Inaba N16961) GN=VC_2069 PE=4 SV=1	tr|Q9KQD1|Q9KQD1_VIBCH	76 kDa	0	0	0	0	0	0	0	0	0	0	0	0	0	0	0	0
335	RNA pyrophosphohydrolase OS=Vibrio cholerae serotype O1 (strain ATCC 39315 / El Tor Inaba N16961) GN=rppH PE=3 SV=2	sp|Q9KU53|RPPH_VIBCH	20 kDa	0	0	0	0	0	0	0	0	0	0	0	0	0	0	0	0
336	Maltoporin OS=Vibrio cholerae serotype O1 (strain ATCC 39315 / El Tor Inaba N16961) GN=lamB PE=2 SV=1	sp|Q56652|LAMB_VIBCH	45 kDa	0	0	0	0	0	0	0	0	0	0	0	0	0	0	0	0
337	Cation transport ATPase, E1-E2 family OS=Vibrio cholerae serotype O1 (strain ATCC 39315 / El Tor Inaba N16961) GN=VC_1437 PE=3 SV=1	tr|Q9KS24|Q9KS24_VIBCH	86 kDa	0	0	0	0	0	0	0	0	0	0	0	0	0	0	0	0
338	Inorganic pyrophosphatase OS=Vibrio cholerae serotype O1 (strain ATCC 39315 / El Tor Inaba N16961) GN=ppa PE=3 SV=1	sp|Q9KP34|IPYR_VIBCH	20 kDa	0	0	0	0	0	0	0	0	0	0	0	0	0	0	0	0
339	Uncharacterized protein OS=Vibrio cholerae serotype O1 (strain ATCC 39315 / El Tor Inaba N16961) GN=VC_1710 PE=4 SV=1	tr|Q9KRD2|Q9KRD2_VIBCH	92 kDa	0	0	0	0	0	0	0	0	0	0	0	0	0	0	0	0
340	DNA mismatch repair protein MutS OS=Vibrio cholerae serotype O1 (strain ATCC 39315 / El Tor Inaba N16961) GN=mutS PE=3 SV=1	sp|Q9KUI6|MUTS_VIBCH	96 kDa	0	0	0	0	0	0	0	0	0	0	0	0	0	0	0	0
341	Mannosyl-transferase OS=Vibrio cholerae serotype O1 (strain ATCC 39315 / El Tor Inaba N16961) GN=VC_0260 PE=4 SV=1	tr|H9L4R0|H9L4R0_VIBCH	69 kDa	0	0	0	0	0	0	0	0	0	0	0	0	0	0	0	0
342	UDP-N-acetyl-D-mannosaminuronic acid dehydrogenase OS=Vibrio cholerae serotype O1 (strain ATCC 39315 / El Tor Inaba N16961) GN=VC_0918 PE=3 SV=1	tr|Q9KTI4|Q9KTI4_VIBCH	45 kDa	0	0	0	0	0	0	0	0	0	0	0	0	0	0	0	0
343	Sigma-54 dependent response regulator OS=Vibrio cholerae serotype O1 (strain ATCC 39315 / El Tor Inaba N16961) GN=VC_2135 PE=4 SV=1	tr|Q9KQ67|Q9KQ67_VIBCH	52 kDa	0	0	0	0	0	0	0	0	0	0	0	0	0	0	0	0
344	Glycerol kinase OS=Vibrio cholerae serotype O1 (strain ATCC 39315 / El Tor Inaba N16961) GN=glpK PE=3 SV=1	sp|Q9KLJ9|GLPK_VIBCH	56 kDa	0	0	0	0	0	0	0	0	0	0	0	0	0	0	0	0
345	50S ribosomal protein L28 OS=Vibrio cholerae serotype O1 (strain ATCC 39315 / El Tor Inaba N16961) GN=rpmB PE=3 SV=1	sp|Q9KVC8|RL28_VIBCH	9 kDa	0	0	0	0	0	0	0	0	0	0	0	0	0	0	0	0
346	Cardiolipin synthase A OS=Vibrio cholerae serotype O1 (strain ATCC 39315 / El Tor Inaba N16961) GN=clsA PE=3 SV=1	tr|Q9KRH2|Q9KRH2_VIBCH	55 kDa	0	0	0	0	0	0	0	0	0	0	0	0	0	0	0	0
347	MSHA biogenesis protein MshL OS=Vibrio cholerae serotype O1 (strain ATCC 39315 / El Tor Inaba N16961) GN=VC_0402 PE=4 SV=1	tr|Q9KUV9|Q9KUV9_VIBCH	60 kDa	0	0	0	0	0	0	0	0	0	0	0	0	0	0	0	0
348	23S rRNA (uracil(1939)-C(5))-methyltransferase RlmD OS=Vibrio cholerae serotype O1 (strain ATCC 39315 / El Tor Inaba N16961) GN=rlmD PE=3 SV=1	sp|Q9KPC1|RLMD_VIBCH	49 kDa	0	0	0	0	0	0	0	0	0	0	0	0	0	0	0	0
349	Aspartokinase II/homoserine dehydrogenase, methionine-sensitive OS=Vibrio cholerae serotype O1 (strain ATCC 39315 / El Tor Inaba N16961) GN=VC_2684 PE=4 SV=1	tr|Q9KNP7|Q9KNP7_VIBCH	88 kDa	0	0	0	0	0	0	0	0	0	0	0	0	0	0	0	0
350	Elongation factor Ts OS=Vibrio cholerae serotype O1 (strain ATCC 39315 / El Tor Inaba N16961) GN=tsf PE=3 SV=1	sp|Q9KPV3|EFTS_VIBCH	30 kDa	0	0	0	0	0	0	0	0	0	0	0	0	0	0	0	0
351	UDP-N-acetylmuramoyl-tripeptide--D-alanyl-D-alanine ligase OS=Vibrio cholerae serotype O1 (strain ATCC 39315 / El Tor Inaba N16961) GN=murF PE=3 SV=1	tr|Q9KPG3|Q9KPG3_VIBCH	48 kDa	0	0	0	0	0	0	0	0	0	0	0	0	0	0	0	0
352	GTPase Obg/CgtA OS=Vibrio cholerae serotype O1 (strain ATCC 39315 / El Tor Inaba N16961) GN=cgtA PE=1 SV=2	sp|Q9KUS8|OBG_VIBCH	43 kDa	0	0	0	0	0	0	0	0	0	0	0	0	0	0	0	0
353	Inosine-guanosine kinase OS=Vibrio cholerae serotype O1 (strain ATCC 39315 / El Tor Inaba N16961) GN=VC_A0801 PE=4 SV=1	tr|Q9KLE5|Q9KLE5_VIBCH	49 kDa	0	0	0	0	0	0	0	0	0	0	0	0	0	0	0	0
354	Uncharacterized protein OS=Vibrio cholerae serotype O1 (strain ATCC 39315 / El Tor Inaba N16961) GN=VC_1964 PE=4 SV=1	tr|Q9KQN4|Q9KQN4_VIBCH	32 kDa	0	0	0	0	0	0	0	0	0	0	0	0	0	0	0	0
355	Uncharacterized protein OS=Vibrio cholerae serotype O1 (strain ATCC 39315 / El Tor Inaba N16961) GN=VC_1339 PE=4 SV=1	tr|Q9KSB9|Q9KSB9_VIBCH	42 kDa	0	0	0	0	0	0	0	0	0	0	0	0	0	0	0	0
356	PTS system, fructose-specific IIBC component OS=Vibrio cholerae serotype O1 (strain ATCC 39315 / El Tor Inaba N16961) GN=VC_A0516 PE=4 SV=1	tr|Q9KM72|Q9KM72_VIBCH	60 kDa	0	0	0	0	0	0	0	0	0	0	0	0	0	0	0	0
357	Dual-specificity RNA methyltransferase RlmN OS=Vibrio cholerae serotype O1 (strain ATCC 39315 / El Tor Inaba N16961) GN=rlmN PE=3 SV=1	sp|Q9KTX3|RLMN_VIBCH	42 kDa	0	0	0	0	0	0	0	0	0	0	0	0	0	0	0	0
358	GDP-mannose 4,6-dehydratase OS=Vibrio cholerae serotype O1 (strain ATCC 39315 / El Tor Inaba N16961) GN=gmd PE=3 SV=1	sp|Q06952|GM4D_VIBCH	42 kDa	0	0	0	0	0	0	0	0	0	0	0	0	0	0	0	0
359	50S ribosomal protein L23 OS=Vibrio cholerae serotype O1 (strain ATCC 39315 / El Tor Inaba N16961) GN=rplW PE=3 SV=1	sp|Q9KNY6|RL23_VIBCH	11 kDa	0	0	0	0	0	0	0	0	0	0	0	0	0	0	0	0
360	Uncharacterized protein OS=Vibrio cholerae serotype O1 (strain ATCC 39315 / El Tor Inaba N16961) GN=VC_0811 PE=4 SV=1	tr|Q9KTS7|Q9KTS7_VIBCH	27 kDa	0	0	0	0	0	0	0	0	0	0	0	0	0	0	0	0
361	Cellobiose/cellodextrin-phosphorylase, putative OS=Vibrio cholerae serotype O1 (strain ATCC 39315 / El Tor Inaba N16961) GN=VC_0612 PE=4 SV=1	tr|Q9KUB1|Q9KUB1_VIBCH	90 kDa	0	0	0	0	0	0	0	0	0	0	0	0	0	0	0	0
362	PhoH family protein OS=Vibrio cholerae serotype O1 (strain ATCC 39315 / El Tor Inaba N16961) GN=VC_0961 PE=4 SV=1	tr|Q9KTE1|Q9KTE1_VIBCH	42 kDa	0	0	0	0	0	0	0	0	0	0	0	0	0	0	0	0
363	tRNA-specific 2-thiouridylase MnmA OS=Vibrio cholerae serotype O1 (strain ATCC 39315 / El Tor Inaba N16961) GN=mnmA PE=3 SV=1	sp|Q9KSX8|MNMA_VIBCH	42 kDa	0	0	0	0	0	0	0	0	0	0	0	0	0	0	0	0
364	Multidrug resistance protein VceA OS=Vibrio cholerae serotype O1 (strain ATCC 39315 / El Tor Inaba N16961) GN=VC_1410 PE=4 SV=1	tr|Q9KS50|Q9KS50_VIBCH	44 kDa	0	0	0	0	0	0	0	0	0	0	0	0	0	0	0	0
365	Trehalose-6-phosphate hydrolase OS=Vibrio cholerae serotype O1 (strain ATCC 39315 / El Tor Inaba N16961) GN=VC_0911 PE=4 SV=1	tr|Q9KTJ1|Q9KTJ1_VIBCH	65 kDa	0	0	0	0	0	0	0	0	0	0	0	0	0	0	0	0
366	N-acetylglucosamine repressor OS=Vibrio cholerae serotype O1 (strain ATCC 39315 / El Tor Inaba N16961) GN=VC_0993 PE=4 SV=1	tr|Q9KTB0|Q9KTB0_VIBCH	44 kDa	0	0	0	0	0	0	0	0	0	0	0	0	0	0	0	0
367	Phosphoenolpyruvate-protein phosphotransferase OS=Vibrio cholerae serotype O1 (strain ATCC 39315 / El Tor Inaba N16961) GN=VC_0672 PE=4 SV=1	tr|Q9KU52|Q9KU52_VIBCH	84 kDa	0	0	0	0	0	0	0	0	0	0	0	0	0	0	0	0
368	ATP-dependent Clp protease ATP-binding subunit ClpX OS=Vibrio cholerae serotype O1 (strain ATCC 39315 / El Tor Inaba N16961) GN=clpX PE=3 SV=1	sp|Q9KQS7|CLPX_VIBCH	46 kDa	0	0	0	0	0	0	0	0	0	0	0	0	0	0	0	0
369	Phosphoglucosamine mutase OS=Vibrio cholerae serotype O1 (strain ATCC 39315 / El Tor Inaba N16961) GN=glmM PE=3 SV=1	sp|Q9KU84|GLMM_VIBCH	48 kDa	0	0	0	0	0	0	0	0	0	0	0	0	0	0	0	0
370	RecBCD enzyme subunit RecD OS=Vibrio cholerae serotype O1 (strain ATCC 39315 / El Tor Inaba N16961) GN=recD PE=3 SV=1	tr|Q9KPP7|Q9KPP7_VIBCH	78 kDa	0	0	0	0	0	0	0	0	0	0	0	0	0	0	0	0
371	Gamma-glutamyl phosphate reductase OS=Vibrio cholerae serotype O1 (strain ATCC 39315 / El Tor Inaba N16961) GN=proA PE=3 SV=2	sp|Q9KPT9|PROA_VIBCH	45 kDa	0	0	0	0	0	0	0	0	0	0	0	0	0	0	0	0
372	D-3-phosphoglycerate dehydrogenase OS=Vibrio cholerae serotype O1 (strain ATCC 39315 / El Tor Inaba N16961) GN=VC_2481 PE=3 SV=1	tr|Q9KP92|Q9KP92_VIBCH	44 kDa	0	0	0	0	0	0	0	0	0	0	0	0	0	0	0	0
373	3-octaprenyl-4-hydroxybenzoate carboxy-lyase OS=Vibrio cholerae serotype O1 (strain ATCC 39315 / El Tor Inaba N16961) GN=ubiD PE=3 SV=1	sp|Q9KV48|UBID_VIBCH	69 kDa	0	0	0	0	0	0	0	0	0	0	0	0	0	0	0	0
374	PTS system, N-acetylglucosamine-specific IIABC component OS=Vibrio cholerae serotype O1 (strain ATCC 39315 / El Tor Inaba N16961) GN=VC_0995 PE=4 SV=1	tr|Q9KTA8|Q9KTA8_VIBCH	55 kDa	0	0	0	0	0	0	0	0	0	0	0	0	0	0	0	0
375	Protein FlaG OS=Vibrio cholerae serotype O1 (strain ATCC 39315 / El Tor Inaba N16961) GN=flaG PE=4 SV=1	sp|P0C6D4|FLAG_VIBCH	17 kDa	0	0	0	0	0	0	0	0	0	0	0	0	0	0	0	0
376	DNA polymerase III subunit beta OS=Vibrio cholerae serotype O1 (strain ATCC 39315 / El Tor Inaba N16961) GN=dnaN PE=3 SV=1	sp|Q9KVX5|DPO3B_VIBCH	41 kDa	0	0	0	0	0	0	0	0	0	0	0	0	0	0	0	0
377	SsrA-binding protein OS=Vibrio cholerae serotype O1 (strain ATCC 39315 / El Tor Inaba N16961) GN=smpB PE=3 SV=3	sp|P52116|SSRP_VIBCH	19 kDa	0	0	0	0	0	0	0	0	0	0	0	0	0	0	0	0
378	Flagellum-specific ATP synthase FliI OS=Vibrio cholerae serotype O1 (strain ATCC 39315 / El Tor Inaba N16961) GN=VC_2130 PE=4 SV=1	tr|Q9KQ71|Q9KQ71_VIBCH	47 kDa	0	0	0	0	0	0	0	0	0	0	0	0	0	0	0	0
379	Autonomous glycyl radical cofactor OS=Vibrio cholerae serotype O1 (strain ATCC 39315 / El Tor Inaba N16961) GN=grcA PE=3 SV=1	sp|Q9KPK6|GRCA_VIBCH	14 kDa	0	0	0	0	0	0	0	0	0	0	0	0	0	0	0	0
380	Ubiquinol-cytochrome c reductase iron-sulfur subunit OS=Vibrio cholerae serotype O1 (strain ATCC 39315 / El Tor Inaba N16961) GN=VC_0573 PE=4 SV=1	tr|Q9KUE8|Q9KUE8_VIBCH	21 kDa	0	0	0	0	0	0	0	0	0	0	0	0	0	0	0	0
381	Transketolase 2 OS=Vibrio cholerae serotype O1 (strain ATCC 39315 / El Tor Inaba N16961) GN=tkt2 PE=3 SV=2	sp|Q9KLW7|TKT2_VIBCH	72 kDa	0	0	0	0	0	0	0	0	0	0	0	0	0	0	0	0
382	Histidine--tRNA ligase OS=Vibrio cholerae serotype O1 (strain ATCC 39315 / El Tor Inaba N16961) GN=hisS PE=3 SV=1	sp|Q9KTX0|SYH_VIBCH	47 kDa	0	0	0	0	0	0	0	0	0	0	0	0	0	0	0	0
383	Uncharacterized protein OS=Vibrio cholerae serotype O1 (strain ATCC 39315 / El Tor Inaba N16961) GN=VC_2440 PE=4 SV=1	tr|Q9KPD2|Q9KPD2_VIBCH	59 kDa	0	0	0	0	0	0	0	0	0	0	0	0	0	0	0	0
384	Long-chain-fatty-acid--CoA ligase, putative OS=Vibrio cholerae serotype O1 (strain ATCC 39315 / El Tor Inaba N16961) GN=VC_2484 PE=4 SV=1	tr|Q9KP89|Q9KP89_VIBCH	68 kDa	0	0	0	0	0	0	0	0	0	0	0	0	0	0	0	0
385	Uncharacterized protein OS=Vibrio cholerae serotype O1 (strain ATCC 39315 / El Tor Inaba N16961) GN=VC_1770 PE=4 SV=1	tr|Q9KR73|Q9KR73_VIBCH	79 kDa	0	0	0	0	0	0	0	0	0	0	0	0	0	0	0	0
386	DnaK-related protein OS=Vibrio cholerae serotype O1 (strain ATCC 39315 / El Tor Inaba N16961) GN=VC_1373 PE=3 SV=1	tr|Q9KS86|Q9KS86_VIBCH	106 kDa	0	0	0	0	0	0	0	0	0	0	0	0	0	0	0	0
387	Uncharacterized protein OS=Vibrio cholerae serotype O1 (strain ATCC 39315 / El Tor Inaba N16961) GN=VC_A0735 PE=4 SV=1	tr|Q9KLK8|Q9KLK8_VIBCH	27 kDa	0	0	0	0	0	0	0	0	0	0	0	0	0	0	0	0
388	DNA ligase OS=Vibrio cholerae serotype O1 (strain ATCC 39315 / El Tor Inaba N16961) GN=ligA PE=3 SV=1	sp|Q9KTD1|DNLJ_VIBCH	73 kDa	0	0	0	0	0	0	0	0	0	0	0	0	0	0	0	0
389	Flagellar protein FliL, putative OS=Vibrio cholerae serotype O1 (strain ATCC 39315 / El Tor Inaba N16961) GN=VC_2127 PE=4 SV=1	tr|Q9KQ74|Q9KQ74_VIBCH	18 kDa	0	0	0	0	0	0	0	0	0	0	0	0	0	0	0	0
390	Carboxynorspermidine synthase OS=Vibrio cholerae serotype O1 (strain ATCC 39315 / El Tor Inaba N16961) GN=VC_1624 PE=1 SV=1	sp|Q9KRL3|CANSD_VIBCH	46 kDa	0	0	0	0	0	0	0	0	0	0	0	0	0	0	0	0
391	Type II secretion system protein L OS=Vibrio cholerae serotype O1 (strain ATCC 39315 / El Tor Inaba N16961) GN=epsL PE=1 SV=2	sp|P45782|GSPL_VIBCH	46 kDa	0	0	0	0	0	0	0	0	0	0	0	0	0	0	0	0
392	Porin, putative OS=Vibrio cholerae serotype O1 (strain ATCC 39315 / El Tor Inaba N16961) GN=VC_1854 PE=4 SV=1	tr|Q9KQZ3|Q9KQZ3_VIBCH	40 kDa	0	0	0	0	0	0	0	0	0	0	0	0	0	0	0	0
393	Serine hydroxymethyltransferase 1 OS=Vibrio cholerae serotype O1 (strain ATCC 39315 / El Tor Inaba N16961) GN=glyA1 PE=3 SV=2	sp|Q9KTG1|GLYA1_VIBCH	45 kDa	0	0	0	0	0	0	0	0	0	0	0	0	0	0	0	0
394	PTS system, fructose-specific IIBC component OS=Vibrio cholerae serotype O1 (strain ATCC 39315 / El Tor Inaba N16961) GN=VC_1821 PE=4 SV=1	tr|Q9KR26|Q9KR26_VIBCH	48 kDa	0	0	0	0	0	0	0	0	0	0	0	0	0	0	0	0
395	6-phospho-beta-glucosidase OS=Vibrio cholerae serotype O1 (strain ATCC 39315 / El Tor Inaba N16961) GN=VC_1284 PE=3 SV=1	tr|Q9KSH2|Q9KSH2_VIBCH	49 kDa	0	0	0	0	0	0	0	0	0	0	0	0	0	0	0	0
396	Ribosomal RNA small subunit methyltransferase B OS=Vibrio cholerae serotype O1 (strain ATCC 39315 / El Tor Inaba N16961) GN=rsmB PE=3 SV=1	sp|Q9KVU5|RSMB_VIBCH	48 kDa	0	0	0	0	0	0	0	0	0	0	0	0	0	0	0	0
397	ParA family protein OS=Vibrio cholerae serotype O1 (strain ATCC 39315 / El Tor Inaba N16961) GN=VC_2773 PE=4 SV=1	tr|Q9KNG6|Q9KNG6_VIBCH	28 kDa	0	0	0	0	0	0	0	0	0	0	0	0	0	0	0	0
398	Uncharacterized protein OS=Vibrio cholerae serotype O1 (strain ATCC 39315 / El Tor Inaba N16961) GN=VC_2232 PE=4 SV=1	tr|Q9KPY0|Q9KPY0_VIBCH	48 kDa	0	0	0	0	0	0	0	0	0	0	0	0	0	0	0	0
399	Methyl-accepting chemotaxis protein OS=Vibrio cholerae serotype O1 (strain ATCC 39315 / El Tor Inaba N16961) GN=VC_1868 PE=4 SV=1	tr|Q9KQX9|Q9KQX9_VIBCH	68 kDa	0	0	0	0	0	0	0	0	0	0	0	0	0	0	0	0
400	Site-determining protein OS=Vibrio cholerae serotype O1 (strain ATCC 39315 / El Tor Inaba N16961) GN=VC_1960 PE=3 SV=1	tr|Q9KQN8|Q9KQN8_VIBCH	30 kDa	0	0	0	0	0	0	0	0	0	0	0	0	0	0	0	0
401	Phosphoglycerate kinase OS=Vibrio cholerae serotype O1 (strain ATCC 39315 / El Tor Inaba N16961) GN=pgk PE=3 SV=1	sp|P0C6Q3|PGK_VIBCH	41 kDa	0	0	0	0	0	0	0	0	0	0	0	0	0	0	0	0
402	Transcriptional regulator, DeoR family OS=Vibrio cholerae serotype O1 (strain ATCC 39315 / El Tor Inaba N16961) GN=VC_A0940 PE=4 SV=1	tr|Q9KL10|Q9KL10_VIBCH	28 kDa	0	0	0	0	0	0	0	0	0	0	0	0	0	0	0	0
403	Sodium-type flagellar protein MotX OS=Vibrio cholerae serotype O1 (strain ATCC 39315 / El Tor Inaba N16961) GN=VC_2601 PE=4 SV=1	tr|Q9KNX9|Q9KNX9_VIBCH	24 kDa	0	0	0	0	0	0	0	0	0	0	0	0	0	0	0	0
404	Sodium-type flagellar protein MotY OS=Vibrio cholerae serotype O1 (strain ATCC 39315 / El Tor Inaba N16961) GN=VC_1008 PE=4 SV=1	tr|Q9KT95|Q9KT95_VIBCH	34 kDa	0	0	0	0	0	0	0	0	0	0	0	0	0	0	0	0
405	Argininosuccinate synthase OS=Vibrio cholerae serotype O1 (strain ATCC 39315 / El Tor Inaba N16961) GN=argG PE=3 SV=1	sp|Q9KNT8|ASSY_VIBCH	44 kDa	0	0	0	0	0	0	0	0	0	0	0	0	0	0	0	0
406	Uncharacterized protein OS=Vibrio cholerae serotype O1 (strain ATCC 39315 / El Tor Inaba N16961) GN=VC_1306 PE=4 SV=1	tr|Q9KSF0|Q9KSF0_VIBCH	52 kDa	0	0	0	0	0	0	0	0	0	0	0	0	0	0	0	0
407	ATP-dependent RNA helicase RhlE OS=Vibrio cholerae serotype O1 (strain ATCC 39315 / El Tor Inaba N16961) GN=rhlE PE=3 SV=1	tr|Q9KMW4|Q9KMW4_VIBCH	49 kDa	0	0	0	0	0	0	0	0	0	0	0	0	0	0	0	0
408	Outer membrane protein OmpA OS=Vibrio cholerae serotype O1 (strain ATCC 39315 / El Tor Inaba N16961) GN=VC_2213 PE=3 SV=1	tr|H9L4R9|H9L4R9_VIBCH	34 kDa	0	0	0	0	0	0	0	0	0	0	0	0	0	0	0	0
409	Aminopeptidase P OS=Vibrio cholerae serotype O1 (strain ATCC 39315 / El Tor Inaba N16961) GN=VC_0067 PE=4 SV=1	tr|Q9KVS2|Q9KVS2_VIBCH	67 kDa	0	0	0	0	0	0	0	0	0	0	0	0	0	0	0	0
410	Uncharacterized protein OS=Vibrio cholerae serotype O1 (strain ATCC 39315 / El Tor Inaba N16961) GN=VC_0355 PE=4 SV=1	tr|Q9KV03|Q9KV03_VIBCH	27 kDa	0	0	0	0	0	0	0	0	0	0	0	0	0	0	0	0
411	ParA family protein OS=Vibrio cholerae serotype O1 (strain ATCC 39315 / El Tor Inaba N16961) GN=VC_A1115 PE=4 SV=1	tr|Q9KKJ2|Q9KKJ2_VIBCH	46 kDa	0	0	0	0	0	0	0	0	0	0	0	0	0	0	0	0
412	Beta-lactamase TEM OS=Escherichia coli GN=bla PE=1 SV=1	sp|P62593|BLAT_CON-ECOLX	32 kDa	0	0	0	0	0	0	0	0	0	0	0	0	0	0	0	0
413	Glutamate-1-semialdehyde 2,1-aminomutase OS=Vibrio cholerae serotype O1 (strain ATCC 39315 / El Tor Inaba N16961) GN=hemL PE=3 SV=1	sp|Q9KU97|GSA_VIBCH	46 kDa	0	0	0	0	0	0	0	0	0	0	0	0	0	0	0	0
414	Uncharacterized protein OS=Vibrio cholerae serotype O1 (strain ATCC 39315 / El Tor Inaba N16961) GN=VC_A0396 PE=4 SV=1	tr|Q9KMG2|Q9KMG2_VIBCH	30 kDa	0	0	0	0	0	0	0	0	0	0	0	0	0	0	0	0
415	ATP-dependent helicase HrpB OS=Vibrio cholerae serotype O1 (strain ATCC 39315 / El Tor Inaba N16961) GN=VC_0601 PE=4 SV=1	tr|Q9KUC1|Q9KUC1_VIBCH	91 kDa	0	0	0	0	0	0	0	0	0	0	0	0	0	0	0	0
416	Uncharacterized protein OS=Vibrio cholerae serotype O1 (strain ATCC 39315 / El Tor Inaba N16961) GN=VC_A0405 PE=4 SV=1	tr|Q9KMF5|Q9KMF5_VIBCH	23 kDa	0	0	0	0	0	0	0	0	0	0	0	0	0	0	0	0
417	GTP cyclohydrolase-2 OS=Vibrio cholerae serotype O1 (strain ATCC 39315 / El Tor Inaba N16961) GN=ribA PE=3 SV=2	sp|Q9KSJ3|RIBA_VIBCH	22 kDa	0	0	0	0	0	0	0	0	0	0	0	0	0	0	0	0
418	GGDEF family protein OS=Vibrio cholerae serotype O1 (strain ATCC 39315 / El Tor Inaba N16961) GN=VC_A0557 PE=4 SV=1	tr|Q9KM32|Q9KM32_VIBCH	53 kDa	0	0	0	0	0	0	0	0	0	0	0	0	0	0	0	0
419	UPF0312 protein VC_A0539 OS=Vibrio cholerae serotype O1 (strain ATCC 39315 / El Tor Inaba N16961) GN=VC_A0539 PE=3 SV=1	sp|Q9KM50|Y3339_VIBCH	20 kDa	0	0	0	0	0	0	0	0	0	0	0	0	0	0	0	0
420	Glutamyl-tRNA reductase OS=Vibrio cholerae serotype O1 (strain ATCC 39315 / El Tor Inaba N16961) GN=hemA PE=3 SV=1	sp|Q9KQ24|HEM1_VIBCH	46 kDa	0	0	0	0	0	0	0	0	0	0	0	0	0	0	0	0
421	Hemolysin, putative OS=Vibrio cholerae serotype O1 (strain ATCC 39315 / El Tor Inaba N16961) GN=VC_0558 PE=4 SV=1	tr|Q9KUG3|Q9KUG3_VIBCH	47 kDa	0	0	0	0	0	0	0	0	0	0	0	0	0	0	0	0
422	Hemolysin-related protein OS=Vibrio cholerae serotype O1 (strain ATCC 39315 / El Tor Inaba N16961) GN=VC_1888 PE=4 SV=1	tr|Q9KQW0|Q9KQW0_VIBCH	75 kDa	0	0	0	0	0	0	0	0	0	0	0	0	0	0	0	0
423	3-hydroxyacyl-[acyl-carrier-protein] dehydratase FabZ OS=Vibrio cholerae serotype O1 (strain ATCC 39315 / El Tor Inaba N16961) GN=fabZ PE=3 SV=1	sp|Q9KPW3|FABZ_VIBCH	17 kDa	0	0	0	0	0	0	0	0	0	0	0	0	0	0	0	0
424	Major outer membrane lipoprotein OS=Vibrio cholerae serotype O1 (strain ATCC 39315 / El Tor Inaba N16961) GN=VC_A0059 PE=4 SV=1	tr|Q9KNA6|Q9KNA6_VIBCH	13 kDa	0	0	0	0	0	0	0	0	0	0	0	0	0	0	0	0
425	Bifunctional protein GlmU OS=Vibrio cholerae serotype O1 (strain ATCC 39315 / El Tor Inaba N16961) GN=glmU PE=3 SV=1	sp|Q9KNH7|GLMU_VIBCH	49 kDa	0	0	0	0	0	0	0	0	0	0	0	0	0	0	0	0
426	Tryptophanase OS=Vibrio cholerae serotype O1 (strain ATCC 39315 / El Tor Inaba N16961) GN=tnaA PE=3 SV=1	sp|Q9KN05|TNAA_VIBCH	53 kDa	0	0	0	0	0	0	0	0	0	0	0	0	0	0	0	0
427	N-acetylmuramoyl-L-alanine amidase OS=Vibrio cholerae serotype O1 (strain ATCC 39315 / El Tor Inaba N16961) GN=VC_0344 PE=4 SV=1	tr|Q9KV14|Q9KV14_VIBCH	64 kDa	0	0	0	0	0	0	0	0	0	0	0	0	0	0	0	0
428	Enoyl-[acyl-carrier-protein] reductase [NADH] 2 OS=Vibrio cholerae serotype O1 (strain ATCC 39315 / El Tor Inaba N16961) GN=fabV2 PE=3 SV=1	sp|Q9KLG0|FABV2_VIBCH	45 kDa	0	0	0	0	0	0	0	0	0	0	0	0	0	0	0	0
429	Lipopolysaccharide/O-antigen transport protein OS=Vibrio cholerae serotype O1 (strain ATCC 39315 / El Tor Inaba N16961) GN=VC_0247 PE=4 SV=1	tr|Q9KVA2|Q9KVA2_VIBCH	30 kDa	0	0	0	0	0	0	0	0	0	0	0	0	0	0	0	0
430	Peptidyl-prolyl cis-trans isomerase OS=Vibrio cholerae serotype O1 (strain ATCC 39315 / El Tor Inaba N16961) GN=VC_2299 PE=3 SV=1	tr|Q9KPR7|Q9KPR7_VIBCH	21 kDa	0	0	0	0	0	0	0	0	0	0	0	0	0	0	0	0
431	Uncharacterized protein OS=Vibrio cholerae serotype O1 (strain ATCC 39315 / El Tor Inaba N16961) GN=VC_1966 PE=4 SV=1	tr|Q9KQN2|Q9KQN2_VIBCH	69 kDa	0	0	0	0	0	0	0	0	0	0	0	0	0	0	0	0
432	Peptide ABC transporter, periplasmic peptide-binding protein OS=Vibrio cholerae serotype O1 (strain ATCC 39315 / El Tor Inaba N16961) GN=VC_0620 PE=1 SV=1	tr|Q9KUA3|Q9KUA3_VIBCH	63 kDa	0	0	0	0	0	0	0	0	0	0	0	0	0	0	0	0
433	Maltose transport system permease protein MalF OS=Vibrio cholerae serotype O1 (strain ATCC 39315 / El Tor Inaba N16961) GN=malF PE=3 SV=1	sp|Q9KL06|MALF_VIBCH	58 kDa	0	0	0	0	0	0	0	0	0	0	0	0	0	0	0	0
434	Uncharacterized protein OS=Vibrio cholerae serotype O1 (strain ATCC 39315 / El Tor Inaba N16961) GN=VC_0137 PE=4 SV=1	tr|Q9KVK6|Q9KVK6_VIBCH	50 kDa	0	0	0	0	0	0	0	0	0	0	0	0	0	0	0	0
435	Sigma-54 dependent transcriptional regulator OS=Vibrio cholerae serotype O1 (strain ATCC 39315 / El Tor Inaba N16961) GN=VC_0665 PE=4 SV=1	tr|Q9KU59|Q9KU59_VIBCH	50 kDa	0	0	0	0	0	0	0	0	0	0	0	0	0	0	0	0
436	Diaminopimelate decarboxylase OS=Vibrio cholerae serotype O1 (strain ATCC 39315 / El Tor Inaba N16961) GN=lysA PE=1 SV=1	sp|Q9KVL7|DCDA_VIBCH	46 kDa	0	0	0	0	0	0	0	0	0	0	0	0	0	0	0	0
437	Cholera toxin transcriptional activator OS=Vibrio cholerae serotype O1 (strain ATCC 39315 / El Tor Inaba N16961) GN=toxR PE=3 SV=2	sp|P15795|TOXR_VIBCH	33 kDa	0	0	0	0	0	0	0	0	0	0	0	0	0	0	0	0
438	Transcriptional regulator, putative OS=Vibrio cholerae serotype O1 (strain ATCC 39315 / El Tor Inaba N16961) GN=VC_A0147 PE=4 SV=1	tr|Q9KN19|Q9KN19_VIBCH	45 kDa	0	0	0	0	0	0	0	0	0	0	0	0	0	0	0	0
439	Rod shape-determining protein MreB OS=Vibrio cholerae serotype O1 (strain ATCC 39315 / El Tor Inaba N16961) GN=VC_0415 PE=4 SV=1	tr|H9L4S9|H9L4S9_VIBCH	37 kDa	0	0	0	0	0	0	0	0	0	0	0	0	0	0	0	0
440	Shikimate kinase OS=Vibrio cholerae serotype O1 (strain ATCC 39315 / El Tor Inaba N16961) GN=aroK PE=3 SV=1	sp|Q9KNV1|AROK_VIBCH	20 kDa	0	0	0	0	0	0	0	0	0	0	0	0	0	0	0	0
441	Putative pseudouridine methyltransferase OS=Vibrio cholerae serotype O1 (strain ATCC 39315 / El Tor Inaba N16961) GN=VC_A1059 PE=1 SV=2	sp|Q9KKP3|TRMYL_VIBCH	22 kDa	0	0	0	0	0	0	0	0	0	0	0	0	0	0	0	0
442	Keratin, type I cytoskeletal 18 OS=Mus musculus GN=Krt18 PE=1 SV=5	sp|P05784|K1C18_CON-MOUSE	48 kDa	0	0	0	0	0	0	0	0	0	0	0	0	0	0	0	0
443	Oxaloacetate decarboxylase, alpha subunit OS=Vibrio cholerae serotype O1 (strain ATCC 39315 / El Tor Inaba N16961) GN=VC_0550 PE=4 SV=1	REV_tr|Q9KUH1|Q9KUH1_VIBCH	65 kDa	0	0	0	0	0	0	0	0	0	0	0	0	0	0	0	0
444	50S ribosomal protein L21 OS=Vibrio cholerae serotype O1 (strain ATCC 39315 / El Tor Inaba N16961) GN=rplU PE=3 SV=1	sp|Q9KUT0|RL21_VIBCH	12 kDa	0	0	0	0	0	0	0	0	0	0	0	0	0	0	0	0
445	PmbA protein OS=Vibrio cholerae serotype O1 (strain ATCC 39315 / El Tor Inaba N16961) GN=VC_2535 PE=4 SV=1	tr|Q9KP44|Q9KP44_VIBCH	48 kDa	0	0	0	0	0	0	0	0	0	0	0	0	0	0	0	0
446	NAD(P) transhydrogenase subunit beta OS=Vibrio cholerae serotype O1 (strain ATCC 39315 / El Tor Inaba N16961) GN=VC_A0564 PE=3 SV=1	tr|Q9KM25|Q9KM25_VIBCH	49 kDa	0	0	0	0	0	0	0	0	0	0	0	0	0	0	0	0
447	Purine-binding chemotaxis protein CheW OS=Vibrio cholerae serotype O1 (strain ATCC 39315 / El Tor Inaba N16961) GN=VC_2059 PE=4 SV=1	tr|Q9KQE1|Q9KQE1_VIBCH	20 kDa	0	0	0	0	0	0	0	0	0	0	0	0	0	0	0	0
448	Uncharacterized protein OS=Vibrio cholerae serotype O1 (strain ATCC 39315 / El Tor Inaba N16961) GN=VC_A0514 PE=4 SV=1	tr|Q9KM74|Q9KM74_VIBCH	25 kDa	0	0	0	0	0	0	0	0	0	0	0	0	0	0	0	0
449	Mannose-6-phosphate isomerase OS=Vibrio cholerae serotype O1 (strain ATCC 39315 / El Tor Inaba N16961) GN=VC_0269 PE=3 SV=1	tr|Q9KV87|Q9KV87_VIBCH	44 kDa	0	0	0	0	0	0	0	0	0	0	0	0	0	0	0	0
450	Outer membrane lipoprotein Slp, putative OS=Vibrio cholerae serotype O1 (strain ATCC 39315 / El Tor Inaba N16961) GN=VC_1987 PE=4 SV=1	tr|Q9KQL1|Q9KQL1_VIBCH	23 kDa	0	0	0	0	0	0	0	0	0	0	0	0	0	0	0	0
451	Anaerobic glycerol-3-phosphate dehydrogenase subunit B OS=Vibrio cholerae serotype O1 (strain ATCC 39315 / El Tor Inaba N16961) GN=glpB PE=3 SV=1	sp|Q9KLJ6|GLPB_VIBCH	48 kDa	0	0	0	0	0	0	0	0	0	0	0	0	0	0	0	0
452	Uncharacterized protein OS=Vibrio cholerae serotype O1 (strain ATCC 39315 / El Tor Inaba N16961) GN=VC_1272 PE=4 SV=1	tr|Q9KSI4|Q9KSI4_VIBCH	15 kDa	0	0	0	0	0	0	0	0	0	0	0	0	0	0	0	0
453	Spermidine/putrescine ABC transporter, permease protein OS=Vibrio cholerae serotype O1 (strain ATCC 39315 / El Tor Inaba N16961) GN=VC_1427 PE=3 SV=1	tr|Q9KS34|Q9KS34_VIBCH	32 kDa	0	0	0	0	0	0	0	0	0	0	0	0	0	0	0	0
454	Aspartate ammonia-lyase OS=Vibrio cholerae serotype O1 (strain ATCC 39315 / El Tor Inaba N16961) GN=VC_2698 PE=3 SV=1	tr|Q9KNN3|Q9KNN3_VIBCH	53 kDa	0	0	0	0	0	0	0	0	0	0	0	0	0	0	0	0
455	Sialidase OS=Vibrio cholerae serotype O1 (strain ATCC 39315 / El Tor Inaba N16961) GN=nanH PE=1 SV=1	sp|P0C6E9|NANH_VIBCH	86 kDa	0	0	0	0	0	0	0	0	0	0	0	0	0	0	0	0
456	30S ribosomal protein S14 OS=Vibrio cholerae serotype O1 (strain ATCC 39315 / El Tor Inaba N16961) GN=rpsN PE=3 SV=1	sp|Q9KNZ7|RS14_VIBCH	12 kDa	0	0	0	0	0	0	0	0	0	0	0	0	0	0	0	0
457	PTS system, fructose-specific IIA/FPR component OS=Vibrio cholerae serotype O1 (strain ATCC 39315 / El Tor Inaba N16961) GN=VC_A0518 PE=4 SV=1	tr|Q9KM70|Q9KM70_VIBCH	43 kDa	0	0	0	0	0	0	0	0	0	0	0	0	0	0	0	0
458	PTS system, glucose-specific IIA component OS=Vibrio cholerae serotype O1 (strain ATCC 39315 / El Tor Inaba N16961) GN=VC_0964 PE=4 SV=1	tr|Q9KTD8|Q9KTD8_VIBCH	18 kDa	0	0	0	0	0	0	0	0	0	0	0	0	0	0	0	0
459	Glucose-1-phosphate adenylyltransferase 1 OS=Vibrio cholerae serotype O1 (strain ATCC 39315 / El Tor Inaba N16961) GN=glgC1 PE=3 SV=1	sp|Q9KRB5|GLGC1_VIBCH	45 kDa	0	0	0	0	0	0	0	0	0	0	0	0	0	0	0	0
460	GGDEF family protein OS=Vibrio cholerae serotype O1 (strain ATCC 39315 / El Tor Inaba N16961) GN=VC_A0960 PE=4 SV=1	tr|Q9KKZ0|Q9KKZ0_VIBCH	52 kDa	0	0	0	0	0	0	0	0	0	0	0	0	0	0	0	0
461	50S ribosomal protein L11 OS=Vibrio cholerae serotype O1 (strain ATCC 39315 / El Tor Inaba N16961) GN=rplK PE=3 SV=1	sp|Q9KV34|RL11_VIBCH	15 kDa	0	0	0	0	0	0	0	0	0	0	0	0	0	0	0	0
462	Glycogen synthase OS=Vibrio cholerae serotype O1 (strain ATCC 39315 / El Tor Inaba N16961) GN=glgA PE=3 SV=1	sp|Q9KRB6|GLGA_VIBCH	55 kDa	0	0	0	0	0	0	0	0	0	0	0	0	0	0	0	0
463	UPF0319 protein VC_1853 OS=Vibrio cholerae serotype O1 (strain ATCC 39315 / El Tor Inaba N16961) GN=VC_1853 PE=3 SV=1	sp|Q9KQZ4|Y1853_VIBCH	25 kDa	0	0	0	0	0	0	0	0	0	0	0	0	0	0	0	0
464	Uncharacterized protein OS=Vibrio cholerae serotype O1 (strain ATCC 39315 / El Tor Inaba N16961) GN=VC_1606 PE=4 SV=1	tr|Q9KRN0|Q9KRN0_VIBCH	52 kDa	0	0	0	0	0	0	0	0	0	0	0	0	0	0	0	0
465	GTPase Era OS=Vibrio cholerae serotype O1 (strain ATCC 39315 / El Tor Inaba N16961) GN=era PE=3 SV=3	sp|Q9KPB3|ERA_VIBCH	37 kDa	0	0	0	0	0	0	0	0	0	0	0	0	0	0	0	0
466	Enoyl-[acyl-carrier-protein] reductase [NADH] 1 OS=Vibrio cholerae serotype O1 (strain ATCC 39315 / El Tor Inaba N16961) GN=fabV PE=1 SV=2	sp|Q9KRA3|FABV1_VIBCH	44 kDa	0	0	0	0	0	0	0	0	0	0	0	0	0	0	0	0
467	Transcription termination/antitermination protein NusG OS=Vibrio cholerae serotype O1 (strain ATCC 39315 / El Tor Inaba N16961) GN=nusG PE=3 SV=3	sp|Q9KV35|NUSG_VIBCH	21 kDa	0	0	0	0	0	0	0	0	0	0	0	0	0	0	0	0
468	Aspartate carbamoyltransferase regulatory chain OS=Vibrio cholerae serotype O1 (strain ATCC 39315 / El Tor Inaba N16961) GN=pyrI PE=3 SV=1	sp|Q9KP65|PYRI_VIBCH	17 kDa	0	0	0	0	0	0	0	0	0	0	0	0	0	0	0	0
469	Uncharacterized protein OS=Vibrio cholerae serotype O1 (strain ATCC 39315 / El Tor Inaba N16961) GN=VC_1077 PE=4 SV=1	tr|Q9KT28|Q9KT28_VIBCH	18 kDa	0	0	0	0	0	0	0	0	0	0	0	0	0	0	0	0
470	Leucine-responsive regulatory protein OS=Vibrio cholerae serotype O1 (strain ATCC 39315 / El Tor Inaba N16961) GN=VC_1904 PE=4 SV=1	tr|Q9KQU4|Q9KQU4_VIBCH	19 kDa	0	0	0	0	0	0	0	0	0	0	0	0	0	0	0	0
471	Uncharacterized protein OS=Vibrio cholerae serotype O1 (strain ATCC 39315 / El Tor Inaba N16961) GN=VC_2443 PE=4 SV=1	tr|Q9KPC9|Q9KPC9_VIBCH	23 kDa	0	0	0	0	0	0	0	0	0	0	0	0	0	0	0	0
472	Outer membrane protein TolC, putative OS=Vibrio cholerae serotype O1 (strain ATCC 39315 / El Tor Inaba N16961) GN=VC_1565 PE=4 SV=1	tr|Q9KRS1|Q9KRS1_VIBCH	47 kDa	0	0	0	0	0	0	0	0	0	0	0	0	0	0	0	0
473	Methyl-accepting chemotaxis protein OS=Vibrio cholerae serotype O1 (strain ATCC 39315 / El Tor Inaba N16961) GN=VC_A1069 PE=4 SV=1	tr|Q9KKN3|Q9KKN3_VIBCH	70 kDa	0	0	0	0	0	0	0	0	0	0	0	0	0	0	0	0
474	Lipoprotein NlpD OS=Vibrio cholerae serotype O1 (strain ATCC 39315 / El Tor Inaba N16961) GN=VC_0533 PE=4 SV=1	tr|Q9KUI7|Q9KUI7_VIBCH	34 kDa	0	0	0	0	0	0	0	0	0	0	0	0	0	0	0	0
475	High frequency lysogenization protein HflD homolog OS=Vibrio cholerae serotype O1 (strain ATCC 39315 / El Tor Inaba N16961) GN=hflD PE=3 SV=1	sp|Q9KSX9|HFLD_VIBCH	23 kDa	0	0	0	0	0	0	0	0	0	0	0	0	0	0	0	0
476	Uncharacterized protein OS=Vibrio cholerae serotype O1 (strain ATCC 39315 / El Tor Inaba N16961) GN=VC_1607 PE=4 SV=1	tr|Q9KRM9|Q9KRM9_VIBCH	36 kDa	0	0	0	0	0	0	0	0	0	0	0	0	0	0	0	0
477	Cytochrome d ubiquinol oxidase, subunit I OS=Vibrio cholerae serotype O1 (strain ATCC 39315 / El Tor Inaba N16961) GN=VC_1844 PE=4 SV=1	tr|Q9KR03|Q9KR03_VIBCH	61 kDa	0	0	0	0	0	0	0	0	0	0	0	0	0	0	0	0
478	Uncharacterized protein OS=Vibrio cholerae serotype O1 (strain ATCC 39315 / El Tor Inaba N16961) GN=VC_A1075 PE=4 SV=1	tr|Q9KKM8|Q9KKM8_VIBCH	43 kDa	0	0	0	0	0	0	0	0	0	0	0	0	0	0	0	0
479	UDP-N-acetylmuramoylalanine--D-glutamate ligase OS=Vibrio cholerae serotype O1 (strain ATCC 39315 / El Tor Inaba N16961) GN=murD PE=3 SV=2	sp|Q9KPG5|MURD_VIBCH	47 kDa	0	0	0	0	0	0	0	0	0	0	0	0	0	0	0	0
480	Serine hydroxymethyltransferase 2 OS=Vibrio cholerae serotype O1 (strain ATCC 39315 / El Tor Inaba N16961) GN=glyA2 PE=3 SV=1	sp|Q9KMP4|GLYA2_VIBCH	47 kDa	0	0	0	0	0	0	0	0	0	0	0	0	0	0	0	0
481	Cytochrome c biogenesis ATP-binding export protein CcmA OS=Vibrio cholerae serotype O1 (strain ATCC 39315 / El Tor Inaba N16961) GN=ccmA PE=3 SV=1	sp|Q9KQE3|CCMA_VIBCH	23 kDa	0	0	0	0	0	0	0	0	0	0	0	0	0	0	0	0
482	N-acetylglucosamine-6-phosphate deacetylase OS=Vibrio cholerae serotype O1 (strain ATCC 39315 / El Tor Inaba N16961) GN=nagA PE=1 SV=2	sp|O32445|NAGA_VIBCH	41 kDa	0	0	0	0	0	0	0	0	0	0	0	0	0	0	0	0
483	30S ribosomal protein S13 OS=Vibrio cholerae serotype O1 (strain ATCC 39315 / El Tor Inaba N16961) GN=rpsM PE=3 SV=1	sp|Q9KP05|RS13_VIBCH	13 kDa	0	0	0	0	0	0	0	0	0	0	0	0	0	0	0	0
484	Malate dehydrogenase OS=Vibrio cholerae serotype O1 (strain ATCC 39315 / El Tor Inaba N16961) GN=mdh PE=3 SV=2	sp|Q9KUT3|MDH_VIBCH	32 kDa	0	0	0	0	0	0	0	0	0	0	0	0	0	0	0	0
485	Magnesium transporter MgtE, putative OS=Vibrio cholerae serotype O1 (strain ATCC 39315 / El Tor Inaba N16961) GN=VC_A0818 PE=4 SV=1	tr|Q9KLC8|Q9KLC8_VIBCH	50 kDa	0	0	0	0	0	0	0	0	0	0	0	0	0	0	0	0
486	Uncharacterized protein OS=Vibrio cholerae serotype O1 (strain ATCC 39315 / El Tor Inaba N16961) GN=VC_1761 PE=4 SV=1	tr|Q9KR82|Q9KR82_VIBCH	23 kDa	0	0	0	0	0	0	0	0	0	0	0	0	0	0	0	0
487	Uncharacterized protein OS=Vibrio cholerae serotype O1 (strain ATCC 39315 / El Tor Inaba N16961) GN=VC_1485 PE=4 SV=1	tr|Q9KRZ8|Q9KRZ8_VIBCH	61 kDa	0	0	0	0	0	0	0	0	0	0	0	0	0	0	0	0
488	Sensory box/GGDEF family protein OS=Vibrio cholerae serotype O1 (strain ATCC 39315 / El Tor Inaba N16961) GN=VC_A0697 PE=4 SV=1	REV_tr|Q9KLP6|Q9KLP6_VIBCH	73 kDa	0	0	0	0	0	0	0	0	0	0	0	0	0	0	0	0
489	Transcription elongation factor GreA OS=Vibrio cholerae serotype O1 (strain ATCC 39315 / El Tor Inaba N16961) GN=greA PE=3 SV=2	sp|Q9KU89|GREA_VIBCH	17 kDa	0	0	0	0	0	0	0	0	0	0	0	0	0	0	0	0
490	Phosphopentomutase OS=Vibrio cholerae serotype O1 (strain ATCC 39315 / El Tor Inaba N16961) GN=deoB PE=3 SV=1	sp|Q9KPL9|DEOB_VIBCH	44 kDa	0	0	0	0	0	0	0	0	0	0	0	0	0	0	0	0
491	Flagellar motor switch protein FliN OS=Vibrio cholerae serotype O1 (strain ATCC 39315 / El Tor Inaba N16961) GN=VC_2125 PE=3 SV=1	tr|Q9KQ76|Q9KQ76_VIBCH	15 kDa	0	0	0	0	0	0	0	0	0	0	0	0	0	0	0	0
492	Uncharacterized protein OS=Vibrio cholerae serotype O1 (strain ATCC 39315 / El Tor Inaba N16961) GN=VC_A0058 PE=4 SV=1	tr|Q9KNA7|Q9KNA7_VIBCH	34 kDa	0	0	0	0	0	0	0	0	0	0	0	0	0	0	0	0
493	Sensory box sensor histidine kinase OS=Vibrio cholerae serotype O1 (strain ATCC 39315 / El Tor Inaba N16961) GN=VC_1084 PE=1 SV=1	tr|Q9KT21|Q9KT21_VIBCH	49 kDa	0	0	0	0	0	0	0	0	0	0	0	0	0	0	0	0
494	MSHA pilin protein MshB OS=Vibrio cholerae serotype O1 (strain ATCC 39315 / El Tor Inaba N16961) GN=VC_0408 PE=4 SV=1	tr|Q9KUV4|Q9KUV4_VIBCH	21 kDa	0	0	0	0	0	0	0	0	0	0	0	0	0	0	0	0
495	PTS system, glucose-specific IIBC component OS=Vibrio cholerae serotype O1 (strain ATCC 39315 / El Tor Inaba N16961) GN=VC_2013 PE=4 SV=1	tr|Q9KQI5|Q9KQI5_VIBCH	52 kDa	0	0	0	0	0	0	0	0	0	0	0	0	0	0	0	0
496	Cytochrome c-type biogenesis protein CcmE OS=Vibrio cholerae serotype O1 (strain ATCC 39315 / El Tor Inaba N16961) GN=ccmE PE=3 SV=1	sp|Q9KQE7|CCME_VIBCH	18 kDa	0	0	0	0	0	0	0	0	0	0	0	0	0	0	0	0
497	Uncharacterized protein OS=Vibrio cholerae serotype O1 (strain ATCC 39315 / El Tor Inaba N16961) GN=VC_0381 PE=4 SV=1	tr|Q9KUX7|Q9KUX7_VIBCH	25 kDa	0	0	0	0	0	0	0	0	0	0	0	0	0	0	0	0
498	Uncharacterized protein OS=Vibrio cholerae serotype O1 (strain ATCC 39315 / El Tor Inaba N16961) GN=VC_2168 PE=4 SV=1	tr|Q9KQ36|Q9KQ36_VIBCH	42 kDa	0	0	0	0	0	0	0	0	0	0	0	0	0	0	0	0
499	Cysteine synthase OS=Vibrio cholerae serotype O1 (strain ATCC 39315 / El Tor Inaba N16961) GN=VC_0968 PE=3 SV=1	tr|Q9KTD4|Q9KTD4_VIBCH	34 kDa	0	0	0	0	0	0	0	0	0	0	0	0	0	0	0	0
500	Citrate synthase OS=Vibrio cholerae serotype O1 (strain ATCC 39315 / El Tor Inaba N16961) GN=VC_2092 PE=3 SV=1	tr|Q9KQA8|Q9KQA8_VIBCH	49 kDa	0	0	0	0	0	0	0	0	0	0	0	0	0	0	0	0
501	Maf-like protein VC_0418 OS=Vibrio cholerae serotype O1 (strain ATCC 39315 / El Tor Inaba N16961) GN=VC_0418 PE=3 SV=2	sp|Q9KUU7|Y418_VIBCH	20 kDa	0	0	0	0	0	0	0	0	0	0	0	0	0	0	0	0
502	Uncharacterized protein OS=Vibrio cholerae serotype O1 (strain ATCC 39315 / El Tor Inaba N16961) GN=VC_A0920 PE=4 SV=1	tr|Q9KL29|Q9KL29_VIBCH	21 kDa	0	0	0	0	0	0	0	0	0	0	0	0	0	0	0	0
503	Cell division protein FtsX OS=Vibrio cholerae serotype O1 (strain ATCC 39315 / El Tor Inaba N16961) GN=VC_0149 PE=3 SV=1	tr|Q9KVJ4|Q9KVJ4_VIBCH	36 kDa	0	0	0	0	0	0	0	0	0	0	0	0	0	0	0	0
504	Hemolysin, putative OS=Vibrio cholerae serotype O1 (strain ATCC 39315 / El Tor Inaba N16961) GN=VC_0578 PE=4 SV=1	tr|Q9KUE3|Q9KUE3_VIBCH	21 kDa	0	0	0	0	0	0	0	0	0	0	0	0	0	0	0	0
505	MutT/nudix family protein OS=Vibrio cholerae serotype O1 (strain ATCC 39315 / El Tor Inaba N16961) GN=VC_A0592 PE=4 SV=1	tr|Q9KLZ7|Q9KLZ7_VIBCH	22 kDa	0	0	0	0	0	0	0	0	0	0	0	0	0	0	0	0
506	Sodium/proline symporter OS=Vibrio cholerae serotype O1 (strain ATCC 39315 / El Tor Inaba N16961) GN=VC_A1071 PE=3 SV=1	tr|Q9KKN1|Q9KKN1_VIBCH	53 kDa	0	0	0	0	0	0	0	0	0	0	0	0	0	0	0	0
507	Stringent starvation protein A OS=Vibrio cholerae serotype O1 (strain ATCC 39315 / El Tor Inaba N16961) GN=VC_0576 PE=3 SV=1	tr|Q9KUE5|Q9KUE5_VIBCH	24 kDa	0	0	0	0	0	0	0	0	0	0	0	0	0	0	0	0
508	1,4-dihydroxy-2-naphthoate octaprenyltransferase OS=Vibrio cholerae serotype O1 (strain ATCC 39315 / El Tor Inaba N16961) GN=menA PE=3 SV=1	tr|Q9KNQ8|Q9KNQ8_VIBCH	33 kDa	0	0	0	0	0	0	0	0	0	0	0	0	0	0	0	0
509	33 kDa chaperonin OS=Vibrio cholerae serotype O1 (strain ATCC 39315 / El Tor Inaba N16961) GN=hslO PE=3 SV=2	sp|Q9KNK2|HSLO_VIBCH	32 kDa	0	0	0	0	0	0	0	0	0	0	0	0	0	0	0	0
510	Cadaverine/lysine antiporter CadB, putative OS=Vibrio cholerae serotype O1 (strain ATCC 39315 / El Tor Inaba N16961) GN=VC_0280 PE=4 SV=1	tr|Q9KV76|Q9KV76_VIBCH	47 kDa	0	0	0	0	0	0	0	0	0	0	0	0	0	0	0	0
511	K(+)/H(+) antiporter NhaP2 OS=Vibrio cholerae serotype O1 (strain ATCC 39315 / El Tor Inaba N16961) GN=nhaP2 PE=3 SV=1	sp|Q9KNM9|NHAP2_VIBCH	63 kDa	0	0	0	0	0	0	0	0	0	0	0	0	0	0	0	0
512	Cys-tRNA(Pro)/Cys-tRNA(Cys) deacylase OS=Vibrio cholerae serotype O1 (strain ATCC 39315 / El Tor Inaba N16961) GN=VC_2172 PE=3 SV=1	tr|Q9KQ32|Q9KQ32_VIBCH	17 kDa	0	0	0	0	0	0	0	0	0	0	0	0	0	0	0	0
513	Maltose operon periplasmic protein, putative OS=Vibrio cholerae serotype O1 (strain ATCC 39315 / El Tor Inaba N16961) GN=VC_A1027 PE=4 SV=1	tr|Q9KKS3|Q9KKS3_VIBCH	31 kDa	0	0	0	0	0	0	0	0	0	0	0	0	0	0	0	0
514	Uncharacterized protein OS=Vibrio cholerae serotype O1 (strain ATCC 39315 / El Tor Inaba N16961) GN=VC_1194 PE=4 SV=1	tr|Q9KSR2|Q9KSR2_VIBCH	41 kDa	0	0	0	0	0	0	0	0	0	0	0	0	0	0	0	0
515	30S ribosomal protein S15 OS=Vibrio cholerae serotype O1 (strain ATCC 39315 / El Tor Inaba N16961) GN=rpsO PE=3 SV=1	sp|Q9KU77|RS15_VIBCH	10 kDa	0	0	0	0	0	0	0	0	0	0	0	0	0	0	0	0
516	Uncharacterized protein OS=Vibrio cholerae serotype O1 (strain ATCC 39315 / El Tor Inaba N16961) GN=VC_A0922 PE=4 SV=1	tr|Q9KL27|Q9KL27_VIBCH	23 kDa	0	0	0	0	0	0	0	0	0	0	0	0	0	0	0	0
517	Uncharacterized protein OS=Vibrio cholerae serotype O1 (strain ATCC 39315 / El Tor Inaba N16961) GN=VC_1154 PE=4 SV=1	tr|Q9KSV2|Q9KSV2_VIBCH	20 kDa	0	0	0	0	0	0	0	0	0	0	0	0	0	0	0	0
518	Iron-containing alcohol dehydrogenase family protein RfbM OS=Vibrio cholerae serotype O1 (strain ATCC 39315 / El Tor Inaba N16961) GN=VC_0250 PE=4 SV=1	tr|Q9KVA0|Q9KVA0_VIBCH	41 kDa	0	0	0	0	0	0	0	0	0	0	0	0	0	0	0	0
519	Multidrug resistance protein, putative OS=Vibrio cholerae serotype O1 (strain ATCC 39315 / El Tor Inaba N16961) GN=VC_1409 PE=1 SV=1	tr|Q9KS51|Q9KS51_VIBCH	52 kDa	0	0	0	0	0	0	0	0	0	0	0	0	0	0	0	0
520	Uncharacterized protein OS=Vibrio cholerae serotype O1 (strain ATCC 39315 / El Tor Inaba N16961) GN=VC_0689 PE=4 SV=1	tr|Q9KU40|Q9KU40_VIBCH	65 kDa	0	0	0	0	0	0	0	0	0	0	0	0	0	0	0	0
521	tRNA (guanine-N(7)-)-methyltransferase OS=Vibrio cholerae serotype O1 (strain ATCC 39315 / El Tor Inaba N16961) GN=trmB PE=3 SV=1	sp|Q9KUR2|TRMB_VIBCH	27 kDa	0	0	0	0	0	0	0	0	0	0	0	0	0	0	0	0
522	Peptide deformylase 1 OS=Vibrio cholerae serotype O1 (strain ATCC 39315 / El Tor Inaba N16961) GN=def1 PE=1 SV=1	sp|Q9KVU3|DEF1_VIBCH	19 kDa	0	0	0	0	0	0	0	0	0	0	0	0	0	0	0	0
523	Flagellar basal-body rod protein FlgG OS=Vibrio cholerae serotype O1 (strain ATCC 39315 / El Tor Inaba N16961) GN=VC_2195 PE=3 SV=1	tr|Q9KQ12|Q9KQ12_VIBCH	28 kDa	0	0	0	0	0	0	0	0	0	0	0	0	0	0	0	0
524	Sensor histidine kinase OS=Vibrio cholerae serotype O1 (strain ATCC 39315 / El Tor Inaba N16961) GN=VC_1639 PE=4 SV=1	tr|Q9KRK1|Q9KRK1_VIBCH	51 kDa	0	0	0	0	0	0	0	0	0	0	0	0	0	0	0	0
525	30S ribosomal protein S21 OS=Vibrio cholerae serotype O1 (strain ATCC 39315 / El Tor Inaba N16961) GN=rpsU PE=3 SV=1	sp|P66532|RS21_VIBCH	8 kDa	0	0	0	0	0	0	0	0	0	0	0	0	0	0	0	0
526	Ribosomal small subunit pseudouridine synthase A OS=Vibrio cholerae serotype O1 (strain ATCC 39315 / El Tor Inaba N16961) GN=rsuA PE=3 SV=1	sp|Q9KRK5|RSUA_VIBCH	26 kDa	0	0	0	0	0	0	0	0	0	0	0	0	0	0	0	0
527	Glycine cleavage system transcriptional repressor, putative OS=Vibrio cholerae serotype O1 (strain ATCC 39315 / El Tor Inaba N16961) GN=VC_2159 PE=1 SV=1	tr|Q9KQ45|Q9KQ45_VIBCH	20 kDa	0	0	0	0	0	0	0	0	0	0	0	0	0	0	0	0
528	Protoporphyrinogen oxidase OS=Vibrio cholerae serotype O1 (strain ATCC 39315 / El Tor Inaba N16961) GN=VC_2755 PE=4 SV=1	tr|Q9KNI4|Q9KNI4_VIBCH	21 kDa	0	0	0	0	0	0	0	0	0	0	0	0	0	0	0	0
529	Lipoprotein, putative OS=Vibrio cholerae serotype O1 (strain ATCC 39315 / El Tor Inaba N16961) GN=VC_1195 PE=3 SV=1	tr|Q9KSR1|Q9KSR1_VIBCH	24 kDa	0	0	0	0	0	0	0	0	0	0	0	0	0	0	0	0
530	Uncharacterized protein OS=Vibrio cholerae serotype O1 (strain ATCC 39315 / El Tor Inaba N16961) GN=VC_A0582 PE=4 SV=1	tr|Q9KM07|Q9KM07_VIBCH	18 kDa	0	0	0	0	0	0	0	0	0	0	0	0	0	0	0	0
531	Peptidoglycan-associated lipoprotein OS=Vibrio cholerae serotype O1 (strain ATCC 39315 / El Tor Inaba N16961) GN=VC_1835 PE=3 SV=1	tr|Q9KR12|Q9KR12_VIBCH	18 kDa	0	0	0	0	0	0	0	0	0	0	0	0	0	0	0	0
532	Spermidine N(1)-acetyltransferase OS=Vibrio cholerae serotype O1 (strain ATCC 39315 / El Tor Inaba N16961) GN=speG PE=1 SV=1	sp|Q9KL03|ATDA_VIBCH	21 kDa	0	0	0	0	0	0	0	0	0	0	0	0	0	0	0	0
533	Uncharacterized protein OS=Vibrio cholerae serotype O1 (strain ATCC 39315 / El Tor Inaba N16961) GN=VC_1811 PE=4 SV=1	tr|Q9KR36|Q9KR36_VIBCH	18 kDa	0	0	0	0	0	0	0	0	0	0	0	0	0	0	0	0
534	Uncharacterized protein OS=Vibrio cholerae serotype O1 (strain ATCC 39315 / El Tor Inaba N16961) GN=VC_A0015 PE=4 SV=1	tr|Q9KNE9|Q9KNE9_VIBCH	9 kDa	0	0	0	0	0	0	0	0	0	0	0	0	0	0	0	0
535	Acetolactate synthase III, small subunit OS=Vibrio cholerae serotype O1 (strain ATCC 39315 / El Tor Inaba N16961) GN=VC_2482 PE=4 SV=1	tr|Q9KP91|Q9KP91_VIBCH	18 kDa	0	0	0	0	0	0	0	0	0	0	0	0	0	0	0	0
536	Single-stranded DNA-binding protein OS=Vibrio cholerae serotype O1 (strain ATCC 39315 / El Tor Inaba N16961) GN=ssb PE=3 SV=1	sp|Q9KUW2|SSB_VIBCH	20 kDa	0	0	0	0	0	0	0	0	0	0	0	0	0	0	0	0
537	Transcriptional regulator, TetR family OS=Vibrio cholerae serotype O1 (strain ATCC 39315 / El Tor Inaba N16961) GN=VC_1741 PE=4 SV=1	tr|Q9KRA1|Q9KRA1_VIBCH	25 kDa	0	0	0	0	0	0	0	0	0	0	0	0	0	0	0	0
538	Glucose-1-phosphate adenylyltransferase 2 OS=Vibrio cholerae serotype O1 (strain ATCC 39315 / El Tor Inaba N16961) GN=glgC2 PE=3 SV=1	sp|Q9KLP4|GLGC2_VIBCH	45 kDa	0	0	0	0	0	0	0	0	0	0	0	0	0	0	0	0
539	ATP synthase subunit delta OS=Vibrio cholerae serotype O1 (strain ATCC 39315 / El Tor Inaba N16961) GN=atpH PE=3 SV=1	sp|Q9KNH2|ATPD_VIBCH	20 kDa	0	0	0	0	0	0	0	0	0	0	0	0	0	0	0	0
540	Uncharacterized protein OS=Vibrio cholerae serotype O1 (strain ATCC 39315 / El Tor Inaba N16961) GN=VC_1518 PE=4 SV=1	tr|Q9KRW6|Q9KRW6_VIBCH	18 kDa	0	0	0	0	0	0	0	0	0	0	0	0	0	0	0	0
541	Lipoprotein, putative OS=Vibrio cholerae serotype O1 (strain ATCC 39315 / El Tor Inaba N16961) GN=VC_2298 PE=4 SV=1	tr|Q9KPR8|Q9KPR8_VIBCH	22 kDa	0	0	0	0	0	0	0	0	0	0	0	0	0	0	0	0
542	Uncharacterized protein OS=Vibrio cholerae serotype O1 (strain ATCC 39315 / El Tor Inaba N16961) GN=VC_1269 PE=4 SV=1	tr|Q9KSI7|Q9KSI7_VIBCH	20 kDa	0	0	0	0	0	0	0	0	0	0	0	0	0	0	0	0

## Sheet: Exclusive Spectrum Count Sample
Displaying: Exclusive Spectrum Count - The number of spectra, associated only with a single protein group
				WT**								VipA-N3 Hcp lim. Prep 3 ±±
#	Identified Proteins (542)	Accession Number	Molecular Weight	1	2	3	4	5	6	7	8	1	2	3	4	5	6	7	8
1	VipB - Uncharacterized protein OS=Vibrio cholerae serotype O1 (strain ATCC 39315 / El Tor Inaba N16961) GN=VC_A0108 PE=1 SV=1	tr|Q9KN57|Q9KN57_VIBCH	56 kDa	4	7	1	412	38	26	11	12	12	13	7	434	77	34	24	13
2	VipA - Uncharacterized protein OS=Vibrio cholerae serotype O1 (strain ATCC 39315 / El Tor Inaba N16961) GN=VC_A0107 PE=1 SV=1	tr|Q9KN58|Q9KN58_VIBCH	18 kDa	3	6	0	108	37	6	1	5	3	9	0	107	159	27	9	15
3	Part Green fluorescent protein OS=Aequorea victoria GN=GFP PE=1 SV=1	sp|GFPova|GFPova_CON-vector	29 kDa	2	3	1	43	16	3	4	0	2	6	0	48	74	9	5	2
4	TssK - Uncharacterized protein OS=Vibrio cholerae serotype O1 (strain ATCC 39315 / El Tor Inaba N16961) GN=VC_A0114 PE=4 SV=1	tr|Q9KN51|Q9KN51_VIBCH	50 kDa	0	0	0	13	0	0	0	0	1	3	0	89	27	3	1	0
5	VgrG3 - VgrG protein OS=Vibrio cholerae serotype O1 (strain ATCC 39315 / El Tor Inaba N16961) GN=VC_A0123 PE=1 SV=1	tr|Q9KN42|Q9KN42_VIBCH	113 kDa	1	0	0	0	0	0	0	0	10	9	1	12	11	0	0	1
6	VasX - Uncharacterized protein OS=Vibrio cholerae serotype O1 (strain ATCC 39315 / El Tor Inaba N16961) GN=VC_A0020 PE=4 SV=1	tr|Q9KNE5|Q9KNE5_VIBCH	121 kDa	0	1	0	0	1	0	0	0	14	9	1	2	8	0	0	0
7	TssF - Uncharacterized protein OS=Vibrio cholerae serotype O1 (strain ATCC 39315 / El Tor Inaba N16961) GN=VC_A0110 PE=4 SV=1	tr|Q9KN55|Q9KN55_VIBCH	67 kDa	0	0	0	0	0	0	0	0	0	2	15	3	4	0	0	0
8	ClpB protein OS=Vibrio cholerae serotype O1 (strain ATCC 39315 / El Tor Inaba N16961) GN=VC_A0116 PE=3 SV=1	tr|Q9KN49|Q9KN49_VIBCH	96 kDa	0	10	0	0	0	0	0	0	1	12	2	0	8	0	0	0
9	VgrG2 - VgrG protein OS=Vibrio cholerae serotype O1 (strain ATCC 39315 / El Tor Inaba N16961) GN=VC_A0018 PE=4 SV=1	tr|Q9KNE7|Q9KNE7_VIBCH	77 kDa	0	3	0	1	1	0	0	0	1	17	1	1	2	1	0	0
10	Hcp protein OS=Vibrio cholerae serotype O1 (strain ATCC 39315 / El Tor Inaba N16961) GN=VC_1415 PE=4 SV=1	tr|H9L4Q3|H9L4Q3_VIBCH	19 kDa	0	0	0	0	0	0	1	0	0	0	0	1	1	1	6	1
11	TssM - IcmF-related protein OS=Vibrio cholerae serotype O1 (strain ATCC 39315 / El Tor Inaba N16961) GN=VC_A0120 PE=4 SV=1	tr|Q9KN45|Q9KN45_VIBCH	135 kDa	0	0	0	0	0	0	0	0	1	1	0	0	0	0	0	0
12	Actin cross-linking toxin VgrG1 OS=Vibrio cholerae serotype O1 (strain ATCC 39315 / El Tor Inaba N16961) GN=vgrG1 PE=1 SV=1	sp|Q9KS45|VGRG1_VIBCH	129 kDa	0	0	0	0	0	0	0	0	2	5	0	0	1	0	0	0
13	TseL - Uncharacterized protein OS=Vibrio cholerae serotype O1 (strain ATCC 39315 / El Tor Inaba N16961) GN=VC_1418 PE=4 SV=1	tr|Q9KS43|Q9KS43_VIBCH	72 kDa	0	0	0	0	0	0	0	0	0	0	0	0	1	0	0	0
14	Fha - Uncharacterized protein OS=Vibrio cholerae serotype O1 (strain ATCC 39315 / El Tor Inaba N16961) GN=VC_A0112 PE=4 SV=1	tr|Q9KN53|Q9KN53_VIBCH	55 kDa	0	0	0	0	0	0	0	0	0	0	0	3	2	0	0	0
15	TssG - Uncharacterized protein OS=Vibrio cholerae serotype O1 (strain ATCC 39315 / El Tor Inaba N16961) GN=VC_A0111 PE=4 SV=1	tr|Q9KN54|Q9KN54_VIBCH	38 kDa	0	0	0	0	0	0	0	0	1	1	0	0	1	1	0	0
16	PAAR - Uncharacterized protein OS=Vibrio cholerae serotype O1 (strain ATCC 39315 / El Tor Inaba N16961) GN=VC_A0284 PE=4 SV=1	tr|Q9KMP0|Q9KMP0_VIBCH	18 kDa	0	0	0	0	0	0	0	0	0	0	0	0	0	0	1	4
17	VasW - Uncharacterized protein OS=Vibrio cholerae serotype O1 (strain ATCC 39315 / El Tor Inaba N16961) GN=VC_A0019 PE=4 SV=1	tr|Q9KNE6|Q9KNE6_VIBCH	34 kDa	0	0	0	0	0	0	0	0	0	0	0	0	0	1	0	0
18	Kit Fusion	Biognosys|iRT	14 kDa	17	27	15	24	29	22	15	13	23	33	13	18	37	27	15	27
19	ATP-dependent zinc metalloprotease FtsH OS=Vibrio cholerae serotype O1 (strain ATCC 39315 / El Tor Inaba N16961) GN=ftsH PE=3 SV=1	tr|Q9KU86|Q9KU86_VIBCH	72 kDa	0	29	0	33	12	11	0	0	2	14	2	23	34	8	0	5
20	Vimentin OS=Homo sapiens GN=VIM PE=1 SV=4	sp|P08670|VIME_CON-HUMAN	54 kDa	17	13	10	5	11	6	5	7	12	10	2	6	13	4	3	10
21	Keratin, type I cytoskeletal 9 OS=Homo sapiens GN=KRT9 PE=1 SV=3	sp|P35527|K1C9_CON-HUMAN	62 kDa	6	14	4	11	6	12	3	2	6	15	2	23	12	7	19	8
22	Keratin, type II cytoskeletal 1 OS=Pan troglodytes GN=KRT1 PE=2 SV=1	sp|A5A6M6|K2C1_CON-PANTR	65 kDa	13	14	8	12	13	13	6	6	11	18	6	16	18	9	11	11
23	Keratin, type I cytoskeletal 18 OS=Homo sapiens GN=KRT18 PE=1 SV=2	sp|P05783|K1C18_CON-HUMAN (+1)	48 kDa	15	11	6	5	8	4	2	6	4	1	4	0	4	2	3	2
24	Keratin, type II cytoskeletal 2 epidermal OS=Homo sapiens GN=KRT2 PE=1 SV=2	sp|P35908|K22E_CON-HUMAN	65 kDa	11	14	7	13	13	12	4	4	10	16	2	15	17	5	12	11
25	Flagellin C OS=Vibrio cholerae serotype O1 (strain ATCC 39315 / El Tor Inaba N16961) GN=flaC PE=3 SV=1	sp|P0C6C5|FLAC_VIBCH	40 kDa	1	1	0	9	82	10	5	6	1	2	0	0	5	1	1	1
26	Flagellin D OS=Vibrio cholerae serotype O1 (strain ATCC 39315 / El Tor Inaba N16961) GN=flaD PE=1 SV=1	sp|P0C6C6|FLAD_VIBCH	40 kDa	0	3	1	10	77	15	6	3	2	3	0	1	13	1	0	0
27	Protein HflK OS=Vibrio cholerae serotype O1 (strain ATCC 39315 / El Tor Inaba N16961) GN=hflK PE=3 SV=1	sp|Q9KV09|HFLK_VIBCH	44 kDa	0	1	0	6	28	4	1	0	1	4	0	3	78	8	4	2
28	Trypsin OS=Sus scrofa PE=1 SV=1	sp|P00761|TRYP_CON-PIG	24 kDa	5	6	3	11	10	11	4	3	10	14	3	12	17	6	9	11
29	30S ribosomal protein S3 OS=Vibrio cholerae serotype O1 (strain ATCC 39315 / El Tor Inaba N16961) GN=rpsC PE=3 SV=1	sp|Q9KNZ0|RS3_VIBCH	26 kDa	3	4	3	8	6	4	2	3	2	5	1	8	11	4	10	16
30	Keratin, type II cytoskeletal 8 OS=Homo sapiens GN=KRT8 PE=1 SV=7	sp|P05787|K2C8_CON-HUMAN	54 kDa	9	7	6	4	6	4	2	6	4	7	3	0	5	4	1	2
31	Cell division protein FtsZ OS=Vibrio cholerae serotype O1 (strain ATCC 39315 / El Tor Inaba N16961) GN=ftsZ PE=3 SV=1	tr|Q9KPH1|Q9KPH1_VIBCH	42 kDa	0	0	0	0	7	2	0	0	1	3	0	6	77	12	2	4
32	Desmoplakin OS=Homo sapiens GN=DSP PE=1 SV=3	sp|P15924|DESP_CON-HUMAN	332 kDa	0	3	0	0	0	3	0	0	2	2	0	0	3	0	5	1
33	DNA-directed RNA polymerase subunit beta' OS=Vibrio cholerae serotype O1 (strain ATCC 39315 / El Tor Inaba N16961) GN=rpoC PE=3 SV=1	sp|Q9KV29|RPOC_VIBCH	155 kDa	8	16	1	3	2	0	0	0	9	20	0	2	10	0	0	0
34	Translation initiation factor IF-2 OS=Vibrio cholerae serotype O1 (strain ATCC 39315 / El Tor Inaba N16961) GN=infB PE=3 SV=1	sp|Q9KU80|IF2_VIBCH	99 kDa	6	12	1	1	0	2	0	0	12	19	3	6	11	4	0	0
35	Keratin, type I cytoskeletal 10 OS=Homo sapiens GN=KRT10 PE=1 SV=6	sp|P13645|K1C10_CON-HUMAN	59 kDa	7	8	2	12	8	4	1	0	4	11	1	11	12	6	5	6
36	Flagellar hook protein FlgE OS=Vibrio cholerae serotype O1 (strain ATCC 39315 / El Tor Inaba N16961) GN=VC_2197 PE=3 SV=1	tr|Q9KQ10|Q9KQ10_VIBCH	47 kDa	0	0	0	36	30	6	2	0	1	0	0	0	7	0	0	0
37	Keratin, type I cytoskeletal 14 OS=Homo sapiens GN=KRT14 PE=1 SV=4	sp|P02533|K1C14_CON-HUMAN	52 kDa	5	6	1	3	4	3	1	0	3	6	1	4	6	1	3	3
38	Elongation factor Tu-B OS=Vibrio cholerae serotype O1 (strain ATCC 39315 / El Tor Inaba N16961) GN=tufB PE=3 SV=1	sp|Q9KUZ6|EFTU2_VIBCH	43 kDa	0	3	0	2	13	3	0	0	1	2	1	5	33	3	4	5
39	Guanosine-3',5'-bis(diphosphate) 3'-pyrophosphohydrolase OS=Vibrio cholerae serotype O1 (strain ATCC 39315 / El Tor Inaba N16961) GN=spoT PE=1 SV=1	sp|Q9KNM2|SPOT_VIBCH	79 kDa	0	12	1	0	1	0	0	0	3	16	3	6	9	0	0	1
40	Elongation factor 4 OS=Vibrio cholerae serotype O1 (strain ATCC 39315 / El Tor Inaba N16961) GN=lepA PE=3 SV=1	sp|Q9KPB0|LEPA_VIBCH	66 kDa	0	7	6	5	4	1	0	0	1	5	5	6	9	1	1	3
41	Keratin, type II cytoskeletal 5 OS=Homo sapiens GN=KRT5 PE=1 SV=3	sp|P13647|K2C5_CON-HUMAN	62 kDa	1	6	1	3	1	2	1	0	2	10	1	4	6	0	3	2
42	Elongation factor G 2 OS=Vibrio cholerae serotype O1 (strain ATCC 39315 / El Tor Inaba N16961) GN=fusA2 PE=3 SV=1	sp|Q9KPM5|EFG2_VIBCH	76 kDa	1	6	0	0	1	2	0	1	1	16	2	3	9	1	2	3
43	Serum albumin OS=Bos taurus GN=ALB PE=1 SV=4	sp|P02769|ALBU_CON-BOVIN	69 kDa	3	0	0	0	5	1	0	0	15	4	1	0	6	1	0	0
44	Acyl protein synthase/acyl-CoA reductase RfbN OS=Vibrio cholerae serotype O1 (strain ATCC 39315 / El Tor Inaba N16961) GN=VC_0251 PE=4 SV=1	tr|Q9KV99|Q9KV99_VIBCH	92 kDa	1	10	0	3	4	0	0	0	2	12	1	3	12	0	0	1
45	Chaperone protein DnaK OS=Vibrio cholerae serotype O1 (strain ATCC 39315 / El Tor Inaba N16961) GN=dnaK PE=3 SV=2	sp|O34241|DNAK_VIBCH	69 kDa	0	6	3	1	1	0	0	0	0	14	3	1	6	0	1	1
46	50S ribosomal protein L2 OS=Vibrio cholerae serotype O1 (strain ATCC 39315 / El Tor Inaba N16961) GN=rplB PE=3 SV=1	sp|Q9KNY7|RL2_VIBCH	30 kDa	0	1	0	1	2	8	1	0	0	2	0	6	8	14	2	4
47	Lon protease OS=Vibrio cholerae serotype O1 (strain ATCC 39315 / El Tor Inaba N16961) GN=lon PE=2 SV=1	tr|Q9KQS8|Q9KQS8_VIBCH	88 kDa	0	11	1	0	1	0	0	0	0	13	2	3	8	0	0	1
48	Ribonuclease E OS=Vibrio cholerae serotype O1 (strain ATCC 39315 / El Tor Inaba N16961) GN=rne PE=3 SV=1	tr|Q9KQG8|Q9KQG8_VIBCH	118 kDa	2	4	0	1	0	0	0	0	8	12	0	3	9	0	0	0
49	30S ribosomal protein S4 OS=Vibrio cholerae serotype O1 (strain ATCC 39315 / El Tor Inaba N16961) GN=rpsD PE=3 SV=1	sp|Q9KP07|RS4_VIBCH	23 kDa	1	1	1	5	1	1	6	3	1	1	0	4	3	1	6	5
50	Flagellin A OS=Vibrio cholerae serotype O1 (strain ATCC 39315 / El Tor Inaba N16961) GN=flaA PE=3 SV=1	sp|P0C6C3|FLAA_VIBCH	40 kDa	0	0	0	1	15	6	1	0	0	0	0	0	9	1	4	5
51	Flagellar hook-associated protein 2 OS=Vibrio cholerae serotype O1 (strain ATCC 39315 / El Tor Inaba N16961) GN=fliD PE=3 SV=1	sp|Q9KQ63|FLID_VIBCH	72 kDa	0	22	0	0	2	0	0	0	0	1	0	0	0	0	0	0
52	60 kDa chaperonin 1 OS=Vibrio cholerae serotype O1 (strain ATCC 39315 / El Tor Inaba N16961) GN=groL1 PE=3 SV=1	sp|Q9KNR7|CH601_VIBCH	57 kDa	0	0	15	3	0	0	0	0	1	1	7	1	4	0	0	0
53	ATP-dependent RNA helicase DeaD OS=Vibrio cholerae serotype O1 (strain ATCC 39315 / El Tor Inaba N16961) GN=deaD PE=3 SV=1	tr|Q9KLE2|Q9KLE2_VIBCH	74 kDa	0	5	2	3	1	0	0	0	0	3	4	4	5	1	0	0
54	Multifunctional-autoprocessing repeats-in-toxin OS=Vibrio cholerae serotype O1 (strain ATCC 39315 / El Tor Inaba N16961) GN=rtxA PE=1 SV=2	sp|Q9KS12|MARTX_VIBCH	485 kDa	0	0	0	0	0	0	0	0	2	2	0	0	0	0	0	0
55	Formate acetyltransferase OS=Vibrio cholerae serotype O1 (strain ATCC 39315 / El Tor Inaba N16961) GN=VC_1866 PE=4 SV=1	tr|Q9KQY1|Q9KQY1_VIBCH	88 kDa	0	7	0	0	0	0	0	0	0	15	0	3	7	0	0	0
56	Keratin, type II cytoskeletal 7 OS=Pan troglodytes GN=KRT7 PE=2 SV=1	sp|A5A6N0|K2C7_CON-PANTR	51 kDa	6	3	3	0	2	4	2	2	2	1	1	0	0	2	1	0
57	RfbL protein OS=Vibrio cholerae serotype O1 (strain ATCC 39315 / El Tor Inaba N16961) GN=VC_0249 PE=4 SV=1	tr|H9L4Q1|H9L4Q1_VIBCH	53 kDa	0	0	0	10	2	0	0	0	0	0	0	7	14	2	2	0
58	ATP-dependent RNA helicase SrmB OS=Vibrio cholerae serotype O1 (strain ATCC 39315 / El Tor Inaba N16961) GN=srmB PE=3 SV=1	tr|Q9KU63|Q9KU63_VIBCH	48 kDa	0	1	1	17	3	0	0	0	1	1	1	15	12	0	0	0
59	Ribonuclease R OS=Vibrio cholerae serotype O1 (strain ATCC 39315 / El Tor Inaba N16961) GN=rnr PE=3 SV=1	sp|Q9KNY1|RNR_VIBCH	93 kDa	0	5	0	0	0	0	0	0	0	10	0	0	4	0	0	0
60	Envoplakin OS=Homo sapiens GN=EVPL PE=1 SV=3	sp|Q92817|EVPL_CON-HUMAN	232 kDa	0	1	0	0	0	0	0	0	0	1	0	0	0	0	0	0
61	Protease DO OS=Vibrio cholerae serotype O1 (strain ATCC 39315 / El Tor Inaba N16961) GN=VC_0566 PE=4 SV=1	tr|Q9KUF5|Q9KUF5_VIBCH	48 kDa	0	0	0	12	3	0	0	0	0	0	0	22	20	3	0	0
62	GTP-binding protein TypA OS=Vibrio cholerae serotype O1 (strain ATCC 39315 / El Tor Inaba N16961) GN=VC_2744 PE=4 SV=1	tr|Q9KNJ4|Q9KNJ4_VIBCH	67 kDa	0	3	0	3	3	1	0	0	0	4	1	5	9	1	0	1
63	Lysine decarboxylase, inducible OS=Vibrio cholerae serotype O1 (strain ATCC 39315 / El Tor Inaba N16961) GN=VC_0281 PE=4 SV=1	tr|Q9KV75|Q9KV75_VIBCH	83 kDa	0	18	0	1	0	0	0	0	0	8	0	0	1	0	0	0
64	Poly(A) polymerase I OS=Vibrio cholerae serotype O1 (strain ATCC 39315 / El Tor Inaba N16961) GN=pcnB PE=3 SV=1	tr|Q9KUC8|Q9KUC8_VIBCH	53 kDa	0	0	0	13	0	0	0	0	0	0	0	16	10	0	0	0
65	Uncharacterized protein OS=Vibrio cholerae serotype O1 (strain ATCC 39315 / El Tor Inaba N16961) GN=VC_1321 PE=4 SV=1	tr|Q9KSD7|Q9KSD7_VIBCH	116 kDa	4	3	0	0	0	0	0	0	8	4	0	0	1	0	0	0
66	ATP-dependent RNA helicase, DEAD box family OS=Vibrio cholerae serotype O1 (strain ATCC 39315 / El Tor Inaba N16961) GN=VC_A0768 PE=3 SV=1	tr|Q9KLH6|Q9KLH6_VIBCH	47 kDa	0	0	0	9	6	0	0	0	0	0	0	5	11	1	0	1
67	Flagellin B OS=Vibrio cholerae serotype O1 (strain ATCC 39315 / El Tor Inaba N16961) GN=flaB PE=3 SV=1	sp|P0C6C4|FLAB_VIBCH	40 kDa	0	0	0	1	20	2	0	0	0	0	0	0	0	0	0	0
68	30S ribosomal protein S5 OS=Vibrio cholerae serotype O1 (strain ATCC 39315 / El Tor Inaba N16961) GN=rpsE PE=3 SV=1	sp|Q9KP01|RS5_VIBCH	18 kDa	0	0	0	0	0	0	1	13	0	0	0	0	1	0	1	23
69	ATP-dependent RNA helicase, DEAD box family OS=Vibrio cholerae serotype O1 (strain ATCC 39315 / El Tor Inaba N16961) GN=VC_A0061 PE=3 SV=1	tr|Q9KNA4|Q9KNA4_VIBCH	50 kDa	0	0	0	3	3	0	0	0	0	0	0	5	10	1	0	0
70	Dihydrolipoyllysine-residue succinyltransferase component of 2-oxoglutarate dehydrogenase complex OS=Vibrio cholerae serotype O1 (strain ATCC 39315 / El Tor Inaba N16961) GN=VC_2086 PE=3 SV=1	tr|Q9KQB4|Q9KQB4_VIBCH	44 kDa	0	0	0	1	8	0	0	0	0	1	0	5	17	2	0	0
71	Polyribonucleotide nucleotidyltransferase OS=Vibrio cholerae serotype O1 (strain ATCC 39315 / El Tor Inaba N16961) GN=pnp PE=3 SV=1	sp|Q9KU76|PNP_VIBCH	77 kDa	0	10	1	0	1	0	0	0	0	18	0	0	4	0	0	0
72	Chromosome partition protein MukB OS=Vibrio cholerae serotype O1 (strain ATCC 39315 / El Tor Inaba N16961) GN=mukB PE=3 SV=1	sp|Q9KRC8|MUKB_VIBCH	170 kDa	1	0	0	0	1	0	0	0	7	1	0	0	5	0	0	0
73	Glutamine synthetase OS=Vibrio cholerae serotype O1 (strain ATCC 39315 / El Tor Inaba N16961) GN=glnA PE=3 SV=1	sp|Q9KNJ2|GLNA_VIBCH	52 kDa	0	1	0	11	0	1	0	0	0	0	0	10	7	0	0	0
74	Transcription-repair-coupling factor OS=Vibrio cholerae serotype O1 (strain ATCC 39315 / El Tor Inaba N16961) GN=mfd PE=3 SV=1	tr|Q9KQW2|Q9KQW2_VIBCH	130 kDa	0	0	0	0	0	0	0	0	3	5	0	0	1	0	0	0
75	NADH dehydrogenase OS=Vibrio cholerae serotype O1 (strain ATCC 39315 / El Tor Inaba N16961) GN=VC_1890 PE=4 SV=1	tr|Q9KQV8|Q9KQV8_VIBCH	48 kDa	0	0	0	2	7	0	0	0	0	0	0	1	16	1	0	0
76	CTP synthase OS=Vibrio cholerae serotype O1 (strain ATCC 39315 / El Tor Inaba N16961) GN=pyrG PE=3 SV=3	sp|Q9KPC4|PYRG_VIBCH	60 kDa	0	0	2	2	2	0	0	0	0	2	2	6	6	0	0	0
77	DNA gyrase subunit B OS=Vibrio cholerae serotype O1 (strain ATCC 39315 / El Tor Inaba N16961) GN=gyrB PE=3 SV=1	sp|Q9KVX3|GYRB_VIBCH	90 kDa	0	2	0	0	0	0	0	0	0	12	1	0	6	0	0	0
78	DNA-directed RNA polymerase subunit beta OS=Vibrio cholerae serotype O1 (strain ATCC 39315 / El Tor Inaba N16961) GN=rpoB PE=1 SV=2	sp|Q9KV30|RPOB_VIBCH	149 kDa	1	5	0	0	1	0	0	0	3	7	0	0	3	0	0	0
79	Uncharacterized protein OS=Vibrio cholerae serotype O1 (strain ATCC 39315 / El Tor Inaba N16961) GN=VC_A0079 PE=4 SV=1	tr|Q9KN86|Q9KN86_VIBCH	48 kDa	0	0	0	0	4	0	0	0	0	0	0	0	8	0	0	0
80	Uncharacterized protein OS=Vibrio cholerae serotype O1 (strain ATCC 39315 / El Tor Inaba N16961) GN=VC_0239 PE=4 SV=1	tr|Q9KVA7|Q9KVA7_VIBCH	67 kDa	0	0	0	2	0	0	0	0	0	0	0	5	5	0	0	0
81	Ribosomal protein S6 modification protein-related protein OS=Vibrio cholerae serotype O1 (strain ATCC 39315 / El Tor Inaba N16961) GN=VC_2333 PE=4 SV=1	tr|Q9KPN3|Q9KPN3_VIBCH	56 kDa	0	0	0	13	1	1	0	0	0	0	0	13	5	0	0	1
82	Transcription termination factor Rho OS=Vibrio cholerae serotype O1 (strain ATCC 39315 / El Tor Inaba N16961) GN=rho PE=3 SV=1	tr|Q9KV50|Q9KV50_VIBCH	47 kDa	0	0	0	6	2	0	0	0	0	0	0	5	11	2	0	2
83	Ribosomal RNA large subunit methyltransferase K/L OS=Vibrio cholerae serotype O1 (strain ATCC 39315 / El Tor Inaba N16961) GN=rlmL PE=3 SV=1	sp|Q9KRZ5|RLMKL_VIBCH	80 kDa	0	9	0	1	0	0	0	0	0	8	0	1	0	0	0	0
84	Putative mannose-1-phosphate guanylyltransferase OS=Vibrio cholerae serotype O1 (strain ATCC 39315 / El Tor Inaba N16961) GN=rfbA PE=3 SV=2	sp|Q07024|RFBA_VIBCH	52 kDa	0	0	0	10	2	0	0	0	0	0	0	10	9	0	0	0
85	ATP-dependent helicase HrpA OS=Vibrio cholerae serotype O1 (strain ATCC 39315 / El Tor Inaba N16961) GN=VC_1382 PE=4 SV=1	tr|Q9KS77|Q9KS77_VIBCH	150 kDa	2	0	0	0	0	0	0	0	3	3	0	0	1	0	0	0
86	2-oxoglutarate dehydrogenase, E1 component OS=Vibrio cholerae serotype O1 (strain ATCC 39315 / El Tor Inaba N16961) GN=VC_2087 PE=4 SV=1	tr|Q9KQB3|Q9KQB3_VIBCH	105 kDa	2	4	0	0	0	0	0	0	2	11	0	0	0	0	0	0
87	Signal recognition particle protein OS=Vibrio cholerae serotype O1 (strain ATCC 39315 / El Tor Inaba N16961) GN=ffh PE=3 SV=1	tr|Q9KUG1|Q9KUG1_VIBCH	50 kDa	0	0	0	2	0	0	0	0	0	0	0	0	0	0	0	1
88	Trigger factor OS=Vibrio cholerae serotype O1 (strain ATCC 39315 / El Tor Inaba N16961) GN=tig PE=1 SV=1	sp|Q9KQS5|TIG_VIBCH	48 kDa	0	0	0	14	3	0	0	0	0	0	0	7	9	0	0	0
89	50S ribosomal protein L15 OS=Vibrio cholerae serotype O1 (strain ATCC 39315 / El Tor Inaba N16961) GN=rplO PE=3 SV=1	sp|Q9KP03|RL15_VIBCH	15 kDa	0	1	0	1	1	0	2	3	0	2	0	2	4	2	5	4
90	Uncharacterized protein OS=Vibrio cholerae serotype O1 (strain ATCC 39315 / El Tor Inaba N16961) GN=VC_1492 PE=4 SV=1	tr|Q9KRZ1|Q9KRZ1_VIBCH	184 kDa	1	1	0	0	0	0	0	0	2	3	0	0	0	0	0	0
91	50S ribosomal protein L4 OS=Vibrio cholerae serotype O1 (strain ATCC 39315 / El Tor Inaba N16961) GN=rplD PE=3 SV=1	sp|Q9KNY5|RL4_VIBCH	22 kDa	0	0	0	0	0	0	6	7	0	0	0	0	2	0	9	8
92	Uncharacterized protein OS=Vibrio cholerae serotype O1 (strain ATCC 39315 / El Tor Inaba N16961) GN=VC_0630 PE=4 SV=1	tr|Q9KU93|Q9KU93_VIBCH	49 kDa	0	0	0	5	5	1	0	0	0	0	0	4	17	0	0	0
93	50S ribosomal protein L6 OS=Vibrio cholerae serotype O1 (strain ATCC 39315 / El Tor Inaba N16961) GN=rplF PE=3 SV=1	sp|Q9KNZ9|RL6_VIBCH	19 kDa	0	1	0	0	0	1	5	3	0	2	0	0	1	1	6	14
94	GTPase HflX OS=Vibrio cholerae serotype O1 (strain ATCC 39315 / El Tor Inaba N16961) GN=hflX PE=3 SV=1	tr|Q9KV10|Q9KV10_VIBCH	49 kDa	0	1	0	9	1	0	0	0	0	0	0	8	10	0	1	1
95	Keratin, type II cytoskeletal 1 OS=Homo sapiens GN=KRT1 PE=1 SV=6	sp|P04264|K2C1_CON-HUMAN	66 kDa	1	4	1	1	2	2	1	0	2	5	2	6	2	0	2	2
96	Phosphate acetyltransferase OS=Vibrio cholerae serotype O1 (strain ATCC 39315 / El Tor Inaba N16961) GN=pta PE=3 SV=1	sp|Q9KT08|PTA_VIBCH	77 kDa	0	5	0	0	1	0	0	0	0	9	0	0	8	0	0	0
97	50S ribosomal protein L5 OS=Vibrio cholerae serotype O1 (strain ATCC 39315 / El Tor Inaba N16961) GN=rplE PE=3 SV=1	sp|Q9KNZ6|RL5_VIBCH	20 kDa	0	0	0	0	0	0	1	6	0	2	0	0	1	0	2	19
98	Sensor histidine kinase OS=Vibrio cholerae serotype O1 (strain ATCC 39315 / El Tor Inaba N16961) GN=VC_A0565 PE=1 SV=1	tr|Q9KM24|Q9KM24_VIBCH	57 kDa	0	0	0	0	0	0	0	0	0	0	0	0	2	0	0	0
99	GTPase Der OS=Vibrio cholerae serotype O1 (strain ATCC 39315 / El Tor Inaba N16961) GN=der PE=3 SV=1	sp|Q9KTW7|DER_VIBCH	56 kDa	0	0	0	7	0	0	0	0	0	0	0	10	3	0	0	0
100	Histidine kinase OS=Vibrio cholerae serotype O1 (strain ATCC 39315 / El Tor Inaba N16961) GN=VC_0622 PE=4 SV=1	tr|Q9KUA1|Q9KUA1_VIBCH	133 kDa	0	6	0	0	0	0	0	0	2	6	0	0	4	0	0	0
101	Aldehyde-alcohol dehydrogenase OS=Vibrio cholerae serotype O1 (strain ATCC 39315 / El Tor Inaba N16961) GN=VC_2033 PE=3 SV=1	tr|Q9KQG5|Q9KQG5_VIBCH	96 kDa	0	3	0	0	0	0	0	0	0	9	0	1	6	0	0	0
102	Uncharacterized protein OS=Vibrio cholerae serotype O1 (strain ATCC 39315 / El Tor Inaba N16961) GN=VC_2207 PE=4 SV=1	tr|Q9KQ00|Q9KQ00_VIBCH	25 kDa	0	0	0	0	0	0	6	8	0	0	0	0	0	0	4	5
103	3-ketoacyl-CoA thiolase OS=Vibrio cholerae serotype O1 (strain ATCC 39315 / El Tor Inaba N16961) GN=fadI PE=3 SV=2	sp|Q9KT59|FADI_VIBCH	46 kDa	0	0	0	0	6	0	0	0	0	0	0	0	11	0	0	0
104	RfbG protein OS=Vibrio cholerae serotype O1 (strain ATCC 39315 / El Tor Inaba N16961) GN=VC_0245 PE=4 SV=1	tr|Q9KVA4|Q9KVA4_VIBCH	53 kDa	0	0	0	15	0	0	0	0	0	0	0	4	5	0	0	0
105	Chaperone protein DnaJ OS=Vibrio cholerae serotype O1 (strain ATCC 39315 / El Tor Inaba N16961) GN=dnaJ PE=3 SV=2	sp|O34242|DNAJ_VIBCH	41 kDa	0	0	0	2	5	1	0	0	1	1	0	1	10	1	1	0
106	DNA topoisomerase 4 subunit A OS=Vibrio cholerae serotype O1 (strain ATCC 39315 / El Tor Inaba N16961) GN=parC PE=3 SV=1	tr|Q9KPE0|Q9KPE0_VIBCH	85 kDa	1	8	0	2	0	0	0	0	0	7	0	0	2	0	0	0
107	Phosphomannomutase OS=Vibrio cholerae serotype O1 (strain ATCC 39315 / El Tor Inaba N16961) GN=rfbB PE=3 SV=1	sp|Q06951|RFBB_VIBCH	52 kDa	0	0	0	3	0	0	0	0	0	0	0	3	7	0	0	1
108	Type I restriction enzyme HsdR, putative OS=Vibrio cholerae serotype O1 (strain ATCC 39315 / El Tor Inaba N16961) GN=VC_1765 PE=4 SV=1	tr|Q9KR78|Q9KR78_VIBCH	117 kDa	1	3	0	0	0	0	0	0	2	4	0	0	2	0	0	0
109	Flagellar hook-associated protein FlgM OS=Vibrio cholerae serotype O1 (strain ATCC 39315 / El Tor Inaba N16961) GN=VC_2191 PE=4 SV=1	tr|Q9KQ16|Q9KQ16_VIBCH	69 kDa	0	0	14	0	0	0	0	0	0	0	0	0	0	0	0	0
110	Protein translocase subunit SecD OS=Vibrio cholerae serotype O1 (strain ATCC 39315 / El Tor Inaba N16961) GN=secD PE=3 SV=1	tr|Q9KTY7|Q9KTY7_VIBCH	67 kDa	0	0	0	11	0	0	0	0	0	0	0	13	7	0	0	0
111	RNA polymerase sigma factor RpoD OS=Vibrio cholerae serotype O1 (strain ATCC 39315 / El Tor Inaba N16961) GN=rpoD PE=3 SV=1	tr|Q9KUK1|Q9KUK1_VIBCH	71 kDa	0	5	0	0	0	2	0	0	0	2	0	0	0	2	0	0
112	Keratin, type II cytoskeletal 6A OS=Homo sapiens GN=KRT6A PE=1 SV=3	sp|P02538|K2C6A_CON-HUMAN (+1)	60 kDa	1	2	0	0	0	3	2	0	2	4	0	0	1	0	0	2
113	Asparagine--tRNA ligase OS=Vibrio cholerae serotype O1 (strain ATCC 39315 / El Tor Inaba N16961) GN=asnS PE=3 SV=2	sp|Q9KSF9|SYN_VIBCH	52 kDa	0	0	0	4	0	0	0	0	0	0	0	8	7	1	0	3
114	Glycogen phosphorylase, muscle form OS=Oryctolagus cuniculus GN=PYGM PE=1 SV=3	sp|P00489|PYGM_RABIT	97 kDa	0	1	0	0	0	0	0	0	0	0	0	0	0	0	0	0
115	Succinate dehydrogenase flavoprotein subunit OS=Vibrio cholerae serotype O1 (strain ATCC 39315 / El Tor Inaba N16961) GN=VC_2089 PE=3 SV=1	tr|Q9KQB1|Q9KQB1_VIBCH	65 kDa	0	0	0	0	0	0	0	0	0	0	0	0	3	0	0	0
116	GTP pyrophosphokinase OS=Vibrio cholerae serotype O1 (strain ATCC 39315 / El Tor Inaba N16961) GN=VC_2451 PE=3 SV=1	tr|H9L4Q9|H9L4Q9_VIBCH	84 kDa	0	1	0	0	0	0	0	0	0	3	0	0	1	0	0	0
117	UPF0313 protein VC_1711 OS=Vibrio cholerae serotype O1 (strain ATCC 39315 / El Tor Inaba N16961) GN=VC_1711 PE=3 SV=1	sp|Q9KRD1|Y1711_VIBCH	88 kDa	0	3	0	0	0	0	0	0	0	4	0	0	0	0	0	0
118	Dihydrolipoyl dehydrogenase OS=Vibrio cholerae serotype O1 (strain ATCC 39315 / El Tor Inaba N16961) GN=lpd PE=3 SV=1	sp|Q9KPF6|DLDH_VIBCH	51 kDa	0	0	0	7	0	0	0	0	0	0	0	7	0	0	0	0
119	Protease, insulinase family/protease, insulinase family OS=Vibrio cholerae serotype O1 (strain ATCC 39315 / El Tor Inaba N16961) GN=VC_0554 PE=3 SV=1	tr|Q9KUG7|Q9KUG7_VIBCH	106 kDa	0	0	0	0	0	0	0	0	0	2	0	0	0	0	0	0
120	DNA-directed RNA polymerase subunit beta' OS=Vibrio cholerae serotype O1 (strain ATCC 39315 / El Tor Inaba N16961) GN=rpoC PE=3 SV=1	REV_sp|Q9KV29|RPOC_VIBCH	155 kDa	0	0	0	1	0	1	0	0	0	0	0	0	1	0	0	1
121	AsmA protein OS=Vibrio cholerae serotype O1 (strain ATCC 39315 / El Tor Inaba N16961) GN=VC_1039 PE=4 SV=1	tr|Q9KT66|Q9KT66_VIBCH	75 kDa	0	0	0	0	0	0	0	0	0	6	0	0	0	0	0	1
122	Type II secretion system protein E OS=Vibrio cholerae serotype O1 (strain ATCC 39315 / El Tor Inaba N16961) GN=epsE PE=1 SV=1	sp|P37093|GSPE_VIBCH	56 kDa	0	0	0	0	0	0	0	0	0	0	0	8	5	0	0	0
123	Spermidine/putrescine import ATP-binding protein PotA OS=Vibrio cholerae serotype O1 (strain ATCC 39315 / El Tor Inaba N16961) GN=potA PE=3 SV=1	sp|Q9KS33|POTA_VIBCH	43 kDa	0	0	0	0	5	1	0	0	0	2	0	0	9	0	0	1
124	Outer membrane protein TolC OS=Vibrio cholerae serotype O1 (strain ATCC 39315 / El Tor Inaba N16961) GN=tolC PE=1 SV=1	sp|Q9K2Y1|TOLC_VIBCH	48 kDa	0	0	0	0	9	0	0	0	0	0	0	0	20	0	0	0
125	Glutamate synthase, large subunit OS=Vibrio cholerae serotype O1 (strain ATCC 39315 / El Tor Inaba N16961) GN=VC_2373 PE=4 SV=1	tr|Q9KPJ4|Q9KPJ4_VIBCH	169 kDa	0	0	0	0	0	0	0	0	1	1	0	0	0	0	0	0
126	Multidrug resistance protein, putative OS=Vibrio cholerae serotype O1 (strain ATCC 39315 / El Tor Inaba N16961) GN=VC_0164 PE=4 SV=1	tr|Q9KVI2|Q9KVI2_VIBCH	112 kDa	0	4	0	0	0	0	0	0	0	7	0	0	0	0	0	0
127	DNA repair protein radA OS=Vibrio cholerae serotype O1 (strain ATCC 39315 / El Tor Inaba N16961) GN=VC_2343 PE=3 SV=1	tr|Q9KPM4|Q9KPM4_VIBCH	49 kDa	0	0	0	4	0	0	0	0	0	0	0	2	5	0	0	0
128	ATP-dependent Clp protease, ATP-binding subunit ClpA OS=Vibrio cholerae serotype O1 (strain ATCC 39315 / El Tor Inaba N16961) GN=VC_1144 PE=3 SV=1	tr|Q9KSW2|Q9KSW2_VIBCH	84 kDa	0	1	0	0	1	0	0	0	0	10	0	0	7	0	0	0
129	CDP-diacylglycerol--serine O-phosphatidyltransferase OS=Vibrio cholerae serotype O1 (strain ATCC 39315 / El Tor Inaba N16961) GN=VC_0315 PE=3 SV=1	tr|Q9KV43|Q9KV43_VIBCH	51 kDa	0	0	0	11	0	0	0	0	0	0	0	11	10	0	0	0
130	Na(+)-translocating NADH-quinone reductase subunit A OS=Vibrio cholerae serotype O1 (strain ATCC 39315 / El Tor Inaba N16961) GN=nqrA PE=1 SV=2	sp|Q9KPS1|NQRA_VIBCH	49 kDa	0	0	0	2	4	0	0	0	0	0	0	10	8	0	0	0
131	Pyruvate kinase OS=Vibrio cholerae serotype O1 (strain ATCC 39315 / El Tor Inaba N16961) GN=VC_0485 PE=3 SV=1	tr|Q9KUN0|Q9KUN0_VIBCH	50 kDa	0	0	0	2	0	0	0	0	0	0	0	7	4	0	0	0
132	Cytosol aminopeptidase OS=Vibrio cholerae serotype O1 (strain ATCC 39315 / El Tor Inaba N16961) GN=pepA PE=3 SV=1	sp|P0C6E1|AMPA_VIBCH	55 kDa	0	0	0	2	0	0	0	0	0	0	0	8	1	0	0	0
133	Penicillin-binding protein 1B OS=Vibrio cholerae serotype O1 (strain ATCC 39315 / El Tor Inaba N16961) GN=mrcB PE=3 SV=1	sp|Q9KUC0|PBPB_VIBCH	87 kDa	0	3	0	0	2	0	0	0	0	6	0	0	4	0	0	0
134	Coenzyme A biosynthesis bifunctional protein CoaBC OS=Vibrio cholerae serotype O1 (strain ATCC 39315 / El Tor Inaba N16961) GN=coaBC PE=3 SV=1	sp|Q9KVD1|COABC_VIBCH	43 kDa	0	0	0	0	2	0	0	0	0	0	0	0	10	0	0	0
135	ATP-dependent protease ATPase subunit HslU OS=Vibrio cholerae serotype O1 (strain ATCC 39315 / El Tor Inaba N16961) GN=hslU PE=3 SV=1	sp|Q9KNQ7|HSLU_VIBCH	50 kDa	0	0	0	6	0	0	0	0	0	0	0	8	7	0	0	0
136	Protein translocase subunit SecY OS=Vibrio cholerae serotype O1 (strain ATCC 39315 / El Tor Inaba N16961) GN=secY PE=3 SV=2	sp|P78283|SECY_VIBCH	49 kDa	0	2	0	1	2	2	0	0	0	0	0	1	2	2	0	2
137	UDP-N-acetylglucosamine 1-carboxyvinyltransferase OS=Vibrio cholerae serotype O1 (strain ATCC 39315 / El Tor Inaba N16961) GN=murA PE=1 SV=1	sp|Q9KP62|MURA_VIBCH	45 kDa	0	0	0	0	3	0	0	0	0	0	0	0	15	1	0	0
138	Flagellar hook-associated protein FlgL OS=Vibrio cholerae serotype O1 (strain ATCC 39315 / El Tor Inaba N16961) GN=VC_2190 PE=4 SV=1	tr|Q9KQ17|Q9KQ17_VIBCH	45 kDa	0	0	0	1	15	0	0	0	0	0	0	0	2	0	0	0
139	Uncharacterized protein OS=Vibrio cholerae serotype O1 (strain ATCC 39315 / El Tor Inaba N16961) GN=VC_1505 PE=4 SV=1	tr|Q9KRX8|Q9KRX8_VIBCH	34 kDa	0	0	0	3	0	0	0	0	0	0	0	3	6	0	0	0
140	Uncharacterized protein OS=Vibrio cholerae serotype O1 (strain ATCC 39315 / El Tor Inaba N16961) GN=VC_A0544 PE=4 SV=1	tr|Q9KM45|Q9KM45_VIBCH	63 kDa	0	0	0	5	1	0	0	0	0	1	0	8	1	0	0	0
141	Phenylalanine--tRNA ligase beta subunit OS=Vibrio cholerae serotype O1 (strain ATCC 39315 / El Tor Inaba N16961) GN=pheT PE=3 SV=1	sp|Q9KSN6|SYFB_VIBCH	86 kDa	0	2	0	0	0	0	0	0	0	4	0	0	0	0	0	0
142	Cyclic di-GMP phosphodiesterase CdpA OS=Vibrio cholerae serotype O1 (strain ATCC 39315 / El Tor Inaba N16961) GN=cdpA PE=1 SV=1	sp|Q9KVL2|CDPA_VIBCH	94 kDa	0	1	0	0	0	0	0	0	0	7	0	0	1	0	0	0
143	tRNA sulfurtransferase OS=Vibrio cholerae serotype O1 (strain ATCC 39315 / El Tor Inaba N16961) GN=thiI PE=3 SV=2	sp|Q9KTK8|THII_VIBCH	54 kDa	0	0	0	6	1	0	0	0	0	0	0	3	3	1	0	0
144	Protein TolB OS=Vibrio cholerae serotype O1 (strain ATCC 39315 / El Tor Inaba N16961) GN=tolB PE=3 SV=1	sp|Q9KR11|TOLB_VIBCH	50 kDa	0	0	0	0	3	0	0	0	0	0	0	0	9	0	0	0
145	Cytoplasmic axial filament protein OS=Vibrio cholerae serotype O1 (strain ATCC 39315 / El Tor Inaba N16961) GN=VC_0419 PE=4 SV=1	tr|Q9KUU6|Q9KUU6_VIBCH	55 kDa	0	0	0	1	0	0	0	0	0	0	0	14	3	0	0	0
146	Acetyl-CoA carboxylase, biotin carboxylase OS=Vibrio cholerae serotype O1 (strain ATCC 39315 / El Tor Inaba N16961) GN=VC_0295 PE=4 SV=1	tr|Q9KV62|Q9KV62_VIBCH	49 kDa	0	0	0	2	0	0	0	0	0	0	0	5	6	0	0	0
147	30S ribosomal protein S10 OS=Vibrio cholerae serotype O1 (strain ATCC 39315 / El Tor Inaba N16961) GN=rpsJ PE=3 SV=1	sp|Q9KNY3|RS10_VIBCH	12 kDa	0	1	0	0	1	0	0	0	0	2	0	1	2	0	1	2
148	Glutamine--tRNA ligase OS=Vibrio cholerae serotype O1 (strain ATCC 39315 / El Tor Inaba N16961) GN=glnS PE=3 SV=1	sp|Q9KTA6|SYQ_VIBCH	64 kDa	0	0	1	0	0	0	0	0	0	1	1	0	3	0	0	0
149	Protein translocase subunit SecA OS=Vibrio cholerae serotype O1 (strain ATCC 39315 / El Tor Inaba N16961) GN=secA PE=3 SV=1	sp|Q9KPH4|SECA_VIBCH	102 kDa	0	0	0	0	0	0	0	0	0	1	0	0	0	0	0	0
150	Leucine--tRNA ligase OS=Vibrio cholerae serotype O1 (strain ATCC 39315 / El Tor Inaba N16961) GN=leuS PE=3 SV=2	sp|Q9KTE6|SYL_VIBCH	97 kDa	0	1	0	0	0	0	0	0	1	1	0	0	0	0	0	0
151	Flagellar M-ring protein OS=Vibrio cholerae serotype O1 (strain ATCC 39315 / El Tor Inaba N16961) GN=VC_2133 PE=3 SV=1	tr|Q9KQ69|Q9KQ69_VIBCH	64 kDa	0	4	2	2	1	0	0	0	0	0	0	0	1	0	0	0
152	Serine acetyltransferase OS=Vibrio cholerae serotype O1 (strain ATCC 39315 / El Tor Inaba N16961) GN=VC_2649 PE=1 SV=1	REV_tr|Q9KNT2|Q9KNT2_VIBCH	29 kDa	0	1	0	0	0	0	0	0	0	0	0	0	0	0	0	0
153	Bifunctional uridylyltransferase/uridylyl-removing enzyme OS=Vibrio cholerae serotype O1 (strain ATCC 39315 / El Tor Inaba N16961) GN=glnD PE=3 SV=2	sp|Q9KPV0|GLND_VIBCH	102 kDa	0	4	0	0	0	0	0	0	0	5	0	0	0	0	0	0
154	Keratin, type II cytoskeletal 71 OS=Homo sapiens GN=KRT71 PE=1 SV=3	sp|Q3SY84|K2C71_CON-HUMAN	57 kDa	0	2	0	0	0	0	0	0	0	1	0	0	1	0	1	0
155	Histidine kinase OS=Vibrio cholerae serotype O1 (strain ATCC 39315 / El Tor Inaba N16961) GN=VC_2453 PE=4 SV=1	tr|Q9KPC0|Q9KPC0_VIBCH	104 kDa	0	0	0	0	0	0	0	0	0	2	0	0	0	0	0	0
156	Uncharacterized protein OS=Vibrio cholerae serotype O1 (strain ATCC 39315 / El Tor Inaba N16961) GN=VC_A1085 PE=4 SV=1	tr|Q9KKL8|Q9KKL8_VIBCH	60 kDa	0	0	1	0	0	0	0	0	0	0	0	0	0	0	0	0
157	ATP-dependent RNA helicase DbpA OS=Vibrio cholerae serotype O1 (strain ATCC 39315 / El Tor Inaba N16961) GN=VC_2564 PE=3 SV=1	tr|Q9KP15|Q9KP15_VIBCH	50 kDa	0	0	0	5	2	0	0	0	0	0	0	3	3	0	0	0
158	Fatty acid oxidation complex subunit alpha OS=Vibrio cholerae serotype O1 (strain ATCC 39315 / El Tor Inaba N16961) GN=fadJ PE=3 SV=2	sp|Q9KT58|FADJ_VIBCH	77 kDa	0	3	0	0	0	0	0	0	0	4	0	0	0	0	0	0
159	Uncharacterized protein OS=Vibrio cholerae serotype O1 (strain ATCC 39315 / El Tor Inaba N16961) GN=VC_2716 PE=4 SV=1	tr|Q9KNL6|Q9KNL6_VIBCH	85 kDa	0	0	0	0	0	0	0	0	0	4	0	0	0	0	0	0
160	50S ribosomal protein L20 OS=Vibrio cholerae serotype O1 (strain ATCC 39315 / El Tor Inaba N16961) GN=rplT PE=3 SV=1	sp|P0A479|RL20_VIBCH	13 kDa	0	1	0	1	1	0	1	0	0	0	0	2	2	1	2	4
161	Aminopeptidase N OS=Vibrio cholerae serotype O1 (strain ATCC 39315 / El Tor Inaba N16961) GN=VC_1494 PE=4 SV=1	tr|Q9KRY9|Q9KRY9_VIBCH	98 kDa	0	0	0	0	0	0	0	0	0	5	0	0	0	0	0	0
162	30S ribosomal protein S9 OS=Vibrio cholerae serotype O1 (strain ATCC 39315 / El Tor Inaba N16961) GN=rpsI PE=3 SV=1	sp|Q9KUF0|RS9_VIBCH	15 kDa	0	1	0	1	1	2	0	0	0	1	0	0	2	2	1	5
163	tRNA (cmo5U34)-methyltransferase OS=Vibrio cholerae serotype O1 (strain ATCC 39315 / El Tor Inaba N16961) GN=cmoA PE=3 SV=1	sp|Q9KSU2|CMOA_VIBCH	28 kDa	0	1	0	0	0	0	0	0	0	1	0	0	0	0	0	0
164	RNA polymerase-associated protein RapA OS=Vibrio cholerae serotype O1 (strain ATCC 39315 / El Tor Inaba N16961) GN=rapA PE=3 SV=1	sp|Q9KP70|RAPA_VIBCH	109 kDa	3	2	0	0	0	0	0	0	4	1	0	0	1	0	0	1
165	Phosphoenolpyruvate carboxylase OS=Vibrio cholerae serotype O1 (strain ATCC 39315 / El Tor Inaba N16961) GN=ppc PE=3 SV=2	sp|Q9KNT4|CAPP_VIBCH	98 kDa	0	1	0	0	0	0	0	0	0	3	0	0	0	0	0	0
166	Anaerobic ribonucleoside-triphosphate reductase OS=Vibrio cholerae serotype O1 (strain ATCC 39315 / El Tor Inaba N16961) GN=VC_A0511 PE=4 SV=1	tr|Q9KM77|Q9KM77_VIBCH	80 kDa	0	2	0	0	0	0	0	0	0	6	0	0	1	0	0	0
167	Type II secretion system protein D OS=Vibrio cholerae serotype O1 (strain ATCC 39315 / El Tor Inaba N16961) GN=epsD PE=3 SV=2	sp|P45779|GSPD_VIBCH	73 kDa	0	1	0	0	0	0	0	0	0	5	0	0	0	0	0	0
168	Protein HflC OS=Vibrio cholerae serotype O1 (strain ATCC 39315 / El Tor Inaba N16961) GN=hflC PE=3 SV=1	sp|Q9KV08|HFLC_VIBCH	37 kDa	0	0	0	0	0	1	0	0	0	0	0	0	1	0	1	0
169	DNA mismatch repair protein MutL OS=Vibrio cholerae serotype O1 (strain ATCC 39315 / El Tor Inaba N16961) GN=mutL PE=3 SV=1	sp|Q9KV13|MUTL_VIBCH	73 kDa	0	3	0	0	1	0	0	0	0	1	0	0	4	0	0	0
170	Protein RecA OS=Vibrio cholerae serotype O1 (strain ATCC 39315 / El Tor Inaba N16961) GN=recA PE=3 SV=1	sp|P45383|RECA_VIBCH	38 kDa	0	0	0	0	1	0	0	0	0	0	0	0	6	0	1	4
171	Maltose/maltodextrin import ATP-binding protein MalK OS=Vibrio cholerae serotype O1 (strain ATCC 39315 / El Tor Inaba N16961) GN=malK PE=3 SV=1	sp|Q9KL04|MALK_VIBCH	41 kDa	0	0	0	0	4	0	0	0	0	1	0	0	6	0	1	1
172	Carbamoyl-phosphate synthase large chain OS=Vibrio cholerae serotype O1 (strain ATCC 39315 / El Tor Inaba N16961) GN=carB PE=3 SV=1	sp|Q9KPH9|CARB_VIBCH	118 kDa	0	0	0	0	0	0	0	0	1	1	0	0	0	0	0	0
173	Methionine--tRNA ligase OS=Vibrio cholerae serotype O1 (strain ATCC 39315 / El Tor Inaba N16961) GN=metG PE=3 SV=2	sp|Q9KT69|SYM_VIBCH	77 kDa	0	2	0	0	0	0	0	0	0	2	0	0	0	0	0	0
174	3-deoxy-D-manno-octulosonic-acid transferase OS=Vibrio cholerae serotype O1 (strain ATCC 39315 / El Tor Inaba N16961) GN=VC_0233 PE=4 SV=1	tr|Q9KVB3|Q9KVB3_VIBCH	49 kDa	0	0	0	0	2	0	0	0	0	0	0	0	7	0	0	0
175	Aconitate hydratase B OS=Vibrio cholerae serotype O1 (strain ATCC 39315 / El Tor Inaba N16961) GN=VC_0604 PE=3 SV=1	tr|Q9KUB8|Q9KUB8_VIBCH	94 kDa	0	2	0	0	0	0	0	0	0	2	0	0	0	0	0	0
176	30S ribosomal protein S7 OS=Vibrio cholerae serotype O1 (strain ATCC 39315 / El Tor Inaba N16961) GN=rpsG PE=3 SV=1	sp|Q9KUZ8|RS7_VIBCH	18 kDa	0	0	0	0	0	0	0	3	0	0	0	0	0	0	3	11
177	Cation transport ATPase, E1-E2 family OS=Vibrio cholerae serotype O1 (strain ATCC 39315 / El Tor Inaba N16961) GN=VC_1033 PE=3 SV=1	tr|Q9KT72|Q9KT72_VIBCH	81 kDa	0	0	0	0	0	0	0	0	0	3	0	0	0	0	0	0
178	30S ribosomal protein S11 OS=Vibrio cholerae serotype O1 (strain ATCC 39315 / El Tor Inaba N16961) GN=rpsK PE=3 SV=1	sp|P66367|RS11_VIBCH	14 kDa	0	1	0	0	0	1	1	1	0	0	0	0	1	1	1	1
179	Keratin, type II cytoskeletal 3 OS=Homo sapiens GN=KRT3 PE=1 SV=3	sp|P12035|K2C3_CON-HUMAN	64 kDa	1	1	0	0	0	0	1	0	0	1	0	0	1	1	1	0
180	Lysine--tRNA ligase OS=Vibrio cholerae serotype O1 (strain ATCC 39315 / El Tor Inaba N16961) GN=lysS PE=3 SV=2	sp|Q9KU60|SYK_VIBCH	58 kDa	0	0	0	0	0	0	0	0	0	0	0	3	1	0	0	1
181	Uncharacterized protein OS=Vibrio cholerae serotype O1 (strain ATCC 39315 / El Tor Inaba N16961) GN=VC_A0002 PE=4 SV=1	tr|Q9KNG2|Q9KNG2_VIBCH	75 kDa	0	5	0	1	1	0	0	0	0	3	0	1	2	0	0	0
182	Ribosomal large subunit pseudouridine synthase B OS=Vibrio cholerae serotype O1 (strain ATCC 39315 / El Tor Inaba N16961) GN=rluB PE=3 SV=1	sp|Q9KSS7|RLUB_VIBCH	37 kDa	0	0	0	0	0	0	0	0	0	0	0	0	5	0	1	1
183	MSHA biogenesis protein MshE OS=Vibrio cholerae serotype O1 (strain ATCC 39315 / El Tor Inaba N16961) GN=VC_0405 PE=4 SV=1	tr|Q9KUV7|Q9KUV7_VIBCH	64 kDa	0	0	2	1	0	0	0	0	0	0	1	1	4	0	0	0
184	Site-determining protein OS=Vibrio cholerae serotype O1 (strain ATCC 39315 / El Tor Inaba N16961) GN=VC_2067 PE=3 SV=1	tr|Q9KQD3|Q9KQD3_VIBCH	34 kDa	0	0	0	0	0	3	0	0	0	0	0	0	0	4	0	0
185	Outer membrane protein U OS=Vibrio cholerae serotype O1 (strain ATCC 39315 / El Tor Inaba N16961) GN=ompU PE=3 SV=1	sp|P0C6Q6|OMPU_VIBCH	37 kDa	0	0	0	0	0	3	0	0	0	0	0	0	9	2	1	2
186	DNA gyrase subunit A OS=Vibrio cholerae serotype O1 (strain ATCC 39315 / El Tor Inaba N16961) GN=gyrA PE=3 SV=1	tr|Q9KSJ8|Q9KSJ8_VIBCH	99 kDa	0	1	0	0	0	0	0	0	0	4	0	0	0	0	0	0
187	Agglutination protein OS=Vibrio cholerae serotype O1 (strain ATCC 39315 / El Tor Inaba N16961) GN=VC_1621 PE=4 SV=1	tr|Q9KRL6|Q9KRL6_VIBCH	49 kDa	0	0	0	0	5	0	0	0	0	0	0	0	8	0	0	0
188	Cytochrome c-type biogenesis protein CcmF OS=Vibrio cholerae serotype O1 (strain ATCC 39315 / El Tor Inaba N16961) GN=VC_2052 PE=4 SV=1	tr|Q9KQE8|Q9KQE8_VIBCH	73 kDa	0	0	0	0	4	0	0	0	0	0	0	0	6	0	0	0
189	1,4-alpha-glucan branching enzyme GlgB OS=Vibrio cholerae serotype O1 (strain ATCC 39315 / El Tor Inaba N16961) GN=glgB PE=3 SV=1	sp|Q9KNE8|GLGB_VIBCH	77 kDa	0	4	0	0	0	0	0	0	0	6	0	0	1	0	0	0
190	Transcription termination/antitermination protein NusA OS=Vibrio cholerae serotype O1 (strain ATCC 39315 / El Tor Inaba N16961) GN=nusA PE=3 SV=1	tr|Q9KU81|Q9KU81_VIBCH	55 kDa	0	0	0	0	0	1	0	0	0	1	1	1	4	0	0	0
191	Periplasmic nitrate reductase OS=Vibrio cholerae serotype O1 (strain ATCC 39315 / El Tor Inaba N16961) GN=napA PE=3 SV=1	sp|Q9KLR4|NAPA_VIBCH	93 kDa	0	0	0	0	0	0	0	0	0	4	0	0	1	0	0	0
192	Isoleucine--tRNA ligase OS=Vibrio cholerae serotype O1 (strain ATCC 39315 / El Tor Inaba N16961) GN=ileS PE=3 SV=1	sp|Q9KU47|SYI_VIBCH	105 kDa	0	0	0	0	0	0	0	0	0	3	0	0	0	0	0	0
193	3-isopropylmalate dehydratase large subunit OS=Vibrio cholerae serotype O1 (strain ATCC 39315 / El Tor Inaba N16961) GN=leuC PE=3 SV=1	sp|Q9KP81|LEUC_VIBCH	50 kDa	0	0	0	2	0	0	0	0	0	0	0	1	2	0	0	0
194	L-serine dehydratase 1 OS=Vibrio cholerae serotype O1 (strain ATCC 39315 / El Tor Inaba N16961) GN=VC_1300 PE=4 SV=1	tr|Q9KSF6|Q9KSF6_VIBCH	49 kDa	0	0	0	1	0	0	0	0	0	0	0	1	4	0	0	0
195	16 kDa heat shock protein A OS=Vibrio cholerae serotype O1 (strain ATCC 39315 / El Tor Inaba N16961) GN=VC_0018 PE=3 SV=1	tr|Q9KVX0|Q9KVX0_VIBCH	17 kDa	0	0	0	0	0	0	0	0	0	0	0	0	0	0	0	3
196	Aspartokinase I/homoserine dehydrogenase, threonine-sensitive OS=Vibrio cholerae serotype O1 (strain ATCC 39315 / El Tor Inaba N16961) GN=VC_2364 PE=4 SV=1	tr|Q9KPK3|Q9KPK3_VIBCH	89 kDa	0	0	0	0	0	0	0	0	0	3	0	0	0	0	0	0
197	Uncharacterized protein OS=Vibrio cholerae serotype O1 (strain ATCC 39315 / El Tor Inaba N16961) GN=VC_A0574 PE=4 SV=1	tr|Q9KM15|Q9KM15_VIBCH	98 kDa	0	0	0	0	0	0	0	0	0	1	0	0	0	0	0	0
198	30S ribosomal protein S8 OS=Vibrio cholerae serotype O1 (strain ATCC 39315 / El Tor Inaba N16961) GN=rpsH PE=3 SV=1	sp|Q9KNZ8|RS8_VIBCH	14 kDa	0	0	0	0	0	0	0	0	0	1	0	0	2	0	1	1
199	UvrABC system protein C OS=Vibrio cholerae serotype O1 (strain ATCC 39315 / El Tor Inaba N16961) GN=uvrC PE=3 SV=1	sp|Q9KSP2|UVRC_VIBCH	69 kDa	0	0	2	0	0	0	0	0	0	2	1	0	1	0	0	0
200	Uncharacterized protein OS=Vibrio cholerae serotype O1 (strain ATCC 39315 / El Tor Inaba N16961) GN=VC_1067 PE=4 SV=1	tr|Q9KT38|Q9KT38_VIBCH	79 kDa	0	0	1	0	0	0	0	0	0	0	0	0	0	0	0	0
201	Uncharacterized protein OS=Vibrio cholerae serotype O1 (strain ATCC 39315 / El Tor Inaba N16961) GN=VC_0998 PE=4 SV=1	tr|Q9KTA5|Q9KTA5_VIBCH	178 kDa	1	5	0	1	1	0	0	0	0	0	0	0	0	0	0	0
202	Uncharacterized protein OS=Vibrio cholerae serotype O1 (strain ATCC 39315 / El Tor Inaba N16961) GN=VC_2344 PE=4 SV=1	tr|Q9KPM3|Q9KPM3_VIBCH	89 kDa	0	2	0	0	0	0	0	0	0	4	0	0	1	0	0	0
203	FixG-related protein OS=Vibrio cholerae serotype O1 (strain ATCC 39315 / El Tor Inaba N16961) GN=VC_0036 PE=4 SV=1	tr|Q9KVV3|Q9KVV3_VIBCH	56 kDa	0	0	0	1	3	0	0	0	0	0	0	0	5	0	0	0
204	UvrABC system protein A OS=Vibrio cholerae serotype O1 (strain ATCC 39315 / El Tor Inaba N16961) GN=uvrA PE=3 SV=1	sp|Q9KUW5|UVRA_VIBCH	104 kDa	1	0	0	0	0	0	0	0	0	2	0	0	0	0	0	0
205	Transferase, hexapeptide repeat family OS=Vibrio cholerae serotype O1 (strain ATCC 39315 / El Tor Inaba N16961) GN=VC_0238 PE=4 SV=1	tr|Q9KVA8|Q9KVA8_VIBCH	21 kDa	0	0	0	0	0	0	0	2	0	0	0	0	0	0	0	2
206	Anaerobic glycerol-3-phosphate dehydrogenase, subunit C OS=Vibrio cholerae serotype O1 (strain ATCC 39315 / El Tor Inaba N16961) GN=VC_A0749 PE=4 SV=1	tr|Q9KLJ5|Q9KLJ5_VIBCH	46 kDa	0	0	0	0	6	0	0	0	0	0	0	0	6	0	0	0
207	Ribosomal RNA large subunit methyltransferase I OS=Vibrio cholerae serotype O1 (strain ATCC 39315 / El Tor Inaba N16961) GN=rlmI PE=3 SV=2	sp|Q9KSA5|RLMI_VIBCH	45 kDa	0	0	0	0	4	0	0	0	0	0	0	0	13	0	0	0
208	Elongation factor G 1 OS=Vibrio cholerae serotype O1 (strain ATCC 39315 / El Tor Inaba N16961) GN=fusA1 PE=3 SV=1	sp|Q9KUZ7|EFG1_VIBCH	77 kDa	0	0	0	0	0	0	0	0	0	1	0	0	1	0	0	0
209	Transporter, AcrB/D/F family OS=Vibrio cholerae serotype O1 (strain ATCC 39315 / El Tor Inaba N16961) GN=VC_1757 PE=4 SV=1	tr|Q9KR85|Q9KR85_VIBCH	111 kDa	0	2	0	0	0	0	0	0	0	2	0	0	0	0	0	0
210	Replicative DNA helicase OS=Vibrio cholerae serotype O1 (strain ATCC 39315 / El Tor Inaba N16961) GN=VC_0371 PE=3 SV=1	tr|Q9KUY7|Q9KUY7_VIBCH	52 kDa	0	0	0	0	0	0	0	0	0	0	0	8	2	0	0	0
211	Aspartokinase OS=Vibrio cholerae serotype O1 (strain ATCC 39315 / El Tor Inaba N16961) GN=VC_0391 PE=3 SV=1	tr|Q9KUW8|Q9KUW8_VIBCH	53 kDa	0	0	0	2	0	0	0	0	0	0	0	4	5	0	0	0
212	Hemolysin-related protein OS=Vibrio cholerae serotype O1 (strain ATCC 39315 / El Tor Inaba N16961) GN=VC_0930 PE=4 SV=1	tr|Q9KTH2|Q9KTH2_VIBCH	104 kDa	0	6	0	0	0	0	0	0	0	1	0	0	0	0	0	1
213	30S ribosomal protein S12 OS=Vibrio cholerae serotype O1 (strain ATCC 39315 / El Tor Inaba N16961) GN=rpsL PE=3 SV=1	sp|Q9KUZ9|RS12_VIBCH	14 kDa	0	1	0	1	1	0	1	2	0	2	0	0	2	1	1	3
214	Fumarate reductase flavoprotein subunit OS=Vibrio cholerae serotype O1 (strain ATCC 39315 / El Tor Inaba N16961) GN=VC_2656 PE=3 SV=1	tr|Q9KNS5|Q9KNS5_VIBCH	66 kDa	0	0	0	0	0	0	0	0	0	0	0	0	1	0	0	0
215	Inner membrane protein, putative OS=Vibrio cholerae serotype O1 (strain ATCC 39315 / El Tor Inaba N16961) GN=VC_0822 PE=4 SV=1	tr|Q9KTR8|Q9KTR8_VIBCH	127 kDa	0	1	0	0	0	0	0	0	0	3	0	0	0	0	0	0
216	Cysteine desulfurase IscS OS=Vibrio cholerae serotype O1 (strain ATCC 39315 / El Tor Inaba N16961) GN=iscS PE=3 SV=1	sp|Q9KTY2|ISCS_VIBCH	45 kDa	0	0	0	0	2	0	0	0	0	0	0	0	10	0	0	0
217	50S ribosomal protein L3 OS=Vibrio cholerae serotype O1 (strain ATCC 39315 / El Tor Inaba N16961) GN=rplC PE=3 SV=1	sp|Q9KNY4|RL3_VIBCH	22 kDa	0	0	0	0	1	0	0	0	0	1	0	1	1	0	1	2
218	50S ribosomal protein L13 OS=Vibrio cholerae serotype O1 (strain ATCC 39315 / El Tor Inaba N16961) GN=rplM PE=3 SV=1	sp|Q9KUF1|RL13_VIBCH	16 kDa	0	1	0	0	0	1	0	3	1	1	0	0	0	1	1	6
219	50S ribosomal protein L1 OS=Vibrio cholerae serotype O1 (strain ATCC 39315 / El Tor Inaba N16961) GN=rplA PE=3 SV=1	sp|Q9KV33|RL1_VIBCH	25 kDa	0	0	0	0	0	1	0	1	0	0	0	0	0	1	1	1
220	Membrane protein insertase YidC OS=Vibrio cholerae serotype O1 (strain ATCC 39315 / El Tor Inaba N16961) GN=yidC PE=3 SV=1	sp|Q9KVY4|YIDC_VIBCH	61 kDa	0	0	0	2	0	0	0	0	0	0	0	3	0	1	0	0
221	Acetyltransferase component of pyruvate dehydrogenase complex OS=Vibrio cholerae serotype O1 (strain ATCC 39315 / El Tor Inaba N16961) GN=VC_2413 PE=3 SV=1	tr|Q9KPF5|Q9KPF5_VIBCH	66 kDa	0	5	0	0	0	0	0	0	0	4	0	0	0	0	0	0
222	Chemotaxis protein CheA OS=Vibrio cholerae serotype O1 (strain ATCC 39315 / El Tor Inaba N16961) GN=VC_2063 PE=4 SV=1	tr|Q9KQD7|Q9KQD7_VIBCH	84 kDa	0	2	0	0	0	0	0	0	0	4	0	0	0	0	0	0
223	DNA polymerase III subunit alpha OS=Vibrio cholerae serotype O1 (strain ATCC 39315 / El Tor Inaba N16961) GN=dnaE PE=3 SV=3	sp|P52022|DPO3A_VIBCH	130 kDa	0	0	0	0	0	0	0	0	1	0	0	0	0	0	0	0
224	Glutamine--fructose-6-phosphate aminotransferase [isomerizing] OS=Vibrio cholerae serotype O1 (strain ATCC 39315 / El Tor Inaba N16961) GN=glmS PE=3 SV=3	sp|Q9KUM8|GLMS_VIBCH	67 kDa	0	0	1	0	0	0	0	0	0	0	2	0	3	0	0	0
225	Ribonucleoside-diphosphate reductase OS=Vibrio cholerae serotype O1 (strain ATCC 39315 / El Tor Inaba N16961) GN=VC_1256 PE=3 SV=1	tr|Q9KSK0|Q9KSK0_VIBCH	86 kDa	0	0	0	0	0	0	0	0	0	3	0	0	1	0	0	0
226	Long-chain fatty acid transport protein OS=Vibrio cholerae serotype O1 (strain ATCC 39315 / El Tor Inaba N16961) GN=VC_1043 PE=4 SV=1	tr|Q9KT62|Q9KT62_VIBCH	47 kDa	0	0	0	0	4	0	1	0	0	0	0	0	5	0	5	0
227	Helicase, putative OS=Vibrio cholerae serotype O1 (strain ATCC 39315 / El Tor Inaba N16961) GN=VC_1760 PE=4 SV=1	tr|Q9KR83|Q9KR83_VIBCH	105 kDa	0	0	0	0	0	0	0	0	2	2	0	0	0	0	0	0
228	DamX-related protein OS=Vibrio cholerae serotype O1 (strain ATCC 39315 / El Tor Inaba N16961) GN=VC_A0573 PE=4 SV=1	tr|Q9KM16|Q9KM16_VIBCH	21 kDa	0	0	0	0	0	0	4	0	0	0	0	0	0	0	2	1
229	50S ribosomal protein L16 OS=Vibrio cholerae serotype O1 (strain ATCC 39315 / El Tor Inaba N16961) GN=rplP PE=3 SV=1	sp|Q9KNZ1|RL16_VIBCH	16 kDa	0	0	0	1	0	0	2	1	0	0	0	0	2	0	1	3
230	30S ribosomal protein S1 OS=Vibrio cholerae serotype O1 (strain ATCC 39315 / El Tor Inaba N16961) GN=VC_1915 PE=3 SV=1	tr|Q9KQT3|Q9KQT3_VIBCH	61 kDa	0	0	0	0	1	0	0	0	0	0	0	0	4	0	0	0
231	Threonine--tRNA ligase OS=Vibrio cholerae serotype O1 (strain ATCC 39315 / El Tor Inaba N16961) GN=thrS PE=3 SV=1	sp|Q9KMN7|SYT_VIBCH	73 kDa	0	0	0	0	0	0	0	0	0	3	0	0	0	0	0	0
232	Enolase OS=Vibrio cholerae serotype O1 (strain ATCC 39315 / El Tor Inaba N16961) GN=eno PE=3 SV=1	sp|Q9KPC5|ENO_VIBCH	46 kDa	0	0	0	5	1	0	0	0	0	0	0	2	9	0	0	0
233	Peptide chain release factor 1 OS=Vibrio cholerae serotype O1 (strain ATCC 39315 / El Tor Inaba N16961) GN=prfA PE=3 SV=1	sp|Q9KQ25|RF1_VIBCH	40 kDa	0	0	0	0	0	0	0	0	0	0	0	0	2	0	0	0
234	Enterobactin synthetase component F-related protein OS=Vibrio cholerae serotype O1 (strain ATCC 39315 / El Tor Inaba N16961) GN=VC_1579 PE=1 SV=1	tr|Q9KRQ7|Q9KRQ7_VIBCH	63 kDa	0	0	0	2	0	0	0	0	0	0	0	7	4	0	0	0
235	ATP-dependent protease LA-related protein OS=Vibrio cholerae serotype O1 (strain ATCC 39315 / El Tor Inaba N16961) GN=VC_A0975 PE=4 SV=1	tr|Q9KKX5|Q9KKX5_VIBCH	89 kDa	0	0	0	0	0	0	0	0	0	2	0	0	0	0	0	0
236	Multidrug resistance protein, putative OS=Vibrio cholerae serotype O1 (strain ATCC 39315 / El Tor Inaba N16961) GN=VC_0914 PE=4 SV=1	tr|Q9KTI8|Q9KTI8_VIBCH	113 kDa	0	0	0	0	0	0	0	0	0	2	0	0	0	0	0	0
237	Adenylosuccinate synthetase OS=Vibrio cholerae serotype O1 (strain ATCC 39315 / El Tor Inaba N16961) GN=purA PE=3 SV=3	sp|Q9KNX8|PURA_VIBCH	47 kDa	0	0	0	0	2	0	0	0	0	0	0	0	8	0	0	0
238	Formate transporter 1, putative OS=Vibrio cholerae serotype O1 (strain ATCC 39315 / El Tor Inaba N16961) GN=VC_A0540 PE=4 SV=1	tr|Q9KM49|Q9KM49_VIBCH	52 kDa	0	0	0	0	0	0	0	0	0	0	0	0	2	0	0	1
239	DNA topoisomerase 4 subunit B OS=Vibrio cholerae serotype O1 (strain ATCC 39315 / El Tor Inaba N16961) GN=parE PE=3 SV=1	tr|Q9KPD9|Q9KPD9_VIBCH	69 kDa	0	0	0	0	0	0	0	0	0	0	2	0	6	0	0	0
240	Membrane-bound lytic murein transglycosylase D OS=Vibrio cholerae serotype O1 (strain ATCC 39315 / El Tor Inaba N16961) GN=VC_2237 PE=4 SV=1	tr|Q9KPX5|Q9KPX5_VIBCH	59 kDa	0	0	0	0	0	0	0	0	0	0	0	1	0	0	1	1
241	Hemolysin OS=Vibrio cholerae serotype O1 (strain ATCC 39315 / El Tor Inaba N16961) GN=hlyA PE=1 SV=2	sp|P09545|HLYA_VIBCH	82 kDa	0	0	0	0	0	0	0	0	0	5	2	0	4	0	0	0
242	PTS system, fructose-specific IIABC component OS=Vibrio cholerae serotype O1 (strain ATCC 39315 / El Tor Inaba N16961) GN=VC_1826 PE=4 SV=1	tr|Q9KR21|Q9KR21_VIBCH	66 kDa	0	0	0	3	0	0	0	0	0	1	0	3	3	0	0	0
243	Protein F-related protein OS=Vibrio cholerae serotype O1 (strain ATCC 39315 / El Tor Inaba N16961) GN=VC_A0659 PE=3 SV=1	tr|Q9KLT2|Q9KLT2_VIBCH	23 kDa	0	0	0	0	0	0	4	0	0	0	0	0	0	0	0	0
244	NAD(P) transhydrogenase subunit alpha OS=Vibrio cholerae serotype O1 (strain ATCC 39315 / El Tor Inaba N16961) GN=VC_A0563 PE=3 SV=1	tr|Q9KM26|Q9KM26_VIBCH	54 kDa	0	0	0	0	0	0	0	0	0	0	0	0	5	0	0	0
245	Queuine tRNA-ribosyltransferase OS=Vibrio cholerae serotype O1 (strain ATCC 39315 / El Tor Inaba N16961) GN=tgt PE=3 SV=1	sp|Q9KTY9|TGT_VIBCH	43 kDa	0	0	0	0	0	0	0	0	0	0	0	0	3	0	0	0
246	Riboflavin synthase, alpha subunit OS=Vibrio cholerae serotype O1 (strain ATCC 39315 / El Tor Inaba N16961) GN=VC_2270 PE=4 SV=1	tr|Q9KPU2|Q9KPU2_VIBCH	24 kDa	0	0	0	0	0	0	1	0	0	0	0	0	0	0	7	0
247	Keratin, type II cytoskeletal 79 OS=Homo sapiens GN=KRT79 PE=1 SV=2	sp|Q5XKE5|K2C79_CON-HUMAN	58 kDa	0	0	0	0	0	1	0	0	1	1	1	0	1	0	0	0
248	Electron transport complex subunit C OS=Vibrio cholerae serotype O1 (strain ATCC 39315 / El Tor Inaba N16961) GN=VC_1015 PE=3 SV=2	sp|Q9KT88|ETCC_VIBCH	84 kDa	0	0	0	0	0	0	0	0	0	1	0	0	1	0	0	0
249	4-alpha-glucanotransferase OS=Vibrio cholerae serotype O1 (strain ATCC 39315 / El Tor Inaba N16961) GN=VC_A0014 PE=3 SV=1	tr|Q9KNF0|Q9KNF0_VIBCH	81 kDa	0	2	0	0	0	0	0	0	0	4	0	0	1	0	0	0
250	ATP synthase subunit beta OS=Vibrio cholerae serotype O1 (strain ATCC 39315 / El Tor Inaba N16961) GN=atpD PE=3 SV=3	sp|Q9KNH5|ATPB_VIBCH	51 kDa	1	0	0	0	0	0	0	0	0	0	0	3	3	0	0	0
251	DNA topoisomerase 1 OS=Vibrio cholerae serotype O1 (strain ATCC 39315 / El Tor Inaba N16961) GN=topA PE=3 SV=1	sp|Q9KRB2|TOP1_VIBCH	98 kDa	0	0	0	0	0	0	0	0	0	1	0	0	0	0	0	0
252	Inosine-guanosine kinase OS=Vibrio cholerae serotype O1 (strain ATCC 39315 / El Tor Inaba N16961) GN=VC_1129 PE=4 SV=1	tr|Q9KSX7|Q9KSX7_VIBCH	49 kDa	0	0	0	0	0	0	0	0	0	0	0	0	4	0	0	0
253	Aldehyde dehydrogenase OS=Vibrio cholerae serotype O1 (strain ATCC 39315 / El Tor Inaba N16961) GN=VC_A1067 PE=3 SV=1	tr|Q9KKN5|Q9KKN5_VIBCH	53 kDa	0	0	0	0	0	0	0	0	0	0	0	2	4	0	0	0
254	Peptidase B OS=Vibrio cholerae serotype O1 (strain ATCC 39315 / El Tor Inaba N16961) GN=pepB PE=3 SV=2	sp|Q9KTX5|PEPB_VIBCH	47 kDa	0	0	0	0	1	0	0	0	0	0	0	0	1	0	0	0
255	Protease OS=Vibrio cholerae serotype O1 (strain ATCC 39315 / El Tor Inaba N16961) GN=VC_A0223 PE=1 SV=1	tr|Q9KMU6|Q9KMU6_VIBCH	102 kDa	0	1	0	0	0	0	0	0	0	4	0	0	1	0	0	2
256	Peptide ABC transporter, ATP-binding protein OS=Vibrio cholerae serotype O1 (strain ATCC 39315 / El Tor Inaba N16961) GN=VC_0170 PE=4 SV=1	tr|Q9KVH6|Q9KVH6_VIBCH	64 kDa	0	0	0	0	0	0	0	0	0	0	1	0	1	0	0	0
257	ABC transporter, ATP-binding protein OS=Vibrio cholerae serotype O1 (strain ATCC 39315 / El Tor Inaba N16961) GN=VC_2608 PE=4 SV=1	tr|Q9KNX2|Q9KNX2_VIBCH	76 kDa	0	1	0	0	0	0	0	0	0	1	0	0	0	0	0	0
258	UDP-N-acetylmuramate--L-alanine ligase OS=Vibrio cholerae serotype O1 (strain ATCC 39315 / El Tor Inaba N16961) GN=murC PE=3 SV=2	sp|Q9KPG8|MURC_VIBCH	53 kDa	0	0	0	1	0	0	0	0	0	0	0	2	1	0	0	0
259	Gonadoliberin III-related protein OS=Vibrio cholerae serotype O1 (strain ATCC 39315 / El Tor Inaba N16961) GN=VC_1161 PE=4 SV=1	tr|Q9KSU5|Q9KSU5_VIBCH	55 kDa	0	0	0	1	2	0	0	0	0	0	0	0	7	0	0	0
260	ATP-dependent DNA helicase RecG OS=Vibrio cholerae serotype O1 (strain ATCC 39315 / El Tor Inaba N16961) GN=recG PE=3 SV=1	tr|Q9KNM1|Q9KNM1_VIBCH	77 kDa	0	1	0	0	0	0	0	0	0	2	0	0	0	0	0	0
261	Aspartokinase OS=Vibrio cholerae serotype O1 (strain ATCC 39315 / El Tor Inaba N16961) GN=VC_0547 PE=3 SV=1	tr|Q9KUH4|Q9KUH4_VIBCH	42 kDa	0	0	0	0	0	0	0	0	0	0	0	0	11	0	0	0
262	Uncharacterized protein OS=Vibrio cholerae serotype O1 (strain ATCC 39315 / El Tor Inaba N16961) GN=VC_0165 PE=4 SV=1	tr|Q9KVI1|Q9KVI1_VIBCH	40 kDa	0	0	0	0	2	0	0	0	0	0	0	0	5	1	0	0
263	ATP synthase subunit alpha OS=Vibrio cholerae serotype O1 (strain ATCC 39315 / El Tor Inaba N16961) GN=atpA PE=3 SV=2	sp|Q9KNH3|ATPA_VIBCH	56 kDa	0	0	0	4	0	0	0	0	0	0	0	5	2	0	0	0
264	VisC protein OS=Vibrio cholerae serotype O1 (strain ATCC 39315 / El Tor Inaba N16961) GN=VC_2474 PE=4 SV=1	tr|Q9KP99|Q9KP99_VIBCH	45 kDa	0	0	0	0	0	0	0	0	0	0	0	0	7	0	0	0
265	Na(+)-translocating NADH-quinone reductase subunit F OS=Vibrio cholerae serotype O1 (strain ATCC 39315 / El Tor Inaba N16961) GN=nqrF PE=1 SV=1	sp|Q9X4Q8|NQRF_VIBCH	45 kDa	0	0	0	0	0	0	0	0	0	0	0	0	5	0	0	0
266	Plakophilin-1 OS=Homo sapiens GN=PKP1 PE=1 SV=2	sp|Q13835|PKP1_CON-HUMAN	83 kDa	0	0	0	0	0	1	0	0	0	1	0	0	0	0	0	0
267	Pseudouridine synthase OS=Vibrio cholerae serotype O1 (strain ATCC 39315 / El Tor Inaba N16961) GN=VC_2223 PE=3 SV=1	tr|Q9KPY9|Q9KPY9_VIBCH	38 kDa	0	0	0	2	0	1	0	0	0	0	0	1	5	0	0	0
268	Uncharacterized protein OS=Vibrio cholerae serotype O1 (strain ATCC 39315 / El Tor Inaba N16961) GN=VC_0806 PE=4 SV=1	tr|Q9KTT2|Q9KTT2_VIBCH	59 kDa	0	0	0	0	0	0	0	0	0	0	0	0	1	0	0	0
269	Asparagine synthetase B, glutamine-hydrolyzing OS=Vibrio cholerae serotype O1 (strain ATCC 39315 / El Tor Inaba N16961) GN=VC_0991 PE=4 SV=1	tr|Q9KTB2|Q9KTB2_VIBCH	62 kDa	0	0	0	0	0	0	0	0	0	0	0	0	1	0	0	0
270	Aminoacyl-histidine dipeptidase OS=Vibrio cholerae serotype O1 (strain ATCC 39315 / El Tor Inaba N16961) GN=VC_2279 PE=4 SV=1	tr|Q9KPT3|Q9KPT3_VIBCH	59 kDa	0	0	0	0	0	0	0	0	0	0	0	1	0	0	0	0
271	Aspartate--tRNA ligase OS=Vibrio cholerae serotype O1 (strain ATCC 39315 / El Tor Inaba N16961) GN=aspS PE=3 SV=1	sp|Q9KSU0|SYD_VIBCH	66 kDa	0	0	0	0	0	0	0	0	0	0	0	0	2	0	0	0
272	DNA methylase HsdM, putative OS=Vibrio cholerae serotype O1 (strain ATCC 39315 / El Tor Inaba N16961) GN=VC_1769 PE=4 SV=1	tr|Q9KR74|Q9KR74_VIBCH	91 kDa	0	0	0	0	0	0	0	0	0	2	0	0	3	0	0	0
273	Alanine--tRNA ligase OS=Vibrio cholerae serotype O1 (strain ATCC 39315 / El Tor Inaba N16961) GN=alaS PE=3 SV=2	sp|Q56648|SYA_VIBCH	94 kDa	0	0	0	0	0	0	0	0	0	1	0	0	0	0	0	0
274	CapK protein, putative OS=Vibrio cholerae serotype O1 (strain ATCC 39315 / El Tor Inaba N16961) GN=VC_0924 PE=4 SV=1	tr|Q9KTH8|Q9KTH8_VIBCH	51 kDa	0	0	0	0	0	0	0	0	0	0	0	0	3	0	0	0
275	Tyrosine--tRNA ligase 2 OS=Vibrio cholerae serotype O1 (strain ATCC 39315 / El Tor Inaba N16961) GN=tyrS2 PE=3 SV=1	sp|Q9KU92|SYY2_VIBCH	44 kDa	0	0	0	0	0	0	0	0	0	0	0	0	3	0	0	0
276	50S ribosomal protein L9 OS=Vibrio cholerae serotype O1 (strain ATCC 39315 / El Tor Inaba N16961) GN=rplI PE=3 SV=1	sp|Q9KUY9|RL9_VIBCH	16 kDa	0	0	0	0	0	1	0	1	0	1	0	0	2	0	1	4
277	ABC transporter, ATP-binding protein OS=Vibrio cholerae serotype O1 (strain ATCC 39315 / El Tor Inaba N16961) GN=VC_1486 PE=4 SV=1	tr|Q9KRZ7|Q9KRZ7_VIBCH	72 kDa	0	0	0	0	0	0	0	0	0	1	0	0	3	0	0	0
278	Flagellar hook-length control protein FliK, putative OS=Vibrio cholerae serotype O1 (strain ATCC 39315 / El Tor Inaba N16961) GN=VC_2128 PE=4 SV=1	tr|Q9KQ73|Q9KQ73_VIBCH	70 kDa	0	0	0	0	0	0	0	0	0	4	0	0	1	0	0	0
279	Helicase-related protein OS=Vibrio cholerae serotype O1 (strain ATCC 39315 / El Tor Inaba N16961) GN=VC_0812 PE=4 SV=1	tr|Q9KTS6|Q9KTS6_VIBCH	111 kDa	1	0	0	0	0	0	0	0	1	0	0	0	0	0	0	0
280	Exopolysaccharide biosynthesis protein, putative OS=Vibrio cholerae serotype O1 (strain ATCC 39315 / El Tor Inaba N16961) GN=VC_0937 PE=4 SV=1	tr|Q9KTG5|Q9KTG5_VIBCH	83 kDa	0	0	0	0	0	0	0	0	0	3	0	0	0	0	0	0
281	TolA protein OS=Vibrio cholerae serotype O1 (strain ATCC 39315 / El Tor Inaba N16961) GN=VC_1837 PE=4 SV=1	tr|Q9KR10|Q9KR10_VIBCH	40 kDa	0	0	0	0	1	0	0	0	0	0	0	0	3	0	0	0
282	Polyphosphate kinase OS=Vibrio cholerae serotype O1 (strain ATCC 39315 / El Tor Inaba N16961) GN=ppk PE=3 SV=1	sp|Q9KU07|PPK_VIBCH	82 kDa	0	2	0	0	0	0	0	0	0	1	0	0	0	0	0	0
283	Regulatory protein LuxO OS=Vibrio cholerae serotype O1 (strain ATCC 39315 / El Tor Inaba N16961) GN=luxO PE=1 SV=1	sp|Q9KT84|LUXO_VIBCH	51 kDa	0	0	0	0	0	0	0	0	0	0	0	1	5	0	0	0
284	Cell division protein FtsA OS=Vibrio cholerae serotype O1 (strain ATCC 39315 / El Tor Inaba N16961) GN=ftsA PE=3 SV=1	REV_tr|Q9KPH0|Q9KPH0_VIBCH	46 kDa	1	0	1	0	0	1	0	1	0	1	0	0	1	0	0	0
285	Uncharacterized protein OS=Vibrio cholerae serotype O1 (strain ATCC 39315 / El Tor Inaba N16961) GN=VC_A0283 PE=4 SV=1	tr|Q9KMP1|Q9KMP1_VIBCH	47 kDa	0	0	0	1	0	0	0	0	0	0	1	1	1	0	0	0
286	CAI-1 autoinducer sensor kinase/phosphatase CqsS OS=Vibrio cholerae serotype O1 (strain ATCC 39315 / El Tor Inaba N16961) GN=cqsS PE=1 SV=1	sp|Q9KM66|CQSS_VIBCH	78 kDa	0	0	1	0	0	0	0	0	0	0	0	0	0	0	0	0
287	Nitrogen regulation protein NR(I) OS=Vibrio cholerae serotype O1 (strain ATCC 39315 / El Tor Inaba N16961) GN=VC_2749 PE=4 SV=1	tr|Q9KNI9|Q9KNI9_VIBCH	53 kDa	0	0	0	1	0	0	0	0	0	0	0	3	0	0	0	0
288	Glycine--tRNA ligase beta subunit OS=Vibrio cholerae serotype O1 (strain ATCC 39315 / El Tor Inaba N16961) GN=glyS PE=3 SV=1	sp|Q9KVW8|SYGB_VIBCH	76 kDa	0	1	0	0	0	0	0	0	0	1	0	0	0	0	0	0
289	cDNA FLJ78503, highly similar to Homo sapiens keratin 13 (KRT13), transcript variant 1, mRNA OS=Homo sapiens PE=2 SV=1	tr|A8K2H9|A8K2H9_CON-HUMAN	50 kDa	0	0	0	0	0	0	2	0	0	1	0	0	0	0	0	0
290	Protease 4 OS=Vibrio cholerae serotype O1 (strain ATCC 39315 / El Tor Inaba N16961) GN=VC_1994 PE=3 SV=1	tr|Q9KQK4|Q9KQK4_VIBCH	67 kDa	0	0	0	2	0	0	0	0	0	0	0	4	0	0	0	0
291	Transcriptional regulator, LuxR family OS=Vibrio cholerae serotype O1 (strain ATCC 39315 / El Tor Inaba N16961) GN=VC_1213 PE=4 SV=1	tr|Q9KSP3|Q9KSP3_VIBCH	24 kDa	0	0	0	0	0	0	0	2	0	0	0	0	0	0	1	4
292	Uncharacterized protein OS=Vibrio cholerae serotype O1 (strain ATCC 39315 / El Tor Inaba N16961) GN=VC_0973 PE=4 SV=1	tr|Q9KTC9|Q9KTC9_VIBCH	30 kDa	0	0	0	0	0	0	0	0	0	0	0	0	0	1	0	0
293	Keratin, type I cytoskeletal 16 OS=Homo sapiens GN=KRT16 PE=1 SV=4	sp|P08779|K1C16_CON-HUMAN	51 kDa	0	0	0	0	0	2	0	0	0	0	0	0	0	0	0	0
294	Potassium uptake protein TrkA OS=Vibrio cholerae serotype O1 (strain ATCC 39315 / El Tor Inaba N16961) GN=VC_0043 PE=4 SV=1	tr|Q9KVU6|Q9KVU6_VIBCH	50 kDa	0	0	0	1	0	0	0	0	0	0	0	2	0	0	0	0
295	Oxaloacetate decarboxylase, alpha subunit OS=Vibrio cholerae serotype O1 (strain ATCC 39315 / El Tor Inaba N16961) GN=VC_0550 PE=4 SV=1	tr|Q9KUH1|Q9KUH1_VIBCH	65 kDa	0	0	0	0	0	0	0	0	0	0	0	0	3	0	0	0
296	D-alanyl-D-alanine carboxypeptidase OS=Vibrio cholerae serotype O1 (strain ATCC 39315 / El Tor Inaba N16961) GN=VC_0947 PE=3 SV=1	tr|Q9KTF5|Q9KTF5_VIBCH	43 kDa	0	0	0	0	1	0	0	0	0	0	0	0	7	0	0	0
297	HTH-type transcriptional regulator MalT OS=Vibrio cholerae serotype O1 (strain ATCC 39315 / El Tor Inaba N16961) GN=malT PE=3 SV=2	sp|Q9KNF3|MALT_VIBCH	104 kDa	0	0	0	0	0	0	0	0	0	2	0	0	0	0	0	0
298	GGDEF family protein OS=Vibrio cholerae serotype O1 (strain ATCC 39315 / El Tor Inaba N16961) GN=VC_1353 PE=4 SV=1	tr|Q9KSA6|Q9KSA6_VIBCH	109 kDa	0	0	0	0	0	0	0	0	0	2	0	0	0	0	0	0
299	ATP-dependent RNA helicase, DEAD box family OS=Vibrio cholerae serotype O1 (strain ATCC 39315 / El Tor Inaba N16961) GN=VC_A0990 PE=3 SV=1	tr|Q9KKW0|Q9KKW0_VIBCH	46 kDa	0	0	0	0	0	0	0	0	0	0	0	0	5	0	0	0
300	Vitamin B12 transporter BtuB OS=Vibrio cholerae serotype O1 (strain ATCC 39315 / El Tor Inaba N16961) GN=btuB PE=3 SV=1	sp|Q9KVI9|BTUB_VIBCH	69 kDa	0	0	1	0	0	0	0	0	0	0	3	0	0	0	0	0
301	Ribose-phosphate pyrophosphokinase OS=Vibrio cholerae serotype O1 (strain ATCC 39315 / El Tor Inaba N16961) GN=prs PE=3 SV=1	sp|Q9KQ22|KPRS_VIBCH	34 kDa	0	0	0	1	0	0	3	1	0	1	0	0	1	0	0	2
302	Polyhydroxyalkanoic acid synthase OS=Vibrio cholerae serotype O1 (strain ATCC 39315 / El Tor Inaba N16961) GN=VC_A0688 PE=4 SV=1	tr|Q9KLQ4|Q9KLQ4_VIBCH	68 kDa	0	0	0	1	2	0	0	0	0	0	0	0	0	0	0	0
303	50S ribosomal protein L17 OS=Vibrio cholerae serotype O1 (strain ATCC 39315 / El Tor Inaba N16961) GN=rplQ PE=3 SV=1	sp|Q9KP09|RL17_VIBCH	14 kDa	0	0	0	0	0	0	0	0	0	0	0	0	1	0	0	2
304	Accessory colonization factor AcfB OS=Vibrio cholerae serotype O1 (strain ATCC 39315 / El Tor Inaba N16961) GN=VC_0840 PE=4 SV=1	tr|Q9KTQ7|Q9KTQ7_VIBCH	69 kDa	0	0	0	0	0	0	0	0	0	0	0	0	0	2	0	1
305	50S ribosomal protein L14 OS=Vibrio cholerae serotype O1 (strain ATCC 39315 / El Tor Inaba N16961) GN=rplN PE=3 SV=1	sp|Q9KNZ4|RL14_VIBCH	14 kDa	0	0	0	0	0	0	0	0	0	0	0	0	0	0	0	1
306	Amidophosphoribosyltransferase OS=Vibrio cholerae serotype O1 (strain ATCC 39315 / El Tor Inaba N16961) GN=purF PE=3 SV=1	tr|Q9KT99|Q9KT99_VIBCH	56 kDa	0	0	0	0	0	0	0	0	0	0	0	2	3	0	0	0
307	Keratin, type I cytoskeletal 17 OS=Homo sapiens GN=KRT17 PE=1 SV=2	sp|Q04695|K1C17_CON-HUMAN	48 kDa	0	0	0	0	0	1	0	0	0	0	0	0	0	0	0	0
308	Cell division protein FtsA OS=Vibrio cholerae serotype O1 (strain ATCC 39315 / El Tor Inaba N16961) GN=ftsA PE=3 SV=1	tr|Q9KPH0|Q9KPH0_VIBCH	46 kDa	0	0	0	0	0	0	0	0	0	0	0	0	5	0	0	0
309	Uncharacterized protein OS=Vibrio cholerae serotype O1 (strain ATCC 39315 / El Tor Inaba N16961) GN=VC_0899 PE=1 SV=1	tr|Q9KTK3|Q9KTK3_VIBCH	51 kDa	0	0	0	0	0	0	0	0	0	0	0	0	1	0	0	0
310	Uncharacterized protein OS=Vibrio cholerae serotype O1 (strain ATCC 39315 / El Tor Inaba N16961) GN=VC_2212 PE=4 SV=1	tr|H9L4T3|H9L4T3_VIBCH	27 kDa	0	0	0	0	0	0	0	1	0	0	0	0	0	0	1	4
311	Histidine protein kinase PhoR OS=Vibrio cholerae serotype O1 (strain ATCC 39315 / El Tor Inaba N16961) GN=VC_0720 PE=4 SV=1	tr|Q9KU10|Q9KU10_VIBCH	50 kDa	0	0	0	1	0	0	0	0	0	0	0	0	2	0	0	0
312	GGDEF family protein OS=Vibrio cholerae serotype O1 (strain ATCC 39315 / El Tor Inaba N16961) GN=VC_0900 PE=4 SV=1	tr|Q9KTK2|Q9KTK2_VIBCH	60 kDa	0	0	0	0	0	0	0	0	0	0	0	0	3	0	0	0
313	Acetate kinase 1 OS=Vibrio cholerae serotype O1 (strain ATCC 39315 / El Tor Inaba N16961) GN=ackA1 PE=3 SV=1	sp|Q9KT07|ACKA1_VIBCH	43 kDa	0	0	0	0	3	0	0	0	0	0	0	0	5	0	0	0
314	Uncharacterized protein OS=Vibrio cholerae serotype O1 (strain ATCC 39315 / El Tor Inaba N16961) GN=VC_1896 PE=4 SV=1	tr|Q9KQV2|Q9KQV2_VIBCH	52 kDa	0	0	0	2	0	0	0	0	0	0	0	4	2	0	0	0
315	tRNA uridine 5-carboxymethylaminomethyl modification enzyme MnmG OS=Vibrio cholerae serotype O1 (strain ATCC 39315 / El Tor Inaba N16961) GN=mnmG PE=3 SV=1	sp|Q9KNG4|MNMG_VIBCH	70 kDa	0	1	0	0	0	0	0	0	0	0	0	0	0	0	0	0
316	Antioxidant, AhpC/Tsa family OS=Vibrio cholerae serotype O1 (strain ATCC 39315 / El Tor Inaba N16961) GN=VC_0731 PE=4 SV=1	tr|Q9KTZ9|Q9KTZ9_VIBCH	23 kDa	0	0	0	0	0	0	0	0	0	0	0	0	0	0	1	3
317	ATP-dependent DNA helicase Rep OS=Vibrio cholerae serotype O1 (strain ATCC 39315 / El Tor Inaba N16961) GN=rep PE=3 SV=1	tr|Q9KVH9|Q9KVH9_VIBCH	77 kDa	0	0	0	0	0	0	0	0	0	1	0	0	0	0	0	0
318	Flagellar biosynthetic protein FlhF, putative OS=Vibrio cholerae serotype O1 (strain ATCC 39315 / El Tor Inaba N16961) GN=VC_2068 PE=4 SV=1	tr|Q9KQD2|Q9KQD2_VIBCH	55 kDa	0	0	0	0	0	0	0	0	0	0	0	1	1	0	0	0
319	Translation initiation factor IF-3 OS=Vibrio cholerae serotype O1 (strain ATCC 39315 / El Tor Inaba N16961) GN=infC PE=3 SV=1	sp|O68844|IF3_VIBCH	21 kDa	0	0	0	0	0	0	0	0	0	0	0	0	0	0	3	0
320	Cytochrome c-type protein TorC OS=Vibrio cholerae serotype O1 (strain ATCC 39315 / El Tor Inaba N16961) GN=VC_1693 PE=4 SV=1	tr|Q9KRE9|Q9KRE9_VIBCH	44 kDa	0	0	0	0	1	0	0	0	0	0	0	0	1	0	0	0
321	Ornithine decarboxylase, inducible OS=Vibrio cholerae serotype O1 (strain ATCC 39315 / El Tor Inaba N16961) GN=VC_A1063 PE=4 SV=1	tr|Q9KKN9|Q9KKN9_VIBCH	81 kDa	0	1	0	0	0	0	0	0	0	2	0	0	0	0	0	0
322	Alpha-1,4 glucan phosphorylase OS=Vibrio cholerae serotype O1 (strain ATCC 39315 / El Tor Inaba N16961) GN=VC_A0013 PE=3 SV=1	tr|Q9KNF1|Q9KNF1_VIBCH	93 kDa	0	1	0	0	0	0	0	0	0	2	0	0	0	0	0	0
323	Uncharacterized protein OS=Vibrio cholerae serotype O1 (strain ATCC 39315 / El Tor Inaba N16961) GN=VC_A0924 PE=4 SV=1	tr|Q9KL25|Q9KL25_VIBCH	74 kDa	0	0	0	0	0	0	0	0	0	0	1	0	0	0	0	0
324	LPS-assembly protein LptD OS=Vibrio cholerae serotype O1 (strain ATCC 39315 / El Tor Inaba N16961) GN=lptD PE=3 SV=2	sp|Q9KUR9|LPTD_VIBCH	89 kDa	0	0	0	0	0	0	0	0	0	4	0	0	0	0	0	1
325	3-oxoacyl-[acyl-carrier-protein] synthase 2 OS=Vibrio cholerae serotype O1 (strain ATCC 39315 / El Tor Inaba N16961) GN=fabF PE=1 SV=3	sp|Q9KQH9|FABF_VIBCH	43 kDa	0	0	0	0	0	0	0	0	0	0	0	0	2	0	0	0
326	Integrase, phage family OS=Vibrio cholerae serotype O1 (strain ATCC 39315 / El Tor Inaba N16961) GN=VC_1758 PE=4 SV=1	tr|Q9KR84|Q9KR84_VIBCH	47 kDa	0	0	0	0	0	0	0	0	0	0	0	0	1	0	0	0
327	PTS system, trehalose-specific IIBC component OS=Vibrio cholerae serotype O1 (strain ATCC 39315 / El Tor Inaba N16961) GN=VC_0910 PE=4 SV=1	tr|Q9KTJ2|Q9KTJ2_VIBCH	51 kDa	0	0	0	0	0	0	0	0	0	0	0	0	2	0	0	0
328	ATP-dependent RNA helicase RhlB OS=Vibrio cholerae serotype O1 (strain ATCC 39315 / El Tor Inaba N16961) GN=rhlB PE=3 SV=1	sp|Q9KV52|RHLB_VIBCH	49 kDa	0	0	0	3	0	0	0	0	0	0	0	4	3	0	0	0
329	Outer membrane protein assembly factor BamA OS=Vibrio cholerae serotype O1 (strain ATCC 39315 / El Tor Inaba N16961) GN=bamA PE=3 SV=1	tr|Q9KPW0|Q9KPW0_VIBCH	90 kDa	0	0	0	0	0	0	0	0	0	3	0	0	0	0	0	0
330	Uncharacterized protein OS=Vibrio cholerae serotype O1 (strain ATCC 39315 / El Tor Inaba N16961) GN=VC_1563 PE=4 SV=1	tr|Q9KRS3|Q9KRS3_VIBCH	37 kDa	0	0	0	0	3	0	0	0	0	0	0	0	6	0	0	0
331	Uncharacterized protein OS=Vibrio cholerae serotype O1 (strain ATCC 39315 / El Tor Inaba N16961) GN=VC_A0730 PE=4 SV=1	tr|Q9KLL3|Q9KLL3_VIBCH	69 kDa	0	0	0	0	0	0	0	0	0	0	1	0	0	0	0	0
332	Iron-containing alcohol dehydrogenase OS=Vibrio cholerae serotype O1 (strain ATCC 39315 / El Tor Inaba N16961) GN=VC_1147 PE=4 SV=1	tr|Q9KSV9|Q9KSV9_VIBCH	45 kDa	0	0	0	0	0	0	0	0	0	0	0	0	1	0	0	0
333	Uncharacterized protein OS=Vibrio cholerae serotype O1 (strain ATCC 39315 / El Tor Inaba N16961) GN=VC_1501 PE=4 SV=1	tr|Q9KRY2|Q9KRY2_VIBCH	96 kDa	0	0	0	0	0	0	0	0	0	5	0	0	0	0	0	0
334	Flagellar biosynthetic protein FlhA OS=Vibrio cholerae serotype O1 (strain ATCC 39315 / El Tor Inaba N16961) GN=VC_2069 PE=4 SV=1	tr|Q9KQD1|Q9KQD1_VIBCH	76 kDa	0	1	0	0	0	0	0	0	0	0	0	0	0	0	0	0
335	RNA pyrophosphohydrolase OS=Vibrio cholerae serotype O1 (strain ATCC 39315 / El Tor Inaba N16961) GN=rppH PE=3 SV=2	sp|Q9KU53|RPPH_VIBCH	20 kDa	0	0	0	0	0	0	0	0	0	0	0	0	0	0	0	3
336	Maltoporin OS=Vibrio cholerae serotype O1 (strain ATCC 39315 / El Tor Inaba N16961) GN=lamB PE=2 SV=1	sp|Q56652|LAMB_VIBCH	45 kDa	0	0	0	0	3	0	0	0	0	0	0	0	7	0	0	0
337	Cation transport ATPase, E1-E2 family OS=Vibrio cholerae serotype O1 (strain ATCC 39315 / El Tor Inaba N16961) GN=VC_1437 PE=3 SV=1	tr|Q9KS24|Q9KS24_VIBCH	86 kDa	0	1	0	0	0	0	0	0	0	2	0	0	1	0	0	0
338	Inorganic pyrophosphatase OS=Vibrio cholerae serotype O1 (strain ATCC 39315 / El Tor Inaba N16961) GN=ppa PE=3 SV=1	sp|Q9KP34|IPYR_VIBCH	20 kDa	0	0	0	0	0	0	0	0	0	0	0	0	0	0	0	2
339	Uncharacterized protein OS=Vibrio cholerae serotype O1 (strain ATCC 39315 / El Tor Inaba N16961) GN=VC_1710 PE=4 SV=1	tr|Q9KRD2|Q9KRD2_VIBCH	92 kDa	0	0	0	0	0	0	0	0	0	2	0	0	1	0	0	0
340	DNA mismatch repair protein MutS OS=Vibrio cholerae serotype O1 (strain ATCC 39315 / El Tor Inaba N16961) GN=mutS PE=3 SV=1	sp|Q9KUI6|MUTS_VIBCH	96 kDa	0	0	0	0	0	0	0	0	0	3	0	0	0	0	0	0
341	Mannosyl-transferase OS=Vibrio cholerae serotype O1 (strain ATCC 39315 / El Tor Inaba N16961) GN=VC_0260 PE=4 SV=1	tr|H9L4R0|H9L4R0_VIBCH	69 kDa	0	0	0	0	0	0	0	0	0	0	0	0	1	0	0	0
342	UDP-N-acetyl-D-mannosaminuronic acid dehydrogenase OS=Vibrio cholerae serotype O1 (strain ATCC 39315 / El Tor Inaba N16961) GN=VC_0918 PE=3 SV=1	tr|Q9KTI4|Q9KTI4_VIBCH	45 kDa	0	0	0	0	1	0	0	0	0	0	0	0	5	0	0	0
343	Sigma-54 dependent response regulator OS=Vibrio cholerae serotype O1 (strain ATCC 39315 / El Tor Inaba N16961) GN=VC_2135 PE=4 SV=1	tr|Q9KQ67|Q9KQ67_VIBCH	52 kDa	0	0	0	0	0	0	0	0	0	0	0	1	0	0	0	0
344	Glycerol kinase OS=Vibrio cholerae serotype O1 (strain ATCC 39315 / El Tor Inaba N16961) GN=glpK PE=3 SV=1	sp|Q9KLJ9|GLPK_VIBCH	56 kDa	0	0	0	6	0	0	0	0	0	0	0	3	0	0	0	0
345	50S ribosomal protein L28 OS=Vibrio cholerae serotype O1 (strain ATCC 39315 / El Tor Inaba N16961) GN=rpmB PE=3 SV=1	sp|Q9KVC8|RL28_VIBCH	9 kDa	0	0	0	0	0	0	1	0	0	1	0	0	1	0	0	1
346	Cardiolipin synthase A OS=Vibrio cholerae serotype O1 (strain ATCC 39315 / El Tor Inaba N16961) GN=clsA PE=3 SV=1	tr|Q9KRH2|Q9KRH2_VIBCH	55 kDa	0	0	0	1	1	0	0	0	0	0	0	1	2	0	0	0
347	MSHA biogenesis protein MshL OS=Vibrio cholerae serotype O1 (strain ATCC 39315 / El Tor Inaba N16961) GN=VC_0402 PE=4 SV=1	tr|Q9KUV9|Q9KUV9_VIBCH	60 kDa	0	0	0	0	0	0	0	0	0	0	1	0	1	0	0	0
348	23S rRNA (uracil(1939)-C(5))-methyltransferase RlmD OS=Vibrio cholerae serotype O1 (strain ATCC 39315 / El Tor Inaba N16961) GN=rlmD PE=3 SV=1	sp|Q9KPC1|RLMD_VIBCH	49 kDa	0	0	0	2	0	0	0	0	0	0	0	1	4	0	0	0
349	Aspartokinase II/homoserine dehydrogenase, methionine-sensitive OS=Vibrio cholerae serotype O1 (strain ATCC 39315 / El Tor Inaba N16961) GN=VC_2684 PE=4 SV=1	tr|Q9KNP7|Q9KNP7_VIBCH	88 kDa	0	1	0	0	0	0	0	0	0	2	0	0	0	0	0	0
350	Elongation factor Ts OS=Vibrio cholerae serotype O1 (strain ATCC 39315 / El Tor Inaba N16961) GN=tsf PE=3 SV=1	sp|Q9KPV3|EFTS_VIBCH	30 kDa	0	0	0	0	0	0	0	0	0	0	0	0	0	0	0	1
351	UDP-N-acetylmuramoyl-tripeptide--D-alanyl-D-alanine ligase OS=Vibrio cholerae serotype O1 (strain ATCC 39315 / El Tor Inaba N16961) GN=murF PE=3 SV=1	tr|Q9KPG3|Q9KPG3_VIBCH	48 kDa	0	0	0	0	0	0	0	0	0	0	0	0	2	0	0	0
352	GTPase Obg/CgtA OS=Vibrio cholerae serotype O1 (strain ATCC 39315 / El Tor Inaba N16961) GN=cgtA PE=1 SV=2	sp|Q9KUS8|OBG_VIBCH	43 kDa	0	0	0	0	1	0	0	0	0	0	0	0	2	0	0	0
353	Inosine-guanosine kinase OS=Vibrio cholerae serotype O1 (strain ATCC 39315 / El Tor Inaba N16961) GN=VC_A0801 PE=4 SV=1	tr|Q9KLE5|Q9KLE5_VIBCH	49 kDa	0	0	0	0	0	0	0	0	0	0	0	0	2	0	0	0
354	Uncharacterized protein OS=Vibrio cholerae serotype O1 (strain ATCC 39315 / El Tor Inaba N16961) GN=VC_1964 PE=4 SV=1	tr|Q9KQN4|Q9KQN4_VIBCH	32 kDa	0	0	0	0	0	1	0	0	0	0	0	0	0	2	0	0
355	Uncharacterized protein OS=Vibrio cholerae serotype O1 (strain ATCC 39315 / El Tor Inaba N16961) GN=VC_1339 PE=4 SV=1	tr|Q9KSB9|Q9KSB9_VIBCH	42 kDa	0	0	0	0	0	0	0	0	0	0	0	0	5	0	0	0
356	PTS system, fructose-specific IIBC component OS=Vibrio cholerae serotype O1 (strain ATCC 39315 / El Tor Inaba N16961) GN=VC_A0516 PE=4 SV=1	tr|Q9KM72|Q9KM72_VIBCH	60 kDa	0	0	0	0	0	0	0	0	0	0	0	0	3	0	0	0
357	Dual-specificity RNA methyltransferase RlmN OS=Vibrio cholerae serotype O1 (strain ATCC 39315 / El Tor Inaba N16961) GN=rlmN PE=3 SV=1	sp|Q9KTX3|RLMN_VIBCH	42 kDa	0	0	0	0	0	0	0	0	0	0	0	0	1	0	0	0
358	GDP-mannose 4,6-dehydratase OS=Vibrio cholerae serotype O1 (strain ATCC 39315 / El Tor Inaba N16961) GN=gmd PE=3 SV=1	sp|Q06952|GM4D_VIBCH	42 kDa	0	0	0	0	0	1	0	0	0	1	0	0	1	0	1	1
359	50S ribosomal protein L23 OS=Vibrio cholerae serotype O1 (strain ATCC 39315 / El Tor Inaba N16961) GN=rplW PE=3 SV=1	sp|Q9KNY6|RL23_VIBCH	11 kDa	0	0	0	0	0	0	0	0	0	0	0	0	0	0	0	1
360	Uncharacterized protein OS=Vibrio cholerae serotype O1 (strain ATCC 39315 / El Tor Inaba N16961) GN=VC_0811 PE=4 SV=1	tr|Q9KTS7|Q9KTS7_VIBCH	27 kDa	0	0	0	0	0	0	0	1	0	0	0	0	1	0	1	1
361	Cellobiose/cellodextrin-phosphorylase, putative OS=Vibrio cholerae serotype O1 (strain ATCC 39315 / El Tor Inaba N16961) GN=VC_0612 PE=4 SV=1	tr|Q9KUB1|Q9KUB1_VIBCH	90 kDa	0	1	0	0	0	0	0	0	0	0	0	0	0	0	0	0
362	PhoH family protein OS=Vibrio cholerae serotype O1 (strain ATCC 39315 / El Tor Inaba N16961) GN=VC_0961 PE=4 SV=1	tr|Q9KTE1|Q9KTE1_VIBCH	42 kDa	0	0	0	0	0	0	0	0	0	0	0	0	1	0	0	1
363	tRNA-specific 2-thiouridylase MnmA OS=Vibrio cholerae serotype O1 (strain ATCC 39315 / El Tor Inaba N16961) GN=mnmA PE=3 SV=1	sp|Q9KSX8|MNMA_VIBCH	42 kDa	0	0	0	0	2	0	0	0	0	0	0	0	6	0	0	0
364	Multidrug resistance protein VceA OS=Vibrio cholerae serotype O1 (strain ATCC 39315 / El Tor Inaba N16961) GN=VC_1410 PE=4 SV=1	tr|Q9KS50|Q9KS50_VIBCH	44 kDa	0	0	0	0	1	0	0	0	0	0	0	0	6	0	0	0
365	Trehalose-6-phosphate hydrolase OS=Vibrio cholerae serotype O1 (strain ATCC 39315 / El Tor Inaba N16961) GN=VC_0911 PE=4 SV=1	tr|Q9KTJ1|Q9KTJ1_VIBCH	65 kDa	0	0	0	0	0	0	0	0	0	0	0	0	3	0	0	0
366	N-acetylglucosamine repressor OS=Vibrio cholerae serotype O1 (strain ATCC 39315 / El Tor Inaba N16961) GN=VC_0993 PE=4 SV=1	tr|Q9KTB0|Q9KTB0_VIBCH	44 kDa	0	0	0	0	0	0	0	0	0	0	0	0	4	0	0	0
367	Phosphoenolpyruvate-protein phosphotransferase OS=Vibrio cholerae serotype O1 (strain ATCC 39315 / El Tor Inaba N16961) GN=VC_0672 PE=4 SV=1	tr|Q9KU52|Q9KU52_VIBCH	84 kDa	0	0	0	0	0	0	0	0	0	1	0	0	0	0	0	0
368	ATP-dependent Clp protease ATP-binding subunit ClpX OS=Vibrio cholerae serotype O1 (strain ATCC 39315 / El Tor Inaba N16961) GN=clpX PE=3 SV=1	sp|Q9KQS7|CLPX_VIBCH	46 kDa	0	0	0	0	0	0	0	0	0	0	0	0	3	0	0	0
369	Phosphoglucosamine mutase OS=Vibrio cholerae serotype O1 (strain ATCC 39315 / El Tor Inaba N16961) GN=glmM PE=3 SV=1	sp|Q9KU84|GLMM_VIBCH	48 kDa	0	0	0	0	0	0	0	0	0	0	0	0	3	0	0	0
370	RecBCD enzyme subunit RecD OS=Vibrio cholerae serotype O1 (strain ATCC 39315 / El Tor Inaba N16961) GN=recD PE=3 SV=1	tr|Q9KPP7|Q9KPP7_VIBCH	78 kDa	0	0	0	0	0	0	0	0	0	1	0	0	0	0	0	0
371	Gamma-glutamyl phosphate reductase OS=Vibrio cholerae serotype O1 (strain ATCC 39315 / El Tor Inaba N16961) GN=proA PE=3 SV=2	sp|Q9KPT9|PROA_VIBCH	45 kDa	0	0	0	0	0	0	0	0	0	0	0	0	1	0	0	0
372	D-3-phosphoglycerate dehydrogenase OS=Vibrio cholerae serotype O1 (strain ATCC 39315 / El Tor Inaba N16961) GN=VC_2481 PE=3 SV=1	tr|Q9KP92|Q9KP92_VIBCH	44 kDa	0	0	0	0	0	0	0	0	0	0	0	0	4	0	0	0
373	3-octaprenyl-4-hydroxybenzoate carboxy-lyase OS=Vibrio cholerae serotype O1 (strain ATCC 39315 / El Tor Inaba N16961) GN=ubiD PE=3 SV=1	sp|Q9KV48|UBID_VIBCH	69 kDa	0	0	0	0	0	0	0	0	0	0	1	0	0	0	0	0
374	PTS system, N-acetylglucosamine-specific IIABC component OS=Vibrio cholerae serotype O1 (strain ATCC 39315 / El Tor Inaba N16961) GN=VC_0995 PE=4 SV=1	tr|Q9KTA8|Q9KTA8_VIBCH	55 kDa	0	0	0	0	0	0	0	0	0	0	0	0	3	0	0	0
375	Protein FlaG OS=Vibrio cholerae serotype O1 (strain ATCC 39315 / El Tor Inaba N16961) GN=flaG PE=4 SV=1	sp|P0C6D4|FLAG_VIBCH	17 kDa	0	0	0	0	0	0	0	3	0	0	0	0	0	0	0	0
376	DNA polymerase III subunit beta OS=Vibrio cholerae serotype O1 (strain ATCC 39315 / El Tor Inaba N16961) GN=dnaN PE=3 SV=1	sp|Q9KVX5|DPO3B_VIBCH	41 kDa	0	0	0	0	0	0	0	0	0	0	0	0	5	0	0	0
377	SsrA-binding protein OS=Vibrio cholerae serotype O1 (strain ATCC 39315 / El Tor Inaba N16961) GN=smpB PE=3 SV=3	sp|P52116|SSRP_VIBCH	19 kDa	0	0	0	0	0	1	1	1	0	1	0	0	0	0	1	3
378	Flagellum-specific ATP synthase FliI OS=Vibrio cholerae serotype O1 (strain ATCC 39315 / El Tor Inaba N16961) GN=VC_2130 PE=4 SV=1	tr|Q9KQ71|Q9KQ71_VIBCH	47 kDa	0	0	0	0	0	0	0	0	0	0	0	0	1	0	0	0
379	Autonomous glycyl radical cofactor OS=Vibrio cholerae serotype O1 (strain ATCC 39315 / El Tor Inaba N16961) GN=grcA PE=3 SV=1	sp|Q9KPK6|GRCA_VIBCH	14 kDa	0	0	0	0	0	0	0	0	0	2	0	0	1	0	0	0
380	Ubiquinol-cytochrome c reductase iron-sulfur subunit OS=Vibrio cholerae serotype O1 (strain ATCC 39315 / El Tor Inaba N16961) GN=VC_0573 PE=4 SV=1	tr|Q9KUE8|Q9KUE8_VIBCH	21 kDa	0	0	0	0	0	0	0	0	0	0	0	0	0	0	1	1
381	Transketolase 2 OS=Vibrio cholerae serotype O1 (strain ATCC 39315 / El Tor Inaba N16961) GN=tkt2 PE=3 SV=2	sp|Q9KLW7|TKT2_VIBCH	72 kDa	0	1	0	0	0	0	0	0	0	0	0	0	0	0	0	0
382	Histidine--tRNA ligase OS=Vibrio cholerae serotype O1 (strain ATCC 39315 / El Tor Inaba N16961) GN=hisS PE=3 SV=1	sp|Q9KTX0|SYH_VIBCH	47 kDa	0	0	0	0	0	0	0	0	0	0	0	0	1	0	0	0
383	Uncharacterized protein OS=Vibrio cholerae serotype O1 (strain ATCC 39315 / El Tor Inaba N16961) GN=VC_2440 PE=4 SV=1	tr|Q9KPD2|Q9KPD2_VIBCH	59 kDa	0	0	0	0	0	0	0	0	0	0	0	1	0	0	0	0
384	Long-chain-fatty-acid--CoA ligase, putative OS=Vibrio cholerae serotype O1 (strain ATCC 39315 / El Tor Inaba N16961) GN=VC_2484 PE=4 SV=1	tr|Q9KP89|Q9KP89_VIBCH	68 kDa	0	0	0	0	0	0	0	0	0	0	1	0	2	0	0	0
385	Uncharacterized protein OS=Vibrio cholerae serotype O1 (strain ATCC 39315 / El Tor Inaba N16961) GN=VC_1770 PE=4 SV=1	tr|Q9KR73|Q9KR73_VIBCH	79 kDa	0	0	0	0	0	0	0	0	0	1	0	0	0	0	0	0
386	DnaK-related protein OS=Vibrio cholerae serotype O1 (strain ATCC 39315 / El Tor Inaba N16961) GN=VC_1373 PE=3 SV=1	tr|Q9KS86|Q9KS86_VIBCH	106 kDa	0	0	0	0	0	0	0	0	0	1	0	0	0	0	0	0
387	Uncharacterized protein OS=Vibrio cholerae serotype O1 (strain ATCC 39315 / El Tor Inaba N16961) GN=VC_A0735 PE=4 SV=1	tr|Q9KLK8|Q9KLK8_VIBCH	27 kDa	0	0	0	0	0	0	0	0	0	0	0	0	0	0	0	1
388	DNA ligase OS=Vibrio cholerae serotype O1 (strain ATCC 39315 / El Tor Inaba N16961) GN=ligA PE=3 SV=1	sp|Q9KTD1|DNLJ_VIBCH	73 kDa	0	0	0	0	0	0	0	0	0	2	0	0	0	0	0	0
389	Flagellar protein FliL, putative OS=Vibrio cholerae serotype O1 (strain ATCC 39315 / El Tor Inaba N16961) GN=VC_2127 PE=4 SV=1	tr|Q9KQ74|Q9KQ74_VIBCH	18 kDa	0	0	0	0	0	0	0	1	0	0	0	0	0	0	0	4
390	Carboxynorspermidine synthase OS=Vibrio cholerae serotype O1 (strain ATCC 39315 / El Tor Inaba N16961) GN=VC_1624 PE=1 SV=1	sp|Q9KRL3|CANSD_VIBCH	46 kDa	0	0	0	0	0	0	0	0	0	0	0	0	3	0	0	0
391	Type II secretion system protein L OS=Vibrio cholerae serotype O1 (strain ATCC 39315 / El Tor Inaba N16961) GN=epsL PE=1 SV=2	sp|P45782|GSPL_VIBCH	46 kDa	0	0	0	0	0	0	0	0	0	0	0	0	6	0	0	0
392	Porin, putative OS=Vibrio cholerae serotype O1 (strain ATCC 39315 / El Tor Inaba N16961) GN=VC_1854 PE=4 SV=1	tr|Q9KQZ3|Q9KQZ3_VIBCH	40 kDa	0	0	0	0	0	0	0	0	1	1	0	0	0	0	0	0
393	Serine hydroxymethyltransferase 1 OS=Vibrio cholerae serotype O1 (strain ATCC 39315 / El Tor Inaba N16961) GN=glyA1 PE=3 SV=2	sp|Q9KTG1|GLYA1_VIBCH	45 kDa	0	0	0	0	1	0	0	0	0	0	0	0	1	0	0	0
394	PTS system, fructose-specific IIBC component OS=Vibrio cholerae serotype O1 (strain ATCC 39315 / El Tor Inaba N16961) GN=VC_1821 PE=4 SV=1	tr|Q9KR26|Q9KR26_VIBCH	48 kDa	0	0	0	0	0	0	0	0	0	1	0	0	1	0	0	0
395	6-phospho-beta-glucosidase OS=Vibrio cholerae serotype O1 (strain ATCC 39315 / El Tor Inaba N16961) GN=VC_1284 PE=3 SV=1	tr|Q9KSH2|Q9KSH2_VIBCH	49 kDa	0	0	0	0	0	0	0	0	0	0	0	0	2	0	0	0
396	Ribosomal RNA small subunit methyltransferase B OS=Vibrio cholerae serotype O1 (strain ATCC 39315 / El Tor Inaba N16961) GN=rsmB PE=3 SV=1	sp|Q9KVU5|RSMB_VIBCH	48 kDa	0	0	0	0	0	0	0	0	0	0	0	0	3	0	0	0
397	ParA family protein OS=Vibrio cholerae serotype O1 (strain ATCC 39315 / El Tor Inaba N16961) GN=VC_2773 PE=4 SV=1	tr|Q9KNG6|Q9KNG6_VIBCH	28 kDa	0	0	0	0	0	1	0	0	0	0	0	0	0	1	0	0
398	Uncharacterized protein OS=Vibrio cholerae serotype O1 (strain ATCC 39315 / El Tor Inaba N16961) GN=VC_2232 PE=4 SV=1	tr|Q9KPY0|Q9KPY0_VIBCH	48 kDa	0	0	0	0	1	0	0	0	0	0	0	0	3	0	0	0
399	Methyl-accepting chemotaxis protein OS=Vibrio cholerae serotype O1 (strain ATCC 39315 / El Tor Inaba N16961) GN=VC_1868 PE=4 SV=1	tr|Q9KQX9|Q9KQX9_VIBCH	68 kDa	0	0	1	0	0	0	0	0	0	0	0	0	0	0	0	0
400	Site-determining protein OS=Vibrio cholerae serotype O1 (strain ATCC 39315 / El Tor Inaba N16961) GN=VC_1960 PE=3 SV=1	tr|Q9KQN8|Q9KQN8_VIBCH	30 kDa	0	0	0	0	0	0	0	0	0	0	0	0	0	0	0	4
401	Phosphoglycerate kinase OS=Vibrio cholerae serotype O1 (strain ATCC 39315 / El Tor Inaba N16961) GN=pgk PE=3 SV=1	sp|P0C6Q3|PGK_VIBCH	41 kDa	0	0	0	0	0	0	0	0	0	0	0	0	1	0	0	0
402	Transcriptional regulator, DeoR family OS=Vibrio cholerae serotype O1 (strain ATCC 39315 / El Tor Inaba N16961) GN=VC_A0940 PE=4 SV=1	tr|Q9KL10|Q9KL10_VIBCH	28 kDa	0	0	0	0	0	1	0	0	0	0	0	0	0	1	0	0
403	Sodium-type flagellar protein MotX OS=Vibrio cholerae serotype O1 (strain ATCC 39315 / El Tor Inaba N16961) GN=VC_2601 PE=4 SV=1	tr|Q9KNX9|Q9KNX9_VIBCH	24 kDa	0	0	0	0	0	0	1	1	0	0	0	0	0	0	0	0
404	Sodium-type flagellar protein MotY OS=Vibrio cholerae serotype O1 (strain ATCC 39315 / El Tor Inaba N16961) GN=VC_1008 PE=4 SV=1	tr|Q9KT95|Q9KT95_VIBCH	34 kDa	0	0	0	0	0	6	0	0	0	0	0	0	0	0	0	0
405	Argininosuccinate synthase OS=Vibrio cholerae serotype O1 (strain ATCC 39315 / El Tor Inaba N16961) GN=argG PE=3 SV=1	sp|Q9KNT8|ASSY_VIBCH	44 kDa	0	0	0	0	0	0	0	0	0	0	0	0	2	0	0	0
406	Uncharacterized protein OS=Vibrio cholerae serotype O1 (strain ATCC 39315 / El Tor Inaba N16961) GN=VC_1306 PE=4 SV=1	tr|Q9KSF0|Q9KSF0_VIBCH	52 kDa	0	0	0	1	1	0	0	0	0	0	0	0	1	0	0	0
407	ATP-dependent RNA helicase RhlE OS=Vibrio cholerae serotype O1 (strain ATCC 39315 / El Tor Inaba N16961) GN=rhlE PE=3 SV=1	tr|Q9KMW4|Q9KMW4_VIBCH	49 kDa	0	0	0	1	0	0	0	0	0	0	0	0	0	0	0	0
408	Outer membrane protein OmpA OS=Vibrio cholerae serotype O1 (strain ATCC 39315 / El Tor Inaba N16961) GN=VC_2213 PE=3 SV=1	tr|H9L4R9|H9L4R9_VIBCH	34 kDa	0	0	0	0	0	0	0	0	0	0	0	0	0	0	1	2
409	Aminopeptidase P OS=Vibrio cholerae serotype O1 (strain ATCC 39315 / El Tor Inaba N16961) GN=VC_0067 PE=4 SV=1	tr|Q9KVS2|Q9KVS2_VIBCH	67 kDa	0	0	1	0	0	0	0	0	0	0	2	1	0	0	0	0
410	Uncharacterized protein OS=Vibrio cholerae serotype O1 (strain ATCC 39315 / El Tor Inaba N16961) GN=VC_0355 PE=4 SV=1	tr|Q9KV03|Q9KV03_VIBCH	27 kDa	0	0	0	0	0	1	0	0	0	0	0	0	0	1	0	0
411	ParA family protein OS=Vibrio cholerae serotype O1 (strain ATCC 39315 / El Tor Inaba N16961) GN=VC_A1115 PE=4 SV=1	tr|Q9KKJ2|Q9KKJ2_VIBCH	46 kDa	0	0	0	0	1	0	0	0	0	0	0	0	3	0	0	0
412	Beta-lactamase TEM OS=Escherichia coli GN=bla PE=1 SV=1	sp|P62593|BLAT_CON-ECOLX	32 kDa	0	0	0	0	0	0	0	0	0	0	0	0	0	2	0	0
413	Glutamate-1-semialdehyde 2,1-aminomutase OS=Vibrio cholerae serotype O1 (strain ATCC 39315 / El Tor Inaba N16961) GN=hemL PE=3 SV=1	sp|Q9KU97|GSA_VIBCH	46 kDa	0	0	0	0	0	0	0	0	0	0	0	0	1	0	0	0
414	Uncharacterized protein OS=Vibrio cholerae serotype O1 (strain ATCC 39315 / El Tor Inaba N16961) GN=VC_A0396 PE=4 SV=1	tr|Q9KMG2|Q9KMG2_VIBCH	30 kDa	0	0	0	0	0	0	0	0	0	0	0	0	0	2	0	0
415	ATP-dependent helicase HrpB OS=Vibrio cholerae serotype O1 (strain ATCC 39315 / El Tor Inaba N16961) GN=VC_0601 PE=4 SV=1	tr|Q9KUC1|Q9KUC1_VIBCH	91 kDa	0	0	0	0	0	0	0	0	0	1	0	0	0	0	0	0
416	Uncharacterized protein OS=Vibrio cholerae serotype O1 (strain ATCC 39315 / El Tor Inaba N16961) GN=VC_A0405 PE=4 SV=1	tr|Q9KMF5|Q9KMF5_VIBCH	23 kDa	0	0	0	0	0	0	0	0	0	0	0	0	0	0	0	1
417	GTP cyclohydrolase-2 OS=Vibrio cholerae serotype O1 (strain ATCC 39315 / El Tor Inaba N16961) GN=ribA PE=3 SV=2	sp|Q9KSJ3|RIBA_VIBCH	22 kDa	0	0	0	0	0	0	2	0	0	0	0	0	0	0	2	0
418	GGDEF family protein OS=Vibrio cholerae serotype O1 (strain ATCC 39315 / El Tor Inaba N16961) GN=VC_A0557 PE=4 SV=1	tr|Q9KM32|Q9KM32_VIBCH	53 kDa	0	0	0	0	1	0	0	0	0	0	0	0	5	0	0	0
419	UPF0312 protein VC_A0539 OS=Vibrio cholerae serotype O1 (strain ATCC 39315 / El Tor Inaba N16961) GN=VC_A0539 PE=3 SV=1	sp|Q9KM50|Y3339_VIBCH	20 kDa	0	0	0	0	0	0	0	0	0	0	0	0	0	0	0	1
420	Glutamyl-tRNA reductase OS=Vibrio cholerae serotype O1 (strain ATCC 39315 / El Tor Inaba N16961) GN=hemA PE=3 SV=1	sp|Q9KQ24|HEM1_VIBCH	46 kDa	0	0	0	0	0	0	0	0	0	0	0	0	2	0	0	0
421	Hemolysin, putative OS=Vibrio cholerae serotype O1 (strain ATCC 39315 / El Tor Inaba N16961) GN=VC_0558 PE=4 SV=1	tr|Q9KUG3|Q9KUG3_VIBCH	47 kDa	0	0	0	0	0	0	0	0	0	0	0	0	3	0	0	0
422	Hemolysin-related protein OS=Vibrio cholerae serotype O1 (strain ATCC 39315 / El Tor Inaba N16961) GN=VC_1888 PE=4 SV=1	tr|Q9KQW0|Q9KQW0_VIBCH	75 kDa	0	2	0	0	0	0	0	0	0	0	0	0	0	0	0	0
423	3-hydroxyacyl-[acyl-carrier-protein] dehydratase FabZ OS=Vibrio cholerae serotype O1 (strain ATCC 39315 / El Tor Inaba N16961) GN=fabZ PE=3 SV=1	sp|Q9KPW3|FABZ_VIBCH	17 kDa	1	0	0	0	0	0	0	0	1	2	0	0	0	0	0	0
424	Major outer membrane lipoprotein OS=Vibrio cholerae serotype O1 (strain ATCC 39315 / El Tor Inaba N16961) GN=VC_A0059 PE=4 SV=1	tr|Q9KNA6|Q9KNA6_VIBCH	13 kDa	0	0	0	0	0	0	0	1	0	0	0	0	0	0	2	2
425	Bifunctional protein GlmU OS=Vibrio cholerae serotype O1 (strain ATCC 39315 / El Tor Inaba N16961) GN=glmU PE=3 SV=1	sp|Q9KNH7|GLMU_VIBCH	49 kDa	0	0	0	3	0	0	0	0	0	0	0	2	1	0	0	0
426	Tryptophanase OS=Vibrio cholerae serotype O1 (strain ATCC 39315 / El Tor Inaba N16961) GN=tnaA PE=3 SV=1	sp|Q9KN05|TNAA_VIBCH	53 kDa	0	0	0	1	0	0	0	0	0	0	0	1	2	0	0	0
427	N-acetylmuramoyl-L-alanine amidase OS=Vibrio cholerae serotype O1 (strain ATCC 39315 / El Tor Inaba N16961) GN=VC_0344 PE=4 SV=1	tr|Q9KV14|Q9KV14_VIBCH	64 kDa	0	0	1	0	0	0	0	0	0	0	1	0	0	0	0	0
428	Enoyl-[acyl-carrier-protein] reductase [NADH] 2 OS=Vibrio cholerae serotype O1 (strain ATCC 39315 / El Tor Inaba N16961) GN=fabV2 PE=3 SV=1	sp|Q9KLG0|FABV2_VIBCH	45 kDa	0	0	0	0	0	0	0	0	0	0	0	0	1	0	0	0
429	Lipopolysaccharide/O-antigen transport protein OS=Vibrio cholerae serotype O1 (strain ATCC 39315 / El Tor Inaba N16961) GN=VC_0247 PE=4 SV=1	tr|Q9KVA2|Q9KVA2_VIBCH	30 kDa	0	0	0	0	0	0	0	0	0	0	0	0	0	0	2	3
430	Peptidyl-prolyl cis-trans isomerase OS=Vibrio cholerae serotype O1 (strain ATCC 39315 / El Tor Inaba N16961) GN=VC_2299 PE=3 SV=1	tr|Q9KPR7|Q9KPR7_VIBCH	21 kDa	0	0	0	0	0	0	0	1	0	0	0	0	0	0	0	2
431	Uncharacterized protein OS=Vibrio cholerae serotype O1 (strain ATCC 39315 / El Tor Inaba N16961) GN=VC_1966 PE=4 SV=1	tr|Q9KQN2|Q9KQN2_VIBCH	69 kDa	0	0	0	0	1	0	0	0	0	0	0	0	3	0	0	0
432	Peptide ABC transporter, periplasmic peptide-binding protein OS=Vibrio cholerae serotype O1 (strain ATCC 39315 / El Tor Inaba N16961) GN=VC_0620 PE=1 SV=1	tr|Q9KUA3|Q9KUA3_VIBCH	63 kDa	0	0	0	0	0	1	0	0	0	0	0	0	0	0	0	0
433	Maltose transport system permease protein MalF OS=Vibrio cholerae serotype O1 (strain ATCC 39315 / El Tor Inaba N16961) GN=malF PE=3 SV=1	sp|Q9KL06|MALF_VIBCH	58 kDa	0	0	0	0	0	0	0	0	0	0	0	0	1	0	0	0
434	Uncharacterized protein OS=Vibrio cholerae serotype O1 (strain ATCC 39315 / El Tor Inaba N16961) GN=VC_0137 PE=4 SV=1	tr|Q9KVK6|Q9KVK6_VIBCH	50 kDa	0	0	0	0	0	0	0	0	0	0	0	0	2	0	0	0
435	Sigma-54 dependent transcriptional regulator OS=Vibrio cholerae serotype O1 (strain ATCC 39315 / El Tor Inaba N16961) GN=VC_0665 PE=4 SV=1	tr|Q9KU59|Q9KU59_VIBCH	50 kDa	0	0	0	0	0	0	0	0	0	0	0	0	1	0	0	0
436	Diaminopimelate decarboxylase OS=Vibrio cholerae serotype O1 (strain ATCC 39315 / El Tor Inaba N16961) GN=lysA PE=1 SV=1	sp|Q9KVL7|DCDA_VIBCH	46 kDa	0	0	0	0	0	0	0	0	0	0	0	0	3	0	0	0
437	Cholera toxin transcriptional activator OS=Vibrio cholerae serotype O1 (strain ATCC 39315 / El Tor Inaba N16961) GN=toxR PE=3 SV=2	sp|P15795|TOXR_VIBCH	33 kDa	0	0	0	0	0	0	0	0	0	0	0	0	0	1	0	0
438	Transcriptional regulator, putative OS=Vibrio cholerae serotype O1 (strain ATCC 39315 / El Tor Inaba N16961) GN=VC_A0147 PE=4 SV=1	tr|Q9KN19|Q9KN19_VIBCH	45 kDa	0	0	0	0	0	0	0	0	0	0	0	0	1	0	0	0
439	Rod shape-determining protein MreB OS=Vibrio cholerae serotype O1 (strain ATCC 39315 / El Tor Inaba N16961) GN=VC_0415 PE=4 SV=1	tr|H9L4S9|H9L4S9_VIBCH	37 kDa	0	0	0	0	0	1	0	0	0	1	0	0	1	1	0	1
440	Shikimate kinase OS=Vibrio cholerae serotype O1 (strain ATCC 39315 / El Tor Inaba N16961) GN=aroK PE=3 SV=1	sp|Q9KNV1|AROK_VIBCH	20 kDa	0	0	0	0	0	0	0	1	0	0	0	0	0	0	0	1
441	Putative pseudouridine methyltransferase OS=Vibrio cholerae serotype O1 (strain ATCC 39315 / El Tor Inaba N16961) GN=VC_A1059 PE=1 SV=2	sp|Q9KKP3|TRMYL_VIBCH	22 kDa	0	0	0	0	0	0	0	0	0	0	0	0	0	0	1	1
442	Keratin, type I cytoskeletal 18 OS=Mus musculus GN=Krt18 PE=1 SV=5	sp|P05784|K1C18_CON-MOUSE	48 kDa	0	0	0	0	1	0	0	0	0	1	0	0	0	0	0	0
443	Oxaloacetate decarboxylase, alpha subunit OS=Vibrio cholerae serotype O1 (strain ATCC 39315 / El Tor Inaba N16961) GN=VC_0550 PE=4 SV=1	REV_tr|Q9KUH1|Q9KUH1_VIBCH	65 kDa	0	1	0	0	0	0	0	0	0	0	0	0	0	0	0	0
444	50S ribosomal protein L21 OS=Vibrio cholerae serotype O1 (strain ATCC 39315 / El Tor Inaba N16961) GN=rplU PE=3 SV=1	sp|Q9KUT0|RL21_VIBCH	12 kDa	0	0	0	0	0	0	0	0	0	0	0	0	0	0	0	2
445	PmbA protein OS=Vibrio cholerae serotype O1 (strain ATCC 39315 / El Tor Inaba N16961) GN=VC_2535 PE=4 SV=1	tr|Q9KP44|Q9KP44_VIBCH	48 kDa	0	0	0	0	0	0	0	0	0	0	0	0	1	0	0	0
446	NAD(P) transhydrogenase subunit beta OS=Vibrio cholerae serotype O1 (strain ATCC 39315 / El Tor Inaba N16961) GN=VC_A0564 PE=3 SV=1	tr|Q9KM25|Q9KM25_VIBCH	49 kDa	0	0	0	0	0	0	0	0	0	0	0	0	3	0	0	0
447	Purine-binding chemotaxis protein CheW OS=Vibrio cholerae serotype O1 (strain ATCC 39315 / El Tor Inaba N16961) GN=VC_2059 PE=4 SV=1	tr|Q9KQE1|Q9KQE1_VIBCH	20 kDa	0	0	0	0	0	0	0	1	0	0	0	0	0	0	0	3
448	Uncharacterized protein OS=Vibrio cholerae serotype O1 (strain ATCC 39315 / El Tor Inaba N16961) GN=VC_A0514 PE=4 SV=1	tr|Q9KM74|Q9KM74_VIBCH	25 kDa	0	0	0	0	0	1	0	0	0	0	0	0	0	2	0	0
449	Mannose-6-phosphate isomerase OS=Vibrio cholerae serotype O1 (strain ATCC 39315 / El Tor Inaba N16961) GN=VC_0269 PE=3 SV=1	tr|Q9KV87|Q9KV87_VIBCH	44 kDa	0	0	0	0	1	0	0	0	0	0	0	0	4	0	0	0
450	Outer membrane lipoprotein Slp, putative OS=Vibrio cholerae serotype O1 (strain ATCC 39315 / El Tor Inaba N16961) GN=VC_1987 PE=4 SV=1	tr|Q9KQL1|Q9KQL1_VIBCH	23 kDa	0	0	0	0	0	0	0	0	0	0	0	0	0	0	0	1
451	Anaerobic glycerol-3-phosphate dehydrogenase subunit B OS=Vibrio cholerae serotype O1 (strain ATCC 39315 / El Tor Inaba N16961) GN=glpB PE=3 SV=1	sp|Q9KLJ6|GLPB_VIBCH	48 kDa	0	0	0	0	0	0	0	0	0	0	0	0	1	0	0	0
452	Uncharacterized protein OS=Vibrio cholerae serotype O1 (strain ATCC 39315 / El Tor Inaba N16961) GN=VC_1272 PE=4 SV=1	tr|Q9KSI4|Q9KSI4_VIBCH	15 kDa	0	0	0	0	0	0	0	0	0	0	0	0	0	0	0	2
453	Spermidine/putrescine ABC transporter, permease protein OS=Vibrio cholerae serotype O1 (strain ATCC 39315 / El Tor Inaba N16961) GN=VC_1427 PE=3 SV=1	tr|Q9KS34|Q9KS34_VIBCH	32 kDa	0	0	0	0	0	0	0	0	0	0	0	0	0	0	0	1
454	Aspartate ammonia-lyase OS=Vibrio cholerae serotype O1 (strain ATCC 39315 / El Tor Inaba N16961) GN=VC_2698 PE=3 SV=1	tr|Q9KNN3|Q9KNN3_VIBCH	53 kDa	0	0	0	1	0	0	0	0	0	0	0	1	1	0	0	0
455	Sialidase OS=Vibrio cholerae serotype O1 (strain ATCC 39315 / El Tor Inaba N16961) GN=nanH PE=1 SV=1	sp|P0C6E9|NANH_VIBCH	86 kDa	0	1	0	0	0	0	0	0	0	1	0	0	0	0	0	1
456	30S ribosomal protein S14 OS=Vibrio cholerae serotype O1 (strain ATCC 39315 / El Tor Inaba N16961) GN=rpsN PE=3 SV=1	sp|Q9KNZ7|RS14_VIBCH	12 kDa	0	0	0	0	0	0	0	0	0	0	0	0	1	0	0	2
457	PTS system, fructose-specific IIA/FPR component OS=Vibrio cholerae serotype O1 (strain ATCC 39315 / El Tor Inaba N16961) GN=VC_A0518 PE=4 SV=1	tr|Q9KM70|Q9KM70_VIBCH	43 kDa	0	0	0	0	1	0	0	0	0	0	0	0	5	0	0	0
458	PTS system, glucose-specific IIA component OS=Vibrio cholerae serotype O1 (strain ATCC 39315 / El Tor Inaba N16961) GN=VC_0964 PE=4 SV=1	tr|Q9KTD8|Q9KTD8_VIBCH	18 kDa	0	0	0	0	0	0	0	0	0	0	0	0	0	0	0	1
459	Glucose-1-phosphate adenylyltransferase 1 OS=Vibrio cholerae serotype O1 (strain ATCC 39315 / El Tor Inaba N16961) GN=glgC1 PE=3 SV=1	sp|Q9KRB5|GLGC1_VIBCH	45 kDa	0	0	0	0	0	0	0	0	0	0	0	0	2	0	0	0
460	GGDEF family protein OS=Vibrio cholerae serotype O1 (strain ATCC 39315 / El Tor Inaba N16961) GN=VC_A0960 PE=4 SV=1	tr|Q9KKZ0|Q9KKZ0_VIBCH	52 kDa	0	0	0	0	0	0	0	0	0	0	0	0	1	0	0	0
461	50S ribosomal protein L11 OS=Vibrio cholerae serotype O1 (strain ATCC 39315 / El Tor Inaba N16961) GN=rplK PE=3 SV=1	sp|Q9KV34|RL11_VIBCH	15 kDa	0	0	0	0	0	0	0	0	0	0	0	0	0	0	0	1
462	Glycogen synthase OS=Vibrio cholerae serotype O1 (strain ATCC 39315 / El Tor Inaba N16961) GN=glgA PE=3 SV=1	sp|Q9KRB6|GLGA_VIBCH	55 kDa	0	0	0	2	0	0	0	0	0	0	0	0	0	0	0	0
463	UPF0319 protein VC_1853 OS=Vibrio cholerae serotype O1 (strain ATCC 39315 / El Tor Inaba N16961) GN=VC_1853 PE=3 SV=1	sp|Q9KQZ4|Y1853_VIBCH	25 kDa	0	0	0	0	0	0	0	0	0	0	0	0	0	0	0	3
464	Uncharacterized protein OS=Vibrio cholerae serotype O1 (strain ATCC 39315 / El Tor Inaba N16961) GN=VC_1606 PE=4 SV=1	tr|Q9KRN0|Q9KRN0_VIBCH	52 kDa	0	0	0	1	0	0	0	0	0	0	0	0	0	0	0	0
465	GTPase Era OS=Vibrio cholerae serotype O1 (strain ATCC 39315 / El Tor Inaba N16961) GN=era PE=3 SV=3	sp|Q9KPB3|ERA_VIBCH	37 kDa	0	0	0	0	0	0	0	0	0	0	0	0	0	0	0	1
466	Enoyl-[acyl-carrier-protein] reductase [NADH] 1 OS=Vibrio cholerae serotype O1 (strain ATCC 39315 / El Tor Inaba N16961) GN=fabV PE=1 SV=2	sp|Q9KRA3|FABV1_VIBCH	44 kDa	0	0	0	0	0	0	0	0	0	0	0	0	2	0	0	0
467	Transcription termination/antitermination protein NusG OS=Vibrio cholerae serotype O1 (strain ATCC 39315 / El Tor Inaba N16961) GN=nusG PE=3 SV=3	sp|Q9KV35|NUSG_VIBCH	21 kDa	0	0	0	0	0	0	0	0	0	0	0	0	0	0	0	1
468	Aspartate carbamoyltransferase regulatory chain OS=Vibrio cholerae serotype O1 (strain ATCC 39315 / El Tor Inaba N16961) GN=pyrI PE=3 SV=1	sp|Q9KP65|PYRI_VIBCH	17 kDa	0	0	0	0	0	0	0	0	0	0	0	0	0	0	0	4
469	Uncharacterized protein OS=Vibrio cholerae serotype O1 (strain ATCC 39315 / El Tor Inaba N16961) GN=VC_1077 PE=4 SV=1	tr|Q9KT28|Q9KT28_VIBCH	18 kDa	0	0	0	0	0	0	0	0	0	0	0	0	0	0	0	1
470	Leucine-responsive regulatory protein OS=Vibrio cholerae serotype O1 (strain ATCC 39315 / El Tor Inaba N16961) GN=VC_1904 PE=4 SV=1	tr|Q9KQU4|Q9KQU4_VIBCH	19 kDa	0	0	0	0	0	0	0	0	0	0	0	0	0	0	0	1
471	Uncharacterized protein OS=Vibrio cholerae serotype O1 (strain ATCC 39315 / El Tor Inaba N16961) GN=VC_2443 PE=4 SV=1	tr|Q9KPC9|Q9KPC9_VIBCH	23 kDa	0	0	0	0	0	0	0	0	0	0	0	0	0	0	0	3
472	Outer membrane protein TolC, putative OS=Vibrio cholerae serotype O1 (strain ATCC 39315 / El Tor Inaba N16961) GN=VC_1565 PE=4 SV=1	tr|Q9KRS1|Q9KRS1_VIBCH	47 kDa	0	0	0	0	2	0	0	0	0	0	0	0	2	0	0	0
473	Methyl-accepting chemotaxis protein OS=Vibrio cholerae serotype O1 (strain ATCC 39315 / El Tor Inaba N16961) GN=VC_A1069 PE=4 SV=1	tr|Q9KKN3|Q9KKN3_VIBCH	70 kDa	0	0	0	0	0	0	0	0	0	0	0	0	2	0	0	0
474	Lipoprotein NlpD OS=Vibrio cholerae serotype O1 (strain ATCC 39315 / El Tor Inaba N16961) GN=VC_0533 PE=4 SV=1	tr|Q9KUI7|Q9KUI7_VIBCH	34 kDa	0	0	0	0	0	0	0	0	0	0	0	0	0	1	0	0
475	High frequency lysogenization protein HflD homolog OS=Vibrio cholerae serotype O1 (strain ATCC 39315 / El Tor Inaba N16961) GN=hflD PE=3 SV=1	sp|Q9KSX9|HFLD_VIBCH	23 kDa	0	0	0	0	0	0	0	2	0	0	0	0	0	0	0	4
476	Uncharacterized protein OS=Vibrio cholerae serotype O1 (strain ATCC 39315 / El Tor Inaba N16961) GN=VC_1607 PE=4 SV=1	tr|Q9KRM9|Q9KRM9_VIBCH	36 kDa	0	0	0	0	0	1	0	0	0	0	0	0	0	0	0	0
477	Cytochrome d ubiquinol oxidase, subunit I OS=Vibrio cholerae serotype O1 (strain ATCC 39315 / El Tor Inaba N16961) GN=VC_1844 PE=4 SV=1	tr|Q9KR03|Q9KR03_VIBCH	61 kDa	0	0	0	0	0	0	0	0	0	0	0	0	2	0	0	0
478	Uncharacterized protein OS=Vibrio cholerae serotype O1 (strain ATCC 39315 / El Tor Inaba N16961) GN=VC_A1075 PE=4 SV=1	tr|Q9KKM8|Q9KKM8_VIBCH	43 kDa	0	0	0	0	0	0	0	0	0	0	0	0	1	0	0	0
479	UDP-N-acetylmuramoylalanine--D-glutamate ligase OS=Vibrio cholerae serotype O1 (strain ATCC 39315 / El Tor Inaba N16961) GN=murD PE=3 SV=2	sp|Q9KPG5|MURD_VIBCH	47 kDa	0	0	0	0	0	0	0	0	0	0	0	0	1	0	0	0
480	Serine hydroxymethyltransferase 2 OS=Vibrio cholerae serotype O1 (strain ATCC 39315 / El Tor Inaba N16961) GN=glyA2 PE=3 SV=1	sp|Q9KMP4|GLYA2_VIBCH	47 kDa	0	0	0	0	0	0	0	0	0	0	0	0	2	0	0	0
481	Cytochrome c biogenesis ATP-binding export protein CcmA OS=Vibrio cholerae serotype O1 (strain ATCC 39315 / El Tor Inaba N16961) GN=ccmA PE=3 SV=1	sp|Q9KQE3|CCMA_VIBCH	23 kDa	0	0	0	0	0	0	0	0	0	0	0	0	0	0	1	0
482	N-acetylglucosamine-6-phosphate deacetylase OS=Vibrio cholerae serotype O1 (strain ATCC 39315 / El Tor Inaba N16961) GN=nagA PE=1 SV=2	sp|O32445|NAGA_VIBCH	41 kDa	0	0	0	0	0	0	0	0	0	0	0	0	2	0	0	0
483	30S ribosomal protein S13 OS=Vibrio cholerae serotype O1 (strain ATCC 39315 / El Tor Inaba N16961) GN=rpsM PE=3 SV=1	sp|Q9KP05|RS13_VIBCH	13 kDa	0	0	0	0	0	0	0	0	0	0	0	0	1	0	1	2
484	Malate dehydrogenase OS=Vibrio cholerae serotype O1 (strain ATCC 39315 / El Tor Inaba N16961) GN=mdh PE=3 SV=2	sp|Q9KUT3|MDH_VIBCH	32 kDa	1	0	0	0	0	0	0	0	0	0	0	0	0	0	0	0
485	Magnesium transporter MgtE, putative OS=Vibrio cholerae serotype O1 (strain ATCC 39315 / El Tor Inaba N16961) GN=VC_A0818 PE=4 SV=1	tr|Q9KLC8|Q9KLC8_VIBCH	50 kDa	0	0	0	0	1	0	0	0	0	0	0	0	1	0	0	0
486	Uncharacterized protein OS=Vibrio cholerae serotype O1 (strain ATCC 39315 / El Tor Inaba N16961) GN=VC_1761 PE=4 SV=1	tr|Q9KR82|Q9KR82_VIBCH	23 kDa	0	1	0	0	0	0	0	0	0	2	0	0	0	0	0	0
487	Uncharacterized protein OS=Vibrio cholerae serotype O1 (strain ATCC 39315 / El Tor Inaba N16961) GN=VC_1485 PE=4 SV=1	tr|Q9KRZ8|Q9KRZ8_VIBCH	61 kDa	0	0	0	0	0	0	0	0	0	0	0	1	0	0	0	0
488	Sensory box/GGDEF family protein OS=Vibrio cholerae serotype O1 (strain ATCC 39315 / El Tor Inaba N16961) GN=VC_A0697 PE=4 SV=1	REV_tr|Q9KLP6|Q9KLP6_VIBCH	73 kDa	0	1	0	0	0	0	0	0	0	1	0	0	0	0	0	0
489	Transcription elongation factor GreA OS=Vibrio cholerae serotype O1 (strain ATCC 39315 / El Tor Inaba N16961) GN=greA PE=3 SV=2	sp|Q9KU89|GREA_VIBCH	17 kDa	0	0	0	0	0	0	0	0	0	0	0	0	0	0	0	1
490	Phosphopentomutase OS=Vibrio cholerae serotype O1 (strain ATCC 39315 / El Tor Inaba N16961) GN=deoB PE=3 SV=1	sp|Q9KPL9|DEOB_VIBCH	44 kDa	0	0	0	0	0	0	0	0	0	0	0	0	1	0	0	0
491	Flagellar motor switch protein FliN OS=Vibrio cholerae serotype O1 (strain ATCC 39315 / El Tor Inaba N16961) GN=VC_2125 PE=3 SV=1	tr|Q9KQ76|Q9KQ76_VIBCH	15 kDa	0	0	0	0	0	0	0	0	0	0	0	0	0	0	0	2
492	Uncharacterized protein OS=Vibrio cholerae serotype O1 (strain ATCC 39315 / El Tor Inaba N16961) GN=VC_A0058 PE=4 SV=1	tr|Q9KNA7|Q9KNA7_VIBCH	34 kDa	0	0	0	0	0	0	0	0	0	0	0	0	0	1	0	0
493	Sensory box sensor histidine kinase OS=Vibrio cholerae serotype O1 (strain ATCC 39315 / El Tor Inaba N16961) GN=VC_1084 PE=1 SV=1	tr|Q9KT21|Q9KT21_VIBCH	49 kDa	0	0	0	0	0	0	0	0	0	0	0	0	1	0	0	0
494	MSHA pilin protein MshB OS=Vibrio cholerae serotype O1 (strain ATCC 39315 / El Tor Inaba N16961) GN=VC_0408 PE=4 SV=1	tr|Q9KUV4|Q9KUV4_VIBCH	21 kDa	0	0	0	0	0	0	0	0	0	0	0	0	0	0	0	1
495	PTS system, glucose-specific IIBC component OS=Vibrio cholerae serotype O1 (strain ATCC 39315 / El Tor Inaba N16961) GN=VC_2013 PE=4 SV=1	tr|Q9KQI5|Q9KQI5_VIBCH	52 kDa	0	0	0	0	0	0	0	0	0	0	0	0	2	0	0	1
496	Cytochrome c-type biogenesis protein CcmE OS=Vibrio cholerae serotype O1 (strain ATCC 39315 / El Tor Inaba N16961) GN=ccmE PE=3 SV=1	sp|Q9KQE7|CCME_VIBCH	18 kDa	0	0	0	0	0	0	0	0	0	0	0	0	0	0	0	2
497	Uncharacterized protein OS=Vibrio cholerae serotype O1 (strain ATCC 39315 / El Tor Inaba N16961) GN=VC_0381 PE=4 SV=1	tr|Q9KUX7|Q9KUX7_VIBCH	25 kDa	0	0	0	0	0	0	0	0	0	0	0	0	0	0	0	1
498	Uncharacterized protein OS=Vibrio cholerae serotype O1 (strain ATCC 39315 / El Tor Inaba N16961) GN=VC_2168 PE=4 SV=1	tr|Q9KQ36|Q9KQ36_VIBCH	42 kDa	0	0	0	0	0	0	0	0	0	0	0	0	3	0	0	0
499	Cysteine synthase OS=Vibrio cholerae serotype O1 (strain ATCC 39315 / El Tor Inaba N16961) GN=VC_0968 PE=3 SV=1	tr|Q9KTD4|Q9KTD4_VIBCH	34 kDa	0	0	0	0	0	2	0	0	0	0	0	0	0	0	0	0
500	Citrate synthase OS=Vibrio cholerae serotype O1 (strain ATCC 39315 / El Tor Inaba N16961) GN=VC_2092 PE=3 SV=1	tr|Q9KQA8|Q9KQA8_VIBCH	49 kDa	0	0	0	0	0	0	0	0	0	0	0	0	1	0	0	0
501	Maf-like protein VC_0418 OS=Vibrio cholerae serotype O1 (strain ATCC 39315 / El Tor Inaba N16961) GN=VC_0418 PE=3 SV=2	sp|Q9KUU7|Y418_VIBCH	20 kDa	0	0	0	0	0	0	0	0	0	0	0	0	0	0	0	2
502	Uncharacterized protein OS=Vibrio cholerae serotype O1 (strain ATCC 39315 / El Tor Inaba N16961) GN=VC_A0920 PE=4 SV=1	tr|Q9KL29|Q9KL29_VIBCH	21 kDa	0	0	0	0	0	0	0	1	0	0	0	0	0	0	0	0
503	Cell division protein FtsX OS=Vibrio cholerae serotype O1 (strain ATCC 39315 / El Tor Inaba N16961) GN=VC_0149 PE=3 SV=1	tr|Q9KVJ4|Q9KVJ4_VIBCH	36 kDa	0	0	0	0	0	2	0	0	0	0	0	0	0	0	0	0
504	Hemolysin, putative OS=Vibrio cholerae serotype O1 (strain ATCC 39315 / El Tor Inaba N16961) GN=VC_0578 PE=4 SV=1	tr|Q9KUE3|Q9KUE3_VIBCH	21 kDa	0	0	0	0	0	0	0	0	0	0	0	0	0	0	0	1
505	MutT/nudix family protein OS=Vibrio cholerae serotype O1 (strain ATCC 39315 / El Tor Inaba N16961) GN=VC_A0592 PE=4 SV=1	tr|Q9KLZ7|Q9KLZ7_VIBCH	22 kDa	0	0	0	0	0	0	0	0	0	0	0	0	0	0	0	1
506	Sodium/proline symporter OS=Vibrio cholerae serotype O1 (strain ATCC 39315 / El Tor Inaba N16961) GN=VC_A1071 PE=3 SV=1	tr|Q9KKN1|Q9KKN1_VIBCH	53 kDa	0	0	0	0	0	1	0	0	0	0	0	0	0	1	0	0
507	Stringent starvation protein A OS=Vibrio cholerae serotype O1 (strain ATCC 39315 / El Tor Inaba N16961) GN=VC_0576 PE=3 SV=1	tr|Q9KUE5|Q9KUE5_VIBCH	24 kDa	0	1	0	0	0	0	0	0	0	0	0	0	0	0	0	1
508	1,4-dihydroxy-2-naphthoate octaprenyltransferase OS=Vibrio cholerae serotype O1 (strain ATCC 39315 / El Tor Inaba N16961) GN=menA PE=3 SV=1	tr|Q9KNQ8|Q9KNQ8_VIBCH	33 kDa	0	0	0	0	0	0	0	0	0	0	0	0	0	0	2	1
509	33 kDa chaperonin OS=Vibrio cholerae serotype O1 (strain ATCC 39315 / El Tor Inaba N16961) GN=hslO PE=3 SV=2	sp|Q9KNK2|HSLO_VIBCH	32 kDa	0	0	0	0	0	1	0	0	0	0	0	0	0	1	0	0
510	Cadaverine/lysine antiporter CadB, putative OS=Vibrio cholerae serotype O1 (strain ATCC 39315 / El Tor Inaba N16961) GN=VC_0280 PE=4 SV=1	tr|Q9KV76|Q9KV76_VIBCH	47 kDa	0	0	0	0	0	1	0	0	0	0	0	0	0	0	0	0
511	K(+)/H(+) antiporter NhaP2 OS=Vibrio cholerae serotype O1 (strain ATCC 39315 / El Tor Inaba N16961) GN=nhaP2 PE=3 SV=1	sp|Q9KNM9|NHAP2_VIBCH	63 kDa	0	0	0	0	0	0	0	0	0	0	0	0	1	0	0	0
512	Cys-tRNA(Pro)/Cys-tRNA(Cys) deacylase OS=Vibrio cholerae serotype O1 (strain ATCC 39315 / El Tor Inaba N16961) GN=VC_2172 PE=3 SV=1	tr|Q9KQ32|Q9KQ32_VIBCH	17 kDa	0	0	0	0	0	0	0	0	0	0	0	0	0	0	0	1
513	Maltose operon periplasmic protein, putative OS=Vibrio cholerae serotype O1 (strain ATCC 39315 / El Tor Inaba N16961) GN=VC_A1027 PE=4 SV=1	tr|Q9KKS3|Q9KKS3_VIBCH	31 kDa	0	0	0	0	0	0	0	0	0	0	0	0	0	1	0	0
514	Uncharacterized protein OS=Vibrio cholerae serotype O1 (strain ATCC 39315 / El Tor Inaba N16961) GN=VC_1194 PE=4 SV=1	tr|Q9KSR2|Q9KSR2_VIBCH	41 kDa	0	0	0	0	0	0	0	0	0	0	0	0	0	0	0	1
515	30S ribosomal protein S15 OS=Vibrio cholerae serotype O1 (strain ATCC 39315 / El Tor Inaba N16961) GN=rpsO PE=3 SV=1	sp|Q9KU77|RS15_VIBCH	10 kDa	0	0	0	0	0	0	0	0	0	0	0	0	0	0	0	1
516	Uncharacterized protein OS=Vibrio cholerae serotype O1 (strain ATCC 39315 / El Tor Inaba N16961) GN=VC_A0922 PE=4 SV=1	tr|Q9KL27|Q9KL27_VIBCH	23 kDa	0	0	0	0	0	0	0	0	0	0	0	0	0	0	0	1
517	Uncharacterized protein OS=Vibrio cholerae serotype O1 (strain ATCC 39315 / El Tor Inaba N16961) GN=VC_1154 PE=4 SV=1	tr|Q9KSV2|Q9KSV2_VIBCH	20 kDa	0	0	0	0	0	0	0	0	0	0	0	0	0	0	0	1
518	Iron-containing alcohol dehydrogenase family protein RfbM OS=Vibrio cholerae serotype O1 (strain ATCC 39315 / El Tor Inaba N16961) GN=VC_0250 PE=4 SV=1	tr|Q9KVA0|Q9KVA0_VIBCH	41 kDa	0	0	0	0	0	0	0	0	0	0	0	0	1	0	0	0
519	Multidrug resistance protein, putative OS=Vibrio cholerae serotype O1 (strain ATCC 39315 / El Tor Inaba N16961) GN=VC_1409 PE=1 SV=1	tr|Q9KS51|Q9KS51_VIBCH	52 kDa	0	0	0	0	0	0	0	0	0	0	0	0	2	0	0	0
520	Uncharacterized protein OS=Vibrio cholerae serotype O1 (strain ATCC 39315 / El Tor Inaba N16961) GN=VC_0689 PE=4 SV=1	tr|Q9KU40|Q9KU40_VIBCH	65 kDa	0	0	0	0	0	0	0	0	0	0	0	0	2	0	0	0
521	tRNA (guanine-N(7)-)-methyltransferase OS=Vibrio cholerae serotype O1 (strain ATCC 39315 / El Tor Inaba N16961) GN=trmB PE=3 SV=1	sp|Q9KUR2|TRMB_VIBCH	27 kDa	0	0	0	0	0	0	0	0	0	0	0	0	0	0	0	1
522	Peptide deformylase 1 OS=Vibrio cholerae serotype O1 (strain ATCC 39315 / El Tor Inaba N16961) GN=def1 PE=1 SV=1	sp|Q9KVU3|DEF1_VIBCH	19 kDa	0	0	0	0	0	0	0	0	0	0	0	0	0	0	0	3
523	Flagellar basal-body rod protein FlgG OS=Vibrio cholerae serotype O1 (strain ATCC 39315 / El Tor Inaba N16961) GN=VC_2195 PE=3 SV=1	tr|Q9KQ12|Q9KQ12_VIBCH	28 kDa	0	0	0	0	0	1	0	0	0	0	0	0	0	0	0	0
524	Sensor histidine kinase OS=Vibrio cholerae serotype O1 (strain ATCC 39315 / El Tor Inaba N16961) GN=VC_1639 PE=4 SV=1	tr|Q9KRK1|Q9KRK1_VIBCH	51 kDa	0	0	0	0	0	0	0	0	0	0	0	0	1	0	0	0
525	30S ribosomal protein S21 OS=Vibrio cholerae serotype O1 (strain ATCC 39315 / El Tor Inaba N16961) GN=rpsU PE=3 SV=1	sp|P66532|RS21_VIBCH	8 kDa	0	0	0	0	0	0	0	0	0	0	0	0	2	0	0	2
526	Ribosomal small subunit pseudouridine synthase A OS=Vibrio cholerae serotype O1 (strain ATCC 39315 / El Tor Inaba N16961) GN=rsuA PE=3 SV=1	sp|Q9KRK5|RSUA_VIBCH	26 kDa	0	0	0	0	0	0	0	0	0	0	0	0	0	0	1	1
527	Glycine cleavage system transcriptional repressor, putative OS=Vibrio cholerae serotype O1 (strain ATCC 39315 / El Tor Inaba N16961) GN=VC_2159 PE=1 SV=1	tr|Q9KQ45|Q9KQ45_VIBCH	20 kDa	0	0	0	0	0	0	0	0	0	0	0	0	0	0	0	1
528	Protoporphyrinogen oxidase OS=Vibrio cholerae serotype O1 (strain ATCC 39315 / El Tor Inaba N16961) GN=VC_2755 PE=4 SV=1	tr|Q9KNI4|Q9KNI4_VIBCH	21 kDa	0	0	0	0	0	0	0	0	0	0	0	0	0	0	0	1
529	Lipoprotein, putative OS=Vibrio cholerae serotype O1 (strain ATCC 39315 / El Tor Inaba N16961) GN=VC_1195 PE=3 SV=1	tr|Q9KSR1|Q9KSR1_VIBCH	24 kDa	0	0	0	0	0	0	0	0	0	0	0	0	0	0	0	1
530	Uncharacterized protein OS=Vibrio cholerae serotype O1 (strain ATCC 39315 / El Tor Inaba N16961) GN=VC_A0582 PE=4 SV=1	tr|Q9KM07|Q9KM07_VIBCH	18 kDa	0	0	0	0	0	0	0	0	0	0	0	0	0	0	1	0
531	Peptidoglycan-associated lipoprotein OS=Vibrio cholerae serotype O1 (strain ATCC 39315 / El Tor Inaba N16961) GN=VC_1835 PE=3 SV=1	tr|Q9KR12|Q9KR12_VIBCH	18 kDa	0	0	0	0	0	0	0	0	0	0	0	0	0	0	0	2
532	Spermidine N(1)-acetyltransferase OS=Vibrio cholerae serotype O1 (strain ATCC 39315 / El Tor Inaba N16961) GN=speG PE=1 SV=1	sp|Q9KL03|ATDA_VIBCH	21 kDa	0	0	0	0	0	0	0	0	0	0	0	0	0	0	0	1
533	Uncharacterized protein OS=Vibrio cholerae serotype O1 (strain ATCC 39315 / El Tor Inaba N16961) GN=VC_1811 PE=4 SV=1	tr|Q9KR36|Q9KR36_VIBCH	18 kDa	0	0	0	0	0	0	0	1	0	0	0	0	0	0	0	1
534	Uncharacterized protein OS=Vibrio cholerae serotype O1 (strain ATCC 39315 / El Tor Inaba N16961) GN=VC_A0015 PE=4 SV=1	tr|Q9KNE9|Q9KNE9_VIBCH	9 kDa	0	1	0	0	0	0	0	0	0	1	0	0	0	0	0	0
535	Acetolactate synthase III, small subunit OS=Vibrio cholerae serotype O1 (strain ATCC 39315 / El Tor Inaba N16961) GN=VC_2482 PE=4 SV=1	tr|Q9KP91|Q9KP91_VIBCH	18 kDa	0	0	0	0	0	0	0	0	0	0	0	0	0	0	0	1
536	Single-stranded DNA-binding protein OS=Vibrio cholerae serotype O1 (strain ATCC 39315 / El Tor Inaba N16961) GN=ssb PE=3 SV=1	sp|Q9KUW2|SSB_VIBCH	20 kDa	0	0	0	0	0	0	0	0	0	0	0	0	0	0	0	1
537	Transcriptional regulator, TetR family OS=Vibrio cholerae serotype O1 (strain ATCC 39315 / El Tor Inaba N16961) GN=VC_1741 PE=4 SV=1	tr|Q9KRA1|Q9KRA1_VIBCH	25 kDa	0	0	0	0	0	1	0	0	0	0	0	0	0	0	0	0
538	Glucose-1-phosphate adenylyltransferase 2 OS=Vibrio cholerae serotype O1 (strain ATCC 39315 / El Tor Inaba N16961) GN=glgC2 PE=3 SV=1	sp|Q9KLP4|GLGC2_VIBCH	45 kDa	0	0	0	0	0	0	0	0	0	0	0	0	1	0	0	0
539	ATP synthase subunit delta OS=Vibrio cholerae serotype O1 (strain ATCC 39315 / El Tor Inaba N16961) GN=atpH PE=3 SV=1	sp|Q9KNH2|ATPD_VIBCH	20 kDa	0	0	0	0	0	0	0	0	0	0	0	0	0	0	0	1
540	Uncharacterized protein OS=Vibrio cholerae serotype O1 (strain ATCC 39315 / El Tor Inaba N16961) GN=VC_1518 PE=4 SV=1	tr|Q9KRW6|Q9KRW6_VIBCH	18 kDa	0	0	0	0	0	0	0	0	0	0	0	0	0	0	0	2
541	Lipoprotein, putative OS=Vibrio cholerae serotype O1 (strain ATCC 39315 / El Tor Inaba N16961) GN=VC_2298 PE=4 SV=1	tr|Q9KPR8|Q9KPR8_VIBCH	22 kDa	0	0	0	0	0	0	0	0	0	0	0	0	0	0	0	2
542	Uncharacterized protein OS=Vibrio cholerae serotype O1 (strain ATCC 39315 / El Tor Inaba N16961) GN=VC_1269 PE=4 SV=1	tr|Q9KSI7|Q9KSI7_VIBCH	20 kDa	0	0	0	0	0	0	0	0	0	0	0	0	0	0	0	1

## Sheet: Percent Coverage
Displaying: Percent Coverage - The percentage of all the amino acids in the protein sequence that were covered by identified peptides detected in the sample
				WT**								VipA-N3 Hcp lim. Prep 3 ±±
#	Identified Proteins (542)	Accession Number	Molecular Weight	1	2	3	4	5	6	7	8	1	2	3	4	5	6	7	8
1	VipB - Uncharacterized protein OS=Vibrio cholerae serotype O1 (strain ATCC 39315 / El Tor Inaba N16961) GN=VC_A0108 PE=1 SV=1	tr|Q9KN57|Q9KN57_VIBCH	56 kDa	0.0732	0.112	0.0285	0.85	0.48	0.36	0.195	0.26	0.238	0.311	0.215	0.783	0.478	0.407	0.366	0.211
2	VipA - Uncharacterized protein OS=Vibrio cholerae serotype O1 (strain ATCC 39315 / El Tor Inaba N16961) GN=VC_A0107 PE=1 SV=1	tr|Q9KN58|Q9KN58_VIBCH	18 kDa	0.196	0.214	0	0.702	0.685	0.405	0.0952	0.351	0.25	0.482	0	0.643	0.857	0.321	0.363	0.446
3	Part Green fluorescent protein OS=Aequorea victoria GN=GFP PE=1 SV=1	sp|GFPova|GFPova_CON-vector	29 kDa	0.076	0.11	0.0342	0.232	0.217	0.163	0.076	0	0.0951	0.129	0	0.319	0.232	0.213	0.125	0.0875
4	TssK - Uncharacterized protein OS=Vibrio cholerae serotype O1 (strain ATCC 39315 / El Tor Inaba N16961) GN=VC_A0114 PE=4 SV=1	tr|Q9KN51|Q9KN51_VIBCH	50 kDa	0	0	0	0.333	0	0	0	0	0.018	0.0608	0	0.543	0.345	0.106	0.0405	0
5	VgrG3 - VgrG protein OS=Vibrio cholerae serotype O1 (strain ATCC 39315 / El Tor Inaba N16961) GN=VC_A0123 PE=1 SV=1	tr|Q9KN42|Q9KN42_VIBCH	113 kDa	0.00983	0	0	0	0	0	0	0	0.0964	0.0875	0.0118	0.145	0.109	0	0	0.0118
6	VasX - Uncharacterized protein OS=Vibrio cholerae serotype O1 (strain ATCC 39315 / El Tor Inaba N16961) GN=VC_A0020 PE=4 SV=1	tr|Q9KNE5|Q9KNE5_VIBCH	121 kDa	0	0.00737	0	0	0.00737	0	0	0	0.128	0.0829	0.00737	0.024	0.0903	0	0	0
7	TssF - Uncharacterized protein OS=Vibrio cholerae serotype O1 (strain ATCC 39315 / El Tor Inaba N16961) GN=VC_A0110 PE=4 SV=1	tr|Q9KN55|Q9KN55_VIBCH	67 kDa	0	0	0	0	0	0	0	0	0	0.034	0.132	0.0526	0.0747	0	0	0
8	ClpB protein OS=Vibrio cholerae serotype O1 (strain ATCC 39315 / El Tor Inaba N16961) GN=VC_A0116 PE=3 SV=1	tr|Q9KN49|Q9KN49_VIBCH	96 kDa	0	0.109	0	0	0	0	0	0	0.00921	0.137	0.0184	0	0.0967	0	0	0
9	VgrG2 - VgrG protein OS=Vibrio cholerae serotype O1 (strain ATCC 39315 / El Tor Inaba N16961) GN=VC_A0018 PE=4 SV=1	tr|Q9KNE7|Q9KNE7_VIBCH	77 kDa	0	0.0476	0	0.0159	0.0159	0	0	0	0.0159	0.176	0.0144	0.0202	0.036	0.0159	0	0
10	Hcp protein OS=Vibrio cholerae serotype O1 (strain ATCC 39315 / El Tor Inaba N16961) GN=VC_1415 PE=4 SV=1	tr|H9L4Q3|H9L4Q3_VIBCH	19 kDa	0	0	0	0	0	0	0.0814	0	0	0	0	0.0465	0.0465	0.0465	0.209	0.0814
11	TssM - IcmF-related protein OS=Vibrio cholerae serotype O1 (strain ATCC 39315 / El Tor Inaba N16961) GN=VC_A0120 PE=4 SV=1	tr|Q9KN45|Q9KN45_VIBCH	135 kDa	0	0	0	0	0	0	0	0	0.011	0.00762	0	0	0	0	0	0
12	Actin cross-linking toxin VgrG1 OS=Vibrio cholerae serotype O1 (strain ATCC 39315 / El Tor Inaba N16961) GN=vgrG1 PE=1 SV=1	sp|Q9KS45|VGRG1_VIBCH	129 kDa	0	0.00946	0	0	0	0	0	0	0.0267	0.0619	0	0	0.0163	0.00946	0	0
13	TseL - Uncharacterized protein OS=Vibrio cholerae serotype O1 (strain ATCC 39315 / El Tor Inaba N16961) GN=VC_1418 PE=4 SV=1	tr|Q9KS43|Q9KS43_VIBCH	72 kDa	0	0	0	0	0	0	0	0	0	0	0	0	0.0218	0	0	0
14	Fha - Uncharacterized protein OS=Vibrio cholerae serotype O1 (strain ATCC 39315 / El Tor Inaba N16961) GN=VC_A0112 PE=4 SV=1	tr|Q9KN53|Q9KN53_VIBCH	55 kDa	0	0	0	0	0	0	0	0	0	0	0	0.0747	0.0566	0	0	0
15	TssG - Uncharacterized protein OS=Vibrio cholerae serotype O1 (strain ATCC 39315 / El Tor Inaba N16961) GN=VC_A0111 PE=4 SV=1	tr|Q9KN54|Q9KN54_VIBCH	38 kDa	0	0	0	0	0	0	0	0	0.0237	0.0237	0	0	0.0503	0.0237	0	0
16	PAAR - Uncharacterized protein OS=Vibrio cholerae serotype O1 (strain ATCC 39315 / El Tor Inaba N16961) GN=VC_A0284 PE=4 SV=1	tr|Q9KMP0|Q9KMP0_VIBCH	18 kDa	0	0	0	0	0	0	0	0	0	0	0	0	0	0	0.0455	0.216
17	VasW - Uncharacterized protein OS=Vibrio cholerae serotype O1 (strain ATCC 39315 / El Tor Inaba N16961) GN=VC_A0019 PE=4 SV=1	tr|Q9KNE6|Q9KNE6_VIBCH	34 kDa	0	0	0	0	0	0	0	0	0	0	0	0	0	0.0475	0	0
18	Kit Fusion	Biognosys|iRT	14 kDa	0.813	1	0.813	1	0.91	0.903	0.903	0.642	0.903	1	0.634	1	1	1	0.731	0.91
19	ATP-dependent zinc metalloprotease FtsH OS=Vibrio cholerae serotype O1 (strain ATCC 39315 / El Tor Inaba N16961) GN=ftsH PE=3 SV=1	tr|Q9KU86|Q9KU86_VIBCH	72 kDa	0	0.295	0	0.379	0.204	0.181	0	0	0.0461	0.247	0.0461	0.37	0.356	0.12	0	0.0998
20	Vimentin OS=Homo sapiens GN=VIM PE=1 SV=4	sp|P08670|VIME_CON-HUMAN	54 kDa	0.343	0.268	0.234	0.107	0.249	0.133	0.122	0.187	0.262	0.23	0.0451	0.17	0.311	0.127	0.105	0.191
21	Keratin, type I cytoskeletal 9 OS=Homo sapiens GN=KRT9 PE=1 SV=3	sp|P35527|K1C9_CON-HUMAN	62 kDa	0.104	0.186	0.0465	0.218	0.0867	0.189	0.0546	0.0289	0.0867	0.149	0.0369	0.316	0.17	0.0851	0.255	0.112
22	Keratin, type II cytoskeletal 1 OS=Pan troglodytes GN=KRT1 PE=2 SV=1	sp|A5A6M6|K2C1_CON-PANTR	65 kDa	0.198	0.221	0.154	0.245	0.24	0.203	0.115	0.113	0.181	0.24	0.113	0.289	0.3	0.165	0.198	0.207
23	Keratin, type I cytoskeletal 18 OS=Homo sapiens GN=KRT18 PE=1 SV=2	sp|P05783|K1C18_CON-HUMAN (+1)	48 kDa	0.353	0.363	0.216	0.147	0.349	0.188	0.13	0.281	0.179	0.0721	0.172	0	0.133	0.1	0.114	0.0721
24	Keratin, type II cytoskeletal 2 epidermal OS=Homo sapiens GN=KRT2 PE=1 SV=2	sp|P35908|K22E_CON-HUMAN	65 kDa	0.178	0.246	0.116	0.221	0.21	0.202	0.0689	0.0657	0.166	0.258	0.0329	0.264	0.263	0.0876	0.186	0.175
25	Flagellin C OS=Vibrio cholerae serotype O1 (strain ATCC 39315 / El Tor Inaba N16961) GN=flaC PE=3 SV=1	sp|P0C6C5|FLAC_VIBCH	40 kDa	0.0292	0.0292	0	0.249	0.655	0.241	0.0928	0.167	0.0292	0.0584	0	0	0.138	0.0292	0.0292	0.0292
26	Flagellin D OS=Vibrio cholerae serotype O1 (strain ATCC 39315 / El Tor Inaba N16961) GN=flaD PE=1 SV=1	sp|P0C6C6|FLAD_VIBCH	40 kDa	0.0292	0.135	0.0371	0.366	0.711	0.456	0.257	0.183	0.0928	0.125	0	0.0371	0.496	0.0584	0	0.0292
27	Protein HflK OS=Vibrio cholerae serotype O1 (strain ATCC 39315 / El Tor Inaba N16961) GN=hflK PE=3 SV=1	sp|Q9KV09|HFLK_VIBCH	44 kDa	0	0.0253	0	0.17	0.514	0.127	0.0253	0	0.0228	0.0937	0	0.104	0.537	0.241	0.134	0.0582
28	Trypsin OS=Sus scrofa PE=1 SV=1	sp|P00761|TRYP_CON-PIG	24 kDa	0.121	0.165	0.121	0.294	0.294	0.294	0.121	0.121	0.251	0.294	0.0779	0.251	0.208	0.0779	0.251	0.251
29	30S ribosomal protein S3 OS=Vibrio cholerae serotype O1 (strain ATCC 39315 / El Tor Inaba N16961) GN=rpsC PE=3 SV=1	sp|Q9KNZ0|RS3_VIBCH	26 kDa	0.146	0.193	0.146	0.339	0.253	0.215	0.073	0.12	0.073	0.253	0.0343	0.339	0.339	0.193	0.339	0.253
30	Keratin, type II cytoskeletal 8 OS=Homo sapiens GN=KRT8 PE=1 SV=7	sp|P05787|K2C8_CON-HUMAN	54 kDa	0.232	0.145	0.172	0.106	0.139	0.133	0.0745	0.19	0.137	0.201	0.089	0.0228	0.164	0.145	0.0476	0.0807
31	Cell division protein FtsZ OS=Vibrio cholerae serotype O1 (strain ATCC 39315 / El Tor Inaba N16961) GN=ftsZ PE=3 SV=1	tr|Q9KPH1|Q9KPH1_VIBCH	42 kDa	0	0	0	0	0.219	0.0603	0	0	0.0302	0.0905	0	0.201	0.731	0.41	0.0578	0.113
32	Desmoplakin OS=Homo sapiens GN=DSP PE=1 SV=3	sp|P15924|DESP_CON-HUMAN	332 kDa	0	0.0101	0	0	0	0.0104	0	0	0.00731	0.00731	0	0	0.00975	0	0.0125	0.00383
33	DNA-directed RNA polymerase subunit beta' OS=Vibrio cholerae serotype O1 (strain ATCC 39315 / El Tor Inaba N16961) GN=rpoC PE=3 SV=1	sp|Q9KV29|RPOC_VIBCH	155 kDa	0.055	0.0914	0.00571	0.0236	0.0121	0	0	0	0.0664	0.142	0	0.0186	0.0785	0	0	0
34	Translation initiation factor IF-2 OS=Vibrio cholerae serotype O1 (strain ATCC 39315 / El Tor Inaba N16961) GN=infB PE=3 SV=1	sp|Q9KU80|IF2_VIBCH	99 kDa	0.0679	0.14	0.01	0.00891	0	0.02	0	0	0.124	0.209	0.0323	0.0635	0.145	0.0423	0	0
35	Keratin, type I cytoskeletal 10 OS=Homo sapiens GN=KRT10 PE=1 SV=6	sp|P13645|K1C10_CON-HUMAN	59 kDa	0.137	0.166	0.0394	0.247	0.168	0.0771	0.0308	0	0.0925	0.245	0.0223	0.247	0.293	0.101	0.101	0.101
36	Flagellar hook protein FlgE OS=Vibrio cholerae serotype O1 (strain ATCC 39315 / El Tor Inaba N16961) GN=VC_2197 PE=3 SV=1	tr|Q9KQ10|Q9KQ10_VIBCH	47 kDa	0	0	0	0.47	0.424	0.182	0.0668	0	0.03	0	0	0	0.219	0	0	0
37	Keratin, type I cytoskeletal 14 OS=Homo sapiens GN=KRT14 PE=1 SV=4	sp|P02533|K1C14_CON-HUMAN	52 kDa	0.0932	0.138	0.0275	0.0657	0.0911	0.0763	0.0191	0	0.072	0.114	0.0275	0.0911	0.159	0.0275	0.072	0.072
38	Elongation factor Tu-B OS=Vibrio cholerae serotype O1 (strain ATCC 39315 / El Tor Inaba N16961) GN=tufB PE=3 SV=1	sp|Q9KUZ6|EFTU2_VIBCH	43 kDa	0	0.0838	0	0.0533	0.282	0.0838	0	0	0.0279	0.0584	0.0279	0.15	0.434	0.0914	0.109	0.135
39	Guanosine-3',5'-bis(diphosphate) 3'-pyrophosphohydrolase OS=Vibrio cholerae serotype O1 (strain ATCC 39315 / El Tor Inaba N16961) GN=spoT PE=1 SV=1	sp|Q9KNM2|SPOT_VIBCH	79 kDa	0	0.148	0.0128	0	0.0128	0	0	0	0.0397	0.213	0.0454	0.104	0.122	0	0	0.0128
40	Elongation factor 4 OS=Vibrio cholerae serotype O1 (strain ATCC 39315 / El Tor Inaba N16961) GN=lepA PE=3 SV=1	sp|Q9KPB0|LEPA_VIBCH	66 kDa	0	0.124	0.122	0.119	0.0787	0.0168	0	0	0.0184	0.0955	0.0955	0.144	0.176	0.0184	0.0184	0.0536
41	Keratin, type II cytoskeletal 5 OS=Homo sapiens GN=KRT5 PE=1 SV=3	sp|P13647|K2C5_CON-HUMAN	62 kDa	0.0305	0.0932	0.0153	0.0881	0.0373	0.0322	0.0373	0	0.0322	0.181	0.0169	0.0864	0.134	0	0.0475	0.0322
42	Elongation factor G 2 OS=Vibrio cholerae serotype O1 (strain ATCC 39315 / El Tor Inaba N16961) GN=fusA2 PE=3 SV=1	sp|Q9KPM5|EFG2_VIBCH	76 kDa	0.0129	0.0921	0	0	0.0144	0.0288	0	0.0144	0.0144	0.204	0.0273	0.0446	0.157	0.0144	0.0288	0.0417
43	Serum albumin OS=Bos taurus GN=ALB PE=1 SV=4	sp|P02769|ALBU_CON-BOVIN	69 kDa	0.0527	0	0	0	0.0906	0.0165	0	0	0.227	0.0708	0.0165	0	0.0906	0.0181	0	0
44	Acyl protein synthase/acyl-CoA reductase RfbN OS=Vibrio cholerae serotype O1 (strain ATCC 39315 / El Tor Inaba N16961) GN=VC_0251 PE=4 SV=1	tr|Q9KV99|Q9KV99_VIBCH	92 kDa	0.0133	0.132	0	0.0339	0.057	0	0	0	0.0255	0.149	0.0121	0.0448	0.16	0	0	0.0133
45	Chaperone protein DnaK OS=Vibrio cholerae serotype O1 (strain ATCC 39315 / El Tor Inaba N16961) GN=dnaK PE=3 SV=2	sp|O34241|DNAK_VIBCH	69 kDa	0	0.101	0.063	0.0252	0.0252	0	0	0	0	0.219	0.0583	0.0157	0.115	0	0.0252	0.0142
46	50S ribosomal protein L2 OS=Vibrio cholerae serotype O1 (strain ATCC 39315 / El Tor Inaba N16961) GN=rplB PE=3 SV=1	sp|Q9KNY7|RL2_VIBCH	30 kDa	0	0.062	0	0.062	0.0912	0.19	0.0292	0	0	0.0912	0	0.223	0.303	0.241	0.0912	0.161
47	Lon protease OS=Vibrio cholerae serotype O1 (strain ATCC 39315 / El Tor Inaba N16961) GN=lon PE=2 SV=1	tr|Q9KQS8|Q9KQS8_VIBCH	88 kDa	0	0.148	0.0127	0	0.0191	0	0	0	0	0.176	0.0293	0.0394	0.112	0	0	0.0191
48	Ribonuclease E OS=Vibrio cholerae serotype O1 (strain ATCC 39315 / El Tor Inaba N16961) GN=rne PE=3 SV=1	tr|Q9KQG8|Q9KQG8_VIBCH	118 kDa	0.0247	0.0447	0	0.0105	0	0	0	0	0.0713	0.12	0	0.0447	0.105	0	0	0
49	30S ribosomal protein S4 OS=Vibrio cholerae serotype O1 (strain ATCC 39315 / El Tor Inaba N16961) GN=rpsD PE=3 SV=1	sp|Q9KP07|RS4_VIBCH	23 kDa	0.0437	0.0437	0.0437	0.252	0.0437	0.0437	0.296	0.175	0.0437	0.0437	0	0.209	0.141	0.0437	0.243	0.243
50	Flagellin A OS=Vibrio cholerae serotype O1 (strain ATCC 39315 / El Tor Inaba N16961) GN=flaA PE=3 SV=1	sp|P0C6C3|FLAA_VIBCH	40 kDa	0.029	0.029	0	0.0818	0.414	0.219	0.0607	0.029	0	0.029	0	0	0.282	0.058	0.164	0.201
51	Flagellar hook-associated protein 2 OS=Vibrio cholerae serotype O1 (strain ATCC 39315 / El Tor Inaba N16961) GN=fliD PE=3 SV=1	sp|Q9KQ63|FLID_VIBCH	72 kDa	0	0.261	0	0	0.027	0	0	0	0	0.015	0	0	0	0	0	0
52	60 kDa chaperonin 1 OS=Vibrio cholerae serotype O1 (strain ATCC 39315 / El Tor Inaba N16961) GN=groL1 PE=3 SV=1	sp|Q9KNR7|CH601_VIBCH	57 kDa	0	0	0.224	0.0772	0	0	0	0	0.0184	0.0184	0.167	0.0184	0.0993	0	0	0
53	ATP-dependent RNA helicase DeaD OS=Vibrio cholerae serotype O1 (strain ATCC 39315 / El Tor Inaba N16961) GN=deaD PE=3 SV=1	tr|Q9KLE2|Q9KLE2_VIBCH	74 kDa	0	0.0694	0.0377	0.0618	0.0136	0	0	0	0	0.0513	0.0513	0.0754	0.083	0.0136	0	0
54	Multifunctional-autoprocessing repeats-in-toxin OS=Vibrio cholerae serotype O1 (strain ATCC 39315 / El Tor Inaba N16961) GN=rtxA PE=1 SV=2	sp|Q9KS12|MARTX_VIBCH	485 kDa	0	0	0	0	0	0	0	0	0.00505	0.00439	0	0	0	0	0	0
55	Formate acetyltransferase OS=Vibrio cholerae serotype O1 (strain ATCC 39315 / El Tor Inaba N16961) GN=VC_1866 PE=4 SV=1	tr|Q9KQY1|Q9KQY1_VIBCH	88 kDa	0	0.0788	0	0	0	0	0	0	0	0.215	0	0.0407	0.108	0	0	0
56	Keratin, type II cytoskeletal 7 OS=Pan troglodytes GN=KRT7 PE=2 SV=1	sp|A5A6N0|K2C7_CON-PANTR	51 kDa	0.164	0.102	0.102	0.0235	0.0746	0.16	0.0746	0.0768	0.0938	0.0661	0.049	0	0.0405	0.0768	0.049	0.0235
57	RfbL protein OS=Vibrio cholerae serotype O1 (strain ATCC 39315 / El Tor Inaba N16961) GN=VC_0249 PE=4 SV=1	tr|H9L4Q1|H9L4Q1_VIBCH	53 kDa	0	0	0	0.276	0.0488	0	0	0	0	0	0	0.223	0.251	0.0637	0.0637	0
58	ATP-dependent RNA helicase SrmB OS=Vibrio cholerae serotype O1 (strain ATCC 39315 / El Tor Inaba N16961) GN=srmB PE=3 SV=1	tr|Q9KU63|Q9KU63_VIBCH	48 kDa	0	0.0284	0.0284	0.39	0.0875	0	0	0	0.0284	0.0284	0.0284	0.404	0.27	0	0	0
59	Ribonuclease R OS=Vibrio cholerae serotype O1 (strain ATCC 39315 / El Tor Inaba N16961) GN=rnr PE=3 SV=1	sp|Q9KNY1|RNR_VIBCH	93 kDa	0	0.067	0	0	0	0	0	0	0	0.105	0	0	0.0548	0	0	0
60	Envoplakin OS=Homo sapiens GN=EVPL PE=1 SV=3	sp|Q92817|EVPL_CON-HUMAN	232 kDa	0	0.00394	0	0	0	0	0	0	0	0.00394	0	0	0	0	0	0
61	Protease DO OS=Vibrio cholerae serotype O1 (strain ATCC 39315 / El Tor Inaba N16961) GN=VC_0566 PE=4 SV=1	tr|Q9KUF5|Q9KUF5_VIBCH	48 kDa	0	0	0	0.303	0.0768	0	0	0	0	0	0	0.487	0.434	0.0943	0	0
62	GTP-binding protein TypA OS=Vibrio cholerae serotype O1 (strain ATCC 39315 / El Tor Inaba N16961) GN=VC_2744 PE=4 SV=1	tr|Q9KNJ4|Q9KNJ4_VIBCH	67 kDa	0	0.0525	0	0.0722	0.064	0.0164	0	0	0	0.0837	0.0148	0.107	0.141	0.0345	0	0.0164
63	Lysine decarboxylase, inducible OS=Vibrio cholerae serotype O1 (strain ATCC 39315 / El Tor Inaba N16961) GN=VC_0281 PE=4 SV=1	tr|Q9KV75|Q9KV75_VIBCH	83 kDa	0	0.22	0	0.0123	0	0	0	0	0	0.117	0	0	0.0123	0	0	0
64	Poly(A) polymerase I OS=Vibrio cholerae serotype O1 (strain ATCC 39315 / El Tor Inaba N16961) GN=pcnB PE=3 SV=1	tr|Q9KUC8|Q9KUC8_VIBCH	53 kDa	0	0	0	0.298	0	0	0	0	0	0	0	0.315	0.241	0	0	0
65	Uncharacterized protein OS=Vibrio cholerae serotype O1 (strain ATCC 39315 / El Tor Inaba N16961) GN=VC_1321 PE=4 SV=1	tr|Q9KSD7|Q9KSD7_VIBCH	116 kDa	0.0381	0.0244	0	0	0	0	0	0	0.103	0.0244	0	0	0.0088	0	0	0
66	ATP-dependent RNA helicase, DEAD box family OS=Vibrio cholerae serotype O1 (strain ATCC 39315 / El Tor Inaba N16961) GN=VC_A0768 PE=3 SV=1	tr|Q9KLH6|Q9KLH6_VIBCH	47 kDa	0	0	0	0.254	0.149	0	0	0	0	0	0	0.137	0.249	0.0284	0	0.0284
67	Flagellin B OS=Vibrio cholerae serotype O1 (strain ATCC 39315 / El Tor Inaba N16961) GN=flaB PE=3 SV=1	sp|P0C6C4|FLAB_VIBCH	40 kDa	0.0293	0.0585	0	0.0984	0.516	0.104	0.0585	0.0293	0	0.0585	0	0	0	0.0585	0.0293	0.0293
68	30S ribosomal protein S5 OS=Vibrio cholerae serotype O1 (strain ATCC 39315 / El Tor Inaba N16961) GN=rpsE PE=3 SV=1	sp|Q9KP01|RS5_VIBCH	18 kDa	0	0	0	0	0	0	0.0599	0.323	0	0	0	0	0.0599	0	0.0599	0.425
69	ATP-dependent RNA helicase, DEAD box family OS=Vibrio cholerae serotype O1 (strain ATCC 39315 / El Tor Inaba N16961) GN=VC_A0061 PE=3 SV=1	tr|Q9KNA4|Q9KNA4_VIBCH	50 kDa	0	0	0	0.0774	0.0642	0	0	0	0	0	0	0.135	0.199	0.0221	0	0
70	Dihydrolipoyllysine-residue succinyltransferase component of 2-oxoglutarate dehydrogenase complex OS=Vibrio cholerae serotype O1 (strain ATCC 39315 / El Tor Inaba N16961) GN=VC_2086 PE=3 SV=1	tr|Q9KQB4|Q9KQB4_VIBCH	44 kDa	0	0	0	0.0297	0.196	0	0	0	0	0.0297	0	0.129	0.307	0.0644	0	0
71	Polyribonucleotide nucleotidyltransferase OS=Vibrio cholerae serotype O1 (strain ATCC 39315 / El Tor Inaba N16961) GN=pnp PE=3 SV=1	sp|Q9KU76|PNP_VIBCH	77 kDa	0	0.164	0.0254	0	0.0113	0	0	0	0	0.202	0	0	0.0578	0	0	0
72	Chromosome partition protein MukB OS=Vibrio cholerae serotype O1 (strain ATCC 39315 / El Tor Inaba N16961) GN=mukB PE=3 SV=1	sp|Q9KRC8|MUKB_VIBCH	170 kDa	0.00604	0	0	0	0.00537	0	0	0	0.0443	0.00671	0	0	0.0389	0	0	0
73	Glutamine synthetase OS=Vibrio cholerae serotype O1 (strain ATCC 39315 / El Tor Inaba N16961) GN=glnA PE=3 SV=1	sp|Q9KNJ2|GLNA_VIBCH	52 kDa	0	0.0171	0	0.273	0	0.0171	0	0	0	0	0	0.232	0.198	0	0	0
74	Transcription-repair-coupling factor OS=Vibrio cholerae serotype O1 (strain ATCC 39315 / El Tor Inaba N16961) GN=mfd PE=3 SV=1	tr|Q9KQW2|Q9KQW2_VIBCH	130 kDa	0	0	0	0	0	0	0	0	0.026	0.0433	0	0	0.00866	0	0	0
75	NADH dehydrogenase OS=Vibrio cholerae serotype O1 (strain ATCC 39315 / El Tor Inaba N16961) GN=VC_1890 PE=4 SV=1	tr|Q9KQV8|Q9KQV8_VIBCH	48 kDa	0	0	0	0.0507	0.154	0	0	0	0	0	0	0.0253	0.334	0.0369	0	0
76	CTP synthase OS=Vibrio cholerae serotype O1 (strain ATCC 39315 / El Tor Inaba N16961) GN=pyrG PE=3 SV=3	sp|Q9KPC4|PYRG_VIBCH	60 kDa	0	0	0.033	0.0367	0.0349	0	0	0	0	0.0349	0.033	0.128	0.116	0	0	0
77	DNA gyrase subunit B OS=Vibrio cholerae serotype O1 (strain ATCC 39315 / El Tor Inaba N16961) GN=gyrB PE=3 SV=1	sp|Q9KVX3|GYRB_VIBCH	90 kDa	0	0.0248	0	0	0	0	0	0	0	0.133	0.0124	0	0.0795	0	0	0
78	DNA-directed RNA polymerase subunit beta OS=Vibrio cholerae serotype O1 (strain ATCC 39315 / El Tor Inaba N16961) GN=rpoB PE=1 SV=2	sp|Q9KV30|RPOB_VIBCH	149 kDa	0.00597	0.0373	0	0	0.00597	0	0	0	0.0231	0.0544	0	0	0.0224	0	0	0
79	Uncharacterized protein OS=Vibrio cholerae serotype O1 (strain ATCC 39315 / El Tor Inaba N16961) GN=VC_A0079 PE=4 SV=1	tr|Q9KN86|Q9KN86_VIBCH	48 kDa	0	0	0	0	0.0814	0	0	0	0	0	0	0	0.156	0	0	0
80	Uncharacterized protein OS=Vibrio cholerae serotype O1 (strain ATCC 39315 / El Tor Inaba N16961) GN=VC_0239 PE=4 SV=1	tr|Q9KVA7|Q9KVA7_VIBCH	67 kDa	0	0	0	0.0407	0	0	0	0	0	0	0	0.0898	0.0932	0	0	0
81	Ribosomal protein S6 modification protein-related protein OS=Vibrio cholerae serotype O1 (strain ATCC 39315 / El Tor Inaba N16961) GN=VC_2333 PE=4 SV=1	tr|Q9KPN3|Q9KPN3_VIBCH	56 kDa	0	0	0	0.29	0.0228	0.0228	0	0	0	0	0	0.302	0.13	0	0	0.0228
82	Transcription termination factor Rho OS=Vibrio cholerae serotype O1 (strain ATCC 39315 / El Tor Inaba N16961) GN=rho PE=3 SV=1	tr|Q9KV50|Q9KV50_VIBCH	47 kDa	0	0	0	0.186	0.0597	0	0	0	0	0	0	0.158	0.282	0.0501	0	0.0453
83	Ribosomal RNA large subunit methyltransferase K/L OS=Vibrio cholerae serotype O1 (strain ATCC 39315 / El Tor Inaba N16961) GN=rlmL PE=3 SV=1	sp|Q9KRZ5|RLMKL_VIBCH	80 kDa	0	0.124	0	0.0113	0	0	0	0	0	0.119	0	0.0113	0	0	0	0
84	Putative mannose-1-phosphate guanylyltransferase OS=Vibrio cholerae serotype O1 (strain ATCC 39315 / El Tor Inaba N16961) GN=rfbA PE=3 SV=2	sp|Q07024|RFBA_VIBCH	52 kDa	0	0	0	0.249	0.0344	0	0	0	0	0	0	0.219	0.155	0	0	0
85	ATP-dependent helicase HrpA OS=Vibrio cholerae serotype O1 (strain ATCC 39315 / El Tor Inaba N16961) GN=VC_1382 PE=4 SV=1	tr|Q9KS77|Q9KS77_VIBCH	150 kDa	0.0138	0	0	0	0	0	0	0	0.0199	0.0229	0	0	0.00611	0	0	0
86	2-oxoglutarate dehydrogenase, E1 component OS=Vibrio cholerae serotype O1 (strain ATCC 39315 / El Tor Inaba N16961) GN=VC_2087 PE=4 SV=1	tr|Q9KQB3|Q9KQB3_VIBCH	105 kDa	0.0203	0.031	0	0	0	0	0	0	0.0203	0.0887	0	0	0	0	0	0
87	Signal recognition particle protein OS=Vibrio cholerae serotype O1 (strain ATCC 39315 / El Tor Inaba N16961) GN=ffh PE=3 SV=1	tr|Q9KUG1|Q9KUG1_VIBCH	50 kDa	0	0	0	0.0542	0	0	0	0	0	0	0	0	0	0	0	0.0304
88	Trigger factor OS=Vibrio cholerae serotype O1 (strain ATCC 39315 / El Tor Inaba N16961) GN=tig PE=1 SV=1	sp|Q9KQS5|TIG_VIBCH	48 kDa	0	0	0	0.344	0.0739	0	0	0	0	0	0	0.233	0.256	0	0	0
89	50S ribosomal protein L15 OS=Vibrio cholerae serotype O1 (strain ATCC 39315 / El Tor Inaba N16961) GN=rplO PE=3 SV=1	sp|Q9KP03|RL15_VIBCH	15 kDa	0	0.0625	0	0.0833	0.0625	0	0.146	0.146	0	0.146	0	0.146	0.229	0.125	0.285	0.201
90	Uncharacterized protein OS=Vibrio cholerae serotype O1 (strain ATCC 39315 / El Tor Inaba N16961) GN=VC_1492 PE=4 SV=1	tr|Q9KRZ1|Q9KRZ1_VIBCH	184 kDa	0.00806	0.00682	0	0	0	0	0	0	0.013	0.0211	0	0	0	0	0	0
91	50S ribosomal protein L4 OS=Vibrio cholerae serotype O1 (strain ATCC 39315 / El Tor Inaba N16961) GN=rplD PE=3 SV=1	sp|Q9KNY5|RL4_VIBCH	22 kDa	0	0	0	0	0	0	0.34	0.435	0	0	0	0	0.135	0	0.48	0.48
92	Uncharacterized protein OS=Vibrio cholerae serotype O1 (strain ATCC 39315 / El Tor Inaba N16961) GN=VC_0630 PE=4 SV=1	tr|Q9KU93|Q9KU93_VIBCH	49 kDa	0	0	0	0.176	0.139	0.0208	0	0	0	0	0	0.097	0.351	0	0	0
93	50S ribosomal protein L6 OS=Vibrio cholerae serotype O1 (strain ATCC 39315 / El Tor Inaba N16961) GN=rplF PE=3 SV=1	sp|Q9KNZ9|RL6_VIBCH	19 kDa	0	0.0678	0	0	0	0.0678	0.35	0.198	0	0.136	0	0	0.0678	0.0678	0.367	0.418
94	GTPase HflX OS=Vibrio cholerae serotype O1 (strain ATCC 39315 / El Tor Inaba N16961) GN=hflX PE=3 SV=1	tr|Q9KV10|Q9KV10_VIBCH	49 kDa	0	0.0233	0	0.249	0.0233	0	0	0	0	0	0	0.231	0.179	0	0.0256	0.0256
95	Keratin, type II cytoskeletal 1 OS=Homo sapiens GN=KRT1 PE=1 SV=6	sp|P04264|K2C1_CON-HUMAN	66 kDa	0.211	0.234	0.168	0.258	0.253	0.216	0.129	0.112	0.194	0.253	0.127	0.301	0.312	0.163	0.211	0.22
96	Phosphate acetyltransferase OS=Vibrio cholerae serotype O1 (strain ATCC 39315 / El Tor Inaba N16961) GN=pta PE=3 SV=1	sp|Q9KT08|PTA_VIBCH	77 kDa	0	0.0798	0	0	0.0168	0	0	0	0	0.144	0	0	0.14	0	0	0
97	50S ribosomal protein L5 OS=Vibrio cholerae serotype O1 (strain ATCC 39315 / El Tor Inaba N16961) GN=rplE PE=3 SV=1	sp|Q9KNZ6|RL5_VIBCH	20 kDa	0	0	0	0	0	0	0.0503	0.341	0	0.095	0	0	0.0447	0	0.095	0.514
98	Sensor histidine kinase OS=Vibrio cholerae serotype O1 (strain ATCC 39315 / El Tor Inaba N16961) GN=VC_A0565 PE=1 SV=1	tr|Q9KM24|Q9KM24_VIBCH	57 kDa	0	0	0	0	0	0	0	0	0	0	0	0	0.0361	0	0	0
99	GTPase Der OS=Vibrio cholerae serotype O1 (strain ATCC 39315 / El Tor Inaba N16961) GN=der PE=3 SV=1	sp|Q9KTW7|DER_VIBCH	56 kDa	0	0	0	0.158	0	0	0	0	0	0	0	0.253	0.0607	0	0	0
100	Histidine kinase OS=Vibrio cholerae serotype O1 (strain ATCC 39315 / El Tor Inaba N16961) GN=VC_0622 PE=4 SV=1	tr|Q9KUA1|Q9KUA1_VIBCH	133 kDa	0	0.0544	0	0	0	0	0	0	0.0153	0.0501	0	0	0.0382	0	0	0
101	Aldehyde-alcohol dehydrogenase OS=Vibrio cholerae serotype O1 (strain ATCC 39315 / El Tor Inaba N16961) GN=VC_2033 PE=3 SV=1	tr|Q9KQG5|Q9KQG5_VIBCH	96 kDa	0	0.0391	0	0	0	0	0	0	0	0.115	0	0.0145	0.0761	0	0	0
102	Uncharacterized protein OS=Vibrio cholerae serotype O1 (strain ATCC 39315 / El Tor Inaba N16961) GN=VC_2207 PE=4 SV=1	tr|Q9KQ00|Q9KQ00_VIBCH	25 kDa	0	0	0	0	0	0	0.23	0.311	0	0	0	0	0	0	0.189	0.185
103	3-ketoacyl-CoA thiolase OS=Vibrio cholerae serotype O1 (strain ATCC 39315 / El Tor Inaba N16961) GN=fadI PE=3 SV=2	sp|Q9KT59|FADI_VIBCH	46 kDa	0	0	0	0	0.154	0	0	0	0	0	0	0	0.285	0	0	0
104	RfbG protein OS=Vibrio cholerae serotype O1 (strain ATCC 39315 / El Tor Inaba N16961) GN=VC_0245 PE=4 SV=1	tr|Q9KVA4|Q9KVA4_VIBCH	53 kDa	0	0	0	0.326	0	0	0	0	0	0	0	0.104	0.121	0	0	0
105	Chaperone protein DnaJ OS=Vibrio cholerae serotype O1 (strain ATCC 39315 / El Tor Inaba N16961) GN=dnaJ PE=3 SV=2	sp|O34242|DNAJ_VIBCH	41 kDa	0	0	0	0.0577	0.142	0.0236	0	0	0.0236	0.0262	0	0.0262	0.252	0.0236	0.0236	0
106	DNA topoisomerase 4 subunit A OS=Vibrio cholerae serotype O1 (strain ATCC 39315 / El Tor Inaba N16961) GN=parC PE=3 SV=1	tr|Q9KPE0|Q9KPE0_VIBCH	85 kDa	0.0118	0.0986	0	0.0289	0	0	0	0	0	0.101	0	0	0.0289	0	0	0
107	Phosphomannomutase OS=Vibrio cholerae serotype O1 (strain ATCC 39315 / El Tor Inaba N16961) GN=rfbB PE=3 SV=1	sp|Q06951|RFBB_VIBCH	52 kDa	0	0	0	0.0734	0	0	0	0	0	0	0	0.0734	0.162	0	0	0.0194
108	Type I restriction enzyme HsdR, putative OS=Vibrio cholerae serotype O1 (strain ATCC 39315 / El Tor Inaba N16961) GN=VC_1765 PE=4 SV=1	tr|Q9KR78|Q9KR78_VIBCH	117 kDa	0.0127	0.0313	0	0	0	0	0	0	0.0245	0.044	0	0	0.0245	0	0	0
109	Flagellar hook-associated protein FlgM OS=Vibrio cholerae serotype O1 (strain ATCC 39315 / El Tor Inaba N16961) GN=VC_2191 PE=4 SV=1	tr|Q9KQ16|Q9KQ16_VIBCH	69 kDa	0	0	0.184	0	0	0	0	0	0	0	0	0	0	0	0	0
110	Protein translocase subunit SecD OS=Vibrio cholerae serotype O1 (strain ATCC 39315 / El Tor Inaba N16961) GN=secD PE=3 SV=1	tr|Q9KTY7|Q9KTY7_VIBCH	67 kDa	0	0	0	0.222	0	0	0	0	0	0	0	0.263	0.135	0	0	0
111	RNA polymerase sigma factor RpoD OS=Vibrio cholerae serotype O1 (strain ATCC 39315 / El Tor Inaba N16961) GN=rpoD PE=3 SV=1	tr|Q9KUK1|Q9KUK1_VIBCH	71 kDa	0	0.0576	0	0	0	0.0272	0	0	0	0.0272	0	0	0	0.0272	0	0
112	Keratin, type II cytoskeletal 6A OS=Homo sapiens GN=KRT6A PE=1 SV=3	sp|P02538|K2C6A_CON-HUMAN (+1)	60 kDa	0.0479	0.0656	0	0	0.0213	0.0656	0.0762	0.0372	0.0638	0.131	0	0.055	0.0851	0.016	0	0.0479
113	Asparagine--tRNA ligase OS=Vibrio cholerae serotype O1 (strain ATCC 39315 / El Tor Inaba N16961) GN=asnS PE=3 SV=2	sp|Q9KSF9|SYN_VIBCH	52 kDa	0	0	0	0.103	0	0	0	0	0	0	0	0.178	0.146	0.0172	0	0.0644
114	Glycogen phosphorylase, muscle form OS=Oryctolagus cuniculus GN=PYGM PE=1 SV=3	sp|P00489|PYGM_RABIT	97 kDa	0	0.00949	0	0	0	0	0	0	0	0	0	0	0	0	0	0
115	Succinate dehydrogenase flavoprotein subunit OS=Vibrio cholerae serotype O1 (strain ATCC 39315 / El Tor Inaba N16961) GN=VC_2089 PE=3 SV=1	tr|Q9KQB1|Q9KQB1_VIBCH	65 kDa	0	0	0	0	0	0	0	0	0	0	0	0	0.0629	0	0	0
116	GTP pyrophosphokinase OS=Vibrio cholerae serotype O1 (strain ATCC 39315 / El Tor Inaba N16961) GN=VC_2451 PE=3 SV=1	tr|H9L4Q9|H9L4Q9_VIBCH	84 kDa	0	0.0136	0	0	0	0	0	0	0	0.0474	0	0	0.0136	0	0	0
117	UPF0313 protein VC_1711 OS=Vibrio cholerae serotype O1 (strain ATCC 39315 / El Tor Inaba N16961) GN=VC_1711 PE=3 SV=1	sp|Q9KRD1|Y1711_VIBCH	88 kDa	0	0.0342	0	0	0	0	0	0	0	0.0444	0	0	0	0	0	0
118	Dihydrolipoyl dehydrogenase OS=Vibrio cholerae serotype O1 (strain ATCC 39315 / El Tor Inaba N16961) GN=lpd PE=3 SV=1	sp|Q9KPF6|DLDH_VIBCH	51 kDa	0	0	0	0.147	0	0	0	0	0	0	0	0.147	0	0	0	0
119	Protease, insulinase family/protease, insulinase family OS=Vibrio cholerae serotype O1 (strain ATCC 39315 / El Tor Inaba N16961) GN=VC_0554 PE=3 SV=1	tr|Q9KUG7|Q9KUG7_VIBCH	106 kDa	0	0	0	0	0	0	0	0	0	0.021	0	0	0	0	0	0
120	DNA-directed RNA polymerase subunit beta' OS=Vibrio cholerae serotype O1 (strain ATCC 39315 / El Tor Inaba N16961) GN=rpoC PE=3 SV=1	REV_sp|Q9KV29|RPOC_VIBCH	155 kDa	0	0	0	0.00785	0	0.00785	0	0	0	0	0	0	0.00785	0	0	0.00785
121	AsmA protein OS=Vibrio cholerae serotype O1 (strain ATCC 39315 / El Tor Inaba N16961) GN=VC_1039 PE=4 SV=1	tr|Q9KT66|Q9KT66_VIBCH	75 kDa	0	0	0	0	0	0	0	0	0	0.091	0	0	0	0	0	0.0114
122	Type II secretion system protein E OS=Vibrio cholerae serotype O1 (strain ATCC 39315 / El Tor Inaba N16961) GN=epsE PE=1 SV=1	sp|P37093|GSPE_VIBCH	56 kDa	0	0	0	0	0	0	0	0	0	0	0	0.161	0.113	0	0	0
123	Spermidine/putrescine import ATP-binding protein PotA OS=Vibrio cholerae serotype O1 (strain ATCC 39315 / El Tor Inaba N16961) GN=potA PE=3 SV=1	sp|Q9KS33|POTA_VIBCH	43 kDa	0	0	0	0	0.0716	0.0212	0	0	0	0.0451	0	0	0.247	0	0	0.0212
124	Outer membrane protein TolC OS=Vibrio cholerae serotype O1 (strain ATCC 39315 / El Tor Inaba N16961) GN=tolC PE=1 SV=1	sp|Q9K2Y1|TOLC_VIBCH	48 kDa	0	0	0	0	0.244	0	0	0	0	0	0	0	0.422	0	0	0
125	Glutamate synthase, large subunit OS=Vibrio cholerae serotype O1 (strain ATCC 39315 / El Tor Inaba N16961) GN=VC_2373 PE=4 SV=1	tr|Q9KPJ4|Q9KPJ4_VIBCH	169 kDa	0	0	0	0	0	0	0	0	0.00719	0.00719	0	0	0	0	0	0
126	Multidrug resistance protein, putative OS=Vibrio cholerae serotype O1 (strain ATCC 39315 / El Tor Inaba N16961) GN=VC_0164 PE=4 SV=1	tr|Q9KVI2|Q9KVI2_VIBCH	112 kDa	0	0.0357	0	0	0	0	0	0	0	0.0734	0	0	0	0	0	0
127	DNA repair protein radA OS=Vibrio cholerae serotype O1 (strain ATCC 39315 / El Tor Inaba N16961) GN=VC_2343 PE=3 SV=1	tr|Q9KPM4|Q9KPM4_VIBCH	49 kDa	0	0	0	0.1	0	0	0	0	0	0	0	0.0479	0.111	0	0	0
128	ATP-dependent Clp protease, ATP-binding subunit ClpA OS=Vibrio cholerae serotype O1 (strain ATCC 39315 / El Tor Inaba N16961) GN=VC_1144 PE=3 SV=1	tr|Q9KSW2|Q9KSW2_VIBCH	84 kDa	0	0.0146	0	0	0.0146	0	0	0	0	0.115	0	0	0.108	0	0	0
129	CDP-diacylglycerol--serine O-phosphatidyltransferase OS=Vibrio cholerae serotype O1 (strain ATCC 39315 / El Tor Inaba N16961) GN=VC_0315 PE=3 SV=1	tr|Q9KV43|Q9KV43_VIBCH	51 kDa	0	0	0	0.276	0	0	0	0	0	0	0	0.267	0.274	0	0	0
130	Na(+)-translocating NADH-quinone reductase subunit A OS=Vibrio cholerae serotype O1 (strain ATCC 39315 / El Tor Inaba N16961) GN=nqrA PE=1 SV=2	sp|Q9KPS1|NQRA_VIBCH	49 kDa	0	0	0	0.074	0.0919	0	0	0	0	0	0	0.283	0.202	0	0	0
131	Pyruvate kinase OS=Vibrio cholerae serotype O1 (strain ATCC 39315 / El Tor Inaba N16961) GN=VC_0485 PE=3 SV=1	tr|Q9KUN0|Q9KUN0_VIBCH	50 kDa	0	0	0	0.0489	0	0	0	0	0	0	0	0.185	0.0872	0	0	0
132	Cytosol aminopeptidase OS=Vibrio cholerae serotype O1 (strain ATCC 39315 / El Tor Inaba N16961) GN=pepA PE=3 SV=1	sp|P0C6E1|AMPA_VIBCH	55 kDa	0	0	0	0.0457	0	0	0	0	0	0	0	0.183	0.0219	0	0	0
133	Penicillin-binding protein 1B OS=Vibrio cholerae serotype O1 (strain ATCC 39315 / El Tor Inaba N16961) GN=mrcB PE=3 SV=1	sp|Q9KUC0|PBPB_VIBCH	87 kDa	0	0.0399	0	0	0.027	0	0	0	0	0.0811	0	0	0.0566	0	0	0
134	Coenzyme A biosynthesis bifunctional protein CoaBC OS=Vibrio cholerae serotype O1 (strain ATCC 39315 / El Tor Inaba N16961) GN=coaBC PE=3 SV=1	sp|Q9KVD1|COABC_VIBCH	43 kDa	0	0	0	0	0.0501	0	0	0	0	0	0	0	0.298	0	0	0
135	ATP-dependent protease ATPase subunit HslU OS=Vibrio cholerae serotype O1 (strain ATCC 39315 / El Tor Inaba N16961) GN=hslU PE=3 SV=1	sp|Q9KNQ7|HSLU_VIBCH	50 kDa	0	0	0	0.144	0	0	0	0	0	0	0	0.172	0.172	0	0	0
136	Protein translocase subunit SecY OS=Vibrio cholerae serotype O1 (strain ATCC 39315 / El Tor Inaba N16961) GN=secY PE=3 SV=2	sp|P78283|SECY_VIBCH	49 kDa	0	0.045	0	0.0225	0.045	0.045	0	0	0	0	0	0.0225	0.045	0.045	0	0.045
137	UDP-N-acetylglucosamine 1-carboxyvinyltransferase OS=Vibrio cholerae serotype O1 (strain ATCC 39315 / El Tor Inaba N16961) GN=murA PE=1 SV=1	sp|Q9KP62|MURA_VIBCH	45 kDa	0	0	0	0	0.0907	0	0	0	0	0	0	0	0.346	0.0382	0	0
138	Flagellar hook-associated protein FlgL OS=Vibrio cholerae serotype O1 (strain ATCC 39315 / El Tor Inaba N16961) GN=VC_2190 PE=4 SV=1	tr|Q9KQ17|Q9KQ17_VIBCH	45 kDa	0	0	0	0.0353	0.343	0	0	0	0	0	0	0	0.073	0	0	0
139	Uncharacterized protein OS=Vibrio cholerae serotype O1 (strain ATCC 39315 / El Tor Inaba N16961) GN=VC_1505 PE=4 SV=1	tr|Q9KRX8|Q9KRX8_VIBCH	34 kDa	0	0	0	0.0699	0	0	0	0	0	0	0	0.0944	0.189	0	0	0
140	Uncharacterized protein OS=Vibrio cholerae serotype O1 (strain ATCC 39315 / El Tor Inaba N16961) GN=VC_A0544 PE=4 SV=1	tr|Q9KM45|Q9KM45_VIBCH	63 kDa	0	0	0	0.112	0.0217	0	0	0	0	0.0217	0	0.161	0.0199	0	0	0
141	Phenylalanine--tRNA ligase beta subunit OS=Vibrio cholerae serotype O1 (strain ATCC 39315 / El Tor Inaba N16961) GN=pheT PE=3 SV=1	sp|Q9KSN6|SYFB_VIBCH	86 kDa	0	0.0289	0	0	0	0	0	0	0	0.0491	0	0	0	0	0	0
142	Cyclic di-GMP phosphodiesterase CdpA OS=Vibrio cholerae serotype O1 (strain ATCC 39315 / El Tor Inaba N16961) GN=cdpA PE=1 SV=1	sp|Q9KVL2|CDPA_VIBCH	94 kDa	0	0.00965	0	0	0	0	0	0	0	0.0941	0	0	0.0181	0	0	0
143	tRNA sulfurtransferase OS=Vibrio cholerae serotype O1 (strain ATCC 39315 / El Tor Inaba N16961) GN=thiI PE=3 SV=2	sp|Q9KTK8|THII_VIBCH	54 kDa	0	0	0	0.12	0.0228	0	0	0	0	0	0	0.0787	0.0704	0.0228	0	0
144	Protein TolB OS=Vibrio cholerae serotype O1 (strain ATCC 39315 / El Tor Inaba N16961) GN=tolB PE=3 SV=1	sp|Q9KR11|TOLB_VIBCH	50 kDa	0	0	0	0	0.0733	0	0	0	0	0	0	0	0.211	0	0	0
145	Cytoplasmic axial filament protein OS=Vibrio cholerae serotype O1 (strain ATCC 39315 / El Tor Inaba N16961) GN=VC_0419 PE=4 SV=1	tr|Q9KUU6|Q9KUU6_VIBCH	55 kDa	0	0	0	0.0225	0	0	0	0	0	0	0	0.339	0.0593	0	0	0
146	Acetyl-CoA carboxylase, biotin carboxylase OS=Vibrio cholerae serotype O1 (strain ATCC 39315 / El Tor Inaba N16961) GN=VC_0295 PE=4 SV=1	tr|Q9KV62|Q9KV62_VIBCH	49 kDa	0	0	0	0.0626	0	0	0	0	0	0	0	0.116	0.136	0	0	0
147	30S ribosomal protein S10 OS=Vibrio cholerae serotype O1 (strain ATCC 39315 / El Tor Inaba N16961) GN=rpsJ PE=3 SV=1	sp|Q9KNY3|RS10_VIBCH	12 kDa	0	0.136	0	0	0.0971	0	0	0	0	0.233	0	0.136	0.233	0	0.0971	0.233
148	Glutamine--tRNA ligase OS=Vibrio cholerae serotype O1 (strain ATCC 39315 / El Tor Inaba N16961) GN=glnS PE=3 SV=1	sp|Q9KTA6|SYQ_VIBCH	64 kDa	0	0	0.0162	0	0	0	0	0	0	0.0144	0.0162	0	0.0486	0	0	0
149	Protein translocase subunit SecA OS=Vibrio cholerae serotype O1 (strain ATCC 39315 / El Tor Inaba N16961) GN=secA PE=3 SV=1	sp|Q9KPH4|SECA_VIBCH	102 kDa	0	0	0	0	0	0	0	0	0	0.00997	0	0	0	0	0	0
150	Leucine--tRNA ligase OS=Vibrio cholerae serotype O1 (strain ATCC 39315 / El Tor Inaba N16961) GN=leuS PE=3 SV=2	sp|Q9KTE6|SYL_VIBCH	97 kDa	0	0.0128	0	0	0	0	0	0	0.0128	0.0128	0	0	0	0	0	0
151	Flagellar M-ring protein OS=Vibrio cholerae serotype O1 (strain ATCC 39315 / El Tor Inaba N16961) GN=VC_2133 PE=3 SV=1	tr|Q9KQ69|Q9KQ69_VIBCH	64 kDa	0	0.0862	0.0379	0.0397	0.0241	0	0	0	0	0	0	0	0.0241	0	0	0
152	Serine acetyltransferase OS=Vibrio cholerae serotype O1 (strain ATCC 39315 / El Tor Inaba N16961) GN=VC_2649 PE=1 SV=1	REV_tr|Q9KNT2|Q9KNT2_VIBCH	29 kDa	0	0.0366	0	0	0	0	0	0	0	0	0	0	0	0	0	0
153	Bifunctional uridylyltransferase/uridylyl-removing enzyme OS=Vibrio cholerae serotype O1 (strain ATCC 39315 / El Tor Inaba N16961) GN=glnD PE=3 SV=2	sp|Q9KPV0|GLND_VIBCH	102 kDa	0	0.0514	0	0	0	0	0	0	0	0.0582	0	0	0	0	0	0
154	Keratin, type II cytoskeletal 71 OS=Homo sapiens GN=KRT71 PE=1 SV=3	sp|Q3SY84|K2C71_CON-HUMAN	57 kDa	0.0191	0.0421	0	0	0	0	0.0191	0	0	0.0421	0	0	0.0421	0.0191	0.0421	0
155	Histidine kinase OS=Vibrio cholerae serotype O1 (strain ATCC 39315 / El Tor Inaba N16961) GN=VC_2453 PE=4 SV=1	tr|Q9KPC0|Q9KPC0_VIBCH	104 kDa	0	0	0	0	0	0	0	0	0	0.0205	0	0	0	0	0	0
156	Uncharacterized protein OS=Vibrio cholerae serotype O1 (strain ATCC 39315 / El Tor Inaba N16961) GN=VC_A1085 PE=4 SV=1	tr|Q9KKL8|Q9KKL8_VIBCH	60 kDa	0	0	0.0216	0	0	0	0	0	0	0	0	0	0	0	0	0
157	ATP-dependent RNA helicase DbpA OS=Vibrio cholerae serotype O1 (strain ATCC 39315 / El Tor Inaba N16961) GN=VC_2564 PE=3 SV=1	tr|Q9KP15|Q9KP15_VIBCH	50 kDa	0	0	0	0.124	0.0457	0	0	0	0	0	0	0.0652	0.0696	0	0	0
158	Fatty acid oxidation complex subunit alpha OS=Vibrio cholerae serotype O1 (strain ATCC 39315 / El Tor Inaba N16961) GN=fadJ PE=3 SV=2	sp|Q9KT58|FADJ_VIBCH	77 kDa	0	0.0367	0	0	0	0	0	0	0	0.0494	0	0	0	0	0	0
159	Uncharacterized protein OS=Vibrio cholerae serotype O1 (strain ATCC 39315 / El Tor Inaba N16961) GN=VC_2716 PE=4 SV=1	tr|Q9KNL6|Q9KNL6_VIBCH	85 kDa	0	0	0	0	0	0	0	0	0	0.0543	0	0	0	0	0	0
160	50S ribosomal protein L20 OS=Vibrio cholerae serotype O1 (strain ATCC 39315 / El Tor Inaba N16961) GN=rplT PE=3 SV=1	sp|P0A479|RL20_VIBCH	13 kDa	0	0.0769	0	0.0855	0.0769	0	0.0769	0	0	0	0	0.162	0.162	0.0769	0.162	0.299
161	Aminopeptidase N OS=Vibrio cholerae serotype O1 (strain ATCC 39315 / El Tor Inaba N16961) GN=VC_1494 PE=4 SV=1	tr|Q9KRY9|Q9KRY9_VIBCH	98 kDa	0	0	0	0	0	0	0	0	0	0.0599	0	0	0	0	0	0
162	30S ribosomal protein S9 OS=Vibrio cholerae serotype O1 (strain ATCC 39315 / El Tor Inaba N16961) GN=rpsI PE=3 SV=1	sp|Q9KUF0|RS9_VIBCH	15 kDa	0	0.0769	0	0.0769	0.0769	0.169	0	0	0	0.0923	0	0	0.169	0.169	0.0923	0.369
163	tRNA (cmo5U34)-methyltransferase OS=Vibrio cholerae serotype O1 (strain ATCC 39315 / El Tor Inaba N16961) GN=cmoA PE=3 SV=1	sp|Q9KSU2|CMOA_VIBCH	28 kDa	0	0.0325	0	0	0	0	0	0	0	0.0325	0	0	0	0	0	0
164	RNA polymerase-associated protein RapA OS=Vibrio cholerae serotype O1 (strain ATCC 39315 / El Tor Inaba N16961) GN=rapA PE=3 SV=1	sp|Q9KP70|RAPA_VIBCH	109 kDa	0.0341	0.0217	0	0	0	0	0	0	0.0454	0.0114	0	0	0.0114	0	0	0.0114
165	Phosphoenolpyruvate carboxylase OS=Vibrio cholerae serotype O1 (strain ATCC 39315 / El Tor Inaba N16961) GN=ppc PE=3 SV=2	sp|Q9KNT4|CAPP_VIBCH	98 kDa	0	0.0103	0	0	0	0	0	0	0	0.0308	0	0	0	0	0	0
166	Anaerobic ribonucleoside-triphosphate reductase OS=Vibrio cholerae serotype O1 (strain ATCC 39315 / El Tor Inaba N16961) GN=VC_A0511 PE=4 SV=1	tr|Q9KM77|Q9KM77_VIBCH	80 kDa	0	0.0283	0	0	0	0	0	0	0	0.0779	0	0	0.0127	0	0	0
167	Type II secretion system protein D OS=Vibrio cholerae serotype O1 (strain ATCC 39315 / El Tor Inaba N16961) GN=epsD PE=3 SV=2	sp|P45779|GSPD_VIBCH	73 kDa	0	0.0163	0	0	0	0	0	0	0	0.0772	0	0	0	0	0	0
168	Protein HflC OS=Vibrio cholerae serotype O1 (strain ATCC 39315 / El Tor Inaba N16961) GN=hflC PE=3 SV=1	sp|Q9KV08|HFLC_VIBCH	37 kDa	0	0	0	0	0	0.0276	0	0	0	0	0	0	0.0613	0	0.0613	0
169	DNA mismatch repair protein MutL OS=Vibrio cholerae serotype O1 (strain ATCC 39315 / El Tor Inaba N16961) GN=mutL PE=3 SV=1	sp|Q9KV13|MUTL_VIBCH	73 kDa	0	0.0505	0	0	0.0199	0	0	0	0	0.0199	0	0	0.0658	0	0	0
170	Protein RecA OS=Vibrio cholerae serotype O1 (strain ATCC 39315 / El Tor Inaba N16961) GN=recA PE=3 SV=1	sp|P45383|RECA_VIBCH	38 kDa	0	0	0	0	0.0311	0	0	0	0	0	0	0	0.212	0	0.0311	0.13
171	Maltose/maltodextrin import ATP-binding protein MalK OS=Vibrio cholerae serotype O1 (strain ATCC 39315 / El Tor Inaba N16961) GN=malK PE=3 SV=1	sp|Q9KL04|MALK_VIBCH	41 kDa	0	0	0	0	0.102	0	0	0	0	0.0241	0	0	0.142	0	0.0241	0.0241
172	Carbamoyl-phosphate synthase large chain OS=Vibrio cholerae serotype O1 (strain ATCC 39315 / El Tor Inaba N16961) GN=carB PE=3 SV=1	sp|Q9KPH9|CARB_VIBCH	118 kDa	0	0	0	0	0	0	0	0	0.0112	0.0112	0	0	0	0	0	0
173	Methionine--tRNA ligase OS=Vibrio cholerae serotype O1 (strain ATCC 39315 / El Tor Inaba N16961) GN=metG PE=3 SV=2	sp|Q9KT69|SYM_VIBCH	77 kDa	0	0.0278	0	0	0	0	0	0	0	0.0278	0	0	0	0	0	0
174	3-deoxy-D-manno-octulosonic-acid transferase OS=Vibrio cholerae serotype O1 (strain ATCC 39315 / El Tor Inaba N16961) GN=VC_0233 PE=4 SV=1	tr|Q9KVB3|Q9KVB3_VIBCH	49 kDa	0	0	0	0	0.0478	0	0	0	0	0	0	0	0.146	0	0	0
175	Aconitate hydratase B OS=Vibrio cholerae serotype O1 (strain ATCC 39315 / El Tor Inaba N16961) GN=VC_0604 PE=3 SV=1	tr|Q9KUB8|Q9KUB8_VIBCH	94 kDa	0	0.0231	0	0	0	0	0	0	0	0.022	0	0	0	0	0	0
176	30S ribosomal protein S7 OS=Vibrio cholerae serotype O1 (strain ATCC 39315 / El Tor Inaba N16961) GN=rpsG PE=3 SV=1	sp|Q9KUZ8|RS7_VIBCH	18 kDa	0	0	0	0	0	0	0	0.154	0	0	0	0	0	0	0.154	0.301
177	Cation transport ATPase, E1-E2 family OS=Vibrio cholerae serotype O1 (strain ATCC 39315 / El Tor Inaba N16961) GN=VC_1033 PE=3 SV=1	tr|Q9KT72|Q9KT72_VIBCH	81 kDa	0	0	0	0	0	0	0	0	0	0.0365	0	0	0	0	0	0
178	30S ribosomal protein S11 OS=Vibrio cholerae serotype O1 (strain ATCC 39315 / El Tor Inaba N16961) GN=rpsK PE=3 SV=1	sp|P66367|RS11_VIBCH	14 kDa	0	0.062	0	0	0	0.062	0.062	0.062	0	0	0	0	0.062	0.062	0.062	0.062
179	Keratin, type II cytoskeletal 3 OS=Homo sapiens GN=KRT3 PE=1 SV=3	sp|P12035|K2C3_CON-HUMAN	64 kDa	0.0303	0.0303	0	0	0	0.0143	0.0159	0	0.0143	0.0303	0	0	0.043	0.0159	0.0303	0.0143
180	Lysine--tRNA ligase OS=Vibrio cholerae serotype O1 (strain ATCC 39315 / El Tor Inaba N16961) GN=lysS PE=3 SV=2	sp|Q9KU60|SYK_VIBCH	58 kDa	0	0	0	0	0	0	0	0	0	0	0	0.0765	0.0157	0	0	0.0176
181	Uncharacterized protein OS=Vibrio cholerae serotype O1 (strain ATCC 39315 / El Tor Inaba N16961) GN=VC_A0002 PE=4 SV=1	tr|Q9KNG2|Q9KNG2_VIBCH	75 kDa	0	0.0851	0	0.0274	0.0274	0	0	0	0	0.0395	0	0.0274	0.041	0	0	0
182	Ribosomal large subunit pseudouridine synthase B OS=Vibrio cholerae serotype O1 (strain ATCC 39315 / El Tor Inaba N16961) GN=rluB PE=3 SV=1	sp|Q9KSS7|RLUB_VIBCH	37 kDa	0	0	0	0	0	0	0	0	0	0	0	0	0.153	0	0.0312	0.028
183	MSHA biogenesis protein MshE OS=Vibrio cholerae serotype O1 (strain ATCC 39315 / El Tor Inaba N16961) GN=VC_0405 PE=4 SV=1	tr|Q9KUV7|Q9KUV7_VIBCH	64 kDa	0	0	0.033	0.0174	0	0	0	0	0	0	0.0157	0.0174	0.0783	0	0	0
184	Site-determining protein OS=Vibrio cholerae serotype O1 (strain ATCC 39315 / El Tor Inaba N16961) GN=VC_2067 PE=3 SV=1	tr|Q9KQD3|Q9KQD3_VIBCH	34 kDa	0	0	0	0	0	0.0831	0	0	0	0	0	0	0	0.0895	0	0
185	Outer membrane protein U OS=Vibrio cholerae serotype O1 (strain ATCC 39315 / El Tor Inaba N16961) GN=ompU PE=3 SV=1	sp|P0C6Q6|OMPU_VIBCH	37 kDa	0	0	0	0	0	0.0997	0	0	0	0	0	0	0.308	0.0733	0.0264	0.0557
186	DNA gyrase subunit A OS=Vibrio cholerae serotype O1 (strain ATCC 39315 / El Tor Inaba N16961) GN=gyrA PE=3 SV=1	tr|Q9KSJ8|Q9KSJ8_VIBCH	99 kDa	0	0.0101	0	0	0	0	0	0	0	0.0447	0	0	0	0	0	0
187	Agglutination protein OS=Vibrio cholerae serotype O1 (strain ATCC 39315 / El Tor Inaba N16961) GN=VC_1621 PE=4 SV=1	tr|Q9KRL6|Q9KRL6_VIBCH	49 kDa	0	0	0	0	0.144	0	0	0	0	0	0	0	0.254	0	0	0
188	Cytochrome c-type biogenesis protein CcmF OS=Vibrio cholerae serotype O1 (strain ATCC 39315 / El Tor Inaba N16961) GN=VC_2052 PE=4 SV=1	tr|Q9KQE8|Q9KQE8_VIBCH	73 kDa	0	0	0	0	0.0568	0	0	0	0	0	0	0	0.0845	0	0	0
189	1,4-alpha-glucan branching enzyme GlgB OS=Vibrio cholerae serotype O1 (strain ATCC 39315 / El Tor Inaba N16961) GN=glgB PE=3 SV=1	sp|Q9KNE8|GLGB_VIBCH	77 kDa	0	0.0571	0	0	0	0	0	0	0	0.0811	0	0	0.015	0	0	0
190	Transcription termination/antitermination protein NusA OS=Vibrio cholerae serotype O1 (strain ATCC 39315 / El Tor Inaba N16961) GN=nusA PE=3 SV=1	tr|Q9KU81|Q9KU81_VIBCH	55 kDa	0	0	0	0	0	0.0242	0	0	0	0.0242	0.0242	0.0242	0.0848	0	0	0
191	Periplasmic nitrate reductase OS=Vibrio cholerae serotype O1 (strain ATCC 39315 / El Tor Inaba N16961) GN=napA PE=3 SV=1	sp|Q9KLR4|NAPA_VIBCH	93 kDa	0	0	0	0	0	0	0	0	0	0.0543	0	0	0.0169	0	0	0
192	Isoleucine--tRNA ligase OS=Vibrio cholerae serotype O1 (strain ATCC 39315 / El Tor Inaba N16961) GN=ileS PE=3 SV=1	sp|Q9KU47|SYI_VIBCH	105 kDa	0	0	0	0	0	0	0	0	0	0.0369	0	0	0	0	0	0
193	3-isopropylmalate dehydratase large subunit OS=Vibrio cholerae serotype O1 (strain ATCC 39315 / El Tor Inaba N16961) GN=leuC PE=3 SV=1	sp|Q9KP81|LEUC_VIBCH	50 kDa	0	0	0	0.0535	0	0	0	0	0	0	0	0.0321	0.0428	0	0	0
194	L-serine dehydratase 1 OS=Vibrio cholerae serotype O1 (strain ATCC 39315 / El Tor Inaba N16961) GN=VC_1300 PE=4 SV=1	tr|Q9KSF6|Q9KSF6_VIBCH	49 kDa	0	0	0	0.0221	0	0	0	0	0	0	0	0.0199	0.0927	0	0	0
195	16 kDa heat shock protein A OS=Vibrio cholerae serotype O1 (strain ATCC 39315 / El Tor Inaba N16961) GN=VC_0018 PE=3 SV=1	tr|Q9KVX0|Q9KVX0_VIBCH	17 kDa	0	0	0	0	0	0	0	0	0	0	0	0	0	0	0	0.241
196	Aspartokinase I/homoserine dehydrogenase, threonine-sensitive OS=Vibrio cholerae serotype O1 (strain ATCC 39315 / El Tor Inaba N16961) GN=VC_2364 PE=4 SV=1	tr|Q9KPK3|Q9KPK3_VIBCH	89 kDa	0	0	0	0	0	0	0	0	0	0.04	0	0	0	0	0	0
197	Uncharacterized protein OS=Vibrio cholerae serotype O1 (strain ATCC 39315 / El Tor Inaba N16961) GN=VC_A0574 PE=4 SV=1	tr|Q9KM15|Q9KM15_VIBCH	98 kDa	0	0	0	0	0	0	0	0	0	0.00896	0	0	0	0	0	0
198	30S ribosomal protein S8 OS=Vibrio cholerae serotype O1 (strain ATCC 39315 / El Tor Inaba N16961) GN=rpsH PE=3 SV=1	sp|Q9KNZ8|RS8_VIBCH	14 kDa	0	0	0	0	0	0	0	0	0	0.0923	0	0	0.123	0	0.0923	0.0923
199	UvrABC system protein C OS=Vibrio cholerae serotype O1 (strain ATCC 39315 / El Tor Inaba N16961) GN=uvrC PE=3 SV=1	sp|Q9KSP2|UVRC_VIBCH	69 kDa	0	0	0.0344	0	0	0	0	0	0	0.0262	0.0131	0	0.018	0	0	0
200	Uncharacterized protein OS=Vibrio cholerae serotype O1 (strain ATCC 39315 / El Tor Inaba N16961) GN=VC_1067 PE=4 SV=1	tr|Q9KT38|Q9KT38_VIBCH	79 kDa	0	0	0.0159	0	0	0	0	0	0	0	0	0	0	0	0	0
201	Uncharacterized protein OS=Vibrio cholerae serotype O1 (strain ATCC 39315 / El Tor Inaba N16961) GN=VC_0998 PE=4 SV=1	tr|Q9KTA5|Q9KTA5_VIBCH	178 kDa	0.00802	0.0315	0	0.0123	0.0123	0	0	0	0	0	0	0	0	0	0	0
202	Uncharacterized protein OS=Vibrio cholerae serotype O1 (strain ATCC 39315 / El Tor Inaba N16961) GN=VC_2344 PE=4 SV=1	tr|Q9KPM3|Q9KPM3_VIBCH	89 kDa	0	0.0282	0	0	0	0	0	0	0	0.0526	0	0	0.0154	0	0	0
203	FixG-related protein OS=Vibrio cholerae serotype O1 (strain ATCC 39315 / El Tor Inaba N16961) GN=VC_0036 PE=4 SV=1	tr|Q9KVV3|Q9KVV3_VIBCH	56 kDa	0	0	0	0.0283	0.0788	0	0	0	0	0	0	0	0.115	0	0	0
204	UvrABC system protein A OS=Vibrio cholerae serotype O1 (strain ATCC 39315 / El Tor Inaba N16961) GN=uvrA PE=3 SV=1	sp|Q9KUW5|UVRA_VIBCH	104 kDa	0.0128	0	0	0	0	0	0	0	0	0.0213	0	0	0	0	0	0
205	Transferase, hexapeptide repeat family OS=Vibrio cholerae serotype O1 (strain ATCC 39315 / El Tor Inaba N16961) GN=VC_0238 PE=4 SV=1	tr|Q9KVA8|Q9KVA8_VIBCH	21 kDa	0	0	0	0	0	0	0	0.154	0	0	0	0	0	0	0	0.154
206	Anaerobic glycerol-3-phosphate dehydrogenase, subunit C OS=Vibrio cholerae serotype O1 (strain ATCC 39315 / El Tor Inaba N16961) GN=VC_A0749 PE=4 SV=1	tr|Q9KLJ5|Q9KLJ5_VIBCH	46 kDa	0	0	0	0	0.133	0	0	0	0	0	0	0	0.143	0	0	0
207	Ribosomal RNA large subunit methyltransferase I OS=Vibrio cholerae serotype O1 (strain ATCC 39315 / El Tor Inaba N16961) GN=rlmI PE=3 SV=2	sp|Q9KSA5|RLMI_VIBCH	45 kDa	0	0	0	0	0.111	0	0	0	0	0	0	0	0.358	0	0	0
208	Elongation factor G 1 OS=Vibrio cholerae serotype O1 (strain ATCC 39315 / El Tor Inaba N16961) GN=fusA1 PE=3 SV=1	sp|Q9KUZ7|EFG1_VIBCH	77 kDa	0	0	0	0	0	0	0	0	0	0.0158	0	0	0.0158	0	0	0
209	Transporter, AcrB/D/F family OS=Vibrio cholerae serotype O1 (strain ATCC 39315 / El Tor Inaba N16961) GN=VC_1757 PE=4 SV=1	tr|Q9KR85|Q9KR85_VIBCH	111 kDa	0	0.0177	0	0	0	0	0	0	0	0.0187	0	0	0	0	0	0
210	Replicative DNA helicase OS=Vibrio cholerae serotype O1 (strain ATCC 39315 / El Tor Inaba N16961) GN=VC_0371 PE=3 SV=1	tr|Q9KUY7|Q9KUY7_VIBCH	52 kDa	0	0	0	0	0	0	0	0	0	0	0	0.22	0.0363	0	0	0
211	Aspartokinase OS=Vibrio cholerae serotype O1 (strain ATCC 39315 / El Tor Inaba N16961) GN=VC_0391 PE=3 SV=1	tr|Q9KUW8|Q9KUW8_VIBCH	53 kDa	0	0	0	0.0564	0	0	0	0	0	0	0	0.119	0.127	0	0	0
212	Hemolysin-related protein OS=Vibrio cholerae serotype O1 (strain ATCC 39315 / El Tor Inaba N16961) GN=VC_0930 PE=4 SV=1	tr|Q9KTH2|Q9KTH2_VIBCH	104 kDa	0	0.0711	0	0	0	0	0	0	0	0.0115	0	0	0	0	0	0.0115
213	30S ribosomal protein S12 OS=Vibrio cholerae serotype O1 (strain ATCC 39315 / El Tor Inaba N16961) GN=rpsL PE=3 SV=1	sp|Q9KUZ9|RS12_VIBCH	14 kDa	0	0.0645	0	0.0645	0.0645	0	0.0645	0.153	0	0.185	0	0	0.153	0.0968	0.0645	0.25
214	Fumarate reductase flavoprotein subunit OS=Vibrio cholerae serotype O1 (strain ATCC 39315 / El Tor Inaba N16961) GN=VC_2656 PE=3 SV=1	tr|Q9KNS5|Q9KNS5_VIBCH	66 kDa	0	0	0	0	0	0	0	0	0	0	0	0	0.0282	0	0	0
215	Inner membrane protein, putative OS=Vibrio cholerae serotype O1 (strain ATCC 39315 / El Tor Inaba N16961) GN=VC_0822 PE=4 SV=1	tr|Q9KTR8|Q9KTR8_VIBCH	127 kDa	0	0.0108	0	0	0	0	0	0	0	0.0288	0	0	0	0	0	0
216	Cysteine desulfurase IscS OS=Vibrio cholerae serotype O1 (strain ATCC 39315 / El Tor Inaba N16961) GN=iscS PE=3 SV=1	sp|Q9KTY2|ISCS_VIBCH	45 kDa	0	0	0	0	0.052	0	0	0	0	0	0	0	0.3	0	0	0
217	50S ribosomal protein L3 OS=Vibrio cholerae serotype O1 (strain ATCC 39315 / El Tor Inaba N16961) GN=rplC PE=3 SV=1	sp|Q9KNY4|RL3_VIBCH	22 kDa	0	0	0	0	0.0478	0	0	0	0	0.0478	0	0.0478	0.0478	0	0.0478	0.0909
218	50S ribosomal protein L13 OS=Vibrio cholerae serotype O1 (strain ATCC 39315 / El Tor Inaba N16961) GN=rplM PE=3 SV=1	sp|Q9KUF1|RL13_VIBCH	16 kDa	0	0.0563	0	0	0	0.0563	0	0.127	0.0563	0.0563	0	0	0	0.0563	0.0563	0.204
219	50S ribosomal protein L1 OS=Vibrio cholerae serotype O1 (strain ATCC 39315 / El Tor Inaba N16961) GN=rplA PE=3 SV=1	sp|Q9KV33|RL1_VIBCH	25 kDa	0	0	0	0	0	0.0601	0	0.0558	0	0	0	0	0	0.0558	0.0601	0.0601
220	Membrane protein insertase YidC OS=Vibrio cholerae serotype O1 (strain ATCC 39315 / El Tor Inaba N16961) GN=yidC PE=3 SV=1	sp|Q9KVY4|YIDC_VIBCH	61 kDa	0	0	0	0.0388	0	0	0	0	0	0	0	0.0536	0	0.0185	0	0
221	Acetyltransferase component of pyruvate dehydrogenase complex OS=Vibrio cholerae serotype O1 (strain ATCC 39315 / El Tor Inaba N16961) GN=VC_2413 PE=3 SV=1	tr|Q9KPF5|Q9KPF5_VIBCH	66 kDa	0	0.0756	0	0	0	0	0	0	0	0.063	0	0	0	0	0	0
222	Chemotaxis protein CheA OS=Vibrio cholerae serotype O1 (strain ATCC 39315 / El Tor Inaba N16961) GN=VC_2063 PE=4 SV=1	tr|Q9KQD7|Q9KQD7_VIBCH	84 kDa	0	0.0255	0	0	0	0	0	0	0	0.0548	0	0	0	0	0	0
223	DNA polymerase III subunit alpha OS=Vibrio cholerae serotype O1 (strain ATCC 39315 / El Tor Inaba N16961) GN=dnaE PE=3 SV=3	sp|P52022|DPO3A_VIBCH	130 kDa	0	0	0	0	0	0	0	0	0.0069	0	0	0	0	0	0	0
224	Glutamine--fructose-6-phosphate aminotransferase [isomerizing] OS=Vibrio cholerae serotype O1 (strain ATCC 39315 / El Tor Inaba N16961) GN=glmS PE=3 SV=3	sp|Q9KUM8|GLMS_VIBCH	67 kDa	0	0	0.018	0	0	0	0	0	0	0	0.0328	0	0.0508	0	0	0
225	Ribonucleoside-diphosphate reductase OS=Vibrio cholerae serotype O1 (strain ATCC 39315 / El Tor Inaba N16961) GN=VC_1256 PE=3 SV=1	tr|Q9KSK0|Q9KSK0_VIBCH	86 kDa	0	0	0	0	0	0	0	0	0	0.0381	0	0	0.0118	0	0	0
226	Long-chain fatty acid transport protein OS=Vibrio cholerae serotype O1 (strain ATCC 39315 / El Tor Inaba N16961) GN=VC_1043 PE=4 SV=1	tr|Q9KT62|Q9KT62_VIBCH	47 kDa	0	0	0	0	0.0981	0	0.028	0	0	0	0	0	0.138	0	0.14	0
227	Helicase, putative OS=Vibrio cholerae serotype O1 (strain ATCC 39315 / El Tor Inaba N16961) GN=VC_1760 PE=4 SV=1	tr|Q9KR83|Q9KR83_VIBCH	105 kDa	0	0	0	0	0	0	0	0	0.0191	0.0255	0	0	0	0	0	0
228	DamX-related protein OS=Vibrio cholerae serotype O1 (strain ATCC 39315 / El Tor Inaba N16961) GN=VC_A0573 PE=4 SV=1	tr|Q9KM16|Q9KM16_VIBCH	21 kDa	0	0	0	0	0	0	0.272	0	0	0	0	0	0	0	0.133	0.0564
229	50S ribosomal protein L16 OS=Vibrio cholerae serotype O1 (strain ATCC 39315 / El Tor Inaba N16961) GN=rplP PE=3 SV=1	sp|Q9KNZ1|RL16_VIBCH	16 kDa	0	0	0	0.0882	0	0	0.191	0.0882	0	0	0	0	0.191	0	0.103	0.191
230	30S ribosomal protein S1 OS=Vibrio cholerae serotype O1 (strain ATCC 39315 / El Tor Inaba N16961) GN=VC_1915 PE=3 SV=1	tr|Q9KQT3|Q9KQT3_VIBCH	61 kDa	0	0	0	0	0.0252	0	0	0	0	0	0	0	0.0953	0	0	0
231	Threonine--tRNA ligase OS=Vibrio cholerae serotype O1 (strain ATCC 39315 / El Tor Inaba N16961) GN=thrS PE=3 SV=1	sp|Q9KMN7|SYT_VIBCH	73 kDa	0	0	0	0	0	0	0	0	0	0.0498	0	0	0	0	0	0
232	Enolase OS=Vibrio cholerae serotype O1 (strain ATCC 39315 / El Tor Inaba N16961) GN=eno PE=3 SV=1	sp|Q9KPC5|ENO_VIBCH	46 kDa	0	0	0	0.169	0.0185	0	0	0	0	0	0	0.0531	0.275	0	0	0
233	Peptide chain release factor 1 OS=Vibrio cholerae serotype O1 (strain ATCC 39315 / El Tor Inaba N16961) GN=prfA PE=3 SV=1	sp|Q9KQ25|RF1_VIBCH	40 kDa	0	0	0	0	0	0	0	0	0	0	0	0	0.047	0	0	0
234	Enterobactin synthetase component F-related protein OS=Vibrio cholerae serotype O1 (strain ATCC 39315 / El Tor Inaba N16961) GN=VC_1579 PE=1 SV=1	tr|Q9KRQ7|Q9KRQ7_VIBCH	63 kDa	0	0	0	0.0468	0	0	0	0	0	0	0	0.146	0.0809	0	0	0
235	ATP-dependent protease LA-related protein OS=Vibrio cholerae serotype O1 (strain ATCC 39315 / El Tor Inaba N16961) GN=VC_A0975 PE=4 SV=1	tr|Q9KKX5|Q9KKX5_VIBCH	89 kDa	0	0	0	0	0	0	0	0	0	0.0254	0	0	0	0	0	0
236	Multidrug resistance protein, putative OS=Vibrio cholerae serotype O1 (strain ATCC 39315 / El Tor Inaba N16961) GN=VC_0914 PE=4 SV=1	tr|Q9KTI8|Q9KTI8_VIBCH	113 kDa	0	0	0	0	0	0	0	0	0	0.0183	0	0	0	0	0	0
237	Adenylosuccinate synthetase OS=Vibrio cholerae serotype O1 (strain ATCC 39315 / El Tor Inaba N16961) GN=purA PE=3 SV=3	sp|Q9KNX8|PURA_VIBCH	47 kDa	0	0	0	0	0.0394	0	0	0	0	0	0	0	0.213	0	0	0
238	Formate transporter 1, putative OS=Vibrio cholerae serotype O1 (strain ATCC 39315 / El Tor Inaba N16961) GN=VC_A0540 PE=4 SV=1	tr|Q9KM49|Q9KM49_VIBCH	52 kDa	0	0	0	0	0	0	0	0	0	0	0	0	0.0352	0	0	0.0207
239	DNA topoisomerase 4 subunit B OS=Vibrio cholerae serotype O1 (strain ATCC 39315 / El Tor Inaba N16961) GN=parE PE=3 SV=1	tr|Q9KPD9|Q9KPD9_VIBCH	69 kDa	0	0	0	0	0	0	0	0	0	0	0.0304	0	0.102	0	0	0
240	Membrane-bound lytic murein transglycosylase D OS=Vibrio cholerae serotype O1 (strain ATCC 39315 / El Tor Inaba N16961) GN=VC_2237 PE=4 SV=1	tr|Q9KPX5|Q9KPX5_VIBCH	59 kDa	0	0	0	0	0	0	0	0	0	0	0	0.0207	0	0	0.0207	0.0207
241	Hemolysin OS=Vibrio cholerae serotype O1 (strain ATCC 39315 / El Tor Inaba N16961) GN=hlyA PE=1 SV=2	sp|P09545|HLYA_VIBCH	82 kDa	0	0	0	0	0	0	0	0	0	0.0661	0.0229	0	0.0553	0	0	0
242	PTS system, fructose-specific IIABC component OS=Vibrio cholerae serotype O1 (strain ATCC 39315 / El Tor Inaba N16961) GN=VC_1826 PE=4 SV=1	tr|Q9KR21|Q9KR21_VIBCH	66 kDa	0	0	0	0.0537	0	0	0	0	0	0.0221	0	0.0585	0.0537	0	0	0
243	Protein F-related protein OS=Vibrio cholerae serotype O1 (strain ATCC 39315 / El Tor Inaba N16961) GN=VC_A0659 PE=3 SV=1	tr|Q9KLT2|Q9KLT2_VIBCH	23 kDa	0	0	0	0	0	0	0.203	0	0	0	0	0	0	0	0	0
244	NAD(P) transhydrogenase subunit alpha OS=Vibrio cholerae serotype O1 (strain ATCC 39315 / El Tor Inaba N16961) GN=VC_A0563 PE=3 SV=1	tr|Q9KM26|Q9KM26_VIBCH	54 kDa	0	0	0	0	0	0	0	0	0	0	0	0	0.111	0	0	0
245	Queuine tRNA-ribosyltransferase OS=Vibrio cholerae serotype O1 (strain ATCC 39315 / El Tor Inaba N16961) GN=tgt PE=3 SV=1	sp|Q9KTY9|TGT_VIBCH	43 kDa	0	0	0	0	0	0	0	0	0	0	0	0	0.0739	0	0	0
246	Riboflavin synthase, alpha subunit OS=Vibrio cholerae serotype O1 (strain ATCC 39315 / El Tor Inaba N16961) GN=VC_2270 PE=4 SV=1	tr|Q9KPU2|Q9KPU2_VIBCH	24 kDa	0	0	0	0	0	0	0.0737	0	0	0	0	0	0	0	0.396	0
247	Keratin, type II cytoskeletal 79 OS=Homo sapiens GN=KRT79 PE=1 SV=2	sp|Q5XKE5|K2C79_CON-HUMAN	58 kDa	0.0168	0.0168	0	0.043	0.0224	0.0355	0.0224	0.0224	0.0355	0.0579	0.0187	0.0224	0.0579	0	0.0168	0.0168
248	Electron transport complex subunit C OS=Vibrio cholerae serotype O1 (strain ATCC 39315 / El Tor Inaba N16961) GN=VC_1015 PE=3 SV=2	sp|Q9KT88|ETCC_VIBCH	84 kDa	0	0	0	0	0	0	0	0	0	0.0116	0	0	0.0155	0	0	0
249	4-alpha-glucanotransferase OS=Vibrio cholerae serotype O1 (strain ATCC 39315 / El Tor Inaba N16961) GN=VC_A0014 PE=3 SV=1	tr|Q9KNF0|Q9KNF0_VIBCH	81 kDa	0	0.022	0	0	0	0	0	0	0	0.0455	0	0	0.0124	0	0	0
250	ATP synthase subunit beta OS=Vibrio cholerae serotype O1 (strain ATCC 39315 / El Tor Inaba N16961) GN=atpD PE=3 SV=3	sp|Q9KNH5|ATPB_VIBCH	51 kDa	0.0236	0	0	0	0	0	0	0	0	0	0	0.0771	0.0664	0	0	0
251	DNA topoisomerase 1 OS=Vibrio cholerae serotype O1 (strain ATCC 39315 / El Tor Inaba N16961) GN=topA PE=3 SV=1	sp|Q9KRB2|TOP1_VIBCH	98 kDa	0	0	0	0	0	0	0	0	0	0.016	0	0	0	0	0	0
252	Inosine-guanosine kinase OS=Vibrio cholerae serotype O1 (strain ATCC 39315 / El Tor Inaba N16961) GN=VC_1129 PE=4 SV=1	tr|Q9KSX7|Q9KSX7_VIBCH	49 kDa	0	0	0	0	0	0	0	0	0	0	0	0	0.0968	0	0	0
253	Aldehyde dehydrogenase OS=Vibrio cholerae serotype O1 (strain ATCC 39315 / El Tor Inaba N16961) GN=VC_A1067 PE=3 SV=1	tr|Q9KKN5|Q9KKN5_VIBCH	53 kDa	0	0	0	0	0	0	0	0	0	0	0	0.0562	0.0979	0	0	0
254	Peptidase B OS=Vibrio cholerae serotype O1 (strain ATCC 39315 / El Tor Inaba N16961) GN=pepB PE=3 SV=2	sp|Q9KTX5|PEPB_VIBCH	47 kDa	0	0	0	0	0.028	0	0	0	0	0	0	0	0.028	0	0	0
255	Protease OS=Vibrio cholerae serotype O1 (strain ATCC 39315 / El Tor Inaba N16961) GN=VC_A0223 PE=1 SV=1	tr|Q9KMU6|Q9KMU6_VIBCH	102 kDa	0	0.012	0	0	0	0	0	0	0	0.0392	0	0	0.012	0	0	0.0218
256	Peptide ABC transporter, ATP-binding protein OS=Vibrio cholerae serotype O1 (strain ATCC 39315 / El Tor Inaba N16961) GN=VC_0170 PE=4 SV=1	tr|Q9KVH6|Q9KVH6_VIBCH	64 kDa	0	0	0	0	0	0	0	0	0	0	0.0245	0	0.021	0	0	0
257	ABC transporter, ATP-binding protein OS=Vibrio cholerae serotype O1 (strain ATCC 39315 / El Tor Inaba N16961) GN=VC_2608 PE=4 SV=1	tr|Q9KNX2|Q9KNX2_VIBCH	76 kDa	0	0.0136	0	0	0	0	0	0	0	0.0136	0	0	0	0	0	0
258	UDP-N-acetylmuramate--L-alanine ligase OS=Vibrio cholerae serotype O1 (strain ATCC 39315 / El Tor Inaba N16961) GN=murC PE=3 SV=2	sp|Q9KPG8|MURC_VIBCH	53 kDa	0	0	0	0.0247	0	0	0	0	0	0	0	0.0432	0.0247	0	0	0
259	Gonadoliberin III-related protein OS=Vibrio cholerae serotype O1 (strain ATCC 39315 / El Tor Inaba N16961) GN=VC_1161 PE=4 SV=1	tr|Q9KSU5|Q9KSU5_VIBCH	55 kDa	0	0	0	0.0199	0.0398	0	0	0	0	0	0	0	0.151	0	0	0
260	ATP-dependent DNA helicase RecG OS=Vibrio cholerae serotype O1 (strain ATCC 39315 / El Tor Inaba N16961) GN=recG PE=3 SV=1	tr|Q9KNM1|Q9KNM1_VIBCH	77 kDa	0	0.0145	0	0	0	0	0	0	0	0.0318	0	0	0	0	0	0
261	Aspartokinase OS=Vibrio cholerae serotype O1 (strain ATCC 39315 / El Tor Inaba N16961) GN=VC_0547 PE=3 SV=1	tr|Q9KUH4|Q9KUH4_VIBCH	42 kDa	0	0	0	0	0	0	0	0	0	0	0	0	0.266	0	0	0
262	Uncharacterized protein OS=Vibrio cholerae serotype O1 (strain ATCC 39315 / El Tor Inaba N16961) GN=VC_0165 PE=4 SV=1	tr|Q9KVI1|Q9KVI1_VIBCH	40 kDa	0	0	0	0	0.0571	0	0	0	0	0	0	0	0.171	0.0353	0	0
263	ATP synthase subunit alpha OS=Vibrio cholerae serotype O1 (strain ATCC 39315 / El Tor Inaba N16961) GN=atpA PE=3 SV=2	sp|Q9KNH3|ATPA_VIBCH	56 kDa	0	0	0	0.0858	0	0	0	0	0	0	0	0.115	0.0409	0	0	0
264	VisC protein OS=Vibrio cholerae serotype O1 (strain ATCC 39315 / El Tor Inaba N16961) GN=VC_2474 PE=4 SV=1	tr|Q9KP99|Q9KP99_VIBCH	45 kDa	0	0	0	0	0	0	0	0	0	0	0	0	0.174	0	0	0
265	Na(+)-translocating NADH-quinone reductase subunit F OS=Vibrio cholerae serotype O1 (strain ATCC 39315 / El Tor Inaba N16961) GN=nqrF PE=1 SV=1	sp|Q9X4Q8|NQRF_VIBCH	45 kDa	0	0	0	0	0	0	0	0	0	0	0	0	0.137	0	0	0
266	Plakophilin-1 OS=Homo sapiens GN=PKP1 PE=1 SV=2	sp|Q13835|PKP1_CON-HUMAN	83 kDa	0	0	0	0	0	0.0107	0	0	0	0.0107	0	0	0	0	0	0
267	Pseudouridine synthase OS=Vibrio cholerae serotype O1 (strain ATCC 39315 / El Tor Inaba N16961) GN=VC_2223 PE=3 SV=1	tr|Q9KPY9|Q9KPY9_VIBCH	38 kDa	0	0	0	0.0559	0	0.0265	0	0	0	0	0	0.0294	0.159	0	0	0
268	Uncharacterized protein OS=Vibrio cholerae serotype O1 (strain ATCC 39315 / El Tor Inaba N16961) GN=VC_0806 PE=4 SV=1	tr|Q9KTT2|Q9KTT2_VIBCH	59 kDa	0	0	0	0	0	0	0	0	0	0	0	0	0.0167	0	0	0
269	Asparagine synthetase B, glutamine-hydrolyzing OS=Vibrio cholerae serotype O1 (strain ATCC 39315 / El Tor Inaba N16961) GN=VC_0991 PE=4 SV=1	tr|Q9KTB2|Q9KTB2_VIBCH	62 kDa	0	0	0	0	0	0	0	0	0	0	0	0	0.0217	0	0	0
270	Aminoacyl-histidine dipeptidase OS=Vibrio cholerae serotype O1 (strain ATCC 39315 / El Tor Inaba N16961) GN=VC_2279 PE=4 SV=1	tr|Q9KPT3|Q9KPT3_VIBCH	59 kDa	0	0	0	0	0	0	0	0	0	0	0	0.0225	0	0	0	0
271	Aspartate--tRNA ligase OS=Vibrio cholerae serotype O1 (strain ATCC 39315 / El Tor Inaba N16961) GN=aspS PE=3 SV=1	sp|Q9KSU0|SYD_VIBCH	66 kDa	0	0	0	0	0	0	0	0	0	0	0	0	0.0457	0	0	0
272	DNA methylase HsdM, putative OS=Vibrio cholerae serotype O1 (strain ATCC 39315 / El Tor Inaba N16961) GN=VC_1769 PE=4 SV=1	tr|Q9KR74|Q9KR74_VIBCH	91 kDa	0	0	0	0	0	0	0	0	0	0.0277	0	0	0.0391	0	0	0
273	Alanine--tRNA ligase OS=Vibrio cholerae serotype O1 (strain ATCC 39315 / El Tor Inaba N16961) GN=alaS PE=3 SV=2	sp|Q56648|SYA_VIBCH	94 kDa	0	0	0	0	0	0	0	0	0	0.0093	0	0	0	0	0	0
274	CapK protein, putative OS=Vibrio cholerae serotype O1 (strain ATCC 39315 / El Tor Inaba N16961) GN=VC_0924 PE=4 SV=1	tr|Q9KTH8|Q9KTH8_VIBCH	51 kDa	0	0	0	0	0	0	0	0	0	0	0	0	0.0897	0	0	0
275	Tyrosine--tRNA ligase 2 OS=Vibrio cholerae serotype O1 (strain ATCC 39315 / El Tor Inaba N16961) GN=tyrS2 PE=3 SV=1	sp|Q9KU92|SYY2_VIBCH	44 kDa	0	0	0	0	0	0	0	0	0	0	0	0	0.0835	0	0	0
276	50S ribosomal protein L9 OS=Vibrio cholerae serotype O1 (strain ATCC 39315 / El Tor Inaba N16961) GN=rplI PE=3 SV=1	sp|Q9KUY9|RL9_VIBCH	16 kDa	0	0	0	0	0	0.0738	0	0.0738	0	0.0738	0	0	0.154	0	0.0738	0.349
277	ABC transporter, ATP-binding protein OS=Vibrio cholerae serotype O1 (strain ATCC 39315 / El Tor Inaba N16961) GN=VC_1486 PE=4 SV=1	tr|Q9KRZ7|Q9KRZ7_VIBCH	72 kDa	0	0	0	0	0	0	0	0	0	0.0156	0	0	0.0469	0	0	0
278	Flagellar hook-length control protein FliK, putative OS=Vibrio cholerae serotype O1 (strain ATCC 39315 / El Tor Inaba N16961) GN=VC_2128 PE=4 SV=1	tr|Q9KQ73|Q9KQ73_VIBCH	70 kDa	0	0	0	0	0	0	0	0	0	0.0549	0	0	0.0148	0	0	0
279	Helicase-related protein OS=Vibrio cholerae serotype O1 (strain ATCC 39315 / El Tor Inaba N16961) GN=VC_0812 PE=4 SV=1	tr|Q9KTS6|Q9KTS6_VIBCH	111 kDa	0.00919	0	0	0	0	0	0	0	0.00919	0	0	0	0	0	0	0
280	Exopolysaccharide biosynthesis protein, putative OS=Vibrio cholerae serotype O1 (strain ATCC 39315 / El Tor Inaba N16961) GN=VC_0937 PE=4 SV=1	tr|Q9KTG5|Q9KTG5_VIBCH	83 kDa	0	0	0	0	0	0	0	0	0	0.0488	0	0	0	0	0	0
281	TolA protein OS=Vibrio cholerae serotype O1 (strain ATCC 39315 / El Tor Inaba N16961) GN=VC_1837 PE=4 SV=1	tr|Q9KR10|Q9KR10_VIBCH	40 kDa	0	0	0	0	0.0337	0	0	0	0	0	0	0	0.0871	0	0	0
282	Polyphosphate kinase OS=Vibrio cholerae serotype O1 (strain ATCC 39315 / El Tor Inaba N16961) GN=ppk PE=3 SV=1	sp|Q9KU07|PPK_VIBCH	82 kDa	0	0.0257	0	0	0	0	0	0	0	0.0114	0	0	0	0	0	0
283	Regulatory protein LuxO OS=Vibrio cholerae serotype O1 (strain ATCC 39315 / El Tor Inaba N16961) GN=luxO PE=1 SV=1	sp|Q9KT84|LUXO_VIBCH	51 kDa	0	0	0	0	0	0	0	0	0	0	0	0.0264	0.123	0	0	0
284	Cell division protein FtsA OS=Vibrio cholerae serotype O1 (strain ATCC 39315 / El Tor Inaba N16961) GN=ftsA PE=3 SV=1	REV_tr|Q9KPH0|Q9KPH0_VIBCH	46 kDa	0.0238	0	0.0238	0	0	0.0238	0	0.0238	0	0.0238	0	0	0.0238	0	0	0
285	Uncharacterized protein OS=Vibrio cholerae serotype O1 (strain ATCC 39315 / El Tor Inaba N16961) GN=VC_A0283 PE=4 SV=1	tr|Q9KMP1|Q9KMP1_VIBCH	47 kDa	0	0	0	0.0197	0	0	0	0	0	0	0.0197	0.0197	0.0197	0	0	0
286	CAI-1 autoinducer sensor kinase/phosphatase CqsS OS=Vibrio cholerae serotype O1 (strain ATCC 39315 / El Tor Inaba N16961) GN=cqsS PE=1 SV=1	sp|Q9KM66|CQSS_VIBCH	78 kDa	0	0	0.0146	0	0	0	0	0	0	0	0	0	0	0	0	0
287	Nitrogen regulation protein NR(I) OS=Vibrio cholerae serotype O1 (strain ATCC 39315 / El Tor Inaba N16961) GN=VC_2749 PE=4 SV=1	tr|Q9KNI9|Q9KNI9_VIBCH	53 kDa	0	0	0	0.0235	0	0	0	0	0	0	0	0.0684	0	0	0	0
288	Glycine--tRNA ligase beta subunit OS=Vibrio cholerae serotype O1 (strain ATCC 39315 / El Tor Inaba N16961) GN=glyS PE=3 SV=1	sp|Q9KVW8|SYGB_VIBCH	76 kDa	0	0.016	0	0	0	0	0	0	0	0.016	0	0	0	0	0	0
289	cDNA FLJ78503, highly similar to Homo sapiens keratin 13 (KRT13), transcript variant 1, mRNA OS=Homo sapiens PE=2 SV=1	tr|A8K2H9|A8K2H9_CON-HUMAN	50 kDa	0	0	0	0.024	0	0.0262	0.048	0	0.0262	0.0895	0	0	0	0	0.0262	0
290	Protease 4 OS=Vibrio cholerae serotype O1 (strain ATCC 39315 / El Tor Inaba N16961) GN=VC_1994 PE=3 SV=1	tr|Q9KQK4|Q9KQK4_VIBCH	67 kDa	0	0	0	0.039	0	0	0	0	0	0	0	0.0812	0	0	0	0
291	Transcriptional regulator, LuxR family OS=Vibrio cholerae serotype O1 (strain ATCC 39315 / El Tor Inaba N16961) GN=VC_1213 PE=4 SV=1	tr|Q9KSP3|Q9KSP3_VIBCH	24 kDa	0	0	0	0	0	0	0	0.117	0	0	0	0	0	0	0.0607	0.234
292	Uncharacterized protein OS=Vibrio cholerae serotype O1 (strain ATCC 39315 / El Tor Inaba N16961) GN=VC_0973 PE=4 SV=1	tr|Q9KTC9|Q9KTC9_VIBCH	30 kDa	0	0	0	0	0	0	0	0	0	0	0	0	0	0.0443	0	0
293	Keratin, type I cytoskeletal 16 OS=Homo sapiens GN=KRT16 PE=1 SV=4	sp|P08779|K1C16_CON-HUMAN	51 kDa	0	0	0	0	0.0634	0.0951	0.019	0	0	0.0867	0	0.0634	0	0	0	0.0444
294	Potassium uptake protein TrkA OS=Vibrio cholerae serotype O1 (strain ATCC 39315 / El Tor Inaba N16961) GN=VC_0043 PE=4 SV=1	tr|Q9KVU6|Q9KVU6_VIBCH	50 kDa	0	0	0	0.0175	0	0	0	0	0	0	0	0.0568	0	0	0	0
295	Oxaloacetate decarboxylase, alpha subunit OS=Vibrio cholerae serotype O1 (strain ATCC 39315 / El Tor Inaba N16961) GN=VC_0550 PE=4 SV=1	tr|Q9KUH1|Q9KUH1_VIBCH	65 kDa	0	0	0	0	0	0	0	0	0	0	0	0	0.0603	0	0	0
296	D-alanyl-D-alanine carboxypeptidase OS=Vibrio cholerae serotype O1 (strain ATCC 39315 / El Tor Inaba N16961) GN=VC_0947 PE=3 SV=1	tr|Q9KTF5|Q9KTF5_VIBCH	43 kDa	0	0	0	0	0.0205	0	0	0	0	0	0	0	0.205	0	0	0
297	HTH-type transcriptional regulator MalT OS=Vibrio cholerae serotype O1 (strain ATCC 39315 / El Tor Inaba N16961) GN=malT PE=3 SV=2	sp|Q9KNF3|MALT_VIBCH	104 kDa	0	0	0	0	0	0	0	0	0	0.0211	0	0	0	0	0	0
298	GGDEF family protein OS=Vibrio cholerae serotype O1 (strain ATCC 39315 / El Tor Inaba N16961) GN=VC_1353 PE=4 SV=1	tr|Q9KSA6|Q9KSA6_VIBCH	109 kDa	0	0	0	0	0	0	0	0	0	0.0215	0	0	0	0	0	0
299	ATP-dependent RNA helicase, DEAD box family OS=Vibrio cholerae serotype O1 (strain ATCC 39315 / El Tor Inaba N16961) GN=VC_A0990 PE=3 SV=1	tr|Q9KKW0|Q9KKW0_VIBCH	46 kDa	0	0	0	0	0	0	0	0	0	0	0	0	0.129	0	0	0
300	Vitamin B12 transporter BtuB OS=Vibrio cholerae serotype O1 (strain ATCC 39315 / El Tor Inaba N16961) GN=btuB PE=3 SV=1	sp|Q9KVI9|BTUB_VIBCH	69 kDa	0	0	0.0213	0	0	0	0	0	0	0	0.0606	0	0	0	0	0
301	Ribose-phosphate pyrophosphokinase OS=Vibrio cholerae serotype O1 (strain ATCC 39315 / El Tor Inaba N16961) GN=prs PE=3 SV=1	sp|Q9KQ22|KPRS_VIBCH	34 kDa	0	0	0	0.0541	0	0	0.134	0.0414	0	0.0382	0	0	0.0541	0	0	0.0924
302	Polyhydroxyalkanoic acid synthase OS=Vibrio cholerae serotype O1 (strain ATCC 39315 / El Tor Inaba N16961) GN=VC_A0688 PE=4 SV=1	tr|Q9KLQ4|Q9KLQ4_VIBCH	68 kDa	0	0	0	0.0152	0.0355	0	0	0	0	0	0	0	0	0	0	0
303	50S ribosomal protein L17 OS=Vibrio cholerae serotype O1 (strain ATCC 39315 / El Tor Inaba N16961) GN=rplQ PE=3 SV=1	sp|Q9KP09|RL17_VIBCH	14 kDa	0	0	0	0	0	0	0	0	0	0	0	0	0.0781	0	0	0.141
304	Accessory colonization factor AcfB OS=Vibrio cholerae serotype O1 (strain ATCC 39315 / El Tor Inaba N16961) GN=VC_0840 PE=4 SV=1	tr|Q9KTQ7|Q9KTQ7_VIBCH	69 kDa	0	0	0	0	0	0	0	0	0	0	0	0	0.016	0.0319	0	0.016
305	50S ribosomal protein L14 OS=Vibrio cholerae serotype O1 (strain ATCC 39315 / El Tor Inaba N16961) GN=rplN PE=3 SV=1	sp|Q9KNZ4|RL14_VIBCH	14 kDa	0	0	0	0	0	0	0	0	0	0	0	0	0	0	0	0.138
306	Amidophosphoribosyltransferase OS=Vibrio cholerae serotype O1 (strain ATCC 39315 / El Tor Inaba N16961) GN=purF PE=3 SV=1	tr|Q9KT99|Q9KT99_VIBCH	56 kDa	0	0	0	0	0	0	0	0	0	0	0	0.0496	0.0714	0	0	0
307	Keratin, type I cytoskeletal 17 OS=Homo sapiens GN=KRT17 PE=1 SV=2	sp|Q04695|K1C17_CON-HUMAN	48 kDa	0.0556	0.0509	0	0.0509	0	0.0509	0	0	0	0	0	0.0509	0.0509	0.0301	0.0509	0.0301
308	Cell division protein FtsA OS=Vibrio cholerae serotype O1 (strain ATCC 39315 / El Tor Inaba N16961) GN=ftsA PE=3 SV=1	tr|Q9KPH0|Q9KPH0_VIBCH	46 kDa	0	0	0	0	0	0	0	0	0	0	0	0	0.15	0	0	0
309	Uncharacterized protein OS=Vibrio cholerae serotype O1 (strain ATCC 39315 / El Tor Inaba N16961) GN=VC_0899 PE=1 SV=1	tr|Q9KTK3|Q9KTK3_VIBCH	51 kDa	0	0	0	0	0	0	0	0	0	0	0	0	0.0241	0	0	0
310	Uncharacterized protein OS=Vibrio cholerae serotype O1 (strain ATCC 39315 / El Tor Inaba N16961) GN=VC_2212 PE=4 SV=1	tr|H9L4T3|H9L4T3_VIBCH	27 kDa	0	0	0	0	0	0	0	0.0345	0	0	0	0	0	0	0.0431	0.159
311	Histidine protein kinase PhoR OS=Vibrio cholerae serotype O1 (strain ATCC 39315 / El Tor Inaba N16961) GN=VC_0720 PE=4 SV=1	tr|Q9KU10|Q9KU10_VIBCH	50 kDa	0	0	0	0.03	0	0	0	0	0	0	0	0	0.0624	0	0	0
312	GGDEF family protein OS=Vibrio cholerae serotype O1 (strain ATCC 39315 / El Tor Inaba N16961) GN=VC_0900 PE=4 SV=1	tr|Q9KTK2|Q9KTK2_VIBCH	60 kDa	0	0	0	0	0	0	0	0	0	0	0	0	0.0592	0	0	0
313	Acetate kinase 1 OS=Vibrio cholerae serotype O1 (strain ATCC 39315 / El Tor Inaba N16961) GN=ackA1 PE=3 SV=1	sp|Q9KT07|ACKA1_VIBCH	43 kDa	0	0	0	0	0.0854	0	0	0	0	0	0	0	0.171	0	0	0
314	Uncharacterized protein OS=Vibrio cholerae serotype O1 (strain ATCC 39315 / El Tor Inaba N16961) GN=VC_1896 PE=4 SV=1	tr|Q9KQV2|Q9KQV2_VIBCH	52 kDa	0	0	0	0.0614	0	0	0	0	0	0	0	0.108	0.0614	0	0	0
315	tRNA uridine 5-carboxymethylaminomethyl modification enzyme MnmG OS=Vibrio cholerae serotype O1 (strain ATCC 39315 / El Tor Inaba N16961) GN=mnmG PE=3 SV=1	sp|Q9KNG4|MNMG_VIBCH	70 kDa	0	0.0143	0	0	0	0	0	0	0	0	0	0	0	0	0	0
316	Antioxidant, AhpC/Tsa family OS=Vibrio cholerae serotype O1 (strain ATCC 39315 / El Tor Inaba N16961) GN=VC_0731 PE=4 SV=1	tr|Q9KTZ9|Q9KTZ9_VIBCH	23 kDa	0	0	0	0	0	0	0	0	0	0	0	0	0	0	0.0628	0.101
317	ATP-dependent DNA helicase Rep OS=Vibrio cholerae serotype O1 (strain ATCC 39315 / El Tor Inaba N16961) GN=rep PE=3 SV=1	tr|Q9KVH9|Q9KVH9_VIBCH	77 kDa	0	0	0	0	0	0	0	0	0	0.0149	0	0	0	0	0	0
318	Flagellar biosynthetic protein FlhF, putative OS=Vibrio cholerae serotype O1 (strain ATCC 39315 / El Tor Inaba N16961) GN=VC_2068 PE=4 SV=1	tr|Q9KQD2|Q9KQD2_VIBCH	55 kDa	0	0	0	0	0	0	0	0	0	0	0	0.0283	0.0242	0	0	0
319	Translation initiation factor IF-3 OS=Vibrio cholerae serotype O1 (strain ATCC 39315 / El Tor Inaba N16961) GN=infC PE=3 SV=1	sp|O68844|IF3_VIBCH	21 kDa	0	0	0	0	0	0	0	0	0	0	0	0	0	0	0.219	0
320	Cytochrome c-type protein TorC OS=Vibrio cholerae serotype O1 (strain ATCC 39315 / El Tor Inaba N16961) GN=VC_1693 PE=4 SV=1	tr|Q9KRE9|Q9KRE9_VIBCH	44 kDa	0	0	0	0	0.0381	0	0	0	0	0	0	0	0.0381	0	0	0
321	Ornithine decarboxylase, inducible OS=Vibrio cholerae serotype O1 (strain ATCC 39315 / El Tor Inaba N16961) GN=VC_A1063 PE=4 SV=1	tr|Q9KKN9|Q9KKN9_VIBCH	81 kDa	0	0.0125	0	0	0	0	0	0	0	0.025	0	0	0	0	0	0
322	Alpha-1,4 glucan phosphorylase OS=Vibrio cholerae serotype O1 (strain ATCC 39315 / El Tor Inaba N16961) GN=VC_A0013 PE=3 SV=1	tr|Q9KNF1|Q9KNF1_VIBCH	93 kDa	0	0.0147	0	0	0	0	0	0	0	0.0257	0	0	0	0	0	0
323	Uncharacterized protein OS=Vibrio cholerae serotype O1 (strain ATCC 39315 / El Tor Inaba N16961) GN=VC_A0924 PE=4 SV=1	tr|Q9KL25|Q9KL25_VIBCH	74 kDa	0	0	0	0	0	0	0	0	0	0	0.0121	0	0	0	0	0
324	LPS-assembly protein LptD OS=Vibrio cholerae serotype O1 (strain ATCC 39315 / El Tor Inaba N16961) GN=lptD PE=3 SV=2	sp|Q9KUR9|LPTD_VIBCH	89 kDa	0	0	0	0	0	0	0	0	0	0.0524	0	0	0	0	0	0.0281
325	3-oxoacyl-[acyl-carrier-protein] synthase 2 OS=Vibrio cholerae serotype O1 (strain ATCC 39315 / El Tor Inaba N16961) GN=fabF PE=1 SV=3	sp|Q9KQH9|FABF_VIBCH	43 kDa	0	0	0	0	0	0	0	0	0	0	0	0	0.109	0	0	0
326	Integrase, phage family OS=Vibrio cholerae serotype O1 (strain ATCC 39315 / El Tor Inaba N16961) GN=VC_1758 PE=4 SV=1	tr|Q9KR84|Q9KR84_VIBCH	47 kDa	0	0	0	0	0	0	0	0	0	0	0	0	0.0243	0	0	0
327	PTS system, trehalose-specific IIBC component OS=Vibrio cholerae serotype O1 (strain ATCC 39315 / El Tor Inaba N16961) GN=VC_0910 PE=4 SV=1	tr|Q9KTJ2|Q9KTJ2_VIBCH	51 kDa	0	0	0	0	0	0	0	0	0	0	0	0	0.0397	0	0	0
328	ATP-dependent RNA helicase RhlB OS=Vibrio cholerae serotype O1 (strain ATCC 39315 / El Tor Inaba N16961) GN=rhlB PE=3 SV=1	sp|Q9KV52|RHLB_VIBCH	49 kDa	0	0	0	0.0845	0	0	0	0	0	0	0	0.121	0.0845	0	0	0
329	Outer membrane protein assembly factor BamA OS=Vibrio cholerae serotype O1 (strain ATCC 39315 / El Tor Inaba N16961) GN=bamA PE=3 SV=1	tr|Q9KPW0|Q9KPW0_VIBCH	90 kDa	0	0	0	0	0	0	0	0	0	0.0399	0	0	0	0	0	0
330	Uncharacterized protein OS=Vibrio cholerae serotype O1 (strain ATCC 39315 / El Tor Inaba N16961) GN=VC_1563 PE=4 SV=1	tr|Q9KRS3|Q9KRS3_VIBCH	37 kDa	0	0	0	0	0.0828	0	0	0	0	0	0	0	0.237	0	0	0
331	Uncharacterized protein OS=Vibrio cholerae serotype O1 (strain ATCC 39315 / El Tor Inaba N16961) GN=VC_A0730 PE=4 SV=1	tr|Q9KLL3|Q9KLL3_VIBCH	69 kDa	0	0	0	0	0	0	0	0	0	0	0.0181	0	0	0	0	0
332	Iron-containing alcohol dehydrogenase OS=Vibrio cholerae serotype O1 (strain ATCC 39315 / El Tor Inaba N16961) GN=VC_1147 PE=4 SV=1	tr|Q9KSV9|Q9KSV9_VIBCH	45 kDa	0	0	0	0	0	0	0	0	0	0	0	0	0.0213	0	0	0
333	Uncharacterized protein OS=Vibrio cholerae serotype O1 (strain ATCC 39315 / El Tor Inaba N16961) GN=VC_1501 PE=4 SV=1	tr|Q9KRY2|Q9KRY2_VIBCH	96 kDa	0	0	0	0	0	0	0	0	0	0.0626	0	0	0	0	0	0
334	Flagellar biosynthetic protein FlhA OS=Vibrio cholerae serotype O1 (strain ATCC 39315 / El Tor Inaba N16961) GN=VC_2069 PE=4 SV=1	tr|Q9KQD1|Q9KQD1_VIBCH	76 kDa	0	0.0129	0	0	0	0	0	0	0	0	0	0	0	0	0	0
335	RNA pyrophosphohydrolase OS=Vibrio cholerae serotype O1 (strain ATCC 39315 / El Tor Inaba N16961) GN=rppH PE=3 SV=2	sp|Q9KU53|RPPH_VIBCH	20 kDa	0	0	0	0	0	0	0	0	0	0	0	0	0	0	0	0.163
336	Maltoporin OS=Vibrio cholerae serotype O1 (strain ATCC 39315 / El Tor Inaba N16961) GN=lamB PE=2 SV=1	sp|Q56652|LAMB_VIBCH	45 kDa	0	0	0	0	0.0947	0	0	0	0	0	0	0	0.233	0	0	0
337	Cation transport ATPase, E1-E2 family OS=Vibrio cholerae serotype O1 (strain ATCC 39315 / El Tor Inaba N16961) GN=VC_1437 PE=3 SV=1	tr|Q9KS24|Q9KS24_VIBCH	86 kDa	0	0.0127	0	0	0	0	0	0	0	0.0266	0	0	0.0127	0	0	0
338	Inorganic pyrophosphatase OS=Vibrio cholerae serotype O1 (strain ATCC 39315 / El Tor Inaba N16961) GN=ppa PE=3 SV=1	sp|Q9KP34|IPYR_VIBCH	20 kDa	0	0	0	0	0	0	0	0	0	0	0	0	0	0	0	0.102
339	Uncharacterized protein OS=Vibrio cholerae serotype O1 (strain ATCC 39315 / El Tor Inaba N16961) GN=VC_1710 PE=4 SV=1	tr|Q9KRD2|Q9KRD2_VIBCH	92 kDa	0	0	0	0	0	0	0	0	0	0.0281	0	0	0.0147	0	0	0
340	DNA mismatch repair protein MutS OS=Vibrio cholerae serotype O1 (strain ATCC 39315 / El Tor Inaba N16961) GN=mutS PE=3 SV=1	sp|Q9KUI6|MUTS_VIBCH	96 kDa	0	0	0	0	0	0	0	0	0	0.0313	0	0	0	0	0	0
341	Mannosyl-transferase OS=Vibrio cholerae serotype O1 (strain ATCC 39315 / El Tor Inaba N16961) GN=VC_0260 PE=4 SV=1	tr|H9L4R0|H9L4R0_VIBCH	69 kDa	0	0	0	0	0	0	0	0	0	0	0	0	0.0193	0	0	0
342	UDP-N-acetyl-D-mannosaminuronic acid dehydrogenase OS=Vibrio cholerae serotype O1 (strain ATCC 39315 / El Tor Inaba N16961) GN=VC_0918 PE=3 SV=1	tr|Q9KTI4|Q9KTI4_VIBCH	45 kDa	0	0	0	0	0.0412	0	0	0	0	0	0	0	0.15	0	0	0
343	Sigma-54 dependent response regulator OS=Vibrio cholerae serotype O1 (strain ATCC 39315 / El Tor Inaba N16961) GN=VC_2135 PE=4 SV=1	tr|Q9KQ67|Q9KQ67_VIBCH	52 kDa	0	0	0	0	0	0	0	0	0	0	0	0.0271	0	0	0	0
344	Glycerol kinase OS=Vibrio cholerae serotype O1 (strain ATCC 39315 / El Tor Inaba N16961) GN=glpK PE=3 SV=1	sp|Q9KLJ9|GLPK_VIBCH	56 kDa	0	0	0	0.137	0	0	0	0	0	0	0	0.0733	0	0	0	0
345	50S ribosomal protein L28 OS=Vibrio cholerae serotype O1 (strain ATCC 39315 / El Tor Inaba N16961) GN=rpmB PE=3 SV=1	sp|Q9KVC8|RL28_VIBCH	9 kDa	0	0	0	0	0	0	0.128	0	0	0.128	0	0	0.128	0	0	0.128
346	Cardiolipin synthase A OS=Vibrio cholerae serotype O1 (strain ATCC 39315 / El Tor Inaba N16961) GN=clsA PE=3 SV=1	tr|Q9KRH2|Q9KRH2_VIBCH	55 kDa	0	0	0	0.0207	0.0207	0	0	0	0	0	0	0.0207	0.0372	0	0	0
347	MSHA biogenesis protein MshL OS=Vibrio cholerae serotype O1 (strain ATCC 39315 / El Tor Inaba N16961) GN=VC_0402 PE=4 SV=1	tr|Q9KUV9|Q9KUV9_VIBCH	60 kDa	0	0	0	0	0	0	0	0	0	0	0.0161	0	0.0161	0	0	0
348	23S rRNA (uracil(1939)-C(5))-methyltransferase RlmD OS=Vibrio cholerae serotype O1 (strain ATCC 39315 / El Tor Inaba N16961) GN=rlmD PE=3 SV=1	sp|Q9KPC1|RLMD_VIBCH	49 kDa	0	0	0	0.0614	0	0	0	0	0	0	0	0.0364	0.105	0	0	0
349	Aspartokinase II/homoserine dehydrogenase, methionine-sensitive OS=Vibrio cholerae serotype O1 (strain ATCC 39315 / El Tor Inaba N16961) GN=VC_2684 PE=4 SV=1	tr|Q9KNP7|Q9KNP7_VIBCH	88 kDa	0	0.0149	0	0	0	0	0	0	0	0.0286	0	0	0	0	0	0
350	Elongation factor Ts OS=Vibrio cholerae serotype O1 (strain ATCC 39315 / El Tor Inaba N16961) GN=tsf PE=3 SV=1	sp|Q9KPV3|EFTS_VIBCH	30 kDa	0	0	0	0	0	0	0	0	0	0	0	0	0	0	0	0.0286
351	UDP-N-acetylmuramoyl-tripeptide--D-alanyl-D-alanine ligase OS=Vibrio cholerae serotype O1 (strain ATCC 39315 / El Tor Inaba N16961) GN=murF PE=3 SV=1	tr|Q9KPG3|Q9KPG3_VIBCH	48 kDa	0	0	0	0	0	0	0	0	0	0	0	0	0.0552	0	0	0
352	GTPase Obg/CgtA OS=Vibrio cholerae serotype O1 (strain ATCC 39315 / El Tor Inaba N16961) GN=cgtA PE=1 SV=2	sp|Q9KUS8|OBG_VIBCH	43 kDa	0	0	0	0	0.0256	0	0	0	0	0	0	0	0.0462	0	0	0
353	Inosine-guanosine kinase OS=Vibrio cholerae serotype O1 (strain ATCC 39315 / El Tor Inaba N16961) GN=VC_A0801 PE=4 SV=1	tr|Q9KLE5|Q9KLE5_VIBCH	49 kDa	0	0	0	0	0	0	0	0	0	0	0	0	0.0507	0	0	0
354	Uncharacterized protein OS=Vibrio cholerae serotype O1 (strain ATCC 39315 / El Tor Inaba N16961) GN=VC_1964 PE=4 SV=1	tr|Q9KQN4|Q9KQN4_VIBCH	32 kDa	0	0	0	0	0	0.0378	0	0	0	0	0	0	0	0.0378	0	0
355	Uncharacterized protein OS=Vibrio cholerae serotype O1 (strain ATCC 39315 / El Tor Inaba N16961) GN=VC_1339 PE=4 SV=1	tr|Q9KSB9|Q9KSB9_VIBCH	42 kDa	0	0	0	0	0	0	0	0	0	0	0	0	0.142	0	0	0
356	PTS system, fructose-specific IIBC component OS=Vibrio cholerae serotype O1 (strain ATCC 39315 / El Tor Inaba N16961) GN=VC_A0516 PE=4 SV=1	tr|Q9KM72|Q9KM72_VIBCH	60 kDa	0	0	0	0	0	0	0	0	0	0	0	0	0.081	0	0	0
357	Dual-specificity RNA methyltransferase RlmN OS=Vibrio cholerae serotype O1 (strain ATCC 39315 / El Tor Inaba N16961) GN=rlmN PE=3 SV=1	sp|Q9KTX3|RLMN_VIBCH	42 kDa	0	0	0	0	0	0	0	0	0	0	0	0	0.0268	0	0	0
358	GDP-mannose 4,6-dehydratase OS=Vibrio cholerae serotype O1 (strain ATCC 39315 / El Tor Inaba N16961) GN=gmd PE=3 SV=1	sp|Q06952|GM4D_VIBCH	42 kDa	0	0	0	0	0	0.0295	0	0	0	0.0295	0	0	0.0402	0	0.0295	0.0295
359	50S ribosomal protein L23 OS=Vibrio cholerae serotype O1 (strain ATCC 39315 / El Tor Inaba N16961) GN=rplW PE=3 SV=1	sp|Q9KNY6|RL23_VIBCH	11 kDa	0	0	0	0	0	0	0	0	0	0	0	0	0	0	0	0.08
360	Uncharacterized protein OS=Vibrio cholerae serotype O1 (strain ATCC 39315 / El Tor Inaba N16961) GN=VC_0811 PE=4 SV=1	tr|Q9KTS7|Q9KTS7_VIBCH	27 kDa	0	0	0	0	0	0	0	0.0342	0	0	0	0	0.0342	0	0.0342	0.0342
361	Cellobiose/cellodextrin-phosphorylase, putative OS=Vibrio cholerae serotype O1 (strain ATCC 39315 / El Tor Inaba N16961) GN=VC_0612 PE=4 SV=1	tr|Q9KUB1|Q9KUB1_VIBCH	90 kDa	0	0.015	0	0	0	0	0	0	0	0	0	0	0	0	0	0
362	PhoH family protein OS=Vibrio cholerae serotype O1 (strain ATCC 39315 / El Tor Inaba N16961) GN=VC_0961 PE=4 SV=1	tr|Q9KTE1|Q9KTE1_VIBCH	42 kDa	0	0	0	0	0	0	0	0	0	0	0	0	0.0272	0	0	0.0272
363	tRNA-specific 2-thiouridylase MnmA OS=Vibrio cholerae serotype O1 (strain ATCC 39315 / El Tor Inaba N16961) GN=mnmA PE=3 SV=1	sp|Q9KSX8|MNMA_VIBCH	42 kDa	0	0	0	0	0.0511	0	0	0	0	0	0	0	0.18	0	0	0
364	Multidrug resistance protein VceA OS=Vibrio cholerae serotype O1 (strain ATCC 39315 / El Tor Inaba N16961) GN=VC_1410 PE=4 SV=1	tr|Q9KS50|Q9KS50_VIBCH	44 kDa	0	0	0	0	0.032	0	0	0	0	0	0	0	0.16	0	0	0
365	Trehalose-6-phosphate hydrolase OS=Vibrio cholerae serotype O1 (strain ATCC 39315 / El Tor Inaba N16961) GN=VC_0911 PE=4 SV=1	tr|Q9KTJ1|Q9KTJ1_VIBCH	65 kDa	0	0	0	0	0	0	0	0	0	0	0	0	0.0534	0	0	0
366	N-acetylglucosamine repressor OS=Vibrio cholerae serotype O1 (strain ATCC 39315 / El Tor Inaba N16961) GN=VC_0993 PE=4 SV=1	tr|Q9KTB0|Q9KTB0_VIBCH	44 kDa	0	0	0	0	0	0	0	0	0	0	0	0	0.119	0	0	0
367	Phosphoenolpyruvate-protein phosphotransferase OS=Vibrio cholerae serotype O1 (strain ATCC 39315 / El Tor Inaba N16961) GN=VC_0672 PE=4 SV=1	tr|Q9KU52|Q9KU52_VIBCH	84 kDa	0	0	0	0	0	0	0	0	0	0.016	0	0	0	0	0	0
368	ATP-dependent Clp protease ATP-binding subunit ClpX OS=Vibrio cholerae serotype O1 (strain ATCC 39315 / El Tor Inaba N16961) GN=clpX PE=3 SV=1	sp|Q9KQS7|CLPX_VIBCH	46 kDa	0	0	0	0	0	0	0	0	0	0	0	0	0.0822	0	0	0
369	Phosphoglucosamine mutase OS=Vibrio cholerae serotype O1 (strain ATCC 39315 / El Tor Inaba N16961) GN=glmM PE=3 SV=1	sp|Q9KU84|GLMM_VIBCH	48 kDa	0	0	0	0	0	0	0	0	0	0	0	0	0.0874	0	0	0
370	RecBCD enzyme subunit RecD OS=Vibrio cholerae serotype O1 (strain ATCC 39315 / El Tor Inaba N16961) GN=recD PE=3 SV=1	tr|Q9KPP7|Q9KPP7_VIBCH	78 kDa	0	0	0	0	0	0	0	0	0	0.0127	0	0	0	0	0	0
371	Gamma-glutamyl phosphate reductase OS=Vibrio cholerae serotype O1 (strain ATCC 39315 / El Tor Inaba N16961) GN=proA PE=3 SV=2	sp|Q9KPT9|PROA_VIBCH	45 kDa	0	0	0	0	0	0	0	0	0	0	0	0	0.0216	0	0	0
372	D-3-phosphoglycerate dehydrogenase OS=Vibrio cholerae serotype O1 (strain ATCC 39315 / El Tor Inaba N16961) GN=VC_2481 PE=3 SV=1	tr|Q9KP92|Q9KP92_VIBCH	44 kDa	0	0	0	0	0	0	0	0	0	0	0	0	0.108	0	0	0
373	3-octaprenyl-4-hydroxybenzoate carboxy-lyase OS=Vibrio cholerae serotype O1 (strain ATCC 39315 / El Tor Inaba N16961) GN=ubiD PE=3 SV=1	sp|Q9KV48|UBID_VIBCH	69 kDa	0	0	0	0	0	0	0	0	0	0	0.0131	0	0	0	0	0
374	PTS system, N-acetylglucosamine-specific IIABC component OS=Vibrio cholerae serotype O1 (strain ATCC 39315 / El Tor Inaba N16961) GN=VC_0995 PE=4 SV=1	tr|Q9KTA8|Q9KTA8_VIBCH	55 kDa	0	0	0	0	0	0	0	0	0	0	0	0	0.0574	0	0	0
375	Protein FlaG OS=Vibrio cholerae serotype O1 (strain ATCC 39315 / El Tor Inaba N16961) GN=flaG PE=4 SV=1	sp|P0C6D4|FLAG_VIBCH	17 kDa	0	0	0	0	0	0	0	0.196	0	0	0	0	0	0	0	0
376	DNA polymerase III subunit beta OS=Vibrio cholerae serotype O1 (strain ATCC 39315 / El Tor Inaba N16961) GN=dnaN PE=3 SV=1	sp|Q9KVX5|DPO3B_VIBCH	41 kDa	0	0	0	0	0	0	0	0	0	0	0	0	0.115	0	0	0
377	SsrA-binding protein OS=Vibrio cholerae serotype O1 (strain ATCC 39315 / El Tor Inaba N16961) GN=smpB PE=3 SV=3	sp|P52116|SSRP_VIBCH	19 kDa	0	0	0	0	0	0.0621	0.0621	0.0621	0	0.0621	0	0	0	0	0.0621	0.18
378	Flagellum-specific ATP synthase FliI OS=Vibrio cholerae serotype O1 (strain ATCC 39315 / El Tor Inaba N16961) GN=VC_2130 PE=4 SV=1	tr|Q9KQ71|Q9KQ71_VIBCH	47 kDa	0	0	0	0	0	0	0	0	0	0	0	0	0.0342	0	0	0
379	Autonomous glycyl radical cofactor OS=Vibrio cholerae serotype O1 (strain ATCC 39315 / El Tor Inaba N16961) GN=grcA PE=3 SV=1	sp|Q9KPK6|GRCA_VIBCH	14 kDa	0	0	0	0	0	0	0	0	0	0.144	0	0	0.072	0	0	0
380	Ubiquinol-cytochrome c reductase iron-sulfur subunit OS=Vibrio cholerae serotype O1 (strain ATCC 39315 / El Tor Inaba N16961) GN=VC_0573 PE=4 SV=1	tr|Q9KUE8|Q9KUE8_VIBCH	21 kDa	0	0	0	0	0	0	0	0	0	0	0	0	0	0	0.0457	0.0457
381	Transketolase 2 OS=Vibrio cholerae serotype O1 (strain ATCC 39315 / El Tor Inaba N16961) GN=tkt2 PE=3 SV=2	sp|Q9KLW7|TKT2_VIBCH	72 kDa	0	0.0151	0	0	0	0	0	0	0	0	0	0	0	0	0	0
382	Histidine--tRNA ligase OS=Vibrio cholerae serotype O1 (strain ATCC 39315 / El Tor Inaba N16961) GN=hisS PE=3 SV=1	sp|Q9KTX0|SYH_VIBCH	47 kDa	0	0	0	0	0	0	0	0	0	0	0	0	0.0403	0	0	0
383	Uncharacterized protein OS=Vibrio cholerae serotype O1 (strain ATCC 39315 / El Tor Inaba N16961) GN=VC_2440 PE=4 SV=1	tr|Q9KPD2|Q9KPD2_VIBCH	59 kDa	0	0	0	0	0	0	0	0	0	0	0	0.0238	0	0	0	0
384	Long-chain-fatty-acid--CoA ligase, putative OS=Vibrio cholerae serotype O1 (strain ATCC 39315 / El Tor Inaba N16961) GN=VC_2484 PE=4 SV=1	tr|Q9KP89|Q9KP89_VIBCH	68 kDa	0	0	0	0	0	0	0	0	0	0	0.0183	0	0.0349	0	0	0
385	Uncharacterized protein OS=Vibrio cholerae serotype O1 (strain ATCC 39315 / El Tor Inaba N16961) GN=VC_1770 PE=4 SV=1	tr|Q9KR73|Q9KR73_VIBCH	79 kDa	0	0	0	0	0	0	0	0	0	0.0116	0	0	0	0	0	0
386	DnaK-related protein OS=Vibrio cholerae serotype O1 (strain ATCC 39315 / El Tor Inaba N16961) GN=VC_1373 PE=3 SV=1	tr|Q9KS86|Q9KS86_VIBCH	106 kDa	0	0	0	0	0	0	0	0	0	0.0137	0	0	0	0	0	0
387	Uncharacterized protein OS=Vibrio cholerae serotype O1 (strain ATCC 39315 / El Tor Inaba N16961) GN=VC_A0735 PE=4 SV=1	tr|Q9KLK8|Q9KLK8_VIBCH	27 kDa	0	0	0	0	0	0	0	0	0	0	0	0	0	0	0	0.0508
388	DNA ligase OS=Vibrio cholerae serotype O1 (strain ATCC 39315 / El Tor Inaba N16961) GN=ligA PE=3 SV=1	sp|Q9KTD1|DNLJ_VIBCH	73 kDa	0	0	0	0	0	0	0	0	0	0.0269	0	0	0	0	0	0
389	Flagellar protein FliL, putative OS=Vibrio cholerae serotype O1 (strain ATCC 39315 / El Tor Inaba N16961) GN=VC_2127 PE=4 SV=1	tr|Q9KQ74|Q9KQ74_VIBCH	18 kDa	0	0	0	0	0	0	0	0.0659	0	0	0	0	0	0	0	0.228
390	Carboxynorspermidine synthase OS=Vibrio cholerae serotype O1 (strain ATCC 39315 / El Tor Inaba N16961) GN=VC_1624 PE=1 SV=1	sp|Q9KRL3|CANSD_VIBCH	46 kDa	0	0	0	0	0	0	0	0	0	0	0	0	0.087	0	0	0
391	Type II secretion system protein L OS=Vibrio cholerae serotype O1 (strain ATCC 39315 / El Tor Inaba N16961) GN=epsL PE=1 SV=2	sp|P45782|GSPL_VIBCH	46 kDa	0	0	0	0	0	0	0	0	0	0	0	0	0.143	0	0	0
392	Porin, putative OS=Vibrio cholerae serotype O1 (strain ATCC 39315 / El Tor Inaba N16961) GN=VC_1854 PE=4 SV=1	tr|Q9KQZ3|Q9KQZ3_VIBCH	40 kDa	0	0	0	0	0	0	0	0	0.038	0.038	0	0	0	0	0	0
393	Serine hydroxymethyltransferase 1 OS=Vibrio cholerae serotype O1 (strain ATCC 39315 / El Tor Inaba N16961) GN=glyA1 PE=3 SV=2	sp|Q9KTG1|GLYA1_VIBCH	45 kDa	0	0	0	0	0.0361	0	0	0	0	0	0	0	0.0361	0	0	0
394	PTS system, fructose-specific IIBC component OS=Vibrio cholerae serotype O1 (strain ATCC 39315 / El Tor Inaba N16961) GN=VC_1821 PE=4 SV=1	tr|Q9KR26|Q9KR26_VIBCH	48 kDa	0	0	0	0	0	0	0	0	0	0.0214	0	0	0.0214	0	0	0
395	6-phospho-beta-glucosidase OS=Vibrio cholerae serotype O1 (strain ATCC 39315 / El Tor Inaba N16961) GN=VC_1284 PE=3 SV=1	tr|Q9KSH2|Q9KSH2_VIBCH	49 kDa	0	0	0	0	0	0	0	0	0	0	0	0	0.0545	0	0	0
396	Ribosomal RNA small subunit methyltransferase B OS=Vibrio cholerae serotype O1 (strain ATCC 39315 / El Tor Inaba N16961) GN=rsmB PE=3 SV=1	sp|Q9KVU5|RSMB_VIBCH	48 kDa	0	0	0	0	0	0	0	0	0	0	0	0	0.0876	0	0	0
397	ParA family protein OS=Vibrio cholerae serotype O1 (strain ATCC 39315 / El Tor Inaba N16961) GN=VC_2773 PE=4 SV=1	tr|Q9KNG6|Q9KNG6_VIBCH	28 kDa	0	0	0	0	0	0.0389	0	0	0	0	0	0	0	0.0389	0	0
398	Uncharacterized protein OS=Vibrio cholerae serotype O1 (strain ATCC 39315 / El Tor Inaba N16961) GN=VC_2232 PE=4 SV=1	tr|Q9KPY0|Q9KPY0_VIBCH	48 kDa	0	0	0	0	0.0215	0	0	0	0	0	0	0	0.0764	0	0	0
399	Methyl-accepting chemotaxis protein OS=Vibrio cholerae serotype O1 (strain ATCC 39315 / El Tor Inaba N16961) GN=VC_1868 PE=4 SV=1	tr|Q9KQX9|Q9KQX9_VIBCH	68 kDa	0	0	0.0224	0	0	0	0	0	0	0	0	0	0	0	0	0
400	Site-determining protein OS=Vibrio cholerae serotype O1 (strain ATCC 39315 / El Tor Inaba N16961) GN=VC_1960 PE=3 SV=1	tr|Q9KQN8|Q9KQN8_VIBCH	30 kDa	0	0	0	0	0	0	0	0	0	0	0	0	0	0	0	0.167
401	Phosphoglycerate kinase OS=Vibrio cholerae serotype O1 (strain ATCC 39315 / El Tor Inaba N16961) GN=pgk PE=3 SV=1	sp|P0C6Q3|PGK_VIBCH	41 kDa	0	0	0	0	0	0	0	0	0	0	0	0	0.0233	0	0	0
402	Transcriptional regulator, DeoR family OS=Vibrio cholerae serotype O1 (strain ATCC 39315 / El Tor Inaba N16961) GN=VC_A0940 PE=4 SV=1	tr|Q9KL10|Q9KL10_VIBCH	28 kDa	0	0	0	0	0	0.0395	0	0	0	0	0	0	0	0.0356	0	0
403	Sodium-type flagellar protein MotX OS=Vibrio cholerae serotype O1 (strain ATCC 39315 / El Tor Inaba N16961) GN=VC_2601 PE=4 SV=1	tr|Q9KNX9|Q9KNX9_VIBCH	24 kDa	0	0	0	0	0	0	0.0616	0.0521	0	0	0	0	0	0	0	0
404	Sodium-type flagellar protein MotY OS=Vibrio cholerae serotype O1 (strain ATCC 39315 / El Tor Inaba N16961) GN=VC_1008 PE=4 SV=1	tr|Q9KT95|Q9KT95_VIBCH	34 kDa	0	0	0	0	0	0.177	0	0	0	0	0	0	0	0	0	0
405	Argininosuccinate synthase OS=Vibrio cholerae serotype O1 (strain ATCC 39315 / El Tor Inaba N16961) GN=argG PE=3 SV=1	sp|Q9KNT8|ASSY_VIBCH	44 kDa	0	0	0	0	0	0	0	0	0	0	0	0	0.052	0	0	0
406	Uncharacterized protein OS=Vibrio cholerae serotype O1 (strain ATCC 39315 / El Tor Inaba N16961) GN=VC_1306 PE=4 SV=1	tr|Q9KSF0|Q9KSF0_VIBCH	52 kDa	0	0	0	0.0284	0.0284	0	0	0	0	0	0	0	0.0284	0	0	0
407	ATP-dependent RNA helicase RhlE OS=Vibrio cholerae serotype O1 (strain ATCC 39315 / El Tor Inaba N16961) GN=rhlE PE=3 SV=1	tr|Q9KMW4|Q9KMW4_VIBCH	49 kDa	0	0	0	0.0266	0	0	0	0	0	0	0	0	0	0	0	0
408	Outer membrane protein OmpA OS=Vibrio cholerae serotype O1 (strain ATCC 39315 / El Tor Inaba N16961) GN=VC_2213 PE=3 SV=1	tr|H9L4R9|H9L4R9_VIBCH	34 kDa	0	0	0	0	0	0	0	0	0	0	0	0	0	0	0.0312	0.0654
409	Aminopeptidase P OS=Vibrio cholerae serotype O1 (strain ATCC 39315 / El Tor Inaba N16961) GN=VC_0067 PE=4 SV=1	tr|Q9KVS2|Q9KVS2_VIBCH	67 kDa	0	0	0.0134	0	0	0	0	0	0	0	0.0285	0.0134	0	0	0	0
410	Uncharacterized protein OS=Vibrio cholerae serotype O1 (strain ATCC 39315 / El Tor Inaba N16961) GN=VC_0355 PE=4 SV=1	tr|Q9KV03|Q9KV03_VIBCH	27 kDa	0	0	0	0	0	0.0375	0	0	0	0	0	0	0	0.0375	0	0
411	ParA family protein OS=Vibrio cholerae serotype O1 (strain ATCC 39315 / El Tor Inaba N16961) GN=VC_A1115 PE=4 SV=1	tr|Q9KKJ2|Q9KKJ2_VIBCH	46 kDa	0	0	0	0	0.027	0	0	0	0	0	0	0	0.0713	0	0	0
412	Beta-lactamase TEM OS=Escherichia coli GN=bla PE=1 SV=1	sp|P62593|BLAT_CON-ECOLX	32 kDa	0	0	0	0	0	0	0	0	0	0	0	0	0	0.0664	0	0
413	Glutamate-1-semialdehyde 2,1-aminomutase OS=Vibrio cholerae serotype O1 (strain ATCC 39315 / El Tor Inaba N16961) GN=hemL PE=3 SV=1	sp|Q9KU97|GSA_VIBCH	46 kDa	0	0	0	0	0	0	0	0	0	0	0	0	0.0324	0	0	0
414	Uncharacterized protein OS=Vibrio cholerae serotype O1 (strain ATCC 39315 / El Tor Inaba N16961) GN=VC_A0396 PE=4 SV=1	tr|Q9KMG2|Q9KMG2_VIBCH	30 kDa	0	0	0	0	0	0	0	0	0	0	0	0	0	0.0761	0	0
415	ATP-dependent helicase HrpB OS=Vibrio cholerae serotype O1 (strain ATCC 39315 / El Tor Inaba N16961) GN=VC_0601 PE=4 SV=1	tr|Q9KUC1|Q9KUC1_VIBCH	91 kDa	0	0	0	0	0	0	0	0	0	0.011	0	0	0	0	0	0
416	Uncharacterized protein OS=Vibrio cholerae serotype O1 (strain ATCC 39315 / El Tor Inaba N16961) GN=VC_A0405 PE=4 SV=1	tr|Q9KMF5|Q9KMF5_VIBCH	23 kDa	0	0	0	0	0	0	0	0	0	0	0	0	0	0	0	0.0437
417	GTP cyclohydrolase-2 OS=Vibrio cholerae serotype O1 (strain ATCC 39315 / El Tor Inaba N16961) GN=ribA PE=3 SV=2	sp|Q9KSJ3|RIBA_VIBCH	22 kDa	0	0	0	0	0	0	0.101	0	0	0	0	0	0	0	0.126	0
418	GGDEF family protein OS=Vibrio cholerae serotype O1 (strain ATCC 39315 / El Tor Inaba N16961) GN=VC_A0557 PE=4 SV=1	tr|Q9KM32|Q9KM32_VIBCH	53 kDa	0	0	0	0	0.0235	0	0	0	0	0	0	0	0.111	0	0	0
419	UPF0312 protein VC_A0539 OS=Vibrio cholerae serotype O1 (strain ATCC 39315 / El Tor Inaba N16961) GN=VC_A0539 PE=3 SV=1	sp|Q9KM50|Y3339_VIBCH	20 kDa	0	0	0	0	0	0	0	0	0	0	0	0	0	0	0	0.0476
420	Glutamyl-tRNA reductase OS=Vibrio cholerae serotype O1 (strain ATCC 39315 / El Tor Inaba N16961) GN=hemA PE=3 SV=1	sp|Q9KQ24|HEM1_VIBCH	46 kDa	0	0	0	0	0	0	0	0	0	0	0	0	0.0525	0	0	0
421	Hemolysin, putative OS=Vibrio cholerae serotype O1 (strain ATCC 39315 / El Tor Inaba N16961) GN=VC_0558 PE=4 SV=1	tr|Q9KUG3|Q9KUG3_VIBCH	47 kDa	0	0	0	0	0	0	0	0	0	0	0	0	0.0822	0	0	0
422	Hemolysin-related protein OS=Vibrio cholerae serotype O1 (strain ATCC 39315 / El Tor Inaba N16961) GN=VC_1888 PE=4 SV=1	tr|Q9KQW0|Q9KQW0_VIBCH	75 kDa	0	0.0232	0	0	0	0	0	0	0	0	0	0	0	0	0	0
423	3-hydroxyacyl-[acyl-carrier-protein] dehydratase FabZ OS=Vibrio cholerae serotype O1 (strain ATCC 39315 / El Tor Inaba N16961) GN=fabZ PE=3 SV=1	sp|Q9KPW3|FABZ_VIBCH	17 kDa	0.0784	0	0	0	0	0	0	0	0.0784	0.131	0	0	0	0	0	0
424	Major outer membrane lipoprotein OS=Vibrio cholerae serotype O1 (strain ATCC 39315 / El Tor Inaba N16961) GN=VC_A0059 PE=4 SV=1	tr|Q9KNA6|Q9KNA6_VIBCH	13 kDa	0	0	0	0	0	0	0	0.0756	0	0	0	0	0	0	0.143	0.143
425	Bifunctional protein GlmU OS=Vibrio cholerae serotype O1 (strain ATCC 39315 / El Tor Inaba N16961) GN=glmU PE=3 SV=1	sp|Q9KNH7|GLMU_VIBCH	49 kDa	0	0	0	0.0817	0	0	0	0	0	0	0	0.0508	0.0243	0	0	0
426	Tryptophanase OS=Vibrio cholerae serotype O1 (strain ATCC 39315 / El Tor Inaba N16961) GN=tnaA PE=3 SV=1	sp|Q9KN05|TNAA_VIBCH	53 kDa	0	0	0	0.0233	0	0	0	0	0	0	0	0.0233	0.0445	0	0	0
427	N-acetylmuramoyl-L-alanine amidase OS=Vibrio cholerae serotype O1 (strain ATCC 39315 / El Tor Inaba N16961) GN=VC_0344 PE=4 SV=1	tr|Q9KV14|Q9KV14_VIBCH	64 kDa	0	0	0.0155	0	0	0	0	0	0	0	0.0155	0	0	0	0	0
428	Enoyl-[acyl-carrier-protein] reductase [NADH] 2 OS=Vibrio cholerae serotype O1 (strain ATCC 39315 / El Tor Inaba N16961) GN=fabV2 PE=3 SV=1	sp|Q9KLG0|FABV2_VIBCH	45 kDa	0	0	0	0	0	0	0	0	0	0	0	0	0.0348	0	0	0
429	Lipopolysaccharide/O-antigen transport protein OS=Vibrio cholerae serotype O1 (strain ATCC 39315 / El Tor Inaba N16961) GN=VC_0247 PE=4 SV=1	tr|Q9KVA2|Q9KVA2_VIBCH	30 kDa	0	0	0	0	0	0	0	0	0	0	0	0	0	0	0.0812	0.0849
430	Peptidyl-prolyl cis-trans isomerase OS=Vibrio cholerae serotype O1 (strain ATCC 39315 / El Tor Inaba N16961) GN=VC_2299 PE=3 SV=1	tr|Q9KPR7|Q9KPR7_VIBCH	21 kDa	0	0	0	0	0	0	0	0.0515	0	0	0	0	0	0	0	0.119
431	Uncharacterized protein OS=Vibrio cholerae serotype O1 (strain ATCC 39315 / El Tor Inaba N16961) GN=VC_1966 PE=4 SV=1	tr|Q9KQN2|Q9KQN2_VIBCH	69 kDa	0	0	0	0	0.0176	0	0	0	0	0	0	0	0.0751	0	0	0
432	Peptide ABC transporter, periplasmic peptide-binding protein OS=Vibrio cholerae serotype O1 (strain ATCC 39315 / El Tor Inaba N16961) GN=VC_0620 PE=1 SV=1	tr|Q9KUA3|Q9KUA3_VIBCH	63 kDa	0	0	0	0	0	0.0468	0	0	0	0	0	0	0	0	0	0
433	Maltose transport system permease protein MalF OS=Vibrio cholerae serotype O1 (strain ATCC 39315 / El Tor Inaba N16961) GN=malF PE=3 SV=1	sp|Q9KL06|MALF_VIBCH	58 kDa	0	0	0	0	0	0	0	0	0	0	0	0	0.0172	0	0	0
434	Uncharacterized protein OS=Vibrio cholerae serotype O1 (strain ATCC 39315 / El Tor Inaba N16961) GN=VC_0137 PE=4 SV=1	tr|Q9KVK6|Q9KVK6_VIBCH	50 kDa	0	0	0	0	0	0	0	0	0	0	0	0	0.0463	0	0	0
435	Sigma-54 dependent transcriptional regulator OS=Vibrio cholerae serotype O1 (strain ATCC 39315 / El Tor Inaba N16961) GN=VC_0665 PE=4 SV=1	tr|Q9KU59|Q9KU59_VIBCH	50 kDa	0	0	0	0	0	0	0	0	0	0	0	0	0.0225	0	0	0
436	Diaminopimelate decarboxylase OS=Vibrio cholerae serotype O1 (strain ATCC 39315 / El Tor Inaba N16961) GN=lysA PE=1 SV=1	sp|Q9KVL7|DCDA_VIBCH	46 kDa	0	0	0	0	0	0	0	0	0	0	0	0	0.0767	0	0	0
437	Cholera toxin transcriptional activator OS=Vibrio cholerae serotype O1 (strain ATCC 39315 / El Tor Inaba N16961) GN=toxR PE=3 SV=2	sp|P15795|TOXR_VIBCH	33 kDa	0	0	0	0	0	0	0	0	0	0	0	0	0	0.034	0	0
438	Transcriptional regulator, putative OS=Vibrio cholerae serotype O1 (strain ATCC 39315 / El Tor Inaba N16961) GN=VC_A0147 PE=4 SV=1	tr|Q9KN19|Q9KN19_VIBCH	45 kDa	0	0	0	0	0	0	0	0	0	0	0	0	0.0298	0	0	0
439	Rod shape-determining protein MreB OS=Vibrio cholerae serotype O1 (strain ATCC 39315 / El Tor Inaba N16961) GN=VC_0415 PE=4 SV=1	tr|H9L4S9|H9L4S9_VIBCH	37 kDa	0	0	0	0	0	0.0259	0	0	0	0.0259	0	0	0.0432	0.0259	0	0.0259
440	Shikimate kinase OS=Vibrio cholerae serotype O1 (strain ATCC 39315 / El Tor Inaba N16961) GN=aroK PE=3 SV=1	sp|Q9KNV1|AROK_VIBCH	20 kDa	0	0	0	0	0	0	0	0.046	0	0	0	0	0	0	0	0.046
441	Putative pseudouridine methyltransferase OS=Vibrio cholerae serotype O1 (strain ATCC 39315 / El Tor Inaba N16961) GN=VC_A1059 PE=1 SV=2	sp|Q9KKP3|TRMYL_VIBCH	22 kDa	0	0	0	0	0	0	0	0	0	0	0	0	0	0	0.0498	0.0498
442	Keratin, type I cytoskeletal 18 OS=Mus musculus GN=Krt18 PE=1 SV=5	sp|P05784|K1C18_CON-MOUSE	48 kDa	0	0.026	0	0	0.0946	0	0	0	0	0.0851	0	0	0	0	0	0
443	Oxaloacetate decarboxylase, alpha subunit OS=Vibrio cholerae serotype O1 (strain ATCC 39315 / El Tor Inaba N16961) GN=VC_0550 PE=4 SV=1	REV_tr|Q9KUH1|Q9KUH1_VIBCH	65 kDa	0	0.0352	0	0	0	0	0	0	0	0	0	0	0	0	0	0
444	50S ribosomal protein L21 OS=Vibrio cholerae serotype O1 (strain ATCC 39315 / El Tor Inaba N16961) GN=rplU PE=3 SV=1	sp|Q9KUT0|RL21_VIBCH	12 kDa	0	0	0	0	0	0	0	0	0	0	0	0	0	0	0	0.204
445	PmbA protein OS=Vibrio cholerae serotype O1 (strain ATCC 39315 / El Tor Inaba N16961) GN=VC_2535 PE=4 SV=1	tr|Q9KP44|Q9KP44_VIBCH	48 kDa	0	0	0	0	0	0	0	0	0	0	0	0	0.0291	0	0	0
446	NAD(P) transhydrogenase subunit beta OS=Vibrio cholerae serotype O1 (strain ATCC 39315 / El Tor Inaba N16961) GN=VC_A0564 PE=3 SV=1	tr|Q9KM25|Q9KM25_VIBCH	49 kDa	0	0	0	0	0	0	0	0	0	0	0	0	0.0852	0	0	0
447	Purine-binding chemotaxis protein CheW OS=Vibrio cholerae serotype O1 (strain ATCC 39315 / El Tor Inaba N16961) GN=VC_2059 PE=4 SV=1	tr|Q9KQE1|Q9KQE1_VIBCH	20 kDa	0	0	0	0	0	0	0	0.046	0	0	0	0	0	0	0	0.178
448	Uncharacterized protein OS=Vibrio cholerae serotype O1 (strain ATCC 39315 / El Tor Inaba N16961) GN=VC_A0514 PE=4 SV=1	tr|Q9KM74|Q9KM74_VIBCH	25 kDa	0	0	0	0	0	0.0396	0	0	0	0	0	0	0	0.0837	0	0
449	Mannose-6-phosphate isomerase OS=Vibrio cholerae serotype O1 (strain ATCC 39315 / El Tor Inaba N16961) GN=VC_0269 PE=3 SV=1	tr|Q9KV87|Q9KV87_VIBCH	44 kDa	0	0	0	0	0.0226	0	0	0	0	0	0	0	0.12	0	0	0
450	Outer membrane lipoprotein Slp, putative OS=Vibrio cholerae serotype O1 (strain ATCC 39315 / El Tor Inaba N16961) GN=VC_1987 PE=4 SV=1	tr|Q9KQL1|Q9KQL1_VIBCH	23 kDa	0	0	0	0	0	0	0	0	0	0	0	0	0	0	0	0.0446
451	Anaerobic glycerol-3-phosphate dehydrogenase subunit B OS=Vibrio cholerae serotype O1 (strain ATCC 39315 / El Tor Inaba N16961) GN=glpB PE=3 SV=1	sp|Q9KLJ6|GLPB_VIBCH	48 kDa	0	0	0	0	0	0	0	0	0	0	0	0	0.0183	0	0	0
452	Uncharacterized protein OS=Vibrio cholerae serotype O1 (strain ATCC 39315 / El Tor Inaba N16961) GN=VC_1272 PE=4 SV=1	tr|Q9KSI4|Q9KSI4_VIBCH	15 kDa	0	0	0	0	0	0	0	0	0	0	0	0	0	0	0	0.156
453	Spermidine/putrescine ABC transporter, permease protein OS=Vibrio cholerae serotype O1 (strain ATCC 39315 / El Tor Inaba N16961) GN=VC_1427 PE=3 SV=1	tr|Q9KS34|Q9KS34_VIBCH	32 kDa	0	0	0	0	0	0	0	0	0	0	0	0	0	0	0	0.035
454	Aspartate ammonia-lyase OS=Vibrio cholerae serotype O1 (strain ATCC 39315 / El Tor Inaba N16961) GN=VC_2698 PE=3 SV=1	tr|Q9KNN3|Q9KNN3_VIBCH	53 kDa	0	0	0	0.0186	0	0	0	0	0	0	0	0.0186	0.0186	0	0	0
455	Sialidase OS=Vibrio cholerae serotype O1 (strain ATCC 39315 / El Tor Inaba N16961) GN=nanH PE=1 SV=1	sp|P0C6E9|NANH_VIBCH	86 kDa	0	0.0115	0	0	0	0	0	0	0	0.0115	0	0	0	0	0	0.0115
456	30S ribosomal protein S14 OS=Vibrio cholerae serotype O1 (strain ATCC 39315 / El Tor Inaba N16961) GN=rpsN PE=3 SV=1	sp|Q9KNZ7|RS14_VIBCH	12 kDa	0	0	0	0	0	0	0	0	0	0	0	0	0.0792	0	0	0.208
457	PTS system, fructose-specific IIA/FPR component OS=Vibrio cholerae serotype O1 (strain ATCC 39315 / El Tor Inaba N16961) GN=VC_A0518 PE=4 SV=1	tr|Q9KM70|Q9KM70_VIBCH	43 kDa	0	0	0	0	0.035	0	0	0	0	0	0	0	0.162	0	0	0
458	PTS system, glucose-specific IIA component OS=Vibrio cholerae serotype O1 (strain ATCC 39315 / El Tor Inaba N16961) GN=VC_0964 PE=4 SV=1	tr|Q9KTD8|Q9KTD8_VIBCH	18 kDa	0	0	0	0	0	0	0	0	0	0	0	0	0	0	0	0.0533
459	Glucose-1-phosphate adenylyltransferase 1 OS=Vibrio cholerae serotype O1 (strain ATCC 39315 / El Tor Inaba N16961) GN=glgC1 PE=3 SV=1	sp|Q9KRB5|GLGC1_VIBCH	45 kDa	0	0	0	0	0	0	0	0	0	0	0	0	0.0716	0	0	0
460	GGDEF family protein OS=Vibrio cholerae serotype O1 (strain ATCC 39315 / El Tor Inaba N16961) GN=VC_A0960 PE=4 SV=1	tr|Q9KKZ0|Q9KKZ0_VIBCH	52 kDa	0	0	0	0	0	0	0	0	0	0	0	0	0.0263	0	0	0
461	50S ribosomal protein L11 OS=Vibrio cholerae serotype O1 (strain ATCC 39315 / El Tor Inaba N16961) GN=rplK PE=3 SV=1	sp|Q9KV34|RL11_VIBCH	15 kDa	0	0	0	0	0	0	0	0	0	0	0	0	0	0	0	0.113
462	Glycogen synthase OS=Vibrio cholerae serotype O1 (strain ATCC 39315 / El Tor Inaba N16961) GN=glgA PE=3 SV=1	sp|Q9KRB6|GLGA_VIBCH	55 kDa	0	0	0	0.0558	0	0	0	0	0	0	0	0	0	0	0	0
463	UPF0319 protein VC_1853 OS=Vibrio cholerae serotype O1 (strain ATCC 39315 / El Tor Inaba N16961) GN=VC_1853 PE=3 SV=1	sp|Q9KQZ4|Y1853_VIBCH	25 kDa	0	0	0	0	0	0	0	0	0	0	0	0	0	0	0	0.125
464	Uncharacterized protein OS=Vibrio cholerae serotype O1 (strain ATCC 39315 / El Tor Inaba N16961) GN=VC_1606 PE=4 SV=1	tr|Q9KRN0|Q9KRN0_VIBCH	52 kDa	0	0	0	0.021	0	0	0	0	0	0	0	0	0	0	0	0
465	GTPase Era OS=Vibrio cholerae serotype O1 (strain ATCC 39315 / El Tor Inaba N16961) GN=era PE=3 SV=3	sp|Q9KPB3|ERA_VIBCH	37 kDa	0	0	0	0	0	0	0	0	0	0	0	0	0	0	0	0.0369
466	Enoyl-[acyl-carrier-protein] reductase [NADH] 1 OS=Vibrio cholerae serotype O1 (strain ATCC 39315 / El Tor Inaba N16961) GN=fabV PE=1 SV=2	sp|Q9KRA3|FABV1_VIBCH	44 kDa	0	0	0	0	0	0	0	0	0	0	0	0	0.0499	0	0	0
467	Transcription termination/antitermination protein NusG OS=Vibrio cholerae serotype O1 (strain ATCC 39315 / El Tor Inaba N16961) GN=nusG PE=3 SV=3	sp|Q9KV35|NUSG_VIBCH	21 kDa	0	0	0	0	0	0	0	0	0	0	0	0	0	0	0	0.0549
468	Aspartate carbamoyltransferase regulatory chain OS=Vibrio cholerae serotype O1 (strain ATCC 39315 / El Tor Inaba N16961) GN=pyrI PE=3 SV=1	sp|Q9KP65|PYRI_VIBCH	17 kDa	0	0	0	0	0	0	0	0	0	0	0	0	0	0	0	0.284
469	Uncharacterized protein OS=Vibrio cholerae serotype O1 (strain ATCC 39315 / El Tor Inaba N16961) GN=VC_1077 PE=4 SV=1	tr|Q9KT28|Q9KT28_VIBCH	18 kDa	0	0	0	0	0	0	0	0	0	0	0	0	0	0	0	0.0556
470	Leucine-responsive regulatory protein OS=Vibrio cholerae serotype O1 (strain ATCC 39315 / El Tor Inaba N16961) GN=VC_1904 PE=4 SV=1	tr|Q9KQU4|Q9KQU4_VIBCH	19 kDa	0	0	0	0	0	0	0	0	0	0	0	0	0	0	0	0.0488
471	Uncharacterized protein OS=Vibrio cholerae serotype O1 (strain ATCC 39315 / El Tor Inaba N16961) GN=VC_2443 PE=4 SV=1	tr|Q9KPC9|Q9KPC9_VIBCH	23 kDa	0	0	0	0	0	0	0	0	0	0	0	0	0	0	0	0.144
472	Outer membrane protein TolC, putative OS=Vibrio cholerae serotype O1 (strain ATCC 39315 / El Tor Inaba N16961) GN=VC_1565 PE=4 SV=1	tr|Q9KRS1|Q9KRS1_VIBCH	47 kDa	0	0	0	0	0.0453	0	0	0	0	0	0	0	0.0453	0	0	0
473	Methyl-accepting chemotaxis protein OS=Vibrio cholerae serotype O1 (strain ATCC 39315 / El Tor Inaba N16961) GN=VC_A1069 PE=4 SV=1	tr|Q9KKN3|Q9KKN3_VIBCH	70 kDa	0	0	0	0	0	0	0	0	0	0	0	0	0.0673	0	0	0
474	Lipoprotein NlpD OS=Vibrio cholerae serotype O1 (strain ATCC 39315 / El Tor Inaba N16961) GN=VC_0533 PE=4 SV=1	tr|Q9KUI7|Q9KUI7_VIBCH	34 kDa	0	0	0	0	0	0	0	0	0	0	0	0	0	0.0418	0	0
475	High frequency lysogenization protein HflD homolog OS=Vibrio cholerae serotype O1 (strain ATCC 39315 / El Tor Inaba N16961) GN=hflD PE=3 SV=1	sp|Q9KSX9|HFLD_VIBCH	23 kDa	0	0	0	0	0	0	0	0.107	0	0	0	0	0	0	0	0.215
476	Uncharacterized protein OS=Vibrio cholerae serotype O1 (strain ATCC 39315 / El Tor Inaba N16961) GN=VC_1607 PE=4 SV=1	tr|Q9KRM9|Q9KRM9_VIBCH	36 kDa	0	0	0	0	0	0.0278	0	0	0	0	0	0	0	0	0	0
477	Cytochrome d ubiquinol oxidase, subunit I OS=Vibrio cholerae serotype O1 (strain ATCC 39315 / El Tor Inaba N16961) GN=VC_1844 PE=4 SV=1	tr|Q9KR03|Q9KR03_VIBCH	61 kDa	0	0	0	0	0	0	0	0	0	0	0	0	0.0407	0	0	0
478	Uncharacterized protein OS=Vibrio cholerae serotype O1 (strain ATCC 39315 / El Tor Inaba N16961) GN=VC_A1075 PE=4 SV=1	tr|Q9KKM8|Q9KKM8_VIBCH	43 kDa	0	0	0	0	0	0	0	0	0	0	0	0	0.0369	0	0	0
479	UDP-N-acetylmuramoylalanine--D-glutamate ligase OS=Vibrio cholerae serotype O1 (strain ATCC 39315 / El Tor Inaba N16961) GN=murD PE=3 SV=2	sp|Q9KPG5|MURD_VIBCH	47 kDa	0	0	0	0	0	0	0	0	0	0	0	0	0.0205	0	0	0
480	Serine hydroxymethyltransferase 2 OS=Vibrio cholerae serotype O1 (strain ATCC 39315 / El Tor Inaba N16961) GN=glyA2 PE=3 SV=1	sp|Q9KMP4|GLYA2_VIBCH	47 kDa	0	0	0	0	0	0	0	0	0	0	0	0	0.0414	0	0	0
481	Cytochrome c biogenesis ATP-binding export protein CcmA OS=Vibrio cholerae serotype O1 (strain ATCC 39315 / El Tor Inaba N16961) GN=ccmA PE=3 SV=1	sp|Q9KQE3|CCMA_VIBCH	23 kDa	0	0	0	0	0	0	0	0	0	0	0	0	0	0	0.0676	0
482	N-acetylglucosamine-6-phosphate deacetylase OS=Vibrio cholerae serotype O1 (strain ATCC 39315 / El Tor Inaba N16961) GN=nagA PE=1 SV=2	sp|O32445|NAGA_VIBCH	41 kDa	0	0	0	0	0	0	0	0	0	0	0	0	0.0476	0	0	0
483	30S ribosomal protein S13 OS=Vibrio cholerae serotype O1 (strain ATCC 39315 / El Tor Inaba N16961) GN=rpsM PE=3 SV=1	sp|Q9KP05|RS13_VIBCH	13 kDa	0	0	0	0	0	0	0	0	0	0	0	0	0.0678	0	0.0678	0.178
484	Malate dehydrogenase OS=Vibrio cholerae serotype O1 (strain ATCC 39315 / El Tor Inaba N16961) GN=mdh PE=3 SV=2	sp|Q9KUT3|MDH_VIBCH	32 kDa	0.0354	0	0	0	0	0	0	0	0	0	0	0	0	0	0	0
485	Magnesium transporter MgtE, putative OS=Vibrio cholerae serotype O1 (strain ATCC 39315 / El Tor Inaba N16961) GN=VC_A0818 PE=4 SV=1	tr|Q9KLC8|Q9KLC8_VIBCH	50 kDa	0	0	0	0	0.022	0	0	0	0	0	0	0	0.022	0	0	0
486	Uncharacterized protein OS=Vibrio cholerae serotype O1 (strain ATCC 39315 / El Tor Inaba N16961) GN=VC_1761 PE=4 SV=1	tr|Q9KR82|Q9KR82_VIBCH	23 kDa	0	0.0495	0	0	0	0	0	0	0	0.0891	0	0	0	0	0	0
487	Uncharacterized protein OS=Vibrio cholerae serotype O1 (strain ATCC 39315 / El Tor Inaba N16961) GN=VC_1485 PE=4 SV=1	tr|Q9KRZ8|Q9KRZ8_VIBCH	61 kDa	0	0	0	0	0	0	0	0	0	0	0	0.0248	0	0	0	0
488	Sensory box/GGDEF family protein OS=Vibrio cholerae serotype O1 (strain ATCC 39315 / El Tor Inaba N16961) GN=VC_A0697 PE=4 SV=1	REV_tr|Q9KLP6|Q9KLP6_VIBCH	73 kDa	0	0.0125	0	0	0	0	0	0	0	0.0125	0	0	0	0	0	0
489	Transcription elongation factor GreA OS=Vibrio cholerae serotype O1 (strain ATCC 39315 / El Tor Inaba N16961) GN=greA PE=3 SV=2	sp|Q9KU89|GREA_VIBCH	17 kDa	0	0	0	0	0	0	0	0	0	0	0	0	0	0	0	0.0573
490	Phosphopentomutase OS=Vibrio cholerae serotype O1 (strain ATCC 39315 / El Tor Inaba N16961) GN=deoB PE=3 SV=1	sp|Q9KPL9|DEOB_VIBCH	44 kDa	0	0	0	0	0	0	0	0	0	0	0	0	0.0246	0	0	0
491	Flagellar motor switch protein FliN OS=Vibrio cholerae serotype O1 (strain ATCC 39315 / El Tor Inaba N16961) GN=VC_2125 PE=3 SV=1	tr|Q9KQ76|Q9KQ76_VIBCH	15 kDa	0	0	0	0	0	0	0	0	0	0	0	0	0	0	0	0.152
492	Uncharacterized protein OS=Vibrio cholerae serotype O1 (strain ATCC 39315 / El Tor Inaba N16961) GN=VC_A0058 PE=4 SV=1	tr|Q9KNA7|Q9KNA7_VIBCH	34 kDa	0	0	0	0	0	0	0	0	0	0	0	0	0	0.0392	0	0
493	Sensory box sensor histidine kinase OS=Vibrio cholerae serotype O1 (strain ATCC 39315 / El Tor Inaba N16961) GN=VC_1084 PE=1 SV=1	tr|Q9KT21|Q9KT21_VIBCH	49 kDa	0	0	0	0	0	0	0	0	0	0	0	0	0.0228	0	0	0
494	MSHA pilin protein MshB OS=Vibrio cholerae serotype O1 (strain ATCC 39315 / El Tor Inaba N16961) GN=VC_0408 PE=4 SV=1	tr|Q9KUV4|Q9KUV4_VIBCH	21 kDa	0	0	0	0	0	0	0	0	0	0	0	0	0	0	0	0.0765
495	PTS system, glucose-specific IIBC component OS=Vibrio cholerae serotype O1 (strain ATCC 39315 / El Tor Inaba N16961) GN=VC_2013 PE=4 SV=1	tr|Q9KQI5|Q9KQI5_VIBCH	52 kDa	0	0	0	0	0	0	0	0	0	0	0	0	0.05	0	0	0.026
496	Cytochrome c-type biogenesis protein CcmE OS=Vibrio cholerae serotype O1 (strain ATCC 39315 / El Tor Inaba N16961) GN=ccmE PE=3 SV=1	sp|Q9KQE7|CCME_VIBCH	18 kDa	0	0	0	0	0	0	0	0	0	0	0	0	0	0	0	0.169
497	Uncharacterized protein OS=Vibrio cholerae serotype O1 (strain ATCC 39315 / El Tor Inaba N16961) GN=VC_0381 PE=4 SV=1	tr|Q9KUX7|Q9KUX7_VIBCH	25 kDa	0	0	0	0	0	0	0	0	0	0	0	0	0	0	0	0.0498
498	Uncharacterized protein OS=Vibrio cholerae serotype O1 (strain ATCC 39315 / El Tor Inaba N16961) GN=VC_2168 PE=4 SV=1	tr|Q9KQ36|Q9KQ36_VIBCH	42 kDa	0	0	0	0	0	0	0	0	0	0	0	0	0.0759	0	0	0
499	Cysteine synthase OS=Vibrio cholerae serotype O1 (strain ATCC 39315 / El Tor Inaba N16961) GN=VC_0968 PE=3 SV=1	tr|Q9KTD4|Q9KTD4_VIBCH	34 kDa	0	0	0	0	0	0.0683	0	0	0	0	0	0	0	0	0	0
500	Citrate synthase OS=Vibrio cholerae serotype O1 (strain ATCC 39315 / El Tor Inaba N16961) GN=VC_2092 PE=3 SV=1	tr|Q9KQA8|Q9KQA8_VIBCH	49 kDa	0	0	0	0	0	0	0	0	0	0	0	0	0.0232	0	0	0
501	Maf-like protein VC_0418 OS=Vibrio cholerae serotype O1 (strain ATCC 39315 / El Tor Inaba N16961) GN=VC_0418 PE=3 SV=2	sp|Q9KUU7|Y418_VIBCH	20 kDa	0	0	0	0	0	0	0	0	0	0	0	0	0	0	0	0.112
502	Uncharacterized protein OS=Vibrio cholerae serotype O1 (strain ATCC 39315 / El Tor Inaba N16961) GN=VC_A0920 PE=4 SV=1	tr|Q9KL29|Q9KL29_VIBCH	21 kDa	0	0	0	0	0	0	0	0.0854	0	0	0	0	0	0	0	0
503	Cell division protein FtsX OS=Vibrio cholerae serotype O1 (strain ATCC 39315 / El Tor Inaba N16961) GN=VC_0149 PE=3 SV=1	tr|Q9KVJ4|Q9KVJ4_VIBCH	36 kDa	0	0	0	0	0	0.0606	0	0	0	0	0	0	0	0	0	0
504	Hemolysin, putative OS=Vibrio cholerae serotype O1 (strain ATCC 39315 / El Tor Inaba N16961) GN=VC_0578 PE=4 SV=1	tr|Q9KUE3|Q9KUE3_VIBCH	21 kDa	0	0	0	0	0	0	0	0	0	0	0	0	0	0	0	0.0529
505	MutT/nudix family protein OS=Vibrio cholerae serotype O1 (strain ATCC 39315 / El Tor Inaba N16961) GN=VC_A0592 PE=4 SV=1	tr|Q9KLZ7|Q9KLZ7_VIBCH	22 kDa	0	0	0	0	0	0	0	0	0	0	0	0	0	0	0	0.0645
506	Sodium/proline symporter OS=Vibrio cholerae serotype O1 (strain ATCC 39315 / El Tor Inaba N16961) GN=VC_A1071 PE=3 SV=1	tr|Q9KKN1|Q9KKN1_VIBCH	53 kDa	0	0	0	0	0	0.0202	0	0	0	0	0	0	0	0.0202	0	0
507	Stringent starvation protein A OS=Vibrio cholerae serotype O1 (strain ATCC 39315 / El Tor Inaba N16961) GN=VC_0576 PE=3 SV=1	tr|Q9KUE5|Q9KUE5_VIBCH	24 kDa	0	0.114	0	0	0	0	0	0	0	0	0	0	0	0	0	0.0616
508	1,4-dihydroxy-2-naphthoate octaprenyltransferase OS=Vibrio cholerae serotype O1 (strain ATCC 39315 / El Tor Inaba N16961) GN=menA PE=3 SV=1	tr|Q9KNQ8|Q9KNQ8_VIBCH	33 kDa	0	0	0	0	0	0	0	0	0	0	0	0	0	0	0.0754	0.0426
509	33 kDa chaperonin OS=Vibrio cholerae serotype O1 (strain ATCC 39315 / El Tor Inaba N16961) GN=hslO PE=3 SV=2	sp|Q9KNK2|HSLO_VIBCH	32 kDa	0	0	0	0	0	0.0344	0	0	0	0	0	0	0	0.0344	0	0
510	Cadaverine/lysine antiporter CadB, putative OS=Vibrio cholerae serotype O1 (strain ATCC 39315 / El Tor Inaba N16961) GN=VC_0280 PE=4 SV=1	tr|Q9KV76|Q9KV76_VIBCH	47 kDa	0	0	0	0	0	0.0202	0	0	0	0	0	0	0	0	0	0
511	K(+)/H(+) antiporter NhaP2 OS=Vibrio cholerae serotype O1 (strain ATCC 39315 / El Tor Inaba N16961) GN=nhaP2 PE=3 SV=1	sp|Q9KNM9|NHAP2_VIBCH	63 kDa	0	0	0	0	0	0	0	0	0	0	0	0	0.0138	0	0	0
512	Cys-tRNA(Pro)/Cys-tRNA(Cys) deacylase OS=Vibrio cholerae serotype O1 (strain ATCC 39315 / El Tor Inaba N16961) GN=VC_2172 PE=3 SV=1	tr|Q9KQ32|Q9KQ32_VIBCH	17 kDa	0	0	0	0	0	0	0	0	0	0	0	0	0	0	0	0.0688
513	Maltose operon periplasmic protein, putative OS=Vibrio cholerae serotype O1 (strain ATCC 39315 / El Tor Inaba N16961) GN=VC_A1027 PE=4 SV=1	tr|Q9KKS3|Q9KKS3_VIBCH	31 kDa	0	0	0	0	0	0	0	0	0	0	0	0	0	0.0324	0	0
514	Uncharacterized protein OS=Vibrio cholerae serotype O1 (strain ATCC 39315 / El Tor Inaba N16961) GN=VC_1194 PE=4 SV=1	tr|Q9KSR2|Q9KSR2_VIBCH	41 kDa	0	0	0	0	0	0	0	0	0	0	0	0	0	0	0	0.0257
515	30S ribosomal protein S15 OS=Vibrio cholerae serotype O1 (strain ATCC 39315 / El Tor Inaba N16961) GN=rpsO PE=3 SV=1	sp|Q9KU77|RS15_VIBCH	10 kDa	0	0	0	0	0	0	0	0	0	0	0	0	0	0	0	0.101
516	Uncharacterized protein OS=Vibrio cholerae serotype O1 (strain ATCC 39315 / El Tor Inaba N16961) GN=VC_A0922 PE=4 SV=1	tr|Q9KL27|Q9KL27_VIBCH	23 kDa	0	0	0	0	0	0	0	0	0	0	0	0	0	0	0	0.0495
517	Uncharacterized protein OS=Vibrio cholerae serotype O1 (strain ATCC 39315 / El Tor Inaba N16961) GN=VC_1154 PE=4 SV=1	tr|Q9KSV2|Q9KSV2_VIBCH	20 kDa	0	0	0	0	0	0	0	0	0	0	0	0	0	0	0	0.0769
518	Iron-containing alcohol dehydrogenase family protein RfbM OS=Vibrio cholerae serotype O1 (strain ATCC 39315 / El Tor Inaba N16961) GN=VC_0250 PE=4 SV=1	tr|Q9KVA0|Q9KVA0_VIBCH	41 kDa	0	0	0	0	0	0	0	0	0	0	0	0	0.0214	0	0	0
519	Multidrug resistance protein, putative OS=Vibrio cholerae serotype O1 (strain ATCC 39315 / El Tor Inaba N16961) GN=VC_1409 PE=1 SV=1	tr|Q9KS51|Q9KS51_VIBCH	52 kDa	0	0	0	0	0	0	0	0	0	0	0	0	0.0517	0	0	0
520	Uncharacterized protein OS=Vibrio cholerae serotype O1 (strain ATCC 39315 / El Tor Inaba N16961) GN=VC_0689 PE=4 SV=1	tr|Q9KU40|Q9KU40_VIBCH	65 kDa	0	0	0	0	0	0	0	0	0	0	0	0	0.0367	0	0	0
521	tRNA (guanine-N(7)-)-methyltransferase OS=Vibrio cholerae serotype O1 (strain ATCC 39315 / El Tor Inaba N16961) GN=trmB PE=3 SV=1	sp|Q9KUR2|TRMB_VIBCH	27 kDa	0	0	0	0	0	0	0	0	0	0	0	0	0	0	0	0.0544
522	Peptide deformylase 1 OS=Vibrio cholerae serotype O1 (strain ATCC 39315 / El Tor Inaba N16961) GN=def1 PE=1 SV=1	sp|Q9KVU3|DEF1_VIBCH	19 kDa	0	0	0	0	0	0	0	0	0	0	0	0	0	0	0	0.237
523	Flagellar basal-body rod protein FlgG OS=Vibrio cholerae serotype O1 (strain ATCC 39315 / El Tor Inaba N16961) GN=VC_2195 PE=3 SV=1	tr|Q9KQ12|Q9KQ12_VIBCH	28 kDa	0	0	0	0	0	0.0344	0	0	0	0	0	0	0	0	0	0
524	Sensor histidine kinase OS=Vibrio cholerae serotype O1 (strain ATCC 39315 / El Tor Inaba N16961) GN=VC_1639 PE=4 SV=1	tr|Q9KRK1|Q9KRK1_VIBCH	51 kDa	0	0	0	0	0	0	0	0	0	0	0	0	0.0216	0	0	0
525	30S ribosomal protein S21 OS=Vibrio cholerae serotype O1 (strain ATCC 39315 / El Tor Inaba N16961) GN=rpsU PE=3 SV=1	sp|P66532|RS21_VIBCH	8 kDa	0	0	0	0	0	0	0	0	0	0	0	0	0.254	0	0	0.254
526	Ribosomal small subunit pseudouridine synthase A OS=Vibrio cholerae serotype O1 (strain ATCC 39315 / El Tor Inaba N16961) GN=rsuA PE=3 SV=1	sp|Q9KRK5|RSUA_VIBCH	26 kDa	0	0	0	0	0	0	0	0	0	0	0	0	0	0	0.0519	0.0519
527	Glycine cleavage system transcriptional repressor, putative OS=Vibrio cholerae serotype O1 (strain ATCC 39315 / El Tor Inaba N16961) GN=VC_2159 PE=1 SV=1	tr|Q9KQ45|Q9KQ45_VIBCH	20 kDa	0	0	0	0	0	0	0	0	0	0	0	0	0	0	0	0.0722
528	Protoporphyrinogen oxidase OS=Vibrio cholerae serotype O1 (strain ATCC 39315 / El Tor Inaba N16961) GN=VC_2755 PE=4 SV=1	tr|Q9KNI4|Q9KNI4_VIBCH	21 kDa	0	0	0	0	0	0	0	0	0	0	0	0	0	0	0	0.0805
529	Lipoprotein, putative OS=Vibrio cholerae serotype O1 (strain ATCC 39315 / El Tor Inaba N16961) GN=VC_1195 PE=3 SV=1	tr|Q9KSR1|Q9KSR1_VIBCH	24 kDa	0	0	0	0	0	0	0	0	0	0	0	0	0	0	0	0.0673
530	Uncharacterized protein OS=Vibrio cholerae serotype O1 (strain ATCC 39315 / El Tor Inaba N16961) GN=VC_A0582 PE=4 SV=1	tr|Q9KM07|Q9KM07_VIBCH	18 kDa	0	0	0	0	0	0	0	0	0	0	0	0	0	0	0.075	0
531	Peptidoglycan-associated lipoprotein OS=Vibrio cholerae serotype O1 (strain ATCC 39315 / El Tor Inaba N16961) GN=VC_1835 PE=3 SV=1	tr|Q9KR12|Q9KR12_VIBCH	18 kDa	0	0	0	0	0	0	0	0	0	0	0	0	0	0	0	0.128
532	Spermidine N(1)-acetyltransferase OS=Vibrio cholerae serotype O1 (strain ATCC 39315 / El Tor Inaba N16961) GN=speG PE=1 SV=1	sp|Q9KL03|ATDA_VIBCH	21 kDa	0	0	0	0	0	0	0	0	0	0	0	0	0	0	0	0.0462
533	Uncharacterized protein OS=Vibrio cholerae serotype O1 (strain ATCC 39315 / El Tor Inaba N16961) GN=VC_1811 PE=4 SV=1	tr|Q9KR36|Q9KR36_VIBCH	18 kDa	0	0	0	0	0	0	0	0.0573	0	0	0	0	0	0	0	0.0573
534	Uncharacterized protein OS=Vibrio cholerae serotype O1 (strain ATCC 39315 / El Tor Inaba N16961) GN=VC_A0015 PE=4 SV=1	tr|Q9KNE9|Q9KNE9_VIBCH	9 kDa	0	0.132	0	0	0	0	0	0	0	0.132	0	0	0	0	0	0
535	Acetolactate synthase III, small subunit OS=Vibrio cholerae serotype O1 (strain ATCC 39315 / El Tor Inaba N16961) GN=VC_2482 PE=4 SV=1	tr|Q9KP91|Q9KP91_VIBCH	18 kDa	0	0	0	0	0	0	0	0	0	0	0	0	0	0	0	0.0671
536	Single-stranded DNA-binding protein OS=Vibrio cholerae serotype O1 (strain ATCC 39315 / El Tor Inaba N16961) GN=ssb PE=3 SV=1	sp|Q9KUW2|SSB_VIBCH	20 kDa	0	0	0	0	0	0	0	0	0	0	0	0	0	0	0	0.0791
537	Transcriptional regulator, TetR family OS=Vibrio cholerae serotype O1 (strain ATCC 39315 / El Tor Inaba N16961) GN=VC_1741 PE=4 SV=1	tr|Q9KRA1|Q9KRA1_VIBCH	25 kDa	0	0	0	0	0	0.0714	0	0	0	0	0	0	0	0	0	0
538	Glucose-1-phosphate adenylyltransferase 2 OS=Vibrio cholerae serotype O1 (strain ATCC 39315 / El Tor Inaba N16961) GN=glgC2 PE=3 SV=1	sp|Q9KLP4|GLGC2_VIBCH	45 kDa	0	0	0	0	0	0	0	0	0	0	0	0	0.0344	0	0	0
539	ATP synthase subunit delta OS=Vibrio cholerae serotype O1 (strain ATCC 39315 / El Tor Inaba N16961) GN=atpH PE=3 SV=1	sp|Q9KNH2|ATPD_VIBCH	20 kDa	0	0	0	0	0	0	0	0	0	0	0	0	0	0	0	0.0621
540	Uncharacterized protein OS=Vibrio cholerae serotype O1 (strain ATCC 39315 / El Tor Inaba N16961) GN=VC_1518 PE=4 SV=1	tr|Q9KRW6|Q9KRW6_VIBCH	18 kDa	0	0	0	0	0	0	0	0	0	0	0	0	0	0	0	0.139
541	Lipoprotein, putative OS=Vibrio cholerae serotype O1 (strain ATCC 39315 / El Tor Inaba N16961) GN=VC_2298 PE=4 SV=1	tr|Q9KPR8|Q9KPR8_VIBCH	22 kDa	0	0	0	0	0	0	0	0	0	0	0	0	0	0	0	0.131
542	Uncharacterized protein OS=Vibrio cholerae serotype O1 (strain ATCC 39315 / El Tor Inaba N16961) GN=VC_1269 PE=4 SV=1	tr|Q9KSI7|Q9KSI7_VIBCH	20 kDa	0	0	0	0	0	0	0	0	0	0	0	0	0	0	0	0.0879

## Sheet: Legends
Full list of identified proteins. (Semi-)quantitative comparison of sheath preparations from WT** and VipA-N3 Hcp±± limited cells. Areas 1-8 cut from gel (Fig. EV3 b).
** lacZ‐, Strr, vipA-msfGFP (WT)
±± lacZ‐, Strr, vipA-N3-msfGFP, ∆hcp1, ∆hcp2, ∆flgG, pBAD24-hcp2
