# Supplementary material for: Cryo‐EM reconstruction of Type VI secretion system baseplate and sheath distal end
Source: EMBO J. 2017 Dec 18;37(4):e97103. doi: 10.15252/embj.201797103 (PMC5813253; doi:10.15252/embj.201797103)
Supplement: Supplementary file 8 — Dataset EV6 [file EMBJ-37-e97103-s008.xls]

## Sheet: Quantitative value
Displaying: Quantitative Value (Normalized Total Spectra) = (Average of the spectrum counts for all of the samples) * (Spectrum counts in each sample) / (Individual sample’s sum)
#	Identified Proteins (820)	Accession Number	Molecular Weight	WT*** Hcp limited	VipA-N3 Prep 2 ±± Hcp limited
1	TssA2 - Uncharacterized protein OS=Vibrio cholerae serotype O1 (strain ATCC 39315 / El Tor Inaba N16961) GN=VC_A0121 PE=4 SV=1	REV_tr|Q9KN44|Q9KN44_VIBCH	48 kDa	0.62368	0
2	VipB - Uncharacterized protein OS=Vibrio cholerae serotype O1 (strain ATCC 39315 / El Tor Inaba N16961) GN=VC_A0108 PE=1 SV=1	tr|Q9KN57|Q9KN57_VIBCH	56 kDa	300.62	743.78
3	VipA - Uncharacterized protein OS=Vibrio cholerae serotype O1 (strain ATCC 39315 / El Tor Inaba N16961) GN=VC_A0107 PE=1 SV=1	tr|Q9KN58|Q9KN58_VIBCH	18 kDa	160.91	647.97
4	VgrG3 - VgrG protein OS=Vibrio cholerae serotype O1 (strain ATCC 39315 / El Tor Inaba N16961) GN=VC_A0123 PE=1 SV=1	tr|Q9KN42|Q9KN42_VIBCH	113 kDa	34.303	30.256
5	TssK - Uncharacterized protein OS=Vibrio cholerae serotype O1 (strain ATCC 39315 / El Tor Inaba N16961) GN=VC_A0114 PE=4 SV=1	tr|Q9KN51|Q9KN51_VIBCH	50 kDa	9.3552	40.341
6	VgrG protein OS=Vibrio cholerae serotype O1 (strain ATCC 39315 / El Tor Inaba N16961) GN=VC_A0018 PE=4 SV=1	tr|Q9KNE7|Q9KNE7_VIBCH	77 kDa	18.71	15.128
7	Hcp protein OS=Vibrio cholerae serotype O1 (strain ATCC 39315 / El Tor Inaba N16961) GN=VC_1415 PE=4 SV=1	tr|H9L4Q3|H9L4Q3_VIBCH	19 kDa	3.7421	30.256
8	VasX - Uncharacterized protein OS=Vibrio cholerae serotype O1 (strain ATCC 39315 / El Tor Inaba N16961) GN=VC_A0020 PE=4 SV=1	tr|Q9KNE5|Q9KNE5_VIBCH	121 kDa	6.2368	10.085
9	TssF - Uncharacterized protein OS=Vibrio cholerae serotype O1 (strain ATCC 39315 / El Tor Inaba N16961) GN=VC_A0110 PE=4 SV=1	tr|Q9KN55|Q9KN55_VIBCH	67 kDa	4.3658	20.17
10	TssJ - Uncharacterized protein OS=Vibrio cholerae serotype O1 (strain ATCC 39315 / El Tor Inaba N16961) GN=VC_A0113 PE=4 SV=1	tr|Q9KN52|Q9KN52_VIBCH	18 kDa	9.9789	5.0426
11	ClpB protein OS=Vibrio cholerae serotype O1 (strain ATCC 39315 / El Tor Inaba N16961) GN=VC_A0116 PE=3 SV=1	tr|Q9KN49|Q9KN49_VIBCH	96 kDa	7.4842	5.0426
12	Fha - Uncharacterized protein OS=Vibrio cholerae serotype O1 (strain ATCC 39315 / El Tor Inaba N16961) GN=VC_A0112 PE=4 SV=1	tr|Q9KN53|Q9KN53_VIBCH	55 kDa	5.6131	0
13	TssG - Uncharacterized protein OS=Vibrio cholerae serotype O1 (strain ATCC 39315 / El Tor Inaba N16961) GN=VC_A0111 PE=4 SV=1	tr|Q9KN54|Q9KN54_VIBCH	38 kDa	1.2474	5.0426
14	PAAR - Uncharacterized protein OS=Vibrio cholerae serotype O1 (strain ATCC 39315 / El Tor Inaba N16961) GN=VC_A0284 PE=4 SV=1	tr|Q9KMP0|Q9KMP0_VIBCH	18 kDa	0.62368	0
15	TseL - Uncharacterized protein OS=Vibrio cholerae serotype O1 (strain ATCC 39315 / El Tor Inaba N16961) GN=VC_1418 PE=4 SV=1	tr|Q9KS43|Q9KS43_VIBCH	72 kDa	1.871	0
16	VasH - Sigma-54 dependent transcriptional regulator OS=Vibrio cholerae serotype O1 (strain ATCC 39315 / El Tor Inaba N16961) GN=VC_A0117 PE=4 SV=1	tr|Q9KN48|Q9KN48_VIBCH	59 kDa	1.871	0
17	VgrG1 - Actin cross-linking toxin VgrG1 OS=Vibrio cholerae serotype O1 (strain ATCC 39315 / El Tor Inaba N16961) GN=vgrG1 PE=1 SV=1	sp|Q9KS45|VGRG1_VIBCH	129 kDa	13.721	12.606
18	TssE - Uncharacterized protein OS=Vibrio cholerae serotype O1 (strain ATCC 39315 / El Tor Inaba N16961) GN=VC_A0109 PE=4 SV=1	tr|Q9KN56|Q9KN56_VIBCH	16 kDa	1.871	7.5639
19	Uncharacterized protein OS=Vibrio cholerae serotype O1 (strain ATCC 39315 / El Tor Inaba N16961) GN=VC_A0110 PE=4 SV=1	REV_tr|Q9KN55|Q9KN55_VIBCH	67 kDa	0.62368	0
20	IcmF-related protein OS=Vibrio cholerae serotype O1 (strain ATCC 39315 / El Tor Inaba N16961) GN=VC_A0120 PE=4 SV=1	tr|Q9KN45|Q9KN45_VIBCH	135 kDa	0.62368	0
21	TsiV1 - Uncharacterized protein OS=Vibrio cholerae serotype O1 (strain ATCC 39315 / El Tor Inaba N16961) GN=VC_1419 PE=4 SV=1	tr|Q9KS42|Q9KS42_VIBCH	28 kDa	1.2474	0
22	TssA1 - Uncharacterized protein OS=Vibrio cholerae serotype O1 (strain ATCC 39315 / El Tor Inaba N16961) GN=VC_A0119 PE=4 SV=1	tr|Q9KN46|Q9KN46_VIBCH	53 kDa	0.62368	0
23	TsiV2 - Uncharacterized protein OS=Vibrio cholerae serotype O1 (strain ATCC 39315 / El Tor Inaba N16961) GN=VC_A0021 PE=4 SV=1	tr|Q9KNE4|Q9KNE4_VIBCH	28 kDa	0.62368	0
24	TsiV3 - Uncharacterized protein OS=Vibrio cholerae serotype O1 (strain ATCC 39315 / El Tor Inaba N16961) GN=VC_A0124 PE=1 SV=1	tr|Q9KN41|Q9KN41_VIBCH	14 kDa	1.2474	2.5213
25	Uncharacterized protein OS=Vibrio cholerae serotype O1 (strain ATCC 39315 / El Tor Inaba N16961) GN=VC_A0118 PE=4 SV=1	tr|Q9KN47|Q9KN47_VIBCH	25 kDa	0.62368	0
26	Uncharacterized protein OS=Vibrio cholerae serotype O1 (strain ATCC 39315 / El Tor Inaba N16961) GN=VC_A0106 PE=4 SV=1	tr|Q9KN59|Q9KN59_VIBCH	41 kDa	0.62368	0
27	Part Green fluorescent protein OS=Aequorea victoria GN=GFP PE=1 SV=1	sp|GFPova|GFPova_CON-vector	29 kDa	130.97	302.56
28	50S ribosomal protein L14 OS=Vibrio cholerae serotype O1 (strain ATCC 39315 / El Tor Inaba N16961) GN=rplN PE=3 SV=1	sp|Q9KNZ4|RL14_VIBCH	14 kDa	88.563	83.203
29	30S ribosomal protein S3 OS=Vibrio cholerae serotype O1 (strain ATCC 39315 / El Tor Inaba N16961) GN=rpsC PE=3 SV=1	sp|Q9KNZ0|RS3_VIBCH	26 kDa	76.713	181.53
30	DNA-directed RNA polymerase subunit beta' OS=Vibrio cholerae serotype O1 (strain ATCC 39315 / El Tor Inaba N16961) GN=rpoC PE=3 SV=1	sp|Q9KV29|RPOC_VIBCH	155 kDa	82.95	57.99
31	ATP-dependent zinc metalloprotease FtsH OS=Vibrio cholerae serotype O1 (strain ATCC 39315 / El Tor Inaba N16961) GN=ftsH PE=3 SV=1	tr|Q9KU86|Q9KU86_VIBCH	72 kDa	64.239	47.905
32	Cell division protein FtsZ OS=Vibrio cholerae serotype O1 (strain ATCC 39315 / El Tor Inaba N16961) GN=ftsZ PE=3 SV=1	tr|Q9KPH1|Q9KPH1_VIBCH	42 kDa	66.11	63.032
33	50S ribosomal protein L2 OS=Vibrio cholerae serotype O1 (strain ATCC 39315 / El Tor Inaba N16961) GN=rplB PE=3 SV=1	sp|Q9KNY7|RL2_VIBCH	30 kDa	64.863	47.905
34	30S ribosomal protein S4 OS=Vibrio cholerae serotype O1 (strain ATCC 39315 / El Tor Inaba N16961) GN=rpsD PE=3 SV=1	sp|Q9KP07|RS4_VIBCH	23 kDa	36.174	80.681
35	Elongation factor 4 OS=Vibrio cholerae serotype O1 (strain ATCC 39315 / El Tor Inaba N16961) GN=lepA PE=3 SV=1	sp|Q9KPB0|LEPA_VIBCH	66 kDa	58.003	42.862
36	Outer membrane protein U OS=Vibrio cholerae serotype O1 (strain ATCC 39315 / El Tor Inaba N16961) GN=ompU PE=3 SV=1	sp|P0C6Q6|OMPU_VIBCH	37 kDa	51.766	75.639
37	50S ribosomal protein L9 OS=Vibrio cholerae serotype O1 (strain ATCC 39315 / El Tor Inaba N16961) GN=rplI PE=3 SV=1	sp|Q9KUY9|RL9_VIBCH	16 kDa	43.034	50.426
38	30S ribosomal protein S10 OS=Vibrio cholerae serotype O1 (strain ATCC 39315 / El Tor Inaba N16961) GN=rpsJ PE=3 SV=1	sp|Q9KNY3|RS10_VIBCH	12 kDa	28.066	83.203
39	30S ribosomal protein S9 OS=Vibrio cholerae serotype O1 (strain ATCC 39315 / El Tor Inaba N16961) GN=rpsI PE=3 SV=1	sp|Q9KUF0|RS9_VIBCH	15 kDa	39.916	40.341
40	Ribonuclease E OS=Vibrio cholerae serotype O1 (strain ATCC 39315 / El Tor Inaba N16961) GN=rne PE=3 SV=1	tr|Q9KQG8|Q9KQG8_VIBCH	118 kDa	39.292	22.692
41	30S ribosomal protein S8 OS=Vibrio cholerae serotype O1 (strain ATCC 39315 / El Tor Inaba N16961) GN=rpsH PE=3 SV=1	sp|Q9KNZ8|RS8_VIBCH	14 kDa	39.916	80.681
42	Protein HflC OS=Vibrio cholerae serotype O1 (strain ATCC 39315 / El Tor Inaba N16961) GN=hflC PE=3 SV=1	sp|Q9KV08|HFLC_VIBCH	37 kDa	29.937	17.649
43	50S ribosomal protein L3 OS=Vibrio cholerae serotype O1 (strain ATCC 39315 / El Tor Inaba N16961) GN=rplC PE=3 SV=1	sp|Q9KNY4|RL3_VIBCH	22 kDa	34.926	25.213
44	Elongation factor Tu-B OS=Vibrio cholerae serotype O1 (strain ATCC 39315 / El Tor Inaba N16961) GN=tufB PE=3 SV=1	sp|Q9KUZ6|EFTU2_VIBCH (+1)	43 kDa	29.937	52.947
45	Elongation factor G 2 OS=Vibrio cholerae serotype O1 (strain ATCC 39315 / El Tor Inaba N16961) GN=fusA2 PE=3 SV=1	sp|Q9KPM5|EFG2_VIBCH	76 kDa	39.916	42.862
46	Protein HflK OS=Vibrio cholerae serotype O1 (strain ATCC 39315 / El Tor Inaba N16961) GN=hflK PE=3 SV=1	sp|Q9KV09|HFLK_VIBCH	44 kDa	31.184	50.426
47	30S ribosomal protein S5 OS=Vibrio cholerae serotype O1 (strain ATCC 39315 / El Tor Inaba N16961) GN=rpsE PE=3 SV=1	sp|Q9KP01|RS5_VIBCH	18 kDa	41.787	17.649
48	50S ribosomal protein L1 OS=Vibrio cholerae serotype O1 (strain ATCC 39315 / El Tor Inaba N16961) GN=rplA PE=3 SV=1	sp|Q9KV33|RL1_VIBCH	25 kDa	30.56	30.256
49	Translation initiation factor IF-2 OS=Vibrio cholerae serotype O1 (strain ATCC 39315 / El Tor Inaba N16961) GN=infB PE=3 SV=1	sp|Q9KU80|IF2_VIBCH	99 kDa	34.926	10.085
50	50S ribosomal protein L5 OS=Vibrio cholerae serotype O1 (strain ATCC 39315 / El Tor Inaba N16961) GN=rplE PE=3 SV=1	sp|Q9KNZ6|RL5_VIBCH	20 kDa	25.571	40.341
51	16 kDa heat shock protein A OS=Vibrio cholerae serotype O1 (strain ATCC 39315 / El Tor Inaba N16961) GN=VC_0018 PE=3 SV=1	tr|Q9KVX0|Q9KVX0_VIBCH	17 kDa	19.958	17.649
52	50S ribosomal protein L19 OS=Vibrio cholerae serotype O1 (strain ATCC 39315 / El Tor Inaba N16961) GN=rplS PE=3 SV=3	sp|Q9KUF7|RL19_VIBCH	13 kDa	30.56	55.468
53	Chromosome partition protein MukB OS=Vibrio cholerae serotype O1 (strain ATCC 39315 / El Tor Inaba N16961) GN=mukB PE=3 SV=1	sp|Q9KRC8|MUKB_VIBCH	170 kDa	30.56	7.5639
54	Guanosine-3',5'-bis(diphosphate) 3'-pyrophosphohydrolase OS=Vibrio cholerae serotype O1 (strain ATCC 39315 / El Tor Inaba N16961) GN=spoT PE=1 SV=1	sp|Q9KNM2|SPOT_VIBCH	79 kDa	28.689	15.128
55	DNA-directed RNA polymerase subunit beta OS=Vibrio cholerae serotype O1 (strain ATCC 39315 / El Tor Inaba N16961) GN=rpoB PE=1 SV=2	sp|Q9KV30|RPOB_VIBCH	149 kDa	27.442	22.692
56	50S ribosomal protein L21 OS=Vibrio cholerae serotype O1 (strain ATCC 39315 / El Tor Inaba N16961) GN=rplU PE=3 SV=1	sp|Q9KUT0|RL21_VIBCH	12 kDa	22.453	55.468
57	50S ribosomal protein L13 OS=Vibrio cholerae serotype O1 (strain ATCC 39315 / El Tor Inaba N16961) GN=rplM PE=3 SV=1	sp|Q9KUF1|RL13_VIBCH	16 kDa	19.958	35.298
58	Flagellin A OS=Vibrio cholerae serotype O1 (strain ATCC 39315 / El Tor Inaba N16961) GN=flaA PE=3 SV=1	sp|P0C6C3|FLAA_VIBCH	40 kDa	24.324	40.341
59	Chaperone protein DnaK OS=Vibrio cholerae serotype O1 (strain ATCC 39315 / El Tor Inaba N16961) GN=dnaK PE=3 SV=2	sp|O34241|DNAK_VIBCH	69 kDa	24.947	22.692
60	50S ribosomal protein L17 OS=Vibrio cholerae serotype O1 (strain ATCC 39315 / El Tor Inaba N16961) GN=rplQ PE=3 SV=1	sp|Q9KP09|RL17_VIBCH	14 kDa	17.463	30.256
61	Multifunctional-autoprocessing repeats-in-toxin OS=Vibrio cholerae serotype O1 (strain ATCC 39315 / El Tor Inaba N16961) GN=rtxA PE=1 SV=2	sp|Q9KS12|MARTX_VIBCH	485 kDa	21.205	2.5213
62	Trypsin OS=Sus scrofa PE=1 SV=1	sp|P00761|TRYP_CON-PIG	24 kDa	18.71	37.819
63	50S ribosomal protein L20 OS=Vibrio cholerae serotype O1 (strain ATCC 39315 / El Tor Inaba N16961) GN=rplT PE=3 SV=1	sp|P0A479|RL20_VIBCH	13 kDa	13.097	32.777
64	30S ribosomal protein S11 OS=Vibrio cholerae serotype O1 (strain ATCC 39315 / El Tor Inaba N16961) GN=rpsK PE=3 SV=1	sp|P66367|RS11_VIBCH	14 kDa	10.603	15.128
65	Hemolysin OS=Vibrio cholerae serotype O1 (strain ATCC 39315 / El Tor Inaba N16961) GN=hlyA PE=1 SV=2	sp|P09545|HLYA_VIBCH	82 kDa	21.205	12.606
66	30S ribosomal protein S7 OS=Vibrio cholerae serotype O1 (strain ATCC 39315 / El Tor Inaba N16961) GN=rpsG PE=3 SV=1	sp|Q9KUZ8|RS7_VIBCH	18 kDa	20.582	22.692
67	30S ribosomal protein S13 OS=Vibrio cholerae serotype O1 (strain ATCC 39315 / El Tor Inaba N16961) GN=rpsM PE=3 SV=1	sp|Q9KP05|RS13_VIBCH	13 kDa	22.453	20.17
68	Ribosomal large subunit pseudouridine synthase B OS=Vibrio cholerae serotype O1 (strain ATCC 39315 / El Tor Inaba N16961) GN=rluB PE=3 SV=1	sp|Q9KSS7|RLUB_VIBCH	37 kDa	23.076	7.5639
69	Ribonuclease R OS=Vibrio cholerae serotype O1 (strain ATCC 39315 / El Tor Inaba N16961) GN=rnr PE=3 SV=1	sp|Q9KNY1|RNR_VIBCH	93 kDa	23.076	2.5213
70	Flagellin D OS=Vibrio cholerae serotype O1 (strain ATCC 39315 / El Tor Inaba N16961) GN=flaD PE=1 SV=1	sp|P0C6C6|FLAD_VIBCH	40 kDa	16.839	22.692
71	30S ribosomal protein S12 OS=Vibrio cholerae serotype O1 (strain ATCC 39315 / El Tor Inaba N16961) GN=rpsL PE=3 SV=1	sp|Q9KUZ9|RS12_VIBCH	14 kDa	18.087	17.649
72	ATP-dependent RNA helicase DeaD OS=Vibrio cholerae serotype O1 (strain ATCC 39315 / El Tor Inaba N16961) GN=deaD PE=3 SV=1	tr|Q9KLE2|Q9KLE2_VIBCH	74 kDa	16.216	27.734
73	Fumarate reductase flavoprotein subunit OS=Vibrio cholerae serotype O1 (strain ATCC 39315 / El Tor Inaba N16961) GN=VC_2656 PE=3 SV=1	tr|Q9KNS5|Q9KNS5_VIBCH	66 kDa	21.205	5.0426
74	50S ribosomal protein L28 OS=Vibrio cholerae serotype O1 (strain ATCC 39315 / El Tor Inaba N16961) GN=rpmB PE=3 SV=1	sp|Q9KVC8|RL28_VIBCH	9 kDa	10.603	22.692
75	50S ribosomal protein L15 OS=Vibrio cholerae serotype O1 (strain ATCC 39315 / El Tor Inaba N16961) GN=rplO PE=3 SV=1	sp|Q9KP03|RL15_VIBCH	15 kDa	18.71	25.213
76	Lon protease OS=Vibrio cholerae serotype O1 (strain ATCC 39315 / El Tor Inaba N16961) GN=lon PE=2 SV=1	tr|Q9KQS8|Q9KQS8_VIBCH	88 kDa	18.087	5.0426
77	50S ribosomal protein L6 OS=Vibrio cholerae serotype O1 (strain ATCC 39315 / El Tor Inaba N16961) GN=rplF PE=3 SV=1	sp|Q9KNZ9|RL6_VIBCH	19 kDa	16.216	20.17
78	Dihydrolipoyllysine-residue succinyltransferase component of 2-oxoglutarate dehydrogenase complex OS=Vibrio cholerae serotype O1 (strain ATCC 39315 / El Tor Inaba N16961) GN=VC_2086 PE=3 SV=1	tr|Q9KQB4|Q9KQB4_VIBCH	44 kDa	16.216	10.085
79	Protein RecA OS=Vibrio cholerae serotype O1 (strain ATCC 39315 / El Tor Inaba N16961) GN=recA PE=3 SV=1	sp|P45383|RECA_VIBCH	38 kDa	14.968	7.5639
80	50S ribosomal protein L11 OS=Vibrio cholerae serotype O1 (strain ATCC 39315 / El Tor Inaba N16961) GN=rplK PE=3 SV=1	sp|Q9KV34|RL11_VIBCH	15 kDa	17.463	5.0426
81	Uncharacterized protein OS=Vibrio cholerae serotype O1 (strain ATCC 39315 / El Tor Inaba N16961) GN=VC_0239 PE=4 SV=1	tr|Q9KVA7|Q9KVA7_VIBCH	67 kDa	11.226	5.0426
82	50S ribosomal protein L23 OS=Vibrio cholerae serotype O1 (strain ATCC 39315 / El Tor Inaba N16961) GN=rplW PE=3 SV=1	sp|Q9KNY6|RL23_VIBCH	11 kDa	7.4842	12.606
83	2-oxoglutarate dehydrogenase, E1 component OS=Vibrio cholerae serotype O1 (strain ATCC 39315 / El Tor Inaba N16961) GN=VC_2087 PE=4 SV=1	tr|Q9KQB3|Q9KQB3_VIBCH	105 kDa	18.71	0
84	Formate acetyltransferase OS=Vibrio cholerae serotype O1 (strain ATCC 39315 / El Tor Inaba N16961) GN=VC_1866 PE=4 SV=1	tr|Q9KQY1|Q9KQY1_VIBCH	88 kDa	13.721	12.606
85	ATP-dependent RNA helicase SrmB OS=Vibrio cholerae serotype O1 (strain ATCC 39315 / El Tor Inaba N16961) GN=srmB PE=3 SV=1	tr|Q9KU63|Q9KU63_VIBCH	48 kDa	16.216	5.0426
86	Poly(A) polymerase I OS=Vibrio cholerae serotype O1 (strain ATCC 39315 / El Tor Inaba N16961) GN=pcnB PE=3 SV=1	tr|Q9KUC8|Q9KUC8_VIBCH	53 kDa	16.839	7.5639
87	Uncharacterized protein OS=Vibrio cholerae serotype O1 (strain ATCC 39315 / El Tor Inaba N16961) GN=VC_A0849 PE=4 SV=1	tr|Q9KL97|Q9KL97_VIBCH	341 kDa	21.205	0
88	Protease DO OS=Vibrio cholerae serotype O1 (strain ATCC 39315 / El Tor Inaba N16961) GN=VC_0566 PE=4 SV=1	tr|Q9KUF5|Q9KUF5_VIBCH	48 kDa	14.968	10.085
89	Translation initiation factor IF-3 OS=Vibrio cholerae serotype O1 (strain ATCC 39315 / El Tor Inaba N16961) GN=infC PE=3 SV=1	sp|O68844|IF3_VIBCH	21 kDa	13.721	7.5639
90	Chaperone protein DnaJ OS=Vibrio cholerae serotype O1 (strain ATCC 39315 / El Tor Inaba N16961) GN=dnaJ PE=3 SV=2	sp|O34242|DNAJ_VIBCH	41 kDa	13.097	15.128
91	50S ribosomal protein L22 OS=Vibrio cholerae serotype O1 (strain ATCC 39315 / El Tor Inaba N16961) GN=rplV PE=3 SV=1	sp|Q9KNY9|RL22_VIBCH	12 kDa	11.85	15.128
92	50S ribosomal protein L16 OS=Vibrio cholerae serotype O1 (strain ATCC 39315 / El Tor Inaba N16961) GN=rplP PE=3 SV=1	sp|Q9KNZ1|RL16_VIBCH	16 kDa	13.097	30.256
93	30S ribosomal protein S1 OS=Vibrio cholerae serotype O1 (strain ATCC 39315 / El Tor Inaba N16961) GN=VC_1915 PE=3 SV=1	tr|Q9KQT3|Q9KQT3_VIBCH	61 kDa	14.968	12.606
94	Type II secretion system protein E OS=Vibrio cholerae serotype O1 (strain ATCC 39315 / El Tor Inaba N16961) GN=epsE PE=1 SV=1	sp|P37093|GSPE_VIBCH	56 kDa	16.216	2.5213
95	Uncharacterized protein OS=Vibrio cholerae serotype O1 (strain ATCC 39315 / El Tor Inaba N16961) GN=VC_1492 PE=4 SV=1	tr|Q9KRZ1|Q9KRZ1_VIBCH	184 kDa	12.474	0
96	60 kDa chaperonin 1 OS=Vibrio cholerae serotype O1 (strain ATCC 39315 / El Tor Inaba N16961) GN=groL1 PE=3 SV=1	sp|Q9KNR7|CH601_VIBCH	57 kDa	4.3658	25.213
97	Ribose-phosphate pyrophosphokinase OS=Vibrio cholerae serotype O1 (strain ATCC 39315 / El Tor Inaba N16961) GN=prs PE=3 SV=1	sp|Q9KQ22|KPRS_VIBCH	34 kDa	12.474	12.606
98	Penicillin-binding protein 1B OS=Vibrio cholerae serotype O1 (strain ATCC 39315 / El Tor Inaba N16961) GN=mrcB PE=3 SV=1	sp|Q9KUC0|PBPB_VIBCH	87 kDa	11.226	5.0426
99	Type II secretion system protein D OS=Vibrio cholerae serotype O1 (strain ATCC 39315 / El Tor Inaba N16961) GN=epsD PE=3 SV=2	sp|P45779|GSPD_VIBCH	73 kDa	11.226	10.085
100	Acyl protein synthase/acyl-CoA reductase RfbN OS=Vibrio cholerae serotype O1 (strain ATCC 39315 / El Tor Inaba N16961) GN=VC_0251 PE=4 SV=1	tr|Q9KV99|Q9KV99_VIBCH	92 kDa	13.097	5.0426
101	GTP-binding protein TypA OS=Vibrio cholerae serotype O1 (strain ATCC 39315 / El Tor Inaba N16961) GN=VC_2744 PE=4 SV=1	tr|Q9KNJ4|Q9KNJ4_VIBCH	67 kDa	14.345	5.0426
102	GTPase Der OS=Vibrio cholerae serotype O1 (strain ATCC 39315 / El Tor Inaba N16961) GN=der PE=3 SV=1	sp|Q9KTW7|DER_VIBCH	56 kDa	9.3552	0
103	NADH dehydrogenase OS=Vibrio cholerae serotype O1 (strain ATCC 39315 / El Tor Inaba N16961) GN=VC_1890 PE=4 SV=1	tr|Q9KQV8|Q9KQV8_VIBCH	48 kDa	12.474	5.0426
104	50S ribosomal protein L4 OS=Vibrio cholerae serotype O1 (strain ATCC 39315 / El Tor Inaba N16961) GN=rplD PE=3 SV=1	sp|Q9KNY5|RL4_VIBCH	22 kDa	6.8605	7.5639
105	RfbG protein OS=Vibrio cholerae serotype O1 (strain ATCC 39315 / El Tor Inaba N16961) GN=VC_0245 PE=4 SV=1	tr|Q9KVA4|Q9KVA4_VIBCH	53 kDa	13.097	5.0426
106	Asparagine--tRNA ligase OS=Vibrio cholerae serotype O1 (strain ATCC 39315 / El Tor Inaba N16961) GN=asnS PE=3 SV=2	sp|Q9KSF9|SYN_VIBCH	52 kDa	9.9789	2.5213
107	Keratin, type II cytoskeletal 1 OS=Homo sapiens GN=KRT1 PE=1 SV=6	sp|P04264|K2C1_CON-HUMAN	66 kDa	10.603	7.5639
108	30S ribosomal protein S6 OS=Vibrio cholerae serotype O1 (strain ATCC 39315 / El Tor Inaba N16961) GN=rpsF PE=3 SV=1	sp|Q9KUZ2|RS6_VIBCH	14 kDa	10.603	5.0426
109	Uncharacterized protein OS=Vibrio cholerae serotype O1 (strain ATCC 39315 / El Tor Inaba N16961) GN=VC_1321 PE=4 SV=1	tr|Q9KSD7|Q9KSD7_VIBCH	116 kDa	12.474	5.0426
110	Ribosomal RNA large subunit methyltransferase K/L OS=Vibrio cholerae serotype O1 (strain ATCC 39315 / El Tor Inaba N16961) GN=rlmL PE=3 SV=1	sp|Q9KRZ5|RLMKL_VIBCH	80 kDa	13.721	0
111	Desmoplakin OS=Homo sapiens GN=DSP PE=1 SV=3	sp|P15924|DESP_CON-HUMAN	332 kDa	1.2474	0
112	RfbL protein OS=Vibrio cholerae serotype O1 (strain ATCC 39315 / El Tor Inaba N16961) GN=VC_0249 PE=4 SV=1	tr|H9L4Q1|H9L4Q1_VIBCH	53 kDa	11.85	7.5639
113	Rod shape-determining protein MreB OS=Vibrio cholerae serotype O1 (strain ATCC 39315 / El Tor Inaba N16961) GN=VC_0415 PE=4 SV=1	tr|H9L4S9|H9L4S9_VIBCH	37 kDa	13.097	7.5639
114	GTPase Era OS=Vibrio cholerae serotype O1 (strain ATCC 39315 / El Tor Inaba N16961) GN=era PE=3 SV=3	sp|Q9KPB3|ERA_VIBCH	37 kDa	11.226	2.5213
115	Putative mannose-1-phosphate guanylyltransferase OS=Vibrio cholerae serotype O1 (strain ATCC 39315 / El Tor Inaba N16961) GN=rfbA PE=3 SV=2	sp|Q07024|RFBA_VIBCH	52 kDa	13.097	2.5213
116	Polyribonucleotide nucleotidyltransferase OS=Vibrio cholerae serotype O1 (strain ATCC 39315 / El Tor Inaba N16961) GN=pnp PE=3 SV=1	sp|Q9KU76|PNP_VIBCH	77 kDa	10.603	5.0426
117	Pseudouridine synthase OS=Vibrio cholerae serotype O1 (strain ATCC 39315 / El Tor Inaba N16961) GN=VC_2223 PE=3 SV=1	tr|Q9KPY9|Q9KPY9_VIBCH	38 kDa	10.603	7.5639
118	Phosphomannomutase OS=Vibrio cholerae serotype O1 (strain ATCC 39315 / El Tor Inaba N16961) GN=rfbB PE=3 SV=1	sp|Q06951|RFBB_VIBCH	52 kDa	9.9789	5.0426
119	Perosamine synthase OS=Vibrio cholerae serotype O1 (strain ATCC 39315 / El Tor Inaba N16961) GN=VC_0244 PE=3 SV=1	tr|Q9KVA5|Q9KVA5_VIBCH	41 kDa	11.226	5.0426
120	Uncharacterized protein OS=Vibrio cholerae serotype O1 (strain ATCC 39315 / El Tor Inaba N16961) GN=VC_2212 PE=4 SV=1	tr|H9L4T3|H9L4T3_VIBCH	27 kDa	8.1079	2.5213
121	DNA topoisomerase 4 subunit A OS=Vibrio cholerae serotype O1 (strain ATCC 39315 / El Tor Inaba N16961) GN=parC PE=3 SV=1	tr|Q9KPE0|Q9KPE0_VIBCH	85 kDa	9.9789	0
122	CTP synthase OS=Vibrio cholerae serotype O1 (strain ATCC 39315 / El Tor Inaba N16961) GN=pyrG PE=3 SV=3	sp|Q9KPC4|PYRG_VIBCH	60 kDa	8.1079	5.0426
123	tRNA sulfurtransferase OS=Vibrio cholerae serotype O1 (strain ATCC 39315 / El Tor Inaba N16961) GN=thiI PE=3 SV=2	sp|Q9KTK8|THII_VIBCH	54 kDa	6.8605	7.5639
124	Outer membrane protein TolC OS=Vibrio cholerae serotype O1 (strain ATCC 39315 / El Tor Inaba N16961) GN=tolC PE=1 SV=1	sp|Q9K2Y1|TOLC_VIBCH	48 kDa	5.6131	2.5213
125	UPF0313 protein VC_1711 OS=Vibrio cholerae serotype O1 (strain ATCC 39315 / El Tor Inaba N16961) GN=VC_1711 PE=3 SV=1	sp|Q9KRD1|Y1711_VIBCH	88 kDa	10.603	0
126	Phosphate acetyltransferase OS=Vibrio cholerae serotype O1 (strain ATCC 39315 / El Tor Inaba N16961) GN=pta PE=3 SV=1	sp|Q9KT08|PTA_VIBCH	77 kDa	7.4842	7.5639
127	Keratin, type I cytoskeletal 9 OS=Homo sapiens GN=KRT9 PE=1 SV=3	sp|P35527|K1C9_CON-HUMAN	62 kDa	6.8605	0
128	Transcription-repair-coupling factor OS=Vibrio cholerae serotype O1 (strain ATCC 39315 / El Tor Inaba N16961) GN=mfd PE=3 SV=1	tr|Q9KQW2|Q9KQW2_VIBCH	130 kDa	6.2368	0
129	UvrABC system protein C OS=Vibrio cholerae serotype O1 (strain ATCC 39315 / El Tor Inaba N16961) GN=uvrC PE=3 SV=1	sp|Q9KSP2|UVRC_VIBCH	69 kDa	8.7316	0
130	Elongation factor Ts OS=Vibrio cholerae serotype O1 (strain ATCC 39315 / El Tor Inaba N16961) GN=tsf PE=3 SV=1	sp|Q9KPV3|EFTS_VIBCH	30 kDa	8.7316	10.085
131	Aspartokinase OS=Vibrio cholerae serotype O1 (strain ATCC 39315 / El Tor Inaba N16961) GN=VC_0547 PE=3 SV=1	tr|Q9KUH4|Q9KUH4_VIBCH	42 kDa	10.603	5.0426
132	Maltoporin OS=Vibrio cholerae serotype O1 (strain ATCC 39315 / El Tor Inaba N16961) GN=lamB PE=2 SV=1	sp|Q56652|LAMB_VIBCH	45 kDa	8.7316	2.5213
133	ATP-dependent helicase HrpA OS=Vibrio cholerae serotype O1 (strain ATCC 39315 / El Tor Inaba N16961) GN=VC_1382 PE=4 SV=1	tr|Q9KS77|Q9KS77_VIBCH	150 kDa	9.3552	0
134	Trigger factor OS=Vibrio cholerae serotype O1 (strain ATCC 39315 / El Tor Inaba N16961) GN=tig PE=1 SV=1	sp|Q9KQS5|TIG_VIBCH	48 kDa	8.7316	0
135	RNA polymerase sigma factor RpoD OS=Vibrio cholerae serotype O1 (strain ATCC 39315 / El Tor Inaba N16961) GN=rpoD PE=3 SV=1	tr|Q9KUK1|Q9KUK1_VIBCH	71 kDa	8.7316	0
136	Spermidine/putrescine import ATP-binding protein PotA OS=Vibrio cholerae serotype O1 (strain ATCC 39315 / El Tor Inaba N16961) GN=potA PE=3 SV=1	sp|Q9KS33|POTA_VIBCH	43 kDa	4.9895	7.5639
137	Enterobactin synthetase component F-related protein OS=Vibrio cholerae serotype O1 (strain ATCC 39315 / El Tor Inaba N16961) GN=VC_1579 PE=1 SV=1	tr|Q9KRQ7|Q9KRQ7_VIBCH	63 kDa	6.2368	5.0426
138	Cysteine desulfurase IscS OS=Vibrio cholerae serotype O1 (strain ATCC 39315 / El Tor Inaba N16961) GN=iscS PE=3 SV=1	sp|Q9KTY2|ISCS_VIBCH	45 kDa	9.9789	2.5213
139	Uncharacterized protein OS=Vibrio cholerae serotype O1 (strain ATCC 39315 / El Tor Inaba N16961) GN=VC_1505 PE=4 SV=1	tr|Q9KRX8|Q9KRX8_VIBCH	34 kDa	9.3552	0
140	Na(+)-translocating NADH-quinone reductase subunit A OS=Vibrio cholerae serotype O1 (strain ATCC 39315 / El Tor Inaba N16961) GN=nqrA PE=1 SV=2	sp|Q9KPS1|NQRA_VIBCH	49 kDa	8.7316	0
141	30S ribosomal protein S14 OS=Vibrio cholerae serotype O1 (strain ATCC 39315 / El Tor Inaba N16961) GN=rpsN PE=3 SV=1	sp|Q9KNZ7|RS14_VIBCH	12 kDa	5.6131	7.5639
142	Lipopolysaccharide/O-antigen transport protein OS=Vibrio cholerae serotype O1 (strain ATCC 39315 / El Tor Inaba N16961) GN=VC_0247 PE=4 SV=1	tr|Q9KVA2|Q9KVA2_VIBCH	30 kDa	7.4842	5.0426
143	Inner membrane protein, putative OS=Vibrio cholerae serotype O1 (strain ATCC 39315 / El Tor Inaba N16961) GN=VC_0822 PE=4 SV=1	tr|Q9KTR8|Q9KTR8_VIBCH	127 kDa	8.7316	2.5213
144	Lysine--tRNA ligase OS=Vibrio cholerae serotype O1 (strain ATCC 39315 / El Tor Inaba N16961) GN=lysS PE=3 SV=2	sp|Q9KU60|SYK_VIBCH	58 kDa	6.8605	2.5213
145	Uncharacterized protein OS=Vibrio cholerae serotype O1 (strain ATCC 39315 / El Tor Inaba N16961) GN=VC_A0079 PE=4 SV=1	tr|Q9KN86|Q9KN86_VIBCH	48 kDa	6.2368	0
146	Acetyl-CoA carboxylase, biotin carboxylase OS=Vibrio cholerae serotype O1 (strain ATCC 39315 / El Tor Inaba N16961) GN=VC_0295 PE=4 SV=1	tr|Q9KV62|Q9KV62_VIBCH	49 kDa	8.7316	2.5213
147	UDP-N-acetylglucosamine 1-carboxyvinyltransferase OS=Vibrio cholerae serotype O1 (strain ATCC 39315 / El Tor Inaba N16961) GN=murA PE=1 SV=1	sp|Q9KP62|MURA_VIBCH	45 kDa	10.603	0
148	DNA gyrase subunit B OS=Vibrio cholerae serotype O1 (strain ATCC 39315 / El Tor Inaba N16961) GN=gyrB PE=3 SV=1	sp|Q9KVX3|GYRB_VIBCH	90 kDa	7.4842	0
149	GDP-mannose 4,6-dehydratase OS=Vibrio cholerae serotype O1 (strain ATCC 39315 / El Tor Inaba N16961) GN=gmd PE=3 SV=1	sp|Q06952|GM4D_VIBCH	42 kDa	6.8605	5.0426
150	ATP-dependent RNA helicase, DEAD box family OS=Vibrio cholerae serotype O1 (strain ATCC 39315 / El Tor Inaba N16961) GN=VC_A0768 PE=3 SV=1	tr|Q9KLH6|Q9KLH6_VIBCH	47 kDa	6.2368	5.0426
151	UPF0325 protein VC_2264 OS=Vibrio cholerae serotype O1 (strain ATCC 39315 / El Tor Inaba N16961) GN=VC_2264 PE=3 SV=2	sp|Q9KPU8|Y2264_VIBCH	15 kDa	9.3552	5.0426
152	GTPase HflX OS=Vibrio cholerae serotype O1 (strain ATCC 39315 / El Tor Inaba N16961) GN=hflX PE=3 SV=1	tr|Q9KV10|Q9KV10_VIBCH	49 kDa	9.3552	5.0426
153	Glutamine synthetase OS=Vibrio cholerae serotype O1 (strain ATCC 39315 / El Tor Inaba N16961) GN=glnA PE=3 SV=1	sp|Q9KNJ2|GLNA_VIBCH	52 kDa	4.3658	2.5213
154	GTP pyrophosphokinase OS=Vibrio cholerae serotype O1 (strain ATCC 39315 / El Tor Inaba N16961) GN=VC_2451 PE=3 SV=1	tr|H9L4Q9|H9L4Q9_VIBCH	84 kDa	4.3658	2.5213
155	ATP-dependent RNA helicase, DEAD box family OS=Vibrio cholerae serotype O1 (strain ATCC 39315 / El Tor Inaba N16961) GN=VC_A0061 PE=3 SV=1	tr|Q9KNA4|Q9KNA4_VIBCH	50 kDa	7.4842	0
156	30S ribosomal protein S18 OS=Vibrio cholerae serotype O1 (strain ATCC 39315 / El Tor Inaba N16961) GN=rpsR PE=3 SV=1	sp|Q9KUZ0|RS18_VIBCH	9 kDa	6.8605	12.606
157	Acetyltransferase component of pyruvate dehydrogenase complex OS=Vibrio cholerae serotype O1 (strain ATCC 39315 / El Tor Inaba N16961) GN=VC_2413 PE=3 SV=1	tr|Q9KPF5|Q9KPF5_VIBCH	66 kDa	4.9895	2.5213
158	Transcription termination/antitermination protein NusA OS=Vibrio cholerae serotype O1 (strain ATCC 39315 / El Tor Inaba N16961) GN=nusA PE=3 SV=1	tr|Q9KU81|Q9KU81_VIBCH	55 kDa	8.1079	5.0426
159	Uncharacterized protein OS=Vibrio cholerae serotype O1 (strain ATCC 39315 / El Tor Inaba N16961) GN=VC_0811 PE=4 SV=1	tr|Q9KTS7|Q9KTS7_VIBCH	27 kDa	4.3658	2.5213
160	Transcription termination factor Rho OS=Vibrio cholerae serotype O1 (strain ATCC 39315 / El Tor Inaba N16961) GN=rho PE=3 SV=1	tr|Q9KV50|Q9KV50_VIBCH	47 kDa	6.8605	2.5213
161	CDP-diacylglycerol--serine O-phosphatidyltransferase OS=Vibrio cholerae serotype O1 (strain ATCC 39315 / El Tor Inaba N16961) GN=VC_0315 PE=3 SV=1	tr|Q9KV43|Q9KV43_VIBCH	51 kDa	9.9789	2.5213
162	Na(+)-translocating NADH-quinone reductase subunit F OS=Vibrio cholerae serotype O1 (strain ATCC 39315 / El Tor Inaba N16961) GN=nqrF PE=1 SV=1	sp|Q9X4Q8|NQRF_VIBCH	45 kDa	6.2368	0
163	Type I restriction enzyme HsdR, putative OS=Vibrio cholerae serotype O1 (strain ATCC 39315 / El Tor Inaba N16961) GN=VC_1765 PE=4 SV=1	tr|Q9KR78|Q9KR78_VIBCH	117 kDa	4.9895	0
164	Uncharacterized protein OS=Vibrio cholerae serotype O1 (strain ATCC 39315 / El Tor Inaba N16961) GN=VC_A0139 PE=4 SV=1	tr|Q9KN27|Q9KN27_VIBCH	13 kDa	4.3658	5.0426
165	30S ribosomal protein S21 OS=Vibrio cholerae serotype O1 (strain ATCC 39315 / El Tor Inaba N16961) GN=rpsU PE=3 SV=1	sp|P66532|RS21_VIBCH	8 kDa	6.8605	7.5639
166	Iron-sulfur cluster assembly scaffold protein IscU OS=Vibrio cholerae serotype O1 (strain ATCC 39315 / El Tor Inaba N16961) GN=VC_0749 PE=3 SV=1	tr|Q9KTY1|Q9KTY1_VIBCH	14 kDa	8.1079	5.0426
167	DNA-directed RNA polymerase subunit alpha OS=Vibrio cholerae serotype O1 (strain ATCC 39315 / El Tor Inaba N16961) GN=rpoA PE=3 SV=1	sp|Q9KP08|RPOA_VIBCH	36 kDa	8.1079	2.5213
168	Uncharacterized protein OS=Vibrio cholerae serotype O1 (strain ATCC 39315 / El Tor Inaba N16961) GN=VC_1894 PE=4 SV=1	tr|Q9KQV4|Q9KQV4_VIBCH	22 kDa	7.4842	0
169	Transcriptional regulator, LuxR family OS=Vibrio cholerae serotype O1 (strain ATCC 39315 / El Tor Inaba N16961) GN=VC_1213 PE=4 SV=1	tr|Q9KSP3|Q9KSP3_VIBCH	24 kDa	9.3552	0
170	Cytoplasmic axial filament protein OS=Vibrio cholerae serotype O1 (strain ATCC 39315 / El Tor Inaba N16961) GN=VC_0419 PE=4 SV=1	tr|Q9KUU6|Q9KUU6_VIBCH	55 kDa	7.4842	0
171	50S ribosomal protein L18 OS=Vibrio cholerae serotype O1 (strain ATCC 39315 / El Tor Inaba N16961) GN=rplR PE=3 SV=1	sp|Q9KP00|RL18_VIBCH	13 kDa	7.4842	12.606
172	Outer membrane protein OmpA OS=Vibrio cholerae serotype O1 (strain ATCC 39315 / El Tor Inaba N16961) GN=VC_2213 PE=3 SV=1	tr|H9L4R9|H9L4R9_VIBCH	34 kDa	6.8605	10.085
173	Ribosomal protein S6 modification protein-related protein OS=Vibrio cholerae serotype O1 (strain ATCC 39315 / El Tor Inaba N16961) GN=VC_2333 PE=4 SV=1	tr|Q9KPN3|Q9KPN3_VIBCH	56 kDa	6.2368	5.0426
174	Outer membrane protein OmpV OS=Vibrio cholerae serotype O1 (strain ATCC 39315 / El Tor Inaba N16961) GN=ompV PE=1 SV=1	sp|P06111|OMPV_VIBCH	28 kDa	6.2368	5.0426
175	Protein translocase subunit SecD OS=Vibrio cholerae serotype O1 (strain ATCC 39315 / El Tor Inaba N16961) GN=secD PE=3 SV=1	tr|Q9KTY7|Q9KTY7_VIBCH	67 kDa	9.9789	0
176	Uncharacterized protein OS=Vibrio cholerae serotype O1 (strain ATCC 39315 / El Tor Inaba N16961) GN=VC_0630 PE=4 SV=1	tr|Q9KU93|Q9KU93_VIBCH	49 kDa	7.4842	0
177	PhoH family protein OS=Vibrio cholerae serotype O1 (strain ATCC 39315 / El Tor Inaba N16961) GN=VC_0961 PE=4 SV=1	tr|Q9KTE1|Q9KTE1_VIBCH	42 kDa	6.2368	0
178	Kit Fusion	Biognosys|iRT	14 kDa	6.8605	10.085
179	Aldehyde-alcohol dehydrogenase OS=Vibrio cholerae serotype O1 (strain ATCC 39315 / El Tor Inaba N16961) GN=VC_2033 PE=3 SV=1	tr|Q9KQG5|Q9KQG5_VIBCH	96 kDa	8.7316	5.0426
180	Signal recognition particle protein OS=Vibrio cholerae serotype O1 (strain ATCC 39315 / El Tor Inaba N16961) GN=ffh PE=3 SV=1	tr|Q9KUG1|Q9KUG1_VIBCH	50 kDa	1.871	2.5213
181	MSHA biogenesis protein MshE OS=Vibrio cholerae serotype O1 (strain ATCC 39315 / El Tor Inaba N16961) GN=VC_0405 PE=4 SV=1	tr|Q9KUV7|Q9KUV7_VIBCH	64 kDa	4.9895	0
182	Phenylalanine--tRNA ligase beta subunit OS=Vibrio cholerae serotype O1 (strain ATCC 39315 / El Tor Inaba N16961) GN=pheT PE=3 SV=1	sp|Q9KSN6|SYFB_VIBCH	86 kDa	6.2368	0
183	Protease, insulinase family/protease, insulinase family OS=Vibrio cholerae serotype O1 (strain ATCC 39315 / El Tor Inaba N16961) GN=VC_0554 PE=3 SV=1	tr|Q9KUG7|Q9KUG7_VIBCH	106 kDa	3.7421	0
184	DNA topoisomerase 4 subunit B OS=Vibrio cholerae serotype O1 (strain ATCC 39315 / El Tor Inaba N16961) GN=parE PE=3 SV=1	tr|Q9KPD9|Q9KPD9_VIBCH	69 kDa	4.9895	0
185	Replicative DNA helicase OS=Vibrio cholerae serotype O1 (strain ATCC 39315 / El Tor Inaba N16961) GN=VC_0371 PE=3 SV=1	tr|Q9KUY7|Q9KUY7_VIBCH	52 kDa	6.2368	0
186	Uncharacterized protein OS=Vibrio cholerae serotype O1 (strain ATCC 39315 / El Tor Inaba N16961) GN=VC_A0735 PE=4 SV=1	tr|Q9KLK8|Q9KLK8_VIBCH	27 kDa	4.3658	0
187	50S ribosomal protein L27 OS=Vibrio cholerae serotype O1 (strain ATCC 39315 / El Tor Inaba N16961) GN=rpmA PE=3 SV=1	sp|Q9KUS9|RL27_VIBCH	9 kDa	4.9895	12.606
188	Keratin, type I cytoskeletal 10 OS=Homo sapiens GN=KRT10 PE=1 SV=6	sp|P13645|K1C10_CON-HUMAN	59 kDa	4.3658	2.5213
189	30S ribosomal protein S15 OS=Vibrio cholerae serotype O1 (strain ATCC 39315 / El Tor Inaba N16961) GN=rpsO PE=3 SV=1	sp|Q9KU77|RS15_VIBCH	10 kDa	1.2474	2.5213
190	Uncharacterized protein OS=Vibrio cholerae serotype O1 (strain ATCC 39315 / El Tor Inaba N16961) GN=VC_0228 PE=4 SV=1	tr|Q9KVB8|Q9KVB8_VIBCH	38 kDa	6.2368	2.5213
191	Uncharacterized protein OS=Vibrio cholerae serotype O1 (strain ATCC 39315 / El Tor Inaba N16961) GN=VC_A0924 PE=4 SV=1	tr|Q9KL25|Q9KL25_VIBCH	74 kDa	2.4947	0
192	Phosphoenolpyruvate-protein phosphotransferase OS=Vibrio cholerae serotype O1 (strain ATCC 39315 / El Tor Inaba N16961) GN=VC_0965 PE=3 SV=1	tr|Q9KTD7|Q9KTD7_VIBCH	63 kDa	3.7421	0
193	Long-chain-fatty-acid--CoA ligase OS=Vibrio cholerae serotype O1 (strain ATCC 39315 / El Tor Inaba N16961) GN=VC_1985 PE=4 SV=1	tr|Q9KQL3|Q9KQL3_VIBCH	63 kDa	3.7421	0
194	Uncharacterized protein OS=Vibrio cholerae serotype O1 (strain ATCC 39315 / El Tor Inaba N16961) GN=VC_A0544 PE=4 SV=1	tr|Q9KM45|Q9KM45_VIBCH	63 kDa	6.2368	0
195	PTS system, fructose-specific IIA component OS=Vibrio cholerae serotype O1 (strain ATCC 39315 / El Tor Inaba N16961) GN=VC_1820 PE=4 SV=1	tr|Q9KR27|Q9KR27_VIBCH	16 kDa	6.8605	0
196	Riboflavin synthase, alpha subunit OS=Vibrio cholerae serotype O1 (strain ATCC 39315 / El Tor Inaba N16961) GN=VC_2270 PE=4 SV=1	tr|Q9KPU2|Q9KPU2_VIBCH	24 kDa	4.9895	5.0426
197	Membrane protein insertase YidC OS=Vibrio cholerae serotype O1 (strain ATCC 39315 / El Tor Inaba N16961) GN=yidC PE=3 SV=1	sp|Q9KVY4|YIDC_VIBCH	61 kDa	4.3658	5.0426
198	Pyruvate kinase OS=Vibrio cholerae serotype O1 (strain ATCC 39315 / El Tor Inaba N16961) GN=VC_0485 PE=3 SV=1	tr|Q9KUN0|Q9KUN0_VIBCH	50 kDa	4.9895	5.0426
199	Uncharacterized protein OS=Vibrio cholerae serotype O1 (strain ATCC 39315 / El Tor Inaba N16961) GN=VC_0942 PE=4 SV=1	tr|Q9KTG0|Q9KTG0_VIBCH	13 kDa	2.4947	2.5213
200	Peptidyl-prolyl cis-trans isomerase OS=Vibrio cholerae serotype O1 (strain ATCC 39315 / El Tor Inaba N16961) GN=VC_0354 PE=4 SV=1	tr|Q9KV04|Q9KV04_VIBCH	28 kDa	6.2368	5.0426
201	DNA polymerase III, epsilon subunit OS=Vibrio cholerae serotype O1 (strain ATCC 39315 / El Tor Inaba N16961) GN=VC_2233 PE=4 SV=1	tr|Q9KPX9|Q9KPX9_VIBCH	28 kDa	4.9895	2.5213
202	30S ribosomal protein S19 OS=Vibrio cholerae serotype O1 (strain ATCC 39315 / El Tor Inaba N16961) GN=rpsS PE=3 SV=1	sp|Q9KNY8|RS19_VIBCH	10 kDa	6.2368	2.5213
203	30S ribosomal protein S17 OS=Vibrio cholerae serotype O1 (strain ATCC 39315 / El Tor Inaba N16961) GN=rpsQ PE=3 SV=1	sp|Q9KNZ3|RS17_VIBCH	10 kDa	3.7421	10.085
204	Penicillin-binding protein 3 OS=Vibrio cholerae serotype O1 (strain ATCC 39315 / El Tor Inaba N16961) GN=VC_2407 PE=4 SV=1	tr|Q9KPG1|Q9KPG1_VIBCH	63 kDa	2.4947	0
205	Glutamine--tRNA ligase OS=Vibrio cholerae serotype O1 (strain ATCC 39315 / El Tor Inaba N16961) GN=glnS PE=3 SV=1	sp|Q9KTA6|SYQ_VIBCH	64 kDa	6.2368	0
206	Uncharacterized protein OS=Vibrio cholerae serotype O1 (strain ATCC 39315 / El Tor Inaba N16961) GN=VC_A0283 PE=4 SV=1	tr|Q9KMP1|Q9KMP1_VIBCH	47 kDa	5.6131	0
207	DNA mismatch repair protein MutL OS=Vibrio cholerae serotype O1 (strain ATCC 39315 / El Tor Inaba N16961) GN=mutL PE=3 SV=1	sp|Q9KV13|MUTL_VIBCH	73 kDa	6.2368	0
208	Aspartate ammonia-lyase OS=Vibrio cholerae serotype O1 (strain ATCC 39315 / El Tor Inaba N16961) GN=VC_2698 PE=3 SV=1	tr|Q9KNN3|Q9KNN3_VIBCH	53 kDa	3.7421	0
209	Beta-lactamase TEM OS=Escherichia coli GN=bla PE=1 SV=1	sp|P62593|BLAT_CON-ECOLX	32 kDa	8.1079	0
210	Glutamine--fructose-6-phosphate aminotransferase [isomerizing] OS=Vibrio cholerae serotype O1 (strain ATCC 39315 / El Tor Inaba N16961) GN=glmS PE=3 SV=3	sp|Q9KUM8|GLMS_VIBCH	67 kDa	7.4842	0
211	Lipid A biosynthesis lauroyltransferase OS=Vibrio cholerae serotype O1 (strain ATCC 39315 / El Tor Inaba N16961) GN=lpxL PE=3 SV=1	tr|Q9KVD3|Q9KVD3_VIBCH	37 kDa	3.7421	0
212	Ribosomal RNA large subunit methyltransferase I OS=Vibrio cholerae serotype O1 (strain ATCC 39315 / El Tor Inaba N16961) GN=rlmI PE=3 SV=2	sp|Q9KSA5|RLMI_VIBCH	45 kDa	5.6131	0
213	5'-nucleotidase OS=Vibrio cholerae serotype O1 (strain ATCC 39315 / El Tor Inaba N16961) GN=nutA PE=3 SV=1	sp|Q9KQ30|5NTD_VIBCH	61 kDa	3.7421	0
214	D-alanyl-D-alanine carboxypeptidase OS=Vibrio cholerae serotype O1 (strain ATCC 39315 / El Tor Inaba N16961) GN=VC_0947 PE=3 SV=1	tr|Q9KTF5|Q9KTF5_VIBCH	43 kDa	4.3658	0
215	Chaperone protein HtpG OS=Vibrio cholerae serotype O1 (strain ATCC 39315 / El Tor Inaba N16961) GN=htpG PE=2 SV=2	sp|P22359|HTPG_VIBCH	72 kDa	4.9895	0
216	Uncharacterized protein OS=Vibrio cholerae serotype O1 (strain ATCC 39315 / El Tor Inaba N16961) GN=VC_A0167 PE=4 SV=1	tr|Q9KMZ9|Q9KMZ9_VIBCH	29 kDa	6.2368	2.5213
217	Pyruvate dehydrogenase E1 component OS=Vibrio cholerae serotype O1 (strain ATCC 39315 / El Tor Inaba N16961) GN=VC_2414 PE=4 SV=1	tr|Q9KPF4|Q9KPF4_VIBCH	99 kDa	4.9895	2.5213
218	ABC transporter, ATP-binding protein OS=Vibrio cholerae serotype O1 (strain ATCC 39315 / El Tor Inaba N16961) GN=VC_0698 PE=4 SV=1	tr|Q9KU31|Q9KU31_VIBCH	62 kDa	4.9895	0
219	Fumarate reductase flavoprotein subunit OS=Vibrio cholerae serotype O1 (strain ATCC 39315 / El Tor Inaba N16961) GN=VC_2656 PE=3 SV=1	REV_tr|Q9KNS5|Q9KNS5_VIBCH	66 kDa	0.62368	0
220	Uncharacterized protein OS=Vibrio cholerae serotype O1 (strain ATCC 39315 / El Tor Inaba N16961) GN=VC_2740 PE=4 SV=1	tr|Q9KNJ8|Q9KNJ8_VIBCH	35 kDa	3.7421	0
221	Agglutination protein OS=Vibrio cholerae serotype O1 (strain ATCC 39315 / El Tor Inaba N16961) GN=VC_1621 PE=4 SV=1	tr|Q9KRL6|Q9KRL6_VIBCH	49 kDa	6.8605	0
222	Protein translocase subunit SecA OS=Vibrio cholerae serotype O1 (strain ATCC 39315 / El Tor Inaba N16961) GN=secA PE=3 SV=1	sp|Q9KPH4|SECA_VIBCH	102 kDa	3.7421	0
223	Aminopeptidase N OS=Vibrio cholerae serotype O1 (strain ATCC 39315 / El Tor Inaba N16961) GN=VC_1494 PE=4 SV=1	tr|Q9KRY9|Q9KRY9_VIBCH	98 kDa	4.3658	0
224	ABC transporter, ATP-binding protein OS=Vibrio cholerae serotype O1 (strain ATCC 39315 / El Tor Inaba N16961) GN=VC_1486 PE=4 SV=1	tr|Q9KRZ7|Q9KRZ7_VIBCH	72 kDa	5.6131	0
225	Bifunctional uridylyltransferase/uridylyl-removing enzyme OS=Vibrio cholerae serotype O1 (strain ATCC 39315 / El Tor Inaba N16961) GN=glnD PE=3 SV=2	sp|Q9KPV0|GLND_VIBCH	102 kDa	4.3658	0
226	Uncharacterized protein OS=Vibrio cholerae serotype O1 (strain ATCC 39315 / El Tor Inaba N16961) GN=VC_2386 PE=4 SV=1	tr|Q9KPI2|Q9KPI2_VIBCH	63 kDa	4.3658	0
227	Glycerol kinase OS=Vibrio cholerae serotype O1 (strain ATCC 39315 / El Tor Inaba N16961) GN=glpK PE=3 SV=1	sp|Q9KLJ9|GLPK_VIBCH	56 kDa	6.8605	0
228	Aspartate-semialdehyde dehydrogenase 2 OS=Vibrio cholerae serotype O1 (strain ATCC 39315 / El Tor Inaba N16961) GN=asd2 PE=1 SV=2	sp|P23247|DHAS2_VIBCH	37 kDa	4.9895	5.0426
229	Uncharacterized protein OS=Vibrio cholerae serotype O1 (strain ATCC 39315 / El Tor Inaba N16961) GN=VC_1895 PE=4 SV=1	tr|Q9KQV3|Q9KQV3_VIBCH	14 kDa	5.6131	2.5213
230	Lysine decarboxylase, inducible OS=Vibrio cholerae serotype O1 (strain ATCC 39315 / El Tor Inaba N16961) GN=VC_0281 PE=4 SV=1	tr|Q9KV75|Q9KV75_VIBCH	83 kDa	2.4947	2.5213
231	Multifunctional-autoprocessing repeats-in-toxin OS=Vibrio cholerae serotype O1 (strain ATCC 39315 / El Tor Inaba N16961) GN=rtxA PE=1 SV=2	REV_sp|Q9KS12|MARTX_VIBCH	485 kDa	0.62368	0
232	DNA repair protein radA OS=Vibrio cholerae serotype O1 (strain ATCC 39315 / El Tor Inaba N16961) GN=VC_2343 PE=3 SV=1	tr|Q9KPM4|Q9KPM4_VIBCH	49 kDa	4.9895	2.5213
233	Heme transport protein HutA OS=Vibrio cholerae serotype O1 (strain ATCC 39315 / El Tor Inaba N16961) GN=VC_A0576 PE=3 SV=1	tr|Q9KM13|Q9KM13_VIBCH	78 kDa	2.4947	0
234	30S ribosomal protein S2 OS=Vibrio cholerae serotype O1 (strain ATCC 39315 / El Tor Inaba N16961) GN=rpsB PE=3 SV=1	sp|Q9KPV2|RS2_VIBCH	27 kDa	3.7421	0
235	Anaerobic glycerol-3-phosphate dehydrogenase, subunit C OS=Vibrio cholerae serotype O1 (strain ATCC 39315 / El Tor Inaba N16961) GN=VC_A0749 PE=4 SV=1	tr|Q9KLJ5|Q9KLJ5_VIBCH	46 kDa	4.9895	0
236	Acetate kinase 1 OS=Vibrio cholerae serotype O1 (strain ATCC 39315 / El Tor Inaba N16961) GN=ackA1 PE=3 SV=1	sp|Q9KT07|ACKA1_VIBCH	43 kDa	4.3658	0
237	UDP-N-acetylmuramate--L-alanine ligase OS=Vibrio cholerae serotype O1 (strain ATCC 39315 / El Tor Inaba N16961) GN=murC PE=3 SV=2	sp|Q9KPG8|MURC_VIBCH	53 kDa	4.3658	0
238	CAI-1 autoinducer sensor kinase/phosphatase CqsS OS=Vibrio cholerae serotype O1 (strain ATCC 39315 / El Tor Inaba N16961) GN=cqsS PE=1 SV=1	sp|Q9KM66|CQSS_VIBCH	78 kDa	0.62368	0
239	Uncharacterized protein OS=Vibrio cholerae serotype O1 (strain ATCC 39315 / El Tor Inaba N16961) GN=VC_0806 PE=4 SV=1	tr|Q9KTT2|Q9KTT2_VIBCH	59 kDa	3.7421	0
240	Keratin, type II cytoskeletal 5 OS=Pan troglodytes GN=KRT5 PE=2 SV=1	sp|A5A6M8|K2C5_CON-PANTR (+1)	63 kDa	1.2474	0
241	Acetyl-coenzyme A carboxylase carboxyl transferase subunit beta OS=Vibrio cholerae serotype O1 (strain ATCC 39315 / El Tor Inaba N16961) GN=accD PE=3 SV=1	sp|Q9KTA3|ACCD_VIBCH	34 kDa	1.871	0
242	Lipoyl synthase OS=Vibrio cholerae serotype O1 (strain ATCC 39315 / El Tor Inaba N16961) GN=lipA PE=3 SV=1	sp|Q9KTF9|LIPA_VIBCH	36 kDa	1.2474	0
243	1,4-alpha-glucan branching enzyme GlgB OS=Vibrio cholerae serotype O1 (strain ATCC 39315 / El Tor Inaba N16961) GN=glgB PE=3 SV=1	sp|Q9KNE8|GLGB_VIBCH	77 kDa	5.6131	0
244	Purine-binding chemotaxis protein CheW OS=Vibrio cholerae serotype O1 (strain ATCC 39315 / El Tor Inaba N16961) GN=VC_2059 PE=4 SV=1	tr|Q9KQE1|Q9KQE1_VIBCH	20 kDa	6.2368	0
245	UDP-3-O-acylglucosamine N-acyltransferase OS=Vibrio cholerae serotype O1 (strain ATCC 39315 / El Tor Inaba N16961) GN=lpxD PE=3 SV=1	sp|Q9KPW2|LPXD_VIBCH	37 kDa	6.2368	0
246	Uncharacterized protein OS=Vibrio cholerae serotype O1 (strain ATCC 39315 / El Tor Inaba N16961) GN=VC_2207 PE=4 SV=1	tr|Q9KQ00|Q9KQ00_VIBCH	25 kDa	4.3658	7.5639
247	Accessory colonization factor AcfB OS=Vibrio cholerae serotype O1 (strain ATCC 39315 / El Tor Inaba N16961) GN=VC_0840 PE=4 SV=1	tr|Q9KTQ7|Q9KTQ7_VIBCH	69 kDa	4.3658	5.0426
248	Maltose/maltodextrin import ATP-binding protein MalK OS=Vibrio cholerae serotype O1 (strain ATCC 39315 / El Tor Inaba N16961) GN=malK PE=3 SV=1	sp|Q9KL04|MALK_VIBCH	41 kDa	4.3658	2.5213
249	6,7-dimethyl-8-ribityllumazine synthase OS=Vibrio cholerae serotype O1 (strain ATCC 39315 / El Tor Inaba N16961) GN=ribH PE=3 SV=2	sp|Q9KPU4|RISB_VIBCH	16 kDa	1.2474	5.0426
250	Uncharacterized protein OS=Vibrio cholerae serotype O1 (strain ATCC 39315 / El Tor Inaba N16961) GN=VC_2208 PE=4 SV=1	tr|Q9KPZ9|Q9KPZ9_VIBCH	43 kDa	3.1184	2.5213
251	Autonomous glycyl radical cofactor OS=Vibrio cholerae serotype O1 (strain ATCC 39315 / El Tor Inaba N16961) GN=grcA PE=3 SV=1	sp|Q9KPK6|GRCA_VIBCH	14 kDa	5.6131	5.0426
252	Chemotaxis protein CheA OS=Vibrio cholerae serotype O1 (strain ATCC 39315 / El Tor Inaba N16961) GN=VC_2063 PE=4 SV=1	tr|Q9KQD7|Q9KQD7_VIBCH	84 kDa	2.4947	0
253	Uncharacterized protein OS=Vibrio cholerae serotype O1 (strain ATCC 39315 / El Tor Inaba N16961) GN=VC_A0002 PE=4 SV=1	tr|Q9KNG2|Q9KNG2_VIBCH	75 kDa	3.1184	0
254	Polyphosphate kinase OS=Vibrio cholerae serotype O1 (strain ATCC 39315 / El Tor Inaba N16961) GN=ppk PE=3 SV=1	sp|Q9KU07|PPK_VIBCH	82 kDa	1.2474	0
255	ATP synthase subunit alpha OS=Vibrio cholerae serotype O1 (strain ATCC 39315 / El Tor Inaba N16961) GN=atpA PE=3 SV=2	sp|Q9KNH3|ATPA_VIBCH	56 kDa	6.2368	0
256	Site-determining protein OS=Vibrio cholerae serotype O1 (strain ATCC 39315 / El Tor Inaba N16961) GN=VC_2067 PE=3 SV=1	tr|Q9KQD3|Q9KQD3_VIBCH	34 kDa	4.9895	0
257	S-adenosylmethionine synthase OS=Vibrio cholerae serotype O1 (strain ATCC 39315 / El Tor Inaba N16961) GN=metK PE=3 SV=1	sp|Q9KUP3|METK_VIBCH	42 kDa	4.9895	0
258	Uncharacterized protein OS=Vibrio cholerae serotype O1 (strain ATCC 39315 / El Tor Inaba N16961) GN=VC_0209 PE=4 SV=1	tr|Q9KVD7|Q9KVD7_VIBCH	33 kDa	2.4947	0
259	ATP synthase subunit beta OS=Vibrio cholerae serotype O1 (strain ATCC 39315 / El Tor Inaba N16961) GN=atpD PE=3 SV=3	sp|Q9KNH5|ATPB_VIBCH	51 kDa	3.7421	0
260	RNA polymerase-associated protein RapA OS=Vibrio cholerae serotype O1 (strain ATCC 39315 / El Tor Inaba N16961) GN=rapA PE=3 SV=1	sp|Q9KP70|RAPA_VIBCH	109 kDa	3.1184	0
261	Transketolase 1 OS=Vibrio cholerae serotype O1 (strain ATCC 39315 / El Tor Inaba N16961) GN=tkt1 PE=3 SV=2	sp|Q9KUP2|TKT1_VIBCH	72 kDa	4.3658	0
262	Multidrug resistance protein, putative OS=Vibrio cholerae serotype O1 (strain ATCC 39315 / El Tor Inaba N16961) GN=VC_0164 PE=4 SV=1	tr|Q9KVI2|Q9KVI2_VIBCH	112 kDa	3.7421	0
263	DamX-related protein OS=Vibrio cholerae serotype O1 (strain ATCC 39315 / El Tor Inaba N16961) GN=VC_A0573 PE=4 SV=1	tr|Q9KM16|Q9KM16_VIBCH	21 kDa	1.2474	2.5213
264	Uncharacterized protein OS=Vibrio cholerae serotype O1 (strain ATCC 39315 / El Tor Inaba N16961) GN=VC_2344 PE=4 SV=1	tr|Q9KPM3|Q9KPM3_VIBCH	89 kDa	1.2474	0
265	Flagellar M-ring protein OS=Vibrio cholerae serotype O1 (strain ATCC 39315 / El Tor Inaba N16961) GN=VC_2133 PE=3 SV=1	tr|Q9KQ69|Q9KQ69_VIBCH	64 kDa	3.7421	0
266	Enolase OS=Vibrio cholerae serotype O1 (strain ATCC 39315 / El Tor Inaba N16961) GN=eno PE=3 SV=1	sp|Q9KPC5|ENO_VIBCH	46 kDa	3.7421	0
267	Probable transcriptional regulatory protein VC_A0006 OS=Vibrio cholerae serotype O1 (strain ATCC 39315 / El Tor Inaba N16961) GN=VC_A0006 PE=3 SV=1	sp|Q9KNF8|Y2806_VIBCH	26 kDa	3.1184	0
268	Aspartate carbamoyltransferase regulatory chain OS=Vibrio cholerae serotype O1 (strain ATCC 39315 / El Tor Inaba N16961) GN=pyrI PE=3 SV=1	sp|Q9KP65|PYRI_VIBCH	17 kDa	3.7421	0
269	4-alpha-glucanotransferase OS=Vibrio cholerae serotype O1 (strain ATCC 39315 / El Tor Inaba N16961) GN=VC_A0014 PE=3 SV=1	tr|Q9KNF0|Q9KNF0_VIBCH	81 kDa	1.2474	0
270	Asparagine synthetase B, glutamine-hydrolyzing OS=Vibrio cholerae serotype O1 (strain ATCC 39315 / El Tor Inaba N16961) GN=VC_0991 PE=4 SV=1	tr|Q9KTB2|Q9KTB2_VIBCH	62 kDa	1.2474	0
271	Ornithine decarboxylase, inducible OS=Vibrio cholerae serotype O1 (strain ATCC 39315 / El Tor Inaba N16961) GN=VC_A1063 PE=4 SV=1	tr|Q9KKN9|Q9KKN9_VIBCH	81 kDa	0.62368	0
272	Uncharacterized protein OS=Vibrio cholerae serotype O1 (strain ATCC 39315 / El Tor Inaba N16961) GN=VC_2716 PE=4 SV=1	tr|Q9KNL6|Q9KNL6_VIBCH	85 kDa	3.7421	0
273	Ribonucleoside-diphosphate reductase OS=Vibrio cholerae serotype O1 (strain ATCC 39315 / El Tor Inaba N16961) GN=VC_1256 PE=3 SV=1	tr|Q9KSK0|Q9KSK0_VIBCH	86 kDa	4.9895	0
274	Uncharacterized protein OS=Vibrio cholerae serotype O1 (strain ATCC 39315 / El Tor Inaba N16961) GN=VC_0265 PE=4 SV=1	tr|Q9KV91|Q9KV91_VIBCH	47 kDa	1.871	0
275	Uncharacterized protein OS=Vibrio cholerae serotype O1 (strain ATCC 39315 / El Tor Inaba N16961) GN=VC_A0047 PE=4 SV=1	tr|Q9KNB8|Q9KNB8_VIBCH	42 kDa	5.6131	0
276	Protein TolB OS=Vibrio cholerae serotype O1 (strain ATCC 39315 / El Tor Inaba N16961) GN=tolB PE=3 SV=1	sp|Q9KR11|TOLB_VIBCH	50 kDa	5.6131	0
277	GTP cyclohydrolase-2 OS=Vibrio cholerae serotype O1 (strain ATCC 39315 / El Tor Inaba N16961) GN=ribA PE=3 SV=2	sp|Q9KSJ3|RIBA_VIBCH	22 kDa	4.9895	0
278	Mannosyl-transferase OS=Vibrio cholerae serotype O1 (strain ATCC 39315 / El Tor Inaba N16961) GN=VC_0260 PE=4 SV=1	tr|H9L4R0|H9L4R0_VIBCH	69 kDa	5.6131	0
279	50S ribosomal protein L10 OS=Vibrio cholerae serotype O1 (strain ATCC 39315 / El Tor Inaba N16961) GN=rplJ PE=3 SV=1	sp|Q9KV32|RL10_VIBCH	17 kDa	3.1184	5.0426
280	ATP synthase subunit b OS=Vibrio cholerae serotype O1 (strain ATCC 39315 / El Tor Inaba N16961) GN=atpF PE=3 SV=1	sp|Q9KNH1|ATPF_VIBCH	18 kDa	3.7421	2.5213
281	Uncharacterized protein OS=Vibrio cholerae serotype O1 (strain ATCC 39315 / El Tor Inaba N16961) GN=VC_1480 PE=4 SV=1	tr|Q9KS03|Q9KS03_VIBCH	13 kDa	1.871	2.5213
282	Keratin 2A OS=Pan troglodytes verus GN=krt2a PE=2 SV=1	tr|A5A6P6|A5A6P6_CON-PANTR	66 kDa	3.7421	2.5213
283	Phosphoglycerate kinase OS=Vibrio cholerae serotype O1 (strain ATCC 39315 / El Tor Inaba N16961) GN=pgk PE=3 SV=1	sp|P0C6Q3|PGK_VIBCH	41 kDa	4.3658	0
284	Enoyl-[acyl-carrier-protein] reductase [NADH] 1 OS=Vibrio cholerae serotype O1 (strain ATCC 39315 / El Tor Inaba N16961) GN=fabV PE=1 SV=2	sp|Q9KRA3|FABV1_VIBCH	44 kDa	1.871	0
285	Transferase, hexapeptide repeat family OS=Vibrio cholerae serotype O1 (strain ATCC 39315 / El Tor Inaba N16961) GN=VC_0238 PE=4 SV=1	tr|Q9KVA8|Q9KVA8_VIBCH	21 kDa	3.1184	0
286	Glutamate synthase, large subunit OS=Vibrio cholerae serotype O1 (strain ATCC 39315 / El Tor Inaba N16961) GN=VC_2373 PE=4 SV=1	tr|Q9KPJ4|Q9KPJ4_VIBCH	169 kDa	3.1184	0
287	Uncharacterized protein OS=Vibrio cholerae serotype O1 (strain ATCC 39315 / El Tor Inaba N16961) GN=VC_A0762 PE=4 SV=1	tr|Q9KLI2|Q9KLI2_VIBCH	56 kDa	1.871	0
288	Exodeoxyribonuclease III OS=Vibrio cholerae serotype O1 (strain ATCC 39315 / El Tor Inaba N16961) GN=VC_1860 PE=4 SV=1	tr|Q9KQY7|Q9KQY7_VIBCH	31 kDa	3.7421	0
289	Nitrogen regulation protein NR(I) OS=Vibrio cholerae serotype O1 (strain ATCC 39315 / El Tor Inaba N16961) GN=VC_2749 PE=4 SV=1	tr|Q9KNI9|Q9KNI9_VIBCH	53 kDa	3.1184	0
290	Uncharacterized protein OS=Vibrio cholerae serotype O1 (strain ATCC 39315 / El Tor Inaba N16961) GN=VC_1600 PE=4 SV=1	tr|Q9KRN6|Q9KRN6_VIBCH	26 kDa	3.7421	0
291	Succinate dehydrogenase flavoprotein subunit OS=Vibrio cholerae serotype O1 (strain ATCC 39315 / El Tor Inaba N16961) GN=VC_2089 PE=3 SV=1	tr|Q9KQB1|Q9KQB1_VIBCH	65 kDa	1.871	0
292	ATP-dependent RNA helicase RhlB OS=Vibrio cholerae serotype O1 (strain ATCC 39315 / El Tor Inaba N16961) GN=rhlB PE=3 SV=1	sp|Q9KV52|RHLB_VIBCH	49 kDa	3.7421	0
293	Uridine kinase OS=Vibrio cholerae serotype O1 (strain ATCC 39315 / El Tor Inaba N16961) GN=udk PE=3 SV=2	sp|Q9KT67|URK_VIBCH	24 kDa	3.7421	0
294	Elongation factor G 1 OS=Vibrio cholerae serotype O1 (strain ATCC 39315 / El Tor Inaba N16961) GN=fusA1 PE=3 SV=1	sp|Q9KUZ7|EFG1_VIBCH	77 kDa	2.4947	0
295	Uncharacterized protein OS=Vibrio cholerae serotype O1 (strain ATCC 39315 / El Tor Inaba N16961) GN=VC_0234 PE=4 SV=1	tr|Q9KVB2|Q9KVB2_VIBCH	30 kDa	4.3658	0
296	23S rRNA (uracil(1939)-C(5))-methyltransferase RlmD OS=Vibrio cholerae serotype O1 (strain ATCC 39315 / El Tor Inaba N16961) GN=rlmD PE=3 SV=1	sp|Q9KPC1|RLMD_VIBCH	49 kDa	2.4947	0
297	ATP-dependent protease ATPase subunit HslU OS=Vibrio cholerae serotype O1 (strain ATCC 39315 / El Tor Inaba N16961) GN=hslU PE=3 SV=1	sp|Q9KNQ7|HSLU_VIBCH	50 kDa	5.6131	0
298	SohB protein, peptidase U7 family OS=Vibrio cholerae serotype O1 (strain ATCC 39315 / El Tor Inaba N16961) GN=VC_1060 PE=4 SV=1	tr|Q9KT45|Q9KT45_VIBCH	39 kDa	5.6131	0
299	Uncharacterized protein OS=Vibrio cholerae serotype O1 (strain ATCC 39315 / El Tor Inaba N16961) GN=VC_1201 PE=4 SV=1	tr|Q9KSQ5|Q9KSQ5_VIBCH	27 kDa	3.7421	0
300	ABC transporter, ATP-binding protein OS=Vibrio cholerae serotype O1 (strain ATCC 39315 / El Tor Inaba N16961) GN=VC_2528 PE=4 SV=1	tr|H9L4Q7|H9L4Q7_VIBCH	27 kDa	6.2368	0
301	Uncharacterized protein OS=Vibrio cholerae serotype O1 (strain ATCC 39315 / El Tor Inaba N16961) GN=VC_1563 PE=4 SV=1	tr|Q9KRS3|Q9KRS3_VIBCH	37 kDa	2.4947	2.5213
302	Lipoprotein, putative OS=Vibrio cholerae serotype O1 (strain ATCC 39315 / El Tor Inaba N16961) GN=VC_2298 PE=4 SV=1	tr|Q9KPR8|Q9KPR8_VIBCH	22 kDa	3.1184	0
303	Cell shape-determining protein MreC OS=Vibrio cholerae serotype O1 (strain ATCC 39315 / El Tor Inaba N16961) GN=VC_0416 PE=3 SV=1	tr|Q9KUU9|Q9KUU9_VIBCH	33 kDa	1.2474	0
304	Anaerobic ribonucleoside-triphosphate reductase OS=Vibrio cholerae serotype O1 (strain ATCC 39315 / El Tor Inaba N16961) GN=VC_A0511 PE=4 SV=1	tr|Q9KM77|Q9KM77_VIBCH	80 kDa	1.871	0
305	Uncharacterized protein OS=Vibrio cholerae serotype O1 (strain ATCC 39315 / El Tor Inaba N16961) GN=VC_1771 PE=4 SV=1	tr|Q9KR72|Q9KR72_VIBCH	140 kDa	1.2474	0
306	Uncharacterized protein OS=Vibrio cholerae serotype O1 (strain ATCC 39315 / El Tor Inaba N16961) GN=VC_A1085 PE=4 SV=1	tr|Q9KKL8|Q9KKL8_VIBCH	60 kDa	2.4947	0
307	L-serine dehydratase 1 OS=Vibrio cholerae serotype O1 (strain ATCC 39315 / El Tor Inaba N16961) GN=VC_1300 PE=4 SV=1	tr|Q9KSF6|Q9KSF6_VIBCH	49 kDa	2.4947	0
308	Long-chain fatty acid transport protein OS=Vibrio cholerae serotype O1 (strain ATCC 39315 / El Tor Inaba N16961) GN=VC_1043 PE=4 SV=1	tr|Q9KT62|Q9KT62_VIBCH	47 kDa	3.1184	0
309	Regulatory protein LuxO OS=Vibrio cholerae serotype O1 (strain ATCC 39315 / El Tor Inaba N16961) GN=luxO PE=1 SV=1	sp|Q9KT84|LUXO_VIBCH	51 kDa	2.4947	0
310	Aspartokinase II/homoserine dehydrogenase, methionine-sensitive OS=Vibrio cholerae serotype O1 (strain ATCC 39315 / El Tor Inaba N16961) GN=VC_2684 PE=4 SV=1	tr|Q9KNP7|Q9KNP7_VIBCH	88 kDa	1.871	0
311	DNA gyrase subunit A OS=Vibrio cholerae serotype O1 (strain ATCC 39315 / El Tor Inaba N16961) GN=gyrA PE=3 SV=1	tr|Q9KSJ8|Q9KSJ8_VIBCH	99 kDa	2.4947	0
312	ABC transporter, ATP-binding protein OS=Vibrio cholerae serotype O1 (strain ATCC 39315 / El Tor Inaba N16961) GN=VC_2608 PE=4 SV=1	tr|Q9KNX2|Q9KNX2_VIBCH	76 kDa	3.1184	0
313	Uncharacterized protein OS=Vibrio cholerae serotype O1 (strain ATCC 39315 / El Tor Inaba N16961) GN=VC_1607 PE=4 SV=1	tr|Q9KRM9|Q9KRM9_VIBCH	36 kDa	4.3658	0
314	Uncharacterized protein OS=Vibrio cholerae serotype O1 (strain ATCC 39315 / El Tor Inaba N16961) GN=VC_1909 PE=4 SV=1	tr|Q9KQT9|Q9KQT9_VIBCH	30 kDa	3.7421	0
315	Exopolysaccharide biosynthesis protein, putative OS=Vibrio cholerae serotype O1 (strain ATCC 39315 / El Tor Inaba N16961) GN=VC_0937 PE=4 SV=1	tr|Q9KTG5|Q9KTG5_VIBCH	83 kDa	3.7421	0
316	Methionyl-tRNA formyltransferase OS=Vibrio cholerae serotype O1 (strain ATCC 39315 / El Tor Inaba N16961) GN=fmt PE=1 SV=1	sp|Q9KVU4|FMT_VIBCH	34 kDa	3.7421	0
317	RNA pyrophosphohydrolase OS=Vibrio cholerae serotype O1 (strain ATCC 39315 / El Tor Inaba N16961) GN=rppH PE=3 SV=2	sp|Q9KU53|RPPH_VIBCH	20 kDa	4.3658	0
318	Aspartate--tRNA ligase OS=Vibrio cholerae serotype O1 (strain ATCC 39315 / El Tor Inaba N16961) GN=aspS PE=3 SV=1	sp|Q9KSU0|SYD_VIBCH	66 kDa	3.1184	0
319	Uncharacterized protein OS=Vibrio cholerae serotype O1 (strain ATCC 39315 / El Tor Inaba N16961) GN=VC_1503 PE=4 SV=1	tr|Q9KRY0|Q9KRY0_VIBCH	33 kDa	3.7421	0
320	Uncharacterized protein OS=Vibrio cholerae serotype O1 (strain ATCC 39315 / El Tor Inaba N16961) GN=VC_1306 PE=4 SV=1	tr|Q9KSF0|Q9KSF0_VIBCH	52 kDa	3.1184	0
321	GTPase Obg/CgtA OS=Vibrio cholerae serotype O1 (strain ATCC 39315 / El Tor Inaba N16961) GN=cgtA PE=1 SV=2	sp|Q9KUS8|OBG_VIBCH	43 kDa	1.2474	0
322	Methionine--tRNA ligase OS=Vibrio cholerae serotype O1 (strain ATCC 39315 / El Tor Inaba N16961) GN=metG PE=3 SV=2	sp|Q9KT69|SYM_VIBCH	77 kDa	0.62368	0
323	UDP-glucose 6-dehydrogenase OS=Vibrio cholerae serotype O1 (strain ATCC 39315 / El Tor Inaba N16961) GN=VC_A0780 PE=3 SV=1	tr|Q9KLG4|Q9KLG4_VIBCH	43 kDa	0.62368	0
324	Ribosomal large subunit pseudouridine synthase C OS=Vibrio cholerae serotype O1 (strain ATCC 39315 / El Tor Inaba N16961) GN=rluC PE=3 SV=1	sp|Q9KQH0|RLUC_VIBCH	36 kDa	3.7421	0
325	Cation transport ATPase, E1-E2 family OS=Vibrio cholerae serotype O1 (strain ATCC 39315 / El Tor Inaba N16961) GN=VC_1437 PE=3 SV=1	tr|Q9KS24|Q9KS24_VIBCH	86 kDa	1.871	0
326	Bifunctional protein GlmU OS=Vibrio cholerae serotype O1 (strain ATCC 39315 / El Tor Inaba N16961) GN=glmU PE=3 SV=1	sp|Q9KNH7|GLMU_VIBCH	49 kDa	4.9895	0
327	Dihydrolipoyl dehydrogenase OS=Vibrio cholerae serotype O1 (strain ATCC 39315 / El Tor Inaba N16961) GN=lpd PE=3 SV=1	sp|Q9KPF6|DLDH_VIBCH	51 kDa	4.3658	0
328	Coenzyme A biosynthesis bifunctional protein CoaBC OS=Vibrio cholerae serotype O1 (strain ATCC 39315 / El Tor Inaba N16961) GN=coaBC PE=3 SV=1	sp|Q9KVD1|COABC_VIBCH	43 kDa	3.7421	0
329	Uncharacterized protein OS=Vibrio cholerae serotype O1 (strain ATCC 39315 / El Tor Inaba N16961) GN=VC_2387 PE=4 SV=1	tr|Q9KPI1|Q9KPI1_VIBCH	24 kDa	2.4947	0
330	RNA-directed DNA polymerase OS=Vibrio cholerae serotype O1 (strain ATCC 39315 / El Tor Inaba N16961) GN=VC_2385 PE=4 SV=1	tr|Q9KPI3|Q9KPI3_VIBCH	37 kDa	3.1184	0
331	Outer membrane protein OmpK OS=Vibrio cholerae serotype O1 (strain ATCC 39315 / El Tor Inaba N16961) GN=VC_2305 PE=4 SV=1	tr|Q9KPR1|Q9KPR1_VIBCH	33 kDa	4.3658	0
332	3-deoxy-D-manno-octulosonic-acid transferase OS=Vibrio cholerae serotype O1 (strain ATCC 39315 / El Tor Inaba N16961) GN=VC_0233 PE=4 SV=1	tr|Q9KVB3|Q9KVB3_VIBCH	49 kDa	4.3658	0
333	50S ribosomal protein L32 OS=Vibrio cholerae serotype O1 (strain ATCC 39315 / El Tor Inaba N16961) GN=rpmF PE=3 SV=3	sp|Q9KQH3|RL32_VIBCH	6 kDa	3.7421	5.0426
334	Uncharacterized protein OS=Vibrio cholerae serotype O1 (strain ATCC 39315 / El Tor Inaba N16961) GN=VC_1272 PE=4 SV=1	tr|Q9KSI4|Q9KSI4_VIBCH	15 kDa	1.871	2.5213
335	Diaminopimelate epimerase OS=Vibrio cholerae serotype O1 (strain ATCC 39315 / El Tor Inaba N16961) GN=dapF PE=1 SV=2	sp|Q9KVL6|DAPF_VIBCH	31 kDa	2.4947	2.5213
336	Probable D-methionine-binding lipoprotein MetQ OS=Vibrio cholerae serotype O1 (strain ATCC 39315 / El Tor Inaba N16961) GN=metQ PE=3 SV=2	sp|Q9KTJ7|METQ_VIBCH	29 kDa	1.871	2.5213
337	Heat shock protein HslJ OS=Vibrio cholerae serotype O1 (strain ATCC 39315 / El Tor Inaba N16961) GN=VC_1663 PE=4 SV=1	tr|Q9KRH9|Q9KRH9_VIBCH	16 kDa	3.7421	2.5213
338	ATP-dependent RNA helicase RhlE OS=Vibrio cholerae serotype O1 (strain ATCC 39315 / El Tor Inaba N16961) GN=rhlE PE=3 SV=1	tr|Q9KMW4|Q9KMW4_VIBCH	49 kDa	1.2474	0
339	tRNA-modifying protein YgfZ OS=Vibrio cholerae serotype O1 (strain ATCC 39315 / El Tor Inaba N16961) GN=VC_2472 PE=3 SV=1	sp|Q9KPA1|YGFZ_VIBCH	36 kDa	1.871	0
340	FixG-related protein OS=Vibrio cholerae serotype O1 (strain ATCC 39315 / El Tor Inaba N16961) GN=VC_0036 PE=4 SV=1	tr|Q9KVV3|Q9KVV3_VIBCH	56 kDa	1.871	0
341	PTS system, glucose-specific IIBC component OS=Vibrio cholerae serotype O1 (strain ATCC 39315 / El Tor Inaba N16961) GN=VC_2013 PE=4 SV=1	tr|Q9KQI5|Q9KQI5_VIBCH	52 kDa	1.2474	0
342	DNA methylase HsdM, putative OS=Vibrio cholerae serotype O1 (strain ATCC 39315 / El Tor Inaba N16961) GN=VC_1769 PE=4 SV=1	tr|Q9KR74|Q9KR74_VIBCH	91 kDa	1.2474	0
343	Peptidyl-prolyl cis-trans isomerase OS=Vibrio cholerae serotype O1 (strain ATCC 39315 / El Tor Inaba N16961) GN=VC_A0661 PE=4 SV=1	tr|Q9KLT0|Q9KLT0_VIBCH	17 kDa	2.4947	0
344	50S ribosomal protein L30 OS=Vibrio cholerae serotype O1 (strain ATCC 39315 / El Tor Inaba N16961) GN=rpmD PE=3 SV=1	sp|Q9KP02|RL30_VIBCH	7 kDa	1.871	0
345	MSHA pilin protein MshA OS=Vibrio cholerae serotype O1 (strain ATCC 39315 / El Tor Inaba N16961) GN=VC_0409 PE=4 SV=1	tr|H9L4Q5|H9L4Q5_VIBCH	18 kDa	3.7421	0
346	Ribosomal large subunit pseudouridine synthase D OS=Vibrio cholerae serotype O1 (strain ATCC 39315 / El Tor Inaba N16961) GN=rluD PE=3 SV=1	sp|Q9KU20|RLUD_VIBCH	37 kDa	1.871	0
347	Uncharacterized protein OS=Homo sapiens PE=4 SV=1	tr|C9JH30|C9JH30_CON-HUMAN	48 kDa	1.2474	0
348	Fructose-bisphosphate aldolase, class II OS=Vibrio cholerae serotype O1 (strain ATCC 39315 / El Tor Inaba N16961) GN=VC_0478 PE=4 SV=1	tr|Q9KUN7|Q9KUN7_VIBCH	39 kDa	3.1184	0
349	5`-nucleotidase, putative OS=Vibrio cholerae serotype O1 (strain ATCC 39315 / El Tor Inaba N16961) GN=VC_A0545 PE=3 SV=1	tr|Q9KM44|Q9KM44_VIBCH	64 kDa	0.62368	0
350	Protease OS=Vibrio cholerae serotype O1 (strain ATCC 39315 / El Tor Inaba N16961) GN=VC_A0223 PE=1 SV=1	tr|Q9KMU6|Q9KMU6_VIBCH	102 kDa	1.871	0
351	UDP-N-acetylglucosamine--N-acetylmuramyl-(pentapeptide) pyrophosphoryl-undecaprenol N-acetylglucosamine transferase OS=Vibrio cholerae serotype O1 (strain ATCC 39315 / El Tor Inaba N16961) GN=murG PE=3 SV=1	sp|Q9KPG7|MURG_VIBCH	38 kDa	1.871	0
352	Potassium uptake protein TrkA OS=Vibrio cholerae serotype O1 (strain ATCC 39315 / El Tor Inaba N16961) GN=VC_0043 PE=4 SV=1	tr|Q9KVU6|Q9KVU6_VIBCH	50 kDa	1.871	0
353	Glyceraldehyde-3-phosphate dehydrogenase OS=Vibrio cholerae serotype O1 (strain ATCC 39315 / El Tor Inaba N16961) GN=VC_2000 PE=3 SV=1	tr|Q9KQJ8|Q9KQJ8_VIBCH	35 kDa	2.4947	0
354	Uncharacterized protein OS=Vibrio cholerae serotype O1 (strain ATCC 39315 / El Tor Inaba N16961) GN=VC_1160 PE=4 SV=1	tr|Q9KSU6|Q9KSU6_VIBCH	36 kDa	0.62368	0
355	Histidine kinase OS=Vibrio cholerae serotype O1 (strain ATCC 39315 / El Tor Inaba N16961) GN=VC_0622 PE=4 SV=1	tr|Q9KUA1|Q9KUA1_VIBCH	133 kDa	2.4947	0
356	Uncharacterized protein OS=Vibrio cholerae serotype O1 (strain ATCC 39315 / El Tor Inaba N16961) GN=VC_1764 PE=4 SV=1	tr|Q9KR79|Q9KR79_VIBCH	78 kDa	2.4947	0
357	DNA translocase FtsK OS=Vibrio cholerae serotype O1 (strain ATCC 39315 / El Tor Inaba N16961) GN=ftsK PE=3 SV=2	sp|Q84I33|FTSK_VIBCH	106 kDa	0.62368	0
358	Adenylate kinase OS=Vibrio cholerae serotype O1 (strain ATCC 39315 / El Tor Inaba N16961) GN=adk PE=1 SV=1	sp|Q9KTB7|KAD_VIBCH	23 kDa	2.4947	0
359	tRNA-2-methylthio-N(6)-dimethylallyladenosine synthase OS=Vibrio cholerae serotype O1 (strain ATCC 39315 / El Tor Inaba N16961) GN=miaB PE=3 SV=1	sp|Q9KTE0|MIAB_VIBCH	54 kDa	3.1184	0
360	Methionine aminopeptidase OS=Vibrio cholerae serotype O1 (strain ATCC 39315 / El Tor Inaba N16961) GN=map PE=3 SV=1	tr|Q9KPV1|Q9KPV1_VIBCH	31 kDa	3.1184	0
361	tRNA uridine 5-carboxymethylaminomethyl modification enzyme MnmG OS=Vibrio cholerae serotype O1 (strain ATCC 39315 / El Tor Inaba N16961) GN=mnmG PE=3 SV=1	sp|Q9KNG4|MNMG_VIBCH	70 kDa	2.4947	0
362	Shikimate kinase OS=Vibrio cholerae serotype O1 (strain ATCC 39315 / El Tor Inaba N16961) GN=aroK PE=3 SV=1	sp|Q9KNV1|AROK_VIBCH	20 kDa	3.1184	0
363	Succinate dehydrogenase iron-sulfur subunit OS=Vibrio cholerae serotype O1 (strain ATCC 39315 / El Tor Inaba N16961) GN=VC_2657 PE=3 SV=1	tr|Q9KNS4|Q9KNS4_VIBCH	28 kDa	3.7421	0
364	Uncharacterized protein OS=Vibrio cholerae serotype O1 (strain ATCC 39315 / El Tor Inaba N16961) GN=VC_1485 PE=4 SV=1	tr|Q9KRZ8|Q9KRZ8_VIBCH	61 kDa	4.3658	0
365	SsrA-binding protein OS=Vibrio cholerae serotype O1 (strain ATCC 39315 / El Tor Inaba N16961) GN=smpB PE=3 SV=3	sp|P52116|SSRP_VIBCH	19 kDa	3.1184	2.5213
366	50S ribosomal protein L33 OS=Vibrio cholerae serotype O1 (strain ATCC 39315 / El Tor Inaba N16961) GN=rpmG PE=3 SV=1	sp|Q9KVC7|RL33_VIBCH	6 kDa	0.62368	2.5213
367	PTS system, fructose-specific IIABC component OS=Vibrio cholerae serotype O1 (strain ATCC 39315 / El Tor Inaba N16961) GN=VC_1826 PE=4 SV=1	tr|Q9KR21|Q9KR21_VIBCH	66 kDa	2.4947	2.5213
368	Negative regulator of flagellin synthesis FlgM, putative OS=Vibrio cholerae serotype O1 (strain ATCC 39315 / El Tor Inaba N16961) GN=VC_2204 PE=4 SV=1	tr|Q9KQ03|Q9KQ03_VIBCH	11 kDa	1.871	2.5213
369	Gonadoliberin III-related protein OS=Vibrio cholerae serotype O1 (strain ATCC 39315 / El Tor Inaba N16961) GN=VC_1161 PE=4 SV=1	tr|Q9KSU5|Q9KSU5_VIBCH	55 kDa	2.4947	2.5213
370	Integration host factor subunit beta OS=Vibrio cholerae serotype O1 (strain ATCC 39315 / El Tor Inaba N16961) GN=ihfB PE=3 SV=1	sp|Q9KQT4|IHFB_VIBCH	11 kDa	2.4947	2.5213
371	ADP-L-glycero-D-manno-heptose-6-epimerase OS=Vibrio cholerae serotype O1 (strain ATCC 39315 / El Tor Inaba N16961) GN=hldD PE=3 SV=1	sp|Q06963|HLDD_VIBCH	35 kDa	2.4947	2.5213
372	Probable lactoylglutathione lyase OS=Vibrio cholerae serotype O1 (strain ATCC 39315 / El Tor Inaba N16961) GN=gloA PE=3 SV=2	sp|Q9KT93|LGUL_VIBCH	15 kDa	1.871	2.5213
373	Cell division protein FtsN, putative OS=Vibrio cholerae serotype O1 (strain ATCC 39315 / El Tor Inaba N16961) GN=VC_2676 PE=4 SV=1	tr|Q9KNQ5|Q9KNQ5_VIBCH	21 kDa	1.871	0
374	Flagellin B OS=Vibrio cholerae serotype O1 (strain ATCC 39315 / El Tor Inaba N16961) GN=flaB PE=3 SV=1	sp|P0C6C4|FLAB_VIBCH	40 kDa	1.871	2.5213
375	Uncharacterized protein OS=Vibrio cholerae serotype O1 (strain ATCC 39315 / El Tor Inaba N16961) GN=VC_1964 PE=4 SV=1	tr|Q9KQN4|Q9KQN4_VIBCH	32 kDa	1.2474	0
376	Transporter, AcrB/D/F family OS=Vibrio cholerae serotype O1 (strain ATCC 39315 / El Tor Inaba N16961) GN=VC_1757 PE=4 SV=1	tr|Q9KR85|Q9KR85_VIBCH	111 kDa	0.62368	0
377	Ribosomal RNA small subunit methyltransferase A OS=Vibrio cholerae serotype O1 (strain ATCC 39315 / El Tor Inaba N16961) GN=rsmA PE=3 SV=2	sp|Q9KUS2|RSMA_VIBCH	31 kDa	1.871	0
378	Uncharacterized protein OS=Vibrio cholerae serotype O1 (strain ATCC 39315 / El Tor Inaba N16961) GN=VC_1148 PE=4 SV=1	tr|Q9KSV8|Q9KSV8_VIBCH	32 kDa	1.871	0
379	Uncharacterized protein OS=Vibrio cholerae serotype O1 (strain ATCC 39315 / El Tor Inaba N16961) GN=VC_0928 PE=4 SV=1	tr|Q9KTH4|Q9KTH4_VIBCH	30 kDa	1.2474	0
380	Peptide chain release factor 3 OS=Vibrio cholerae serotype O1 (strain ATCC 39315 / El Tor Inaba N16961) GN=prfC PE=3 SV=1	sp|Q9KU64|RF3_VIBCH	60 kDa	1.2474	0
381	Flagellar hook-length control protein FliK, putative OS=Vibrio cholerae serotype O1 (strain ATCC 39315 / El Tor Inaba N16961) GN=VC_2128 PE=4 SV=1	tr|Q9KQ73|Q9KQ73_VIBCH	70 kDa	2.4947	0
382	Acetyl-coenzyme A carboxylase carboxyl transferase subunit alpha OS=Vibrio cholerae serotype O1 (strain ATCC 39315 / El Tor Inaba N16961) GN=accA PE=3 SV=1	sp|Q9KPW8|ACCA_VIBCH	36 kDa	1.871	0
383	Flagellar basal-body rod protein FlgF OS=Vibrio cholerae serotype O1 (strain ATCC 39315 / El Tor Inaba N16961) GN=VC_2196 PE=3 SV=1	tr|Q9KQ11|Q9KQ11_VIBCH	27 kDa	0.62368	0
384	Oxaloacetate decarboxylase, alpha subunit OS=Vibrio cholerae serotype O1 (strain ATCC 39315 / El Tor Inaba N16961) GN=VC_0550 PE=4 SV=1	tr|Q9KUH1|Q9KUH1_VIBCH	65 kDa	1.871	0
385	HemY protein OS=Vibrio cholerae serotype O1 (strain ATCC 39315 / El Tor Inaba N16961) GN=VC_0117 PE=4 SV=1	tr|Q9KVM4|Q9KVM4_VIBCH	45 kDa	1.2474	0
386	UvrABC system protein A OS=Vibrio cholerae serotype O1 (strain ATCC 39315 / El Tor Inaba N16961) GN=uvrA PE=3 SV=1	sp|Q9KUW5|UVRA_VIBCH	104 kDa	2.4947	0
387	Uncharacterized protein OS=Vibrio cholerae serotype O1 (strain ATCC 39315 / El Tor Inaba N16961) GN=VC_0973 PE=4 SV=1	tr|Q9KTC9|Q9KTC9_VIBCH	30 kDa	1.2474	0
388	Periplasmic nitrate reductase OS=Vibrio cholerae serotype O1 (strain ATCC 39315 / El Tor Inaba N16961) GN=napA PE=3 SV=1	sp|Q9KLR4|NAPA_VIBCH	93 kDa	1.871	0
389	D-alanyl-D-alanine endopeptidase OS=Vibrio cholerae serotype O1 (strain ATCC 39315 / El Tor Inaba N16961) GN=VC_A0870 PE=3 SV=1	tr|Q9KL77|Q9KL77_VIBCH	35 kDa	1.2474	0
390	Trehalose-6-phosphate hydrolase OS=Vibrio cholerae serotype O1 (strain ATCC 39315 / El Tor Inaba N16961) GN=VC_0911 PE=4 SV=1	tr|Q9KTJ1|Q9KTJ1_VIBCH	65 kDa	1.871	0
391	Outer membrane protein assembly factor BamA OS=Vibrio cholerae serotype O1 (strain ATCC 39315 / El Tor Inaba N16961) GN=bamA PE=3 SV=1	tr|Q9KPW0|Q9KPW0_VIBCH	90 kDa	2.4947	0
392	Isoleucine--tRNA ligase OS=Vibrio cholerae serotype O1 (strain ATCC 39315 / El Tor Inaba N16961) GN=ileS PE=3 SV=1	sp|Q9KU47|SYI_VIBCH	105 kDa	2.4947	0
393	Inosine-5'-monophosphate dehydrogenase OS=Vibrio cholerae serotype O1 (strain ATCC 39315 / El Tor Inaba N16961) GN=VC_0767 PE=1 SV=1	tr|Q9KTW3|Q9KTW3_VIBCH	52 kDa	0.62368	0
394	Transcription antitermination protein RfaH OS=Vibrio cholerae serotype O1 (strain ATCC 39315 / El Tor Inaba N16961) GN=rfaH PE=3 SV=1	tr|Q9KTB3|Q9KTB3_VIBCH	19 kDa	3.1184	0
395	DNA-binding response regulator TorR OS=Vibrio cholerae serotype O1 (strain ATCC 39315 / El Tor Inaba N16961) GN=VC_1719 PE=4 SV=1	tr|Q9KRC3|Q9KRC3_VIBCH	27 kDa	1.871	0
396	Methyl-accepting chemotaxis protein OS=Vibrio cholerae serotype O1 (strain ATCC 39315 / El Tor Inaba N16961) GN=VC_A1069 PE=4 SV=1	tr|Q9KKN3|Q9KKN3_VIBCH	70 kDa	2.4947	2.5213
397	N-acetylmuramoyl-L-alanine amidase OS=Vibrio cholerae serotype O1 (strain ATCC 39315 / El Tor Inaba N16961) GN=VC_0344 PE=4 SV=1	tr|Q9KV14|Q9KV14_VIBCH	64 kDa	2.4947	0
398	Uncharacterized protein OS=Vibrio cholerae serotype O1 (strain ATCC 39315 / El Tor Inaba N16961) GN=VC_A0271 PE=4 SV=1	tr|Q9KMP9|Q9KMP9_VIBCH	13 kDa	3.7421	0
399	Periplasmic linker protein, putative OS=Vibrio cholerae serotype O1 (strain ATCC 39315 / El Tor Inaba N16961) GN=VC_1756 PE=4 SV=1	tr|Q9KR86|Q9KR86_VIBCH	40 kDa	1.2474	0
400	Amidophosphoribosyltransferase OS=Vibrio cholerae serotype O1 (strain ATCC 39315 / El Tor Inaba N16961) GN=purF PE=3 SV=1	tr|Q9KT99|Q9KT99_VIBCH	56 kDa	2.4947	0
401	Sec-independent protein translocase protein TatA OS=Vibrio cholerae serotype O1 (strain ATCC 39315 / El Tor Inaba N16961) GN=tatA PE=3 SV=1	sp|P57051|TATA_VIBCH	9 kDa	1.871	0
402	Probable thiol peroxidase OS=Vibrio cholerae serotype O1 (strain ATCC 39315 / El Tor Inaba N16961) GN=tpx PE=3 SV=1	sp|P0C6P9|TPX_VIBCH	18 kDa	3.7421	0
403	Biosynthetic arginine decarboxylase OS=Vibrio cholerae serotype O1 (strain ATCC 39315 / El Tor Inaba N16961) GN=speA PE=3 SV=2	sp|Q9KLD1|SPEA_VIBCH	72 kDa	3.7421	0
404	Adenylosuccinate synthetase OS=Vibrio cholerae serotype O1 (strain ATCC 39315 / El Tor Inaba N16961) GN=purA PE=3 SV=3	sp|Q9KNX8|PURA_VIBCH	47 kDa	3.7421	0
405	UPF0176 protein VC_1259 OS=Vibrio cholerae serotype O1 (strain ATCC 39315 / El Tor Inaba N16961) GN=VC_1259 PE=3 SV=2	sp|Q9KSJ7|Y1259_VIBCH	37 kDa	3.1184	0
406	Fatty acid oxidation complex subunit alpha OS=Vibrio cholerae serotype O1 (strain ATCC 39315 / El Tor Inaba N16961) GN=fadJ PE=3 SV=2	sp|Q9KT58|FADJ_VIBCH	77 kDa	3.1184	0
407	Magnesium and cobalt efflux protein CorC OS=Vibrio cholerae serotype O1 (strain ATCC 39315 / El Tor Inaba N16961) GN=corC PE=3 SV=1	sp|Q9KTE3|CORC_VIBCH	33 kDa	2.4947	0
408	Vitamin B12 transporter BtuB OS=Vibrio cholerae serotype O1 (strain ATCC 39315 / El Tor Inaba N16961) GN=btuB PE=3 SV=1	sp|Q9KVI9|BTUB_VIBCH	69 kDa	3.1184	0
409	Aldehyde dehydrogenase OS=Vibrio cholerae serotype O1 (strain ATCC 39315 / El Tor Inaba N16961) GN=VC_A1067 PE=3 SV=1	tr|Q9KKN5|Q9KKN5_VIBCH	53 kDa	4.3658	0
410	ATP-dependent RNA helicase DbpA OS=Vibrio cholerae serotype O1 (strain ATCC 39315 / El Tor Inaba N16961) GN=VC_2564 PE=3 SV=1	tr|Q9KP15|Q9KP15_VIBCH	50 kDa	3.1184	0
411	Membrane-bound lytic murein transglycosylase D OS=Vibrio cholerae serotype O1 (strain ATCC 39315 / El Tor Inaba N16961) GN=VC_2237 PE=4 SV=1	tr|Q9KPX5|Q9KPX5_VIBCH	59 kDa	3.1184	0
412	ParA family protein OS=Vibrio cholerae serotype O1 (strain ATCC 39315 / El Tor Inaba N16961) GN=VC_2773 PE=4 SV=1	tr|Q9KNG6|Q9KNG6_VIBCH	28 kDa	0.62368	0
413	Helicase, putative OS=Vibrio cholerae serotype O1 (strain ATCC 39315 / El Tor Inaba N16961) GN=VC_1760 PE=4 SV=1	tr|Q9KR83|Q9KR83_VIBCH	105 kDa	0.62368	0
414	Aspartokinase I/homoserine dehydrogenase, threonine-sensitive OS=Vibrio cholerae serotype O1 (strain ATCC 39315 / El Tor Inaba N16961) GN=VC_2364 PE=4 SV=1	tr|Q9KPK3|Q9KPK3_VIBCH	89 kDa	0.62368	0
415	Uncharacterized protein OS=Vibrio cholerae serotype O1 (strain ATCC 39315 / El Tor Inaba N16961) GN=VC_A0514 PE=4 SV=1	tr|Q9KM74|Q9KM74_VIBCH	25 kDa	2.4947	2.5213
416	Uncharacterized protein OS=Vibrio cholerae serotype O1 (strain ATCC 39315 / El Tor Inaba N16961) GN=VC_1531 PE=4 SV=1	tr|Q9KRV3|Q9KRV3_VIBCH	11 kDa	0.62368	2.5213
417	Cytochrome d ubiquinol oxidase, subunit I OS=Vibrio cholerae serotype O1 (strain ATCC 39315 / El Tor Inaba N16961) GN=VC_1844 PE=4 SV=1	tr|Q9KR03|Q9KR03_VIBCH	61 kDa	1.871	2.5213
418	AsmA protein OS=Vibrio cholerae serotype O1 (strain ATCC 39315 / El Tor Inaba N16961) GN=VC_1039 PE=4 SV=1	tr|Q9KT66|Q9KT66_VIBCH	75 kDa	1.871	0
419	Uncharacterized protein OS=Vibrio cholerae serotype O1 (strain ATCC 39315 / El Tor Inaba N16961) GN=VC_A0055 PE=4 SV=1	tr|Q9KNB0|Q9KNB0_VIBCH	37 kDa	0.62368	0
420	Uncharacterized protein OS=Vibrio cholerae serotype O1 (strain ATCC 39315 / El Tor Inaba N16961) GN=VC_0998 PE=4 SV=1	tr|Q9KTA5|Q9KTA5_VIBCH	178 kDa	0.62368	0
421	tRNA (cmo5U34)-methyltransferase OS=Vibrio cholerae serotype O1 (strain ATCC 39315 / El Tor Inaba N16961) GN=cmoA PE=3 SV=1	sp|Q9KSU2|CMOA_VIBCH	28 kDa	0.62368	0
422	Exoribonuclease 2 OS=Vibrio cholerae serotype O1 (strain ATCC 39315 / El Tor Inaba N16961) GN=rnb PE=3 SV=1	sp|Q9KLE1|RNB_VIBCH	76 kDa	0.62368	0
423	Peptide ABC transporter, ATP-binding protein, putative OS=Vibrio cholerae serotype O1 (strain ATCC 39315 / El Tor Inaba N16961) GN=VC_A0588 PE=4 SV=1	tr|Q9KM01|Q9KM01_VIBCH	58 kDa	0.62368	0
424	Cell division protein FtsA OS=Vibrio cholerae serotype O1 (strain ATCC 39315 / El Tor Inaba N16961) GN=ftsA PE=3 SV=1	tr|Q9KPH0|Q9KPH0_VIBCH	46 kDa	1.871	0
425	Chaperone protein ClpB OS=Vibrio cholerae serotype O1 (strain ATCC 39315 / El Tor Inaba N16961) GN=clpB PE=3 SV=1	sp|Q9KU18|CLPB_VIBCH	96 kDa	0.62368	0
426	Uncharacterized protein OS=Vibrio cholerae serotype O1 (strain ATCC 39315 / El Tor Inaba N16961) GN=VC_A0478 PE=4 SV=1	tr|Q9KMA0|Q9KMA0_VIBCH	11 kDa	1.2474	0
427	Protein translocase subunit SecY OS=Vibrio cholerae serotype O1 (strain ATCC 39315 / El Tor Inaba N16961) GN=secY PE=3 SV=2	sp|P78283|SECY_VIBCH	49 kDa	0.62368	0
428	Leucine--tRNA ligase OS=Vibrio cholerae serotype O1 (strain ATCC 39315 / El Tor Inaba N16961) GN=leuS PE=3 SV=2	sp|Q9KTE6|SYL_VIBCH	97 kDa	1.2474	0
429	Ribosomal RNA large subunit methyltransferase F OS=Vibrio cholerae serotype O1 (strain ATCC 39315 / El Tor Inaba N16961) GN=rlmF PE=3 SV=1	sp|Q9KRM2|RLMF_VIBCH	41 kDa	1.871	0
430	50S ribosomal protein L29 OS=Vibrio cholerae serotype O1 (strain ATCC 39315 / El Tor Inaba N16961) GN=rpmC PE=3 SV=1	sp|Q9KNZ2|RL29_VIBCH	7 kDa	2.4947	0
431	tRNA pseudouridine synthase B OS=Vibrio cholerae serotype O1 (strain ATCC 39315 / El Tor Inaba N16961) GN=truB PE=3 SV=1	sp|Q9KU78|TRUB_VIBCH	34 kDa	0.62368	0
432	Cyclic AMP receptor protein OS=Vibrio cholerae serotype O1 (strain ATCC 39315 / El Tor Inaba N16961) GN=VC_2614 PE=4 SV=1	tr|Q9KNW6|Q9KNW6_VIBCH	24 kDa	1.871	0
433	NAD(P) transhydrogenase subunit alpha OS=Vibrio cholerae serotype O1 (strain ATCC 39315 / El Tor Inaba N16961) GN=VC_A0563 PE=3 SV=1	tr|Q9KM26|Q9KM26_VIBCH	54 kDa	1.2474	0
434	Uncharacterized protein OS=Vibrio cholerae serotype O1 (strain ATCC 39315 / El Tor Inaba N16961) GN=VC_1577 PE=4 SV=1	tr|Q9KRQ9|Q9KRQ9_VIBCH	31 kDa	1.2474	0
435	3-octaprenyl-4-hydroxybenzoate carboxy-lyase OS=Vibrio cholerae serotype O1 (strain ATCC 39315 / El Tor Inaba N16961) GN=ubiD PE=3 SV=1	sp|Q9KV48|UBID_VIBCH	69 kDa	0.62368	0
436	Phosphomannomutase, putative OS=Vibrio cholerae serotype O1 (strain ATCC 39315 / El Tor Inaba N16961) GN=VC_A1041 PE=3 SV=1	tr|Q9KKR1|Q9KKR1_VIBCH	62 kDa	1.2474	0
437	Glycerol-3-phosphate transporter OS=Vibrio cholerae serotype O1 (strain ATCC 39315 / El Tor Inaba N16961) GN=VC_A0137 PE=4 SV=1	tr|Q9KN29|Q9KN29_VIBCH	52 kDa	0.62368	0
438	Hemolysin, putative OS=Vibrio cholerae serotype O1 (strain ATCC 39315 / El Tor Inaba N16961) GN=VC_0558 PE=4 SV=1	tr|Q9KUG3|Q9KUG3_VIBCH	47 kDa	1.2474	0
439	Glycerol-3-phosphate acyltransferase OS=Vibrio cholerae serotype O1 (strain ATCC 39315 / El Tor Inaba N16961) GN=plsB PE=3 SV=1	sp|Q9KVP8|PLSB_VIBCH	91 kDa	1.2474	0
440	Phosphoglucomutase/phosphomannomutase, putative OS=Vibrio cholerae serotype O1 (strain ATCC 39315 / El Tor Inaba N16961) GN=VC_0611 PE=4 SV=1	tr|Q9KUB2|Q9KUB2_VIBCH	52 kDa	0.62368	0
441	Transcriptional regulator, putative OS=Vibrio cholerae serotype O1 (strain ATCC 39315 / El Tor Inaba N16961) GN=VC_A0147 PE=4 SV=1	tr|Q9KN19|Q9KN19_VIBCH	45 kDa	0.62368	0
442	Soluble lytic murein transglycosylase OS=Vibrio cholerae serotype O1 (strain ATCC 39315 / El Tor Inaba N16961) GN=VC_0700 PE=4 SV=1	REV_tr|Q9KU29|Q9KU29_VIBCH	74 kDa	0.62368	0
443	N utilization substance protein B homolog OS=Vibrio cholerae serotype O1 (strain ATCC 39315 / El Tor Inaba N16961) GN=nusB PE=3 SV=1	sp|Q9KPU5|NUSB_VIBCH	18 kDa	1.871	0
444	Protease, putative OS=Vibrio cholerae serotype O1 (strain ATCC 39315 / El Tor Inaba N16961) GN=VC_0717 PE=4 SV=1	tr|Q9KU13|Q9KU13_VIBCH	52 kDa	1.2474	0
445	ATP-dependent Clp protease, ATP-binding subunit ClpA OS=Vibrio cholerae serotype O1 (strain ATCC 39315 / El Tor Inaba N16961) GN=VC_1144 PE=3 SV=1	tr|Q9KSW2|Q9KSW2_VIBCH	84 kDa	1.871	0
446	Uncharacterized protein OS=Vibrio cholerae serotype O1 (strain ATCC 39315 / El Tor Inaba N16961) GN=VC_1808 PE=4 SV=1	tr|Q9KR39|Q9KR39_VIBCH	34 kDa	2.4947	0
447	NAD(P)H-flavin reductase OS=Vibrio cholerae serotype O1 (strain ATCC 39315 / El Tor Inaba N16961) GN=VC_0312 PE=4 SV=1	tr|Q9KV46|Q9KV46_VIBCH	26 kDa	1.2474	0
448	Protein F-related protein OS=Vibrio cholerae serotype O1 (strain ATCC 39315 / El Tor Inaba N16961) GN=VC_A0659 PE=3 SV=1	tr|Q9KLT2|Q9KLT2_VIBCH	23 kDa	2.4947	0
449	Phosphoenolpyruvate carboxykinase [ATP] OS=Vibrio cholerae serotype O1 (strain ATCC 39315 / El Tor Inaba N16961) GN=pckA PE=3 SV=3	sp|Q9KNK0|PCKA_VIBCH	60 kDa	1.2474	0
450	RNA chaperone ProQ OS=Vibrio cholerae serotype O1 (strain ATCC 39315 / El Tor Inaba N16961) GN=proQ PE=3 SV=1	sp|Q9KRY6|PROQ_VIBCH	23 kDa	2.4947	0
451	Uncharacterized protein OS=Vibrio cholerae serotype O1 (strain ATCC 39315 / El Tor Inaba N16961) GN=VC_0132 PE=4 SV=1	tr|Q9KVL0|Q9KVL0_VIBCH	58 kDa	1.871	0
452	Fe/S biogenesis protein NfuA OS=Vibrio cholerae serotype O1 (strain ATCC 39315 / El Tor Inaba N16961) GN=nfuA PE=3 SV=1	sp|Q9KNL2|NFUA_VIBCH	21 kDa	0.62368	0
453	NH(3)-dependent NAD(+) synthetase OS=Vibrio cholerae serotype O1 (strain ATCC 39315 / El Tor Inaba N16961) GN=nadE PE=1 SV=1	sp|Q9KMW1|NADE_VIBCH	30 kDa	3.1184	0
454	UPF0227 protein VC_1892 OS=Vibrio cholerae serotype O1 (strain ATCC 39315 / El Tor Inaba N16961) GN=VC_1892 PE=3 SV=1	sp|Q9KQV6|Y1892_VIBCH	21 kDa	2.4947	0
455	Ccm2-related protein OS=Vibrio cholerae serotype O1 (strain ATCC 39315 / El Tor Inaba N16961) GN=VC_A1042 PE=4 SV=1	tr|Q9KKR0|Q9KKR0_VIBCH	14 kDa	2.4947	0
456	NAD(P) transhydrogenase subunit beta OS=Vibrio cholerae serotype O1 (strain ATCC 39315 / El Tor Inaba N16961) GN=VC_A0564 PE=3 SV=1	tr|Q9KM25|Q9KM25_VIBCH	49 kDa	3.1184	0
457	Ribosome biogenesis GTPase A OS=Vibrio cholerae serotype O1 (strain ATCC 39315 / El Tor Inaba N16961) GN=VC_A0528 PE=3 SV=1	tr|Q9KM60|Q9KM60_VIBCH	36 kDa	3.7421	0
458	Aerobic respiration control protein FexA OS=Vibrio cholerae serotype O1 (strain ATCC 39315 / El Tor Inaba N16961) GN=VC_2368 PE=4 SV=1	tr|Q9KPJ9|Q9KPJ9_VIBCH	27 kDa	3.1184	0
459	Flagellar hook protein FlgE OS=Vibrio cholerae serotype O1 (strain ATCC 39315 / El Tor Inaba N16961) GN=VC_2197 PE=3 SV=1	tr|Q9KQ10|Q9KQ10_VIBCH	47 kDa	2.4947	0
460	Site-determining protein OS=Vibrio cholerae serotype O1 (strain ATCC 39315 / El Tor Inaba N16961) GN=VC_1960 PE=3 SV=1	tr|Q9KQN8|Q9KQN8_VIBCH	30 kDa	3.7421	0
461	Uncharacterized protein OS=Vibrio cholerae serotype O1 (strain ATCC 39315 / El Tor Inaba N16961) GN=VC_1896 PE=4 SV=1	tr|Q9KQV2|Q9KQV2_VIBCH	52 kDa	3.1184	0
462	Uncharacterized protein OS=Vibrio cholerae serotype O1 (strain ATCC 39315 / El Tor Inaba N16961) GN=VC_1433 PE=4 SV=1	tr|Q9KS28|Q9KS28_VIBCH	35 kDa	2.4947	0
463	Peptidyl-prolyl cis-trans isomerase OS=Vibrio cholerae serotype O1 (strain ATCC 39315 / El Tor Inaba N16961) GN=VC_2568 PE=4 SV=1	tr|Q9KP11|Q9KP11_VIBCH	22 kDa	1.2474	0
464	Ribosomal RNA small subunit methyltransferase J OS=Vibrio cholerae serotype O1 (strain ATCC 39315 / El Tor Inaba N16961) GN=rsmJ PE=3 SV=2	sp|Q9KVR6|RSMJ_VIBCH	29 kDa	1.2474	0
465	Lipoprotein OS=Vibrio cholerae serotype O1 (strain ATCC 39315 / El Tor Inaba N16961) GN=VC_1962 PE=4 SV=1	tr|Q9KQN6|Q9KQN6_VIBCH	17 kDa	3.1184	0
466	Major outer membrane lipoprotein OS=Vibrio cholerae serotype O1 (strain ATCC 39315 / El Tor Inaba N16961) GN=VC_A0059 PE=4 SV=1	tr|Q9KNA6|Q9KNA6_VIBCH	13 kDa	1.871	5.0426
467	Single-stranded DNA-binding protein OS=Vibrio cholerae serotype O1 (strain ATCC 39315 / El Tor Inaba N16961) GN=ssb PE=3 SV=1	sp|Q9KUW2|SSB_VIBCH	20 kDa	1.2474	2.5213
468	Na(+)-translocating NADH-quinone reductase subunit C OS=Vibrio cholerae serotype O1 (strain ATCC 39315 / El Tor Inaba N16961) GN=nqrC PE=1 SV=1	sp|P0C6E0|NQRC_VIBCH	28 kDa	1.2474	2.5213
469	Outer membrane lipoprotein Slp, putative OS=Vibrio cholerae serotype O1 (strain ATCC 39315 / El Tor Inaba N16961) GN=VC_1987 PE=4 SV=1	tr|Q9KQL1|Q9KQL1_VIBCH	23 kDa	1.2474	2.5213
470	Uncharacterized protein OS=Vibrio cholerae serotype O1 (strain ATCC 39315 / El Tor Inaba N16961) GN=VC_0355 PE=4 SV=1	tr|Q9KV03|Q9KV03_VIBCH	27 kDa	1.2474	0
471	Peptide chain release factor 1 OS=Vibrio cholerae serotype O1 (strain ATCC 39315 / El Tor Inaba N16961) GN=prfA PE=3 SV=1	sp|Q9KQ25|RF1_VIBCH	40 kDa	0.62368	0
472	Tryptophanase OS=Vibrio cholerae serotype O1 (strain ATCC 39315 / El Tor Inaba N16961) GN=tnaA PE=3 SV=1	sp|Q9KN05|TNAA_VIBCH	53 kDa	0.62368	0
473	Uncharacterized protein OS=Vibrio cholerae serotype O1 (strain ATCC 39315 / El Tor Inaba N16961) GN=VC_0074 PE=4 SV=1	tr|Q9KVR5|Q9KVR5_VIBCH	14 kDa	1.2474	0
474	Ditrans,polycis-undecaprenyl-diphosphate synthase ((2E,6E)-farnesyl-diphosphate specific) OS=Vibrio cholerae serotype O1 (strain ATCC 39315 / El Tor Inaba N16961) GN=uppS PE=3 SV=2	sp|Q9KPV6|UPPS_VIBCH	28 kDa	1.2474	0
475	Lipopolysaccharide biosynthesis protein, putative OS=Vibrio cholerae serotype O1 (strain ATCC 39315 / El Tor Inaba N16961) GN=VC_0235 PE=4 SV=1	tr|Q9KVB1|Q9KVB1_VIBCH	39 kDa	0.62368	0
476	Integrase, phage family OS=Vibrio cholerae serotype O1 (strain ATCC 39315 / El Tor Inaba N16961) GN=VC_0847 PE=4 SV=1	tr|H9L4T5|H9L4T5_VIBCH	48 kDa	0.62368	0
477	MutT/nudix family protein OS=Vibrio cholerae serotype O1 (strain ATCC 39315 / El Tor Inaba N16961) GN=VC_A0592 PE=4 SV=1	tr|Q9KLZ7|Q9KLZ7_VIBCH	22 kDa	1.2474	0
478	Uncharacterized protein OS=Vibrio cholerae serotype O1 (strain ATCC 39315 / El Tor Inaba N16961) GN=VC_1077 PE=4 SV=1	tr|Q9KT28|Q9KT28_VIBCH	18 kDa	1.2474	0
479	Uncharacterized protein OS=Vibrio cholerae serotype O1 (strain ATCC 39315 / El Tor Inaba N16961) GN=VC_A0919 PE=1 SV=1	tr|Q9KL30|Q9KL30_VIBCH	11 kDa	1.2474	0
480	Ribosomal RNA small subunit methyltransferase B OS=Vibrio cholerae serotype O1 (strain ATCC 39315 / El Tor Inaba N16961) GN=rsmB PE=3 SV=1	sp|Q9KVU5|RSMB_VIBCH	48 kDa	1.2474	0
481	Glycine--tRNA ligase alpha subunit OS=Vibrio cholerae serotype O1 (strain ATCC 39315 / El Tor Inaba N16961) GN=glyQ PE=3 SV=2	sp|Q9KVW7|SYGA_VIBCH	35 kDa	1.2474	0
482	UPF0312 protein VC_A0539 OS=Vibrio cholerae serotype O1 (strain ATCC 39315 / El Tor Inaba N16961) GN=VC_A0539 PE=3 SV=1	sp|Q9KM50|Y3339_VIBCH	20 kDa	0.62368	0
483	Sulfurtransferase OS=Vibrio cholerae serotype O1 (strain ATCC 39315 / El Tor Inaba N16961) GN=VC_1356 PE=3 SV=1	REV_tr|Q9KSA3|Q9KSA3_VIBCH	12 kDa	0	2.5213
484	Uncharacterized protein OS=Vibrio cholerae serotype O1 (strain ATCC 39315 / El Tor Inaba N16961) GN=VC_2499 PE=4 SV=1	tr|Q9KP76|Q9KP76_VIBCH	39 kDa	1.2474	0
485	Uncharacterized protein OS=Vibrio cholerae serotype O1 (strain ATCC 39315 / El Tor Inaba N16961) GN=VC_1317 PE=4 SV=1	tr|Q9KSE0|Q9KSE0_VIBCH	36 kDa	1.2474	0
486	Cysteine synthase OS=Vibrio cholerae serotype O1 (strain ATCC 39315 / El Tor Inaba N16961) GN=VC_0968 PE=3 SV=1	tr|Q9KTD4|Q9KTD4_VIBCH	34 kDa	1.2474	0
487	Acetyltransferase, GNAT family OS=Vibrio cholerae serotype O1 (strain ATCC 39315 / El Tor Inaba N16961) GN=VC_2332 PE=4 SV=1	tr|Q9KPN4|Q9KPN4_VIBCH	41 kDa	1.2474	0
488	3-isopropylmalate dehydratase large subunit OS=Vibrio cholerae serotype O1 (strain ATCC 39315 / El Tor Inaba N16961) GN=leuC PE=3 SV=1	sp|Q9KP81|LEUC_VIBCH	50 kDa	1.2474	0
489	Aminopeptidase P OS=Vibrio cholerae serotype O1 (strain ATCC 39315 / El Tor Inaba N16961) GN=VC_0067 PE=4 SV=1	tr|Q9KVS2|Q9KVS2_VIBCH	67 kDa	1.2474	0
490	Uncharacterized protein OS=Vibrio cholerae serotype O1 (strain ATCC 39315 / El Tor Inaba N16961) GN=VC_A0174 PE=4 SV=1	tr|Q9KMZ2|Q9KMZ2_VIBCH	35 kDa	1.2474	0
491	Phosphoenolpyruvate carboxylase OS=Vibrio cholerae serotype O1 (strain ATCC 39315 / El Tor Inaba N16961) GN=ppc PE=3 SV=2	sp|Q9KNT4|CAPP_VIBCH	98 kDa	1.2474	0
492	Protease 4 OS=Vibrio cholerae serotype O1 (strain ATCC 39315 / El Tor Inaba N16961) GN=VC_1994 PE=3 SV=1	tr|Q9KQK4|Q9KQK4_VIBCH	67 kDa	2.4947	0
493	Fructose-1,6-bisphosphatase class 1 OS=Vibrio cholerae serotype O1 (strain ATCC 39315 / El Tor Inaba N16961) GN=fbp PE=3 SV=1	sp|Q9KP35|F16PA_VIBCH	37 kDa	1.2474	0
494	FAD:protein FMN transferase OS=Vibrio cholerae serotype O1 (strain ATCC 39315 / El Tor Inaba N16961) GN=VC_2289 PE=3 SV=1	tr|Q9KPS3|Q9KPS3_VIBCH	41 kDa	1.2474	0
495	Lipoprotein-related protein OS=Vibrio cholerae serotype O1 (strain ATCC 39315 / El Tor Inaba N16961) GN=VC_1064 PE=4 SV=1	tr|Q9KT41|Q9KT41_VIBCH	16 kDa	1.2474	0
496	Transaldolase OS=Vibrio cholerae serotype O1 (strain ATCC 39315 / El Tor Inaba N16961) GN=tal PE=3 SV=1	sp|Q9KLW8|TAL_VIBCH	35 kDa	1.2474	0
497	Iron(III) ABC transporter, periplasmic iron-compound-binding protein OS=Vibrio cholerae serotype O1 (strain ATCC 39315 / El Tor Inaba N16961) GN=VC_A0227 PE=1 SV=1	tr|Q9KMU2|Q9KMU2_VIBCH	37 kDa	0.62368	0
498	ATP-dependent protease LA-related protein OS=Vibrio cholerae serotype O1 (strain ATCC 39315 / El Tor Inaba N16961) GN=VC_A0975 PE=4 SV=1	tr|Q9KKX5|Q9KKX5_VIBCH	89 kDa	0.62368	0
499	cyan fluorescent protein [Fluorescent tagging vector pUC57-Ps12-tag-CFP]gb|ADK12952.1|	sp|TagCFP|TagCFP_CON-vector	27 kDa	31.808	100.85
500	Trypsin, putative OS=Vibrio cholerae serotype O1 (strain ATCC 39315 / El Tor Inaba N16961) GN=VC_1649 PE=4 SV=1	tr|Q9KRJ1|Q9KRJ1_VIBCH	60 kDa	1.2474	0
501	Extracellular nuclease-related protein OS=Vibrio cholerae serotype O1 (strain ATCC 39315 / El Tor Inaba N16961) GN=VC_2621 PE=4 SV=1	tr|Q9KNV9|Q9KNV9_VIBCH	94 kDa	0.62368	0
502	Lipoprotein, putative OS=Vibrio cholerae serotype O1 (strain ATCC 39315 / El Tor Inaba N16961) GN=VC_1195 PE=3 SV=1	tr|Q9KSR1|Q9KSR1_VIBCH	24 kDa	1.871	0
503	4-hydroxy-tetrahydrodipicolinate reductase OS=Vibrio cholerae serotype O1 (strain ATCC 39315 / El Tor Inaba N16961) GN=dapB PE=3 SV=1	sp|Q9KPH7|DAPB_VIBCH	29 kDa	0.62368	0
504	PTS system, trehalose-specific IIBC component OS=Vibrio cholerae serotype O1 (strain ATCC 39315 / El Tor Inaba N16961) GN=VC_0910 PE=4 SV=1	tr|Q9KTJ2|Q9KTJ2_VIBCH	51 kDa	1.2474	0
505	Helicase-related protein OS=Vibrio cholerae serotype O1 (strain ATCC 39315 / El Tor Inaba N16961) GN=VC_1636 PE=4 SV=1	tr|Q9KRK4|Q9KRK4_VIBCH	74 kDa	0.62368	0
506	Succinate dehydrogenase iron-sulfur subunit OS=Vibrio cholerae serotype O1 (strain ATCC 39315 / El Tor Inaba N16961) GN=VC_2088 PE=3 SV=1	tr|Q9KQB2|Q9KQB2_VIBCH	26 kDa	0.62368	0
507	Protein-export protein SecB OS=Vibrio cholerae serotype O1 (strain ATCC 39315 / El Tor Inaba N16961) GN=secB PE=3 SV=1	sp|Q9KNS8|SECB_VIBCH	17 kDa	3.1184	0
508	High frequency lysogenization protein HflD homolog OS=Vibrio cholerae serotype O1 (strain ATCC 39315 / El Tor Inaba N16961) GN=hflD PE=3 SV=1	sp|Q9KSX9|HFLD_VIBCH	23 kDa	3.1184	0
509	Maltose operon periplasmic protein, putative OS=Vibrio cholerae serotype O1 (strain ATCC 39315 / El Tor Inaba N16961) GN=VC_A1027 PE=4 SV=1	tr|Q9KKS3|Q9KKS3_VIBCH	31 kDa	2.4947	0
510	Antioxidant, AhpC/Tsa family OS=Vibrio cholerae serotype O1 (strain ATCC 39315 / El Tor Inaba N16961) GN=VC_0731 PE=4 SV=1	tr|Q9KTZ9|Q9KTZ9_VIBCH	23 kDa	2.4947	0
511	Uncharacterized protein OS=Vibrio cholerae serotype O1 (strain ATCC 39315 / El Tor Inaba N16961) GN=VC_A0200 PE=4 SV=1	tr|Q9KMW6|Q9KMW6_VIBCH	42 kDa	1.871	0
512	Lipopolysaccharide export system protein LptC OS=Vibrio cholerae serotype O1 (strain ATCC 39315 / El Tor Inaba N16961) GN=lptC PE=3 SV=1	tr|Q9KP51|Q9KP51_VIBCH	21 kDa	2.4947	0
513	Ribonuclease P protein component OS=Vibrio cholerae serotype O1 (strain ATCC 39315 / El Tor Inaba N16961) GN=rnpA PE=3 SV=1	sp|Q9KVY2|RNPA_VIBCH	14 kDa	1.2474	0
514	Alpha-1,4 glucan phosphorylase OS=Vibrio cholerae serotype O1 (strain ATCC 39315 / El Tor Inaba N16961) GN=VC_A0013 PE=3 SV=1	tr|Q9KNF1|Q9KNF1_VIBCH	93 kDa	1.871	0
515	Probable phenolic acid decarboxylase OS=Vibrio cholerae serotype O1 (strain ATCC 39315 / El Tor Inaba N16961) GN=padC PE=3 SV=1	sp|Q9KPX2|PADC_VIBCH	20 kDa	1.871	0
516	Flagellar biosynthetic protein FlhF, putative OS=Vibrio cholerae serotype O1 (strain ATCC 39315 / El Tor Inaba N16961) GN=VC_2068 PE=4 SV=1	tr|Q9KQD2|Q9KQD2_VIBCH	55 kDa	1.2474	0
517	Peptide ABC transporter, ATP-binding protein OS=Vibrio cholerae serotype O1 (strain ATCC 39315 / El Tor Inaba N16961) GN=VC_0170 PE=4 SV=1	tr|Q9KVH6|Q9KVH6_VIBCH	64 kDa	1.2474	0
518	50S ribosomal protein L31 OS=Vibrio cholerae serotype O1 (strain ATCC 39315 / El Tor Inaba N16961) GN=rpmE PE=3 SV=1	sp|Q9KNQ2|RL31_VIBCH	8 kDa	2.4947	0
519	Protein-export membrane protein SecF OS=Vibrio cholerae serotype O1 (strain ATCC 39315 / El Tor Inaba N16961) GN=secF PE=3 SV=1	tr|Q9KTY6|Q9KTY6_VIBCH	34 kDa	2.4947	0
520	Toxin coregulated pilus biosynthesis protein P OS=Vibrio cholerae serotype O1 (strain ATCC 39315 / El Tor Inaba N16961) GN=tcpP PE=3 SV=2	sp|P29485|TCPP_VIBCH	26 kDa	0.62368	0
521	ParB family protein OS=Vibrio cholerae serotype O1 (strain ATCC 39315 / El Tor Inaba N16961) GN=VC_A1114 PE=4 SV=1	tr|Q9KKJ3|Q9KKJ3_VIBCH	36 kDa	0.62368	0
522	DNA-binding protein HU-alpha OS=Vibrio cholerae serotype O1 (strain ATCC 39315 / El Tor Inaba N16961) GN=hupA PE=3 SV=1	sp|Q9KV83|DBHA_VIBCH	9 kDa	1.2474	2.5213
523	Uncharacterized protein OS=Vibrio cholerae serotype O1 (strain ATCC 39315 / El Tor Inaba N16961) GN=VC_0742 PE=4 SV=1	tr|Q9KTY8|Q9KTY8_VIBCH	12 kDa	1.2474	2.5213
524	Flagellar motor switch protein FliN OS=Vibrio cholerae serotype O1 (strain ATCC 39315 / El Tor Inaba N16961) GN=VC_2125 PE=3 SV=1	tr|Q9KQ76|Q9KQ76_VIBCH	15 kDa	1.2474	2.5213
525	MSHA biogenesis protein MshL OS=Vibrio cholerae serotype O1 (strain ATCC 39315 / El Tor Inaba N16961) GN=VC_0402 PE=4 SV=1	tr|Q9KUV9|Q9KUV9_VIBCH	60 kDa	1.871	2.5213
526	50S ribosomal protein L24 OS=Vibrio cholerae serotype O1 (strain ATCC 39315 / El Tor Inaba N16961) GN=rplX PE=3 SV=1	sp|Q9KNZ5|RL24_VIBCH	11 kDa	1.871	2.5213
527	Uncharacterized protein OS=Vibrio cholerae serotype O1 (strain ATCC 39315 / El Tor Inaba N16961) GN=VC_1504 PE=4 SV=1	tr|Q9KRX9|Q9KRX9_VIBCH	18 kDa	1.871	2.5213
528	Inositol-1-monophosphatase OS=Vibrio cholerae serotype O1 (strain ATCC 39315 / El Tor Inaba N16961) GN=VC_0745 PE=3 SV=2	sp|Q9KTY5|SUHB_VIBCH	29 kDa	1.2474	0
529	Peptidylprolyl isomerase OS=Vibrio cholerae serotype O1 (strain ATCC 39315 / El Tor Inaba N16961) GN=VC_1918 PE=4 SV=1	tr|Q9KQT0|Q9KQT0_VIBCH	68 kDa	0.62368	0
530	Integrase, phage family OS=Vibrio cholerae serotype O1 (strain ATCC 39315 / El Tor Inaba N16961) GN=VC_1758 PE=4 SV=1	REV_tr|Q9KR84|Q9KR84_VIBCH	47 kDa	0.62368	0
531	Cadaverine/lysine antiporter CadB, putative OS=Vibrio cholerae serotype O1 (strain ATCC 39315 / El Tor Inaba N16961) GN=VC_0280 PE=4 SV=1	tr|Q9KV76|Q9KV76_VIBCH	47 kDa	1.2474	0
532	Sulfate/thiosulfate import ATP-binding protein CysA OS=Vibrio cholerae serotype O1 (strain ATCC 39315 / El Tor Inaba N16961) GN=cysA PE=3 SV=1	sp|Q9KUI0|CYSA_VIBCH	42 kDa	1.2474	0
533	Chemotaxis protein methyltransferase 1 OS=Vibrio cholerae serotype O1 (strain ATCC 39315 / El Tor Inaba N16961) GN=cheR1 PE=3 SV=1	sp|Q9KQ06|CHER1_VIBCH	31 kDa	0.62368	0
534	Phenylalanine--tRNA ligase alpha subunit OS=Vibrio cholerae serotype O1 (strain ATCC 39315 / El Tor Inaba N16961) GN=pheS PE=3 SV=1	sp|Q9KSN7|SYFA_VIBCH	37 kDa	1.2474	0
535	Aminoacyl-histidine dipeptidase OS=Vibrio cholerae serotype O1 (strain ATCC 39315 / El Tor Inaba N16961) GN=VC_2279 PE=4 SV=1	tr|Q9KPT3|Q9KPT3_VIBCH	59 kDa	1.871	0
536	Uncharacterized protein OS=Vibrio cholerae serotype O1 (strain ATCC 39315 / El Tor Inaba N16961) GN=VC_2041 PE=4 SV=1	tr|Q9KQF7|Q9KQF7_VIBCH	68 kDa	0.62368	0
537	Probable alpha-L-glutamate ligase OS=Vibrio cholerae serotype O1 (strain ATCC 39315 / El Tor Inaba N16961) GN=rimK PE=3 SV=1	sp|Q9KPT1|RIMK_VIBCH	32 kDa	0.62368	0
538	Heat shock protein 15 OS=Vibrio cholerae serotype O1 (strain ATCC 39315 / El Tor Inaba N16961) GN=VC_2735 PE=3 SV=1	tr|Q9KNK3|Q9KNK3_VIBCH	15 kDa	0.62368	0
539	Lipid A biosynthesis myristoyltransferase OS=Vibrio cholerae serotype O1 (strain ATCC 39315 / El Tor Inaba N16961) GN=lpxM PE=3 SV=1	tr|Q9KVD4|Q9KVD4_VIBCH	37 kDa	0.62368	0
540	Uncharacterized protein OS=Vibrio cholerae serotype O1 (strain ATCC 39315 / El Tor Inaba N16961) GN=VC_0635 PE=4 SV=1	tr|Q9KU88|Q9KU88_VIBCH	11 kDa	0.62368	0
541	LPS-assembly protein LptD OS=Vibrio cholerae serotype O1 (strain ATCC 39315 / El Tor Inaba N16961) GN=lptD PE=3 SV=2	sp|Q9KUR9|LPTD_VIBCH	89 kDa	1.2474	0
542	Dual-specificity RNA methyltransferase RlmN OS=Vibrio cholerae serotype O1 (strain ATCC 39315 / El Tor Inaba N16961) GN=rlmN PE=3 SV=1	sp|Q9KTX3|RLMN_VIBCH	42 kDa	1.2474	0
543	Mannose-6-phosphate isomerase OS=Vibrio cholerae serotype O1 (strain ATCC 39315 / El Tor Inaba N16961) GN=VC_0269 PE=3 SV=1	tr|Q9KV87|Q9KV87_VIBCH	44 kDa	0.62368	0
544	Twitching motility protein PilT OS=Vibrio cholerae serotype O1 (strain ATCC 39315 / El Tor Inaba N16961) GN=VC_0462 PE=4 SV=1	tr|Q9KUQ3|Q9KUQ3_VIBCH	38 kDa	0.62368	0
545	Arabinose 5-phosphate isomerase OS=Vibrio cholerae serotype O1 (strain ATCC 39315 / El Tor Inaba N16961) GN=VC_2523 PE=3 SV=1	tr|Q9KP53|Q9KP53_VIBCH	35 kDa	0.62368	0
546	Uncharacterized protein OS=Vibrio cholerae serotype O1 (strain ATCC 39315 / El Tor Inaba N16961) GN=VC_1703 PE=1 SV=1	tr|Q9KRD9|Q9KRD9_VIBCH	18 kDa	0.62368	0
547	Hemolysin-related protein OS=Vibrio cholerae serotype O1 (strain ATCC 39315 / El Tor Inaba N16961) GN=VC_1888 PE=4 SV=1	tr|Q9KQW0|Q9KQW0_VIBCH	75 kDa	1.2474	0
548	Polysaccharide biosynthesis protein, putative OS=Vibrio cholerae serotype O1 (strain ATCC 39315 / El Tor Inaba N16961) GN=VC_0925 PE=4 SV=1	tr|Q9KTH7|Q9KTH7_VIBCH	40 kDa	1.2474	0
549	ParA family protein OS=Vibrio cholerae serotype O1 (strain ATCC 39315 / El Tor Inaba N16961) GN=VC_A1115 PE=4 SV=1	tr|Q9KKJ2|Q9KKJ2_VIBCH	46 kDa	0.62368	0
550	Uncharacterized protein OS=Vibrio cholerae serotype O1 (strain ATCC 39315 / El Tor Inaba N16961) GN=VC_1269 PE=4 SV=1	tr|Q9KSI7|Q9KSI7_VIBCH	20 kDa	0.62368	0
551	Penicillin-binding protein 1A OS=Vibrio cholerae serotype O1 (strain ATCC 39315 / El Tor Inaba N16961) GN=mrcA PE=3 SV=2	sp|Q9KNU5|PBPA_VIBCH	92 kDa	0.62368	0
552	ABC transporter, ATP-binding protein OS=Vibrio cholerae serotype O1 (strain ATCC 39315 / El Tor Inaba N16961) GN=VC_1520 PE=4 SV=1	tr|Q9KRW4|Q9KRW4_VIBCH	60 kDa	1.2474	0
553	Peptidoglycan hydrolase FlgJ OS=Vibrio cholerae serotype O1 (strain ATCC 39315 / El Tor Inaba N16961) GN=flgJ PE=3 SV=2	sp|Q9KQ15|FLGJ_VIBCH	37 kDa	1.2474	0
554	Peptidoglycan-associated lipoprotein OS=Vibrio cholerae serotype O1 (strain ATCC 39315 / El Tor Inaba N16961) GN=VC_1835 PE=3 SV=1	tr|Q9KR12|Q9KR12_VIBCH	18 kDa	1.871	0
555	N-acetylglucosamine repressor OS=Vibrio cholerae serotype O1 (strain ATCC 39315 / El Tor Inaba N16961) GN=VC_0993 PE=4 SV=1	tr|Q9KTB0|Q9KTB0_VIBCH	44 kDa	0.62368	0
556	Uncharacterized protein OS=Vibrio cholerae serotype O1 (strain ATCC 39315 / El Tor Inaba N16961) GN=VC_0810 PE=4 SV=1	tr|Q9KTS8|Q9KTS8_VIBCH	19 kDa	0.62368	0
557	tRNA 2-thiocytidine biosynthesis protein TtcA OS=Vibrio cholerae serotype O1 (strain ATCC 39315 / El Tor Inaba N16961) GN=ttcA PE=3 SV=1	sp|Q9KS29|TTCA_VIBCH	35 kDa	1.2474	0
558	Phosphoglucosamine mutase OS=Vibrio cholerae serotype O1 (strain ATCC 39315 / El Tor Inaba N16961) GN=glmM PE=3 SV=1	sp|Q9KU84|GLMM_VIBCH	48 kDa	0.62368	0
559	Nucleoside diphosphate kinase OS=Vibrio cholerae serotype O1 (strain ATCC 39315 / El Tor Inaba N16961) GN=ndk PE=3 SV=1	sp|Q9KTX4|NDK_VIBCH	16 kDa	1.2474	0
560	Acyl-[acyl-carrier-protein]--UDP-N-acetylglucosamine O-acyltransferase OS=Vibrio cholerae serotype O1 (strain ATCC 39315 / El Tor Inaba N16961) GN=lpxA PE=3 SV=1	sp|Q9KPW4|LPXA_VIBCH	28 kDa	1.2474	0
561	Inorganic pyrophosphatase OS=Vibrio cholerae serotype O1 (strain ATCC 39315 / El Tor Inaba N16961) GN=ppa PE=3 SV=1	sp|Q9KP34|IPYR_VIBCH	20 kDa	1.2474	0
562	Uncharacterized protein OS=Vibrio cholerae serotype O1 (strain ATCC 39315 / El Tor Inaba N16961) GN=VC_2026 PE=4 SV=1	tr|Q9KQH2|Q9KQH2_VIBCH	20 kDa	1.871	0
563	Sigma-54 dependent transcriptional regulator OS=Vibrio cholerae serotype O1 (strain ATCC 39315 / El Tor Inaba N16961) GN=VC_0665 PE=4 SV=1	tr|Q9KU59|Q9KU59_VIBCH	50 kDa	1.871	0
564	Lipid A export ATP-binding/permease protein MsbA OS=Vibrio cholerae serotype O1 (strain ATCC 39315 / El Tor Inaba N16961) GN=msbA PE=1 SV=1	sp|Q9KQW9|MSBA_VIBCH	65 kDa	1.2474	0
565	tRNA pseudouridine synthase D OS=Vibrio cholerae serotype O1 (strain ATCC 39315 / El Tor Inaba N16961) GN=truD PE=3 SV=1	sp|Q9KUJ0|TRUD_VIBCH	40 kDa	1.2474	0
566	tRNA-specific 2-thiouridylase MnmA OS=Vibrio cholerae serotype O1 (strain ATCC 39315 / El Tor Inaba N16961) GN=mnmA PE=3 SV=1	sp|Q9KSX8|MNMA_VIBCH	42 kDa	1.2474	0
567	Cardiolipin synthase A OS=Vibrio cholerae serotype O1 (strain ATCC 39315 / El Tor Inaba N16961) GN=clsA PE=3 SV=1	tr|Q9KRH2|Q9KRH2_VIBCH	55 kDa	0.62368	0
568	Uncharacterized protein OS=Vibrio cholerae serotype O1 (strain ATCC 39315 / El Tor Inaba N16961) GN=VC_1606 PE=4 SV=1	tr|Q9KRN0|Q9KRN0_VIBCH	52 kDa	0.62368	0
569	Uncharacterized protein OS=Vibrio cholerae serotype O1 (strain ATCC 39315 / El Tor Inaba N16961) GN=VC_0237 PE=4 SV=1	tr|H9L4P0|H9L4P0_VIBCH	44 kDa	1.2474	0
570	Toxin secretion ATP-binding protein OS=Vibrio cholerae serotype O1 (strain ATCC 39315 / El Tor Inaba N16961) GN=VC_A1084 PE=4 SV=1	tr|Q9KKL9|Q9KKL9_VIBCH	79 kDa	0.62368	0
571	Uncharacterized protein OS=Vibrio cholerae serotype O1 (strain ATCC 39315 / El Tor Inaba N16961) GN=VC_A0052 PE=4 SV=1	tr|Q9KNB3|Q9KNB3_VIBCH	60 kDa	0.62368	0
572	DnaJ-like protein DjlA OS=Vibrio cholerae serotype O1 (strain ATCC 39315 / El Tor Inaba N16961) GN=djlA PE=3 SV=1	sp|Q9KUR8|DJLA_VIBCH	32 kDa	0.62368	0
573	Uncharacterized protein OS=Vibrio cholerae serotype O1 (strain ATCC 39315 / El Tor Inaba N16961) GN=VC_1872 PE=4 SV=1	tr|Q9KQX5|Q9KQX5_VIBCH	74 kDa	0.62368	0
574	Glucans biosynthesis glucosyltransferase H OS=Vibrio cholerae serotype O1 (strain ATCC 39315 / El Tor Inaba N16961) GN=opgH PE=3 SV=1	sp|Q9KSG9|OPGH_VIBCH	80 kDa	0.62368	0
575	Methyl-accepting chemotaxis protein OS=Vibrio cholerae serotype O1 (strain ATCC 39315 / El Tor Inaba N16961) GN=VC_1289 PE=4 SV=1	tr|Q9KSG7|Q9KSG7_VIBCH	68 kDa	1.2474	0
576	tRNA/tmRNA (uracil-C(5))-methyltransferase OS=Vibrio cholerae serotype O1 (strain ATCC 39315 / El Tor Inaba N16961) GN=trmA PE=3 SV=1	sp|Q9KVJ0|TRMA_VIBCH	43 kDa	1.871	0
577	Mutator MutT protein OS=Vibrio cholerae serotype O1 (strain ATCC 39315 / El Tor Inaba N16961) GN=VC_2392 PE=1 SV=1	tr|Q9KPH6|Q9KPH6_VIBCH	15 kDa	2.4947	0
578	Peptidyl-prolyl cis-trans isomerase OS=Vibrio cholerae serotype O1 (strain ATCC 39315 / El Tor Inaba N16961) GN=VC_2299 PE=3 SV=1	tr|Q9KPR7|Q9KPR7_VIBCH	21 kDa	1.871	0
579	Uncharacterized protein OS=Vibrio cholerae serotype O1 (strain ATCC 39315 / El Tor Inaba N16961) GN=VC_1966 PE=4 SV=1	tr|Q9KQN2|Q9KQN2_VIBCH	69 kDa	2.4947	0
580	Porin, putative OS=Vibrio cholerae serotype O1 (strain ATCC 39315 / El Tor Inaba N16961) GN=VC_1854 PE=4 SV=1	tr|Q9KQZ3|Q9KQZ3_VIBCH	40 kDa	1.871	0
581	Uncharacterized protein OS=Vibrio cholerae serotype O1 (strain ATCC 39315 / El Tor Inaba N16961) GN=VC_1154 PE=4 SV=1	tr|Q9KSV2|Q9KSV2_VIBCH	20 kDa	2.4947	0
582	Uncharacterized protein OS=Vibrio cholerae serotype O1 (strain ATCC 39315 / El Tor Inaba N16961) GN=VC_1067 PE=4 SV=1	tr|Q9KT38|Q9KT38_VIBCH	79 kDa	1.871	0
583	DNA polymerase III subunit beta OS=Vibrio cholerae serotype O1 (strain ATCC 39315 / El Tor Inaba N16961) GN=dnaN PE=3 SV=1	sp|Q9KVX5|DPO3B_VIBCH	41 kDa	1.871	0
584	TagE protein OS=Vibrio cholerae serotype O1 (strain ATCC 39315 / El Tor Inaba N16961) GN=VC_A1043 PE=4 SV=1	tr|Q9KKQ9|Q9KKQ9_VIBCH	35 kDa	1.2474	0
585	Uncharacterized protein OS=Vibrio cholerae serotype O1 (strain ATCC 39315 / El Tor Inaba N16961) GN=VC_A0181 PE=4 SV=1	tr|Q9KMY5|Q9KMY5_VIBCH	33 kDa	1.2474	0
586	Anaerobic C4-dicarboxylate transporter OS=Vibrio cholerae serotype O1 (strain ATCC 39315 / El Tor Inaba N16961) GN=VC_A0205 PE=3 SV=1	tr|Q9KMW3|Q9KMW3_VIBCH	48 kDa	1.871	0
587	Exopolyphosphatase OS=Vibrio cholerae serotype O1 (strain ATCC 39315 / El Tor Inaba N16961) GN=ppx PE=3 SV=2	sp|Q9KU08|PPX_VIBCH	56 kDa	1.871	0
588	Protease, putative OS=Vibrio cholerae serotype O1 (strain ATCC 39315 / El Tor Inaba N16961) GN=VC_0652 PE=4 SV=1	tr|Q9KU71|Q9KU71_VIBCH	37 kDa	1.2474	0
589	Uncharacterized protein OS=Vibrio cholerae serotype O1 (strain ATCC 39315 / El Tor Inaba N16961) GN=VC_0926 PE=4 SV=1	tr|Q9KTH6|Q9KTH6_VIBCH	45 kDa	1.2474	0
590	Phosphocarrier protein HPr OS=Vibrio cholerae serotype O1 (strain ATCC 39315 / El Tor Inaba N16961) GN=ptsH PE=3 SV=1	sp|Q9KTD6|PTHP_VIBCH	9 kDa	1.2474	0
591	3,4-dihydroxy-2-butanone 4-phosphate synthase OS=Vibrio cholerae serotype O1 (strain ATCC 39315 / El Tor Inaba N16961) GN=ribB PE=3 SV=1	tr|Q9KPU3|Q9KPU3_VIBCH	40 kDa	1.2474	0
592	UDP-N-acetyl-D-mannosaminuronic acid dehydrogenase OS=Vibrio cholerae serotype O1 (strain ATCC 39315 / El Tor Inaba N16961) GN=VC_0918 PE=3 SV=1	tr|Q9KTI4|Q9KTI4_VIBCH	45 kDa	1.871	0
593	Outer membrane protein assembly factor BamB OS=Vibrio cholerae serotype O1 (strain ATCC 39315 / El Tor Inaba N16961) GN=bamB PE=3 SV=1	sp|Q9KTW8|BAMB_VIBCH	41 kDa	1.2474	0
594	PTS system, fructose-specific IIBC component OS=Vibrio cholerae serotype O1 (strain ATCC 39315 / El Tor Inaba N16961) GN=VC_A0516 PE=4 SV=1	tr|Q9KM72|Q9KM72_VIBCH	60 kDa	1.2474	0
595	Peptidyl-prolyl cis-trans isomerase C OS=Vibrio cholerae serotype O1 (strain ATCC 39315 / El Tor Inaba N16961) GN=VC_A0953 PE=4 SV=1	tr|Q9KKZ7|Q9KKZ7_VIBCH	10 kDa	1.2474	0
596	DNA helicase OS=Vibrio cholerae serotype O1 (strain ATCC 39315 / El Tor Inaba N16961) GN=VC_A0717 PE=4 SV=1	tr|Q9KLM6|Q9KLM6_VIBCH	81 kDa	1.2474	0
597	Glycogen synthase OS=Vibrio cholerae serotype O1 (strain ATCC 39315 / El Tor Inaba N16961) GN=glgA PE=3 SV=1	sp|Q9KRB6|GLGA_VIBCH	55 kDa	1.2474	0
598	Transcriptional regulator TyrR OS=Vibrio cholerae serotype O1 (strain ATCC 39315 / El Tor Inaba N16961) GN=VC_1308 PE=4 SV=1	tr|Q9KSE9|Q9KSE9_VIBCH	58 kDa	0.62368	0
599	Cytochrome c-type biogenesis protein CcmE OS=Vibrio cholerae serotype O1 (strain ATCC 39315 / El Tor Inaba N16961) GN=ccmE PE=3 SV=1	sp|Q9KQE7|CCME_VIBCH	18 kDa	2.4947	0
600	Ribosomal protein L11 methyltransferase OS=Vibrio cholerae serotype O1 (strain ATCC 39315 / El Tor Inaba N16961) GN=prmA PE=3 SV=1	sp|Q9KV64|PRMA_VIBCH	32 kDa	0.62368	0
601	Cell division ATP-binding protein FtsE OS=Vibrio cholerae serotype O1 (strain ATCC 39315 / El Tor Inaba N16961) GN=VC_0148 PE=4 SV=1	tr|Q9KVJ5|Q9KVJ5_VIBCH	26 kDa	0.62368	0
602	MSHA biogenesis protein MshH OS=Vibrio cholerae serotype O1 (strain ATCC 39315 / El Tor Inaba N16961) GN=VC_0398 PE=4 SV=1	tr|Q9KUW1|Q9KUW1_VIBCH	78 kDa	0.62368	0
603	Toxin coregulated pilus biosynthesis protein T OS=Vibrio cholerae serotype O1 (strain ATCC 39315 / El Tor Inaba N16961) GN=tcpT PE=1 SV=2	sp|P29480|TCPT_VIBCH	57 kDa	0.62368	0
604	30S ribosomal protein S20 OS=Vibrio cholerae serotype O1 (strain ATCC 39315 / El Tor Inaba N16961) GN=rpsT PE=3 SV=2	sp|O34239|RS20_VIBCH	10 kDa	1.871	0
605	Iron-containing alcohol dehydrogenase family protein RfbM OS=Vibrio cholerae serotype O1 (strain ATCC 39315 / El Tor Inaba N16961) GN=VC_0250 PE=4 SV=1	tr|Q9KVA0|Q9KVA0_VIBCH	41 kDa	0.62368	0
606	D-3-phosphoglycerate dehydrogenase OS=Vibrio cholerae serotype O1 (strain ATCC 39315 / El Tor Inaba N16961) GN=VC_2481 PE=3 SV=1	tr|Q9KP92|Q9KP92_VIBCH	44 kDa	1.2474	2.5213
607	50S ribosomal protein L35 OS=Vibrio cholerae serotype O1 (strain ATCC 39315 / El Tor Inaba N16961) GN=rpmI PE=3 SV=1	sp|O68845|RL35_VIBCH	7 kDa	1.2474	2.5213
608	Uncharacterized protein OS=Vibrio cholerae serotype O1 (strain ATCC 39315 / El Tor Inaba N16961) GN=VC_2058 PE=4 SV=1	tr|Q9KQE2|Q9KQE2_VIBCH	19 kDa	1.2474	0
609	VisC protein OS=Vibrio cholerae serotype O1 (strain ATCC 39315 / El Tor Inaba N16961) GN=VC_2474 PE=4 SV=1	tr|Q9KP99|Q9KP99_VIBCH	45 kDa	1.2474	0
610	Succinylglutamate desuccinylase OS=Vibrio cholerae serotype O1 (strain ATCC 39315 / El Tor Inaba N16961) GN=astE PE=1 SV=1	sp|Q9KSL4|ASTE_VIBCH	39 kDa	1.2474	0
611	Uncharacterized protein OS=Vibrio cholerae serotype O1 (strain ATCC 39315 / El Tor Inaba N16961) GN=VC_A0568 PE=4 SV=1	tr|Q9KM21|Q9KM21_VIBCH	42 kDa	0.62368	0
612	Cyclic di-GMP phosphodiesterase CdpA OS=Vibrio cholerae serotype O1 (strain ATCC 39315 / El Tor Inaba N16961) GN=cdpA PE=1 SV=1	sp|Q9KVL2|CDPA_VIBCH	94 kDa	1.2474	0
613	Uracil phosphoribosyltransferase OS=Vibrio cholerae serotype O1 (strain ATCC 39315 / El Tor Inaba N16961) GN=upp PE=3 SV=1	sp|Q9KPY7|UPP_VIBCH	23 kDa	0.62368	0
614	Cold shock-like protein CspD OS=Vibrio cholerae serotype O1 (strain ATCC 39315 / El Tor Inaba N16961) GN=cspD PE=3 SV=1	sp|Q9KSW4|CSPD_VIBCH	8 kDa	0.62368	0
615	4-hydroxy-3-methylbut-2-en-1-yl diphosphate synthase (flavodoxin) OS=Vibrio cholerae serotype O1 (strain ATCC 39315 / El Tor Inaba N16961) GN=ispG PE=3 SV=2	sp|Q9KTX1|ISPG_VIBCH	41 kDa	0.62368	0
616	Serine transporter OS=Vibrio cholerae serotype O1 (strain ATCC 39315 / El Tor Inaba N16961) GN=VC_1301 PE=4 SV=1	tr|Q9KSF5|Q9KSF5_VIBCH	45 kDa	0.62368	0
617	Outer membrane protein, putative OS=Vibrio cholerae serotype O1 (strain ATCC 39315 / El Tor Inaba N16961) GN=VC_1622 PE=3 SV=1	tr|Q9KRL5|Q9KRL5_VIBCH	23 kDa	1.2474	0
618	3-oxoacyl-[acyl-carrier-protein] synthase 3 protein 1 OS=Vibrio cholerae serotype O1 (strain ATCC 39315 / El Tor Inaba N16961) GN=fabH1 PE=1 SV=1	sp|Q9KQH5|FABH1_VIBCH	34 kDa	0.62368	0
619	HTH-type transcriptional repressor PurR OS=Vibrio cholerae serotype O1 (strain ATCC 39315 / El Tor Inaba N16961) GN=purR PE=3 SV=1	sp|Q9KRC1|PURR_VIBCH	38 kDa	0.62368	0
620	Hemolysin, putative OS=Vibrio cholerae serotype O1 (strain ATCC 39315 / El Tor Inaba N16961) GN=VC_0578 PE=4 SV=1	tr|Q9KUE3|Q9KUE3_VIBCH	21 kDa	1.2474	0
621	Glucose-1-phosphate adenylyltransferase 1 OS=Vibrio cholerae serotype O1 (strain ATCC 39315 / El Tor Inaba N16961) GN=glgC1 PE=3 SV=1	sp|Q9KRB5|GLGC1_VIBCH	45 kDa	0.62368	0
622	Formate transporter 1, putative OS=Vibrio cholerae serotype O1 (strain ATCC 39315 / El Tor Inaba N16961) GN=VC_A0540 PE=4 SV=1	tr|Q9KM49|Q9KM49_VIBCH	52 kDa	0.62368	0
623	Acetyltransferase RfbO, CysE/LacA/LpxA/NodL family OS=Vibrio cholerae serotype O1 (strain ATCC 39315 / El Tor Inaba N16961) GN=VC_0252 PE=4 SV=1	tr|H9L4Q4|H9L4Q4_VIBCH	20 kDa	0.62368	0
624	GMP synthase [glutamine-hydrolyzing] OS=Vibrio cholerae serotype O1 (strain ATCC 39315 / El Tor Inaba N16961) GN=guaA PE=3 SV=1	sp|Q9KTW2|GUAA_VIBCH	58 kDa	0.62368	0
625	Transcriptional regulator OS=Vibrio cholerae serotype O1 (strain ATCC 39315 / El Tor Inaba N16961) GN=VC_1825 PE=4 SV=1	tr|Q9KR22|Q9KR22_VIBCH	33 kDa	1.2474	0
626	Magnesium transporter MgtE OS=Vibrio cholerae serotype O1 (strain ATCC 39315 / El Tor Inaba N16961) GN=VC_1655 PE=3 SV=1	tr|Q9KRI6|Q9KRI6_VIBCH	50 kDa	0.62368	0
627	Serine acetyltransferase-related protein OS=Vibrio cholerae serotype O1 (strain ATCC 39315 / El Tor Inaba N16961) GN=VC_0923 PE=4 SV=1	tr|Q9KTH9|Q9KTH9_VIBCH	15 kDa	0.62368	0
628	Uncharacterized protein OS=Vibrio cholerae serotype O1 (strain ATCC 39315 / El Tor Inaba N16961) GN=VC_2206 PE=4 SV=1	tr|Q9KQ01|Q9KQ01_VIBCH	16 kDa	1.2474	0
629	Pyruvate kinase OS=Vibrio cholerae serotype O1 (strain ATCC 39315 / El Tor Inaba N16961) GN=VC_2008 PE=3 SV=1	tr|Q9KQJ0|Q9KQJ0_VIBCH	52 kDa	0.62368	0
630	Lipid-A-disaccharide synthase OS=Vibrio cholerae serotype O1 (strain ATCC 39315 / El Tor Inaba N16961) GN=lpxB PE=3 SV=1	sp|Q9KPW5|LPXB_VIBCH	42 kDa	0.62368	0
631	Sodium/proline symporter OS=Vibrio cholerae serotype O1 (strain ATCC 39315 / El Tor Inaba N16961) GN=VC_A1071 PE=3 SV=1	tr|Q9KKN1|Q9KKN1_VIBCH	53 kDa	0.62368	0
632	Smp protein, putative OS=Vibrio cholerae serotype O1 (strain ATCC 39315 / El Tor Inaba N16961) GN=VC_2346 PE=4 SV=1	tr|Q9KPM1|Q9KPM1_VIBCH	25 kDa	0.62368	0
633	Methyl-accepting chemotaxis protein OS=Vibrio cholerae serotype O1 (strain ATCC 39315 / El Tor Inaba N16961) GN=VC_1403 PE=4 SV=1	tr|Q9KS57|Q9KS57_VIBCH	68 kDa	0	2.5213
634	Uncharacterized protein OS=Vibrio cholerae serotype O1 (strain ATCC 39315 / El Tor Inaba N16961) GN=VC_0033 PE=4 SV=1	tr|Q9KVV5|Q9KVV5_VIBCH	34 kDa	0.62368	0
635	Uncharacterized protein OS=Vibrio cholerae serotype O1 (strain ATCC 39315 / El Tor Inaba N16961) GN=VC_0876 PE=4 SV=1	tr|Q9KTM6|Q9KTM6_VIBCH	26 kDa	1.2474	0
636	Uncharacterized protein OS=Vibrio cholerae serotype O1 (strain ATCC 39315 / El Tor Inaba N16961) GN=VC_A1075 PE=4 SV=1	tr|Q9KKM8|Q9KKM8_VIBCH	43 kDa	0.62368	0
637	Sigma-E factor regulatory protein RseB OS=Vibrio cholerae serotype O1 (strain ATCC 39315 / El Tor Inaba N16961) GN=VC_2465 PE=4 SV=1	tr|Q9KPA8|Q9KPA8_VIBCH	36 kDa	1.2474	0
638	UPF0319 protein VC_1853 OS=Vibrio cholerae serotype O1 (strain ATCC 39315 / El Tor Inaba N16961) GN=VC_1853 PE=3 SV=1	sp|Q9KQZ4|Y1853_VIBCH	25 kDa	0.62368	0
639	Sensor histidine kinase OS=Vibrio cholerae serotype O1 (strain ATCC 39315 / El Tor Inaba N16961) GN=VC_1639 PE=4 SV=1	tr|Q9KRK1|Q9KRK1_VIBCH	51 kDa	0.62368	0
640	Ribosomal small subunit pseudouridine synthase A OS=Vibrio cholerae serotype O1 (strain ATCC 39315 / El Tor Inaba N16961) GN=rsuA PE=3 SV=1	sp|Q9KRK5|RSUA_VIBCH	26 kDa	0.62368	0
641	UPF0225 protein VC_1852 OS=Vibrio cholerae serotype O1 (strain ATCC 39315 / El Tor Inaba N16961) GN=VC_1852 PE=3 SV=1	sp|Q9KQZ5|Y1852_VIBCH	17 kDa	0.62368	0
642	Sensory box/GGDEF family protein OS=Vibrio cholerae serotype O1 (strain ATCC 39315 / El Tor Inaba N16961) GN=VC_A0697 PE=4 SV=1	REV_tr|Q9KLP6|Q9KLP6_VIBCH	73 kDa	0.62368	0
643	Uncharacterized protein OS=Vibrio cholerae serotype O1 (strain ATCC 39315 / El Tor Inaba N16961) GN=VC_A0010 PE=4 SV=1	tr|Q9KNF4|Q9KNF4_VIBCH	16 kDa	0.62368	0
644	2,3,4,5-tetrahydropyridine-2,6-dicarboxylate N-succinyltransferase OS=Vibrio cholerae serotype O1 (strain ATCC 39315 / El Tor Inaba N16961) GN=dapD PE=3 SV=1	sp|Q9KPN7|DAPD_VIBCH	36 kDa	1.871	0
645	UPF0102 protein VC_0580 OS=Vibrio cholerae serotype O1 (strain ATCC 39315 / El Tor Inaba N16961) GN=VC_0580 PE=3 SV=1	sp|Q9KUE1|Y580_VIBCH	14 kDa	1.871	0
646	Protein ApaG OS=Vibrio cholerae serotype O1 (strain ATCC 39315 / El Tor Inaba N16961) GN=apaG PE=1 SV=1	sp|Q9KUS3|APAG_VIBCH	14 kDa	1.871	0
647	Lipoprotein NlpD OS=Vibrio cholerae serotype O1 (strain ATCC 39315 / El Tor Inaba N16961) GN=VC_0533 PE=4 SV=1	tr|Q9KUI7|Q9KUI7_VIBCH	34 kDa	1.871	0
648	Cell division topological specificity factor OS=Vibrio cholerae serotype O1 (strain ATCC 39315 / El Tor Inaba N16961) GN=minE PE=3 SV=1	sp|Q9KQN7|MINE_VIBCH	10 kDa	1.871	0
649	Regulator of ribonuclease activity A OS=Vibrio cholerae serotype O1 (strain ATCC 39315 / El Tor Inaba N16961) GN=rraA PE=3 SV=1	sp|Q9KNQ9|RRAA_VIBCH	18 kDa	1.871	0
650	Uncharacterized protein OS=Vibrio cholerae serotype O1 (strain ATCC 39315 / El Tor Inaba N16961) GN=VC_A0922 PE=4 SV=1	tr|Q9KL27|Q9KL27_VIBCH	23 kDa	1.2474	0
651	Uridine phosphorylase OS=Vibrio cholerae serotype O1 (strain ATCC 39315 / El Tor Inaba N16961) GN=VC_1034 PE=1 SV=1	tr|Q9KT71|Q9KT71_VIBCH	28 kDa	1.2474	0
652	Uncharacterized protein OS=Vibrio cholerae serotype O1 (strain ATCC 39315 / El Tor Inaba N16961) GN=VC_2443 PE=4 SV=1	tr|Q9KPC9|Q9KPC9_VIBCH	23 kDa	1.2474	0
653	Uncharacterized protein OS=Vibrio cholerae serotype O1 (strain ATCC 39315 / El Tor Inaba N16961) GN=VC_2001 PE=4 SV=1	tr|Q9KQJ7|Q9KQJ7_VIBCH	33 kDa	1.2474	0
654	Anti-sigma F factor antagonist, putative OS=Vibrio cholerae serotype O1 (strain ATCC 39315 / El Tor Inaba N16961) GN=VC_A1087 PE=4 SV=1	tr|Q9KKL6|Q9KKL6_VIBCH	12 kDa	1.2474	0
655	Pseudouridine synthase Rlu family protein OS=Vibrio cholerae serotype O1 (strain ATCC 39315 / El Tor Inaba N16961) GN=VC_1668 PE=4 SV=1	tr|Q9KRH4|Q9KRH4_VIBCH	27 kDa	1.2474	0
656	Maf-like protein VC_0418 OS=Vibrio cholerae serotype O1 (strain ATCC 39315 / El Tor Inaba N16961) GN=VC_0418 PE=3 SV=2	sp|Q9KUU7|Y418_VIBCH	20 kDa	1.2474	0
657	UPF0250 protein VC_0945 OS=Vibrio cholerae serotype O1 (strain ATCC 39315 / El Tor Inaba N16961) GN=VC_0945 PE=3 SV=1	sp|Q9KTF7|Y945_VIBCH	10 kDa	1.2474	0
658	30S ribosomal protein S16 OS=Vibrio cholerae serotype O1 (strain ATCC 39315 / El Tor Inaba N16961) GN=rpsP PE=3 SV=1	sp|Q9KUG0|RS16_VIBCH	9 kDa	1.871	0
659	Uncharacterized protein OS=Vibrio cholerae serotype O1 (strain ATCC 39315 / El Tor Inaba N16961) GN=VC_1189 PE=4 SV=1	tr|Q9KSR7|Q9KSR7_VIBCH	16 kDa	1.871	0
660	MSHA pilin protein MshB OS=Vibrio cholerae serotype O1 (strain ATCC 39315 / El Tor Inaba N16961) GN=VC_0408 PE=4 SV=1	tr|Q9KUV4|Q9KUV4_VIBCH	21 kDa	1.871	0
661	RNA-binding protein OS=Vibrio cholerae serotype O1 (strain ATCC 39315 / El Tor Inaba N16961) GN=VC_0159 PE=4 SV=1	tr|Q9KVI6|Q9KVI6_VIBCH	17 kDa	1.871	0
662	Uncharacterized protein OS=Vibrio cholerae serotype O1 (strain ATCC 39315 / El Tor Inaba N16961) GN=VC_2654 PE=4 SV=1	tr|Q9KNS7|Q9KNS7_VIBCH	16 kDa	1.2474	0
663	Chemotaxis protein CheV, putative OS=Vibrio cholerae serotype O1 (strain ATCC 39315 / El Tor Inaba N16961) GN=VC_A0954 PE=4 SV=1	tr|Q9KKZ6|Q9KKZ6_VIBCH	35 kDa	1.2474	0
664	1,4-dihydroxy-2-naphthoate octaprenyltransferase OS=Vibrio cholerae serotype O1 (strain ATCC 39315 / El Tor Inaba N16961) GN=menA PE=3 SV=1	tr|Q9KNQ8|Q9KNQ8_VIBCH	33 kDa	0.62368	0
665	Ribosomal RNA large subunit methyltransferase E OS=Vibrio cholerae serotype O1 (strain ATCC 39315 / El Tor Inaba N16961) GN=rlmE PE=3 SV=1	sp|Q9KU87|RLME_VIBCH	23 kDa	1.2474	0
666	UPF0502 protein VC_A0740 OS=Vibrio cholerae serotype O1 (strain ATCC 39315 / El Tor Inaba N16961) GN=VC_A0740 PE=3 SV=1	sp|Q9KLK3|Y3540_VIBCH	24 kDa	1.2474	0
667	tRNA (guanine-N(7)-)-methyltransferase OS=Vibrio cholerae serotype O1 (strain ATCC 39315 / El Tor Inaba N16961) GN=trmB PE=3 SV=1	sp|Q9KUR2|TRMB_VIBCH	27 kDa	0.62368	0
668	Uncharacterized protein OS=Vibrio cholerae serotype O1 (strain ATCC 39315 / El Tor Inaba N16961) GN=VC_0229 PE=4 SV=1	tr|Q9KVB7|Q9KVB7_VIBCH	36 kDa	0.62368	0
669	MutT/nudix family protein OS=Vibrio cholerae serotype O1 (strain ATCC 39315 / El Tor Inaba N16961) GN=VC_2435 PE=4 SV=1	tr|Q9KPD5|Q9KPD5_VIBCH	24 kDa	0.62368	0
670	Deoxycytidylate deaminase, putative OS=Vibrio cholerae serotype O1 (strain ATCC 39315 / El Tor Inaba N16961) GN=VC_A0840 PE=4 SV=1	tr|Q9KLA6|Q9KLA6_VIBCH	18 kDa	0.62368	0
671	Flagellar protein FliS OS=Vibrio cholerae serotype O1 (strain ATCC 39315 / El Tor Inaba N16961) GN=fliS PE=3 SV=1	sp|Q9KQ65|FLIS_VIBCH	15 kDa	1.2474	0
672	Uncharacterized protein OS=Vibrio cholerae serotype O1 (strain ATCC 39315 / El Tor Inaba N16961) GN=VC_1249 PE=4 SV=1	tr|Q9KSK7|Q9KSK7_VIBCH	18 kDa	0.62368	0
673	RlpA-like lipoprotein OS=Vibrio cholerae serotype O1 (strain ATCC 39315 / El Tor Inaba N16961) GN=VC_0948 PE=3 SV=1	sp|Q9KTF4|RLPA_VIBCH	29 kDa	0.62368	0
674	HesA/MoeB/ThiF family protein OS=Vibrio cholerae serotype O1 (strain ATCC 39315 / El Tor Inaba N16961) GN=VC_2311 PE=4 SV=1	tr|Q9KPQ5|Q9KPQ5_VIBCH	30 kDa	0.62368	0
675	Uncharacterized protein OS=Vibrio cholerae serotype O1 (strain ATCC 39315 / El Tor Inaba N16961) GN=VC_1467 PE=4 SV=1	tr|Q9K2Q7|Q9K2Q7_VIBCH	26 kDa	1.2474	0
676	Tyrosine--tRNA ligase 2 OS=Vibrio cholerae serotype O1 (strain ATCC 39315 / El Tor Inaba N16961) GN=tyrS2 PE=3 SV=1	sp|Q9KU92|SYY2_VIBCH	44 kDa	0.62368	0
677	Type II secretion system protein L OS=Vibrio cholerae serotype O1 (strain ATCC 39315 / El Tor Inaba N16961) GN=epsL PE=1 SV=2	sp|P45782|GSPL_VIBCH	46 kDa	0.62368	0
678	Formate dehydrogenase, iron-sulfur subunit OS=Vibrio cholerae serotype O1 (strain ATCC 39315 / El Tor Inaba N16961) GN=VC_1512 PE=4 SV=1	tr|Q9KRX1|Q9KRX1_VIBCH	22 kDa	0.62368	0
679	Uncharacterized protein OS=Vibrio cholerae serotype O1 (strain ATCC 39315 / El Tor Inaba N16961) GN=VC_A0582 PE=4 SV=1	tr|Q9KM07|Q9KM07_VIBCH	18 kDa	1.2474	0
680	DNA-binding protein HU-beta OS=Vibrio cholerae serotype O1 (strain ATCC 39315 / El Tor Inaba N16961) GN=hupB PE=3 SV=1	sp|Q9KQS9|DBHB_VIBCH	9 kDa	1.871	0
681	Cob(I)alamin adenosyltransferase OS=Vibrio cholerae serotype O1 (strain ATCC 39315 / El Tor Inaba N16961) GN=VC_1040 PE=4 SV=1	tr|Q9KT65|Q9KT65_VIBCH	22 kDa	0.62368	0
682	Tyrosine--tRNA ligase 1 OS=Vibrio cholerae serotype O1 (strain ATCC 39315 / El Tor Inaba N16961) GN=tyrS1 PE=3 SV=2	sp|Q9KUQ0|SYY1_VIBCH	47 kDa	0	2.5213
683	Transcriptional regulator, AsnC family OS=Vibrio cholerae serotype O1 (strain ATCC 39315 / El Tor Inaba N16961) GN=VC_1713 PE=4 SV=1	tr|Q9KRC9|Q9KRC9_VIBCH	17 kDa	0.62368	0
684	Xanthine/uracil permease family protein OS=Vibrio cholerae serotype O1 (strain ATCC 39315 / El Tor Inaba N16961) GN=VC_2712 PE=4 SV=1	tr|Q9KNM0|Q9KNM0_VIBCH	51 kDa	0	2.5213
685	Sigma-54 dependent response regulator OS=Vibrio cholerae serotype O1 (strain ATCC 39315 / El Tor Inaba N16961) GN=VC_1522 PE=4 SV=1	tr|Q9KRW2|Q9KRW2_VIBCH	55 kDa	0.62368	0
686	50S ribosomal protein L34 OS=Vibrio cholerae serotype O1 (strain ATCC 39315 / El Tor Inaba N16961) GN=rpmH PE=3 SV=1	sp|Q9KVY1|RL34_VIBCH	5 kDa	0.62368	2.5213
687	DNA-directed RNA polymerase subunit omega OS=Vibrio cholerae serotype O1 (strain ATCC 39315 / El Tor Inaba N16961) GN=rpoZ PE=3 SV=1	sp|Q9KNM3|RPOZ_VIBCH	10 kDa	0.62368	0
688	D-alanine--D-alanine ligase OS=Vibrio cholerae serotype O1 (strain ATCC 39315 / El Tor Inaba N16961) GN=ddl PE=3 SV=1	sp|Q9KM17|DDL_VIBCH	37 kDa	0.62368	0
689	Alpha-1,6-galactosidase, putative OS=Vibrio cholerae serotype O1 (strain ATCC 39315 / El Tor Inaba N16961) GN=VC_1690 PE=4 SV=1	tr|Q9KRF2|Q9KRF2_VIBCH	43 kDa	0.62368	0
690	Flavodoxin OS=Vibrio cholerae serotype O1 (strain ATCC 39315 / El Tor Inaba N16961) GN=VC_2099 PE=3 SV=1	tr|Q9KQA1|Q9KQA1_VIBCH	20 kDa	0.62368	0
691	Uncharacterized protein OS=Vibrio cholerae serotype O1 (strain ATCC 39315 / El Tor Inaba N16961) GN=VC_2517 PE=4 SV=1	tr|Q9KP59|Q9KP59_VIBCH	24 kDa	0.62368	0
692	Zinc import ATP-binding protein ZnuC OS=Vibrio cholerae serotype O1 (strain ATCC 39315 / El Tor Inaba N16961) GN=znuC PE=3 SV=1	sp|Q9KQB8|ZNUC_VIBCH	29 kDa	0.62368	0
693	Uncharacterized protein OS=Vibrio cholerae serotype O1 (strain ATCC 39315 / El Tor Inaba N16961) GN=VC_1449 PE=4 SV=1	tr|Q9KS13|Q9KS13_VIBCH	13 kDa	0.62368	0
694	Uncharacterized protein OS=Vibrio cholerae serotype O1 (strain ATCC 39315 / El Tor Inaba N16961) GN=VC_1178 PE=4 SV=1	tr|Q9KSS8|Q9KSS8_VIBCH	23 kDa	0.62368	0
695	Phospho-N-acetylmuramoyl-pentapeptide-transferase OS=Vibrio cholerae serotype O1 (strain ATCC 39315 / El Tor Inaba N16961) GN=mraY PE=3 SV=1	sp|Q9KPG4|MRAY_VIBCH	40 kDa	0.62368	0
696	IS1004 transposase OS=Vibrio cholerae serotype O1 (strain ATCC 39315 / El Tor Inaba N16961) GN=VC_0870 PE=4 SV=1	tr|Q7DCS6|Q7DCS6_VIBCH (+1)	17 kDa	0.62368	0
697	Uncharacterized protein OS=Vibrio cholerae serotype O1 (strain ATCC 39315 / El Tor Inaba N16961) GN=VC_1197 PE=4 SV=1	tr|Q9KSQ9|Q9KSQ9_VIBCH	26 kDa	0.62368	0
698	ATP-dependent DNA helicase Rep OS=Vibrio cholerae serotype O1 (strain ATCC 39315 / El Tor Inaba N16961) GN=rep PE=3 SV=1	tr|Q9KVH9|Q9KVH9_VIBCH	77 kDa	0.62368	0
699	Inosine-guanosine kinase OS=Vibrio cholerae serotype O1 (strain ATCC 39315 / El Tor Inaba N16961) GN=VC_1129 PE=4 SV=1	tr|Q9KSX7|Q9KSX7_VIBCH	49 kDa	0.62368	0
700	2-amino-3-ketobutyrate coenzyme A ligase OS=Vibrio cholerae serotype O1 (strain ATCC 39315 / El Tor Inaba N16961) GN=kbl PE=3 SV=1	tr|Q9KL61|Q9KL61_VIBCH	43 kDa	0.62368	0
701	50S ribosomal protein L3 glutamine methyltransferase OS=Vibrio cholerae serotype O1 (strain ATCC 39315 / El Tor Inaba N16961) GN=prmB PE=3 SV=1	sp|Q9KQ83|PRMB_VIBCH	36 kDa	0.62368	0
702	Type II secretion system protein F OS=Vibrio cholerae serotype O1 (strain ATCC 39315 / El Tor Inaba N16961) GN=epsF PE=1 SV=1	sp|P45780|GSPF_VIBCH	45 kDa	0.62368	0
703	TCP pilus virulence regulatory protein OS=Vibrio cholerae serotype O1 (strain ATCC 39315 / El Tor Inaba N16961) GN=tcpN PE=3 SV=1	sp|P0C6D6|TCPN_VIBCH	32 kDa	0.62368	0
704	Uncharacterized protein OS=Vibrio cholerae serotype O1 (strain ATCC 39315 / El Tor Inaba N16961) GN=VC_2567 PE=4 SV=1	tr|Q9KP12|Q9KP12_VIBCH	22 kDa	0.62368	0
705	Formamidopyrimidine-DNA glycosylase OS=Vibrio cholerae serotype O1 (strain ATCC 39315 / El Tor Inaba N16961) GN=mutM PE=3 SV=3	sp|Q9KVC5|FPG_VIBCH	30 kDa	0.62368	0
706	Sialidase OS=Vibrio cholerae serotype O1 (strain ATCC 39315 / El Tor Inaba N16961) GN=nanH PE=1 SV=1	sp|P0C6E9|NANH_VIBCH	86 kDa	1.2474	0
707	Type II secretion system protein G OS=Vibrio cholerae serotype O1 (strain ATCC 39315 / El Tor Inaba N16961) GN=epsG PE=1 SV=1	sp|P45773|GSPG_VIBCH	16 kDa	1.2474	0
708	PTS system, fructose-specific IIA/FPR component OS=Vibrio cholerae serotype O1 (strain ATCC 39315 / El Tor Inaba N16961) GN=VC_A0518 PE=4 SV=1	tr|Q9KM70|Q9KM70_VIBCH	43 kDa	1.2474	0
709	Transcriptional regulator, LysR family OS=Vibrio cholerae serotype O1 (strain ATCC 39315 / El Tor Inaba N16961) GN=VC_1049 PE=1 SV=1	tr|Q9KT56|Q9KT56_VIBCH	34 kDa	1.2474	0
710	Riboflavin biosynthesis protein OS=Vibrio cholerae serotype O1 (strain ATCC 39315 / El Tor Inaba N16961) GN=VC_0681 PE=3 SV=1	tr|Q9KU48|Q9KU48_VIBCH	36 kDa	1.2474	0
711	Zinc-binding alcohol dehydrogenase OS=Vibrio cholerae serotype O1 (strain ATCC 39315 / El Tor Inaba N16961) GN=VC_0026 PE=4 SV=1	tr|Q9KVW2|Q9KVW2_VIBCH	35 kDa	1.2474	0
712	Arsenate reductase OS=Vibrio cholerae serotype O1 (strain ATCC 39315 / El Tor Inaba N16961) GN=VC_2165 PE=1 SV=1	tr|Q9KQ39|Q9KQ39_VIBCH	13 kDa	1.2474	0
713	Peptidyl-prolyl cis-trans isomerase OS=Vibrio cholerae serotype O1 (strain ATCC 39315 / El Tor Inaba N16961) GN=VC_1849 PE=3 SV=1	tr|Q9KQZ8|Q9KQZ8_VIBCH	18 kDa	1.2474	0
714	Opacity protein-related protein OS=Vibrio cholerae serotype O1 (strain ATCC 39315 / El Tor Inaba N16961) GN=VC_1329 PE=4 SV=1	tr|Q9KSC9|Q9KSC9_VIBCH	24 kDa	1.2474	0
715	Elongation factor P-like protein OS=Vibrio cholerae serotype O1 (strain ATCC 39315 / El Tor Inaba N16961) GN=VC_1209 PE=3 SV=2	sp|Q9KSP7|EFPL_VIBCH	21 kDa	1.2474	0
716	CbbY family protein OS=Vibrio cholerae serotype O1 (strain ATCC 39315 / El Tor Inaba N16961) GN=VC_A0102 PE=4 SV=1	tr|Q9KN63|Q9KN63_VIBCH	24 kDa	1.2474	0
717	D-erythrose-4-phosphate dehydrogenase OS=Vibrio cholerae serotype O1 (strain ATCC 39315 / El Tor Inaba N16961) GN=epd PE=3 SV=1	sp|P0C6C2|E4PD_VIBCH	38 kDa	1.2474	0
718	ADP-heptose--LPS heptosyltransferase II OS=Vibrio cholerae serotype O1 (strain ATCC 39315 / El Tor Inaba N16961) GN=VC_0236 PE=4 SV=1	tr|Q9KVB0|Q9KVB0_VIBCH	39 kDa	1.2474	0
719	Multidrug resistance protein, putative OS=Vibrio cholerae serotype O1 (strain ATCC 39315 / El Tor Inaba N16961) GN=VC_1409 PE=1 SV=1	tr|Q9KS51|Q9KS51_VIBCH	52 kDa	1.2474	0
720	Spermidine N(1)-acetyltransferase OS=Vibrio cholerae serotype O1 (strain ATCC 39315 / El Tor Inaba N16961) GN=speG PE=1 SV=1	sp|Q9KL03|ATDA_VIBCH	21 kDa	1.2474	0
721	UDP-N-acetylmuramoylalanine--D-glutamate ligase OS=Vibrio cholerae serotype O1 (strain ATCC 39315 / El Tor Inaba N16961) GN=murD PE=3 SV=2	sp|Q9KPG5|MURD_VIBCH	47 kDa	0.62368	0
722	Cytochrome b OS=Vibrio cholerae serotype O1 (strain ATCC 39315 / El Tor Inaba N16961) GN=VC_0574 PE=3 SV=1	tr|Q9KUE7|Q9KUE7_VIBCH	48 kDa	0.62368	0
723	Uncharacterized protein OS=Vibrio cholerae serotype O1 (strain ATCC 39315 / El Tor Inaba N16961) GN=VC_0165 PE=4 SV=1	tr|Q9KVI1|Q9KVI1_VIBCH	40 kDa	0.62368	0
724	Chemotaxis protein CheV OS=Vibrio cholerae serotype O1 (strain ATCC 39315 / El Tor Inaba N16961) GN=VC_2006 PE=4 SV=1	tr|Q9KQJ2|Q9KQJ2_VIBCH	35 kDa	0.62368	0
725	Uncharacterized protein OS=Vibrio cholerae serotype O1 (strain ATCC 39315 / El Tor Inaba N16961) GN=VC_A0405 PE=4 SV=1	tr|Q9KMF5|Q9KMF5_VIBCH	23 kDa	0.62368	0
726	Iron-regulated outer membrane virulence protein OS=Vibrio cholerae serotype O1 (strain ATCC 39315 / El Tor Inaba N16961) GN=irgA PE=3 SV=1	sp|P0C6R0|IRGA_VIBCH	72 kDa	0.62368	0
727	Uncharacterized protein OS=Vibrio cholerae serotype O1 (strain ATCC 39315 / El Tor Inaba N16961) GN=VC_A0396 PE=4 SV=1	tr|Q9KMG2|Q9KMG2_VIBCH	30 kDa	0.62368	0
728	PTS system, N-acetylglucosamine-specific IIABC component OS=Vibrio cholerae serotype O1 (strain ATCC 39315 / El Tor Inaba N16961) GN=VC_0995 PE=4 SV=1	tr|Q9KTA8|Q9KTA8_VIBCH	55 kDa	1.2474	0
729	Cytochrome c biogenesis ATP-binding export protein CcmA OS=Vibrio cholerae serotype O1 (strain ATCC 39315 / El Tor Inaba N16961) GN=ccmA PE=3 SV=1	sp|Q9KQE3|CCMA_VIBCH	23 kDa	0.62368	0
730	Oxidoreductase, short-chain dehydrogenase/reductase family OS=Vibrio cholerae serotype O1 (strain ATCC 39315 / El Tor Inaba N16961) GN=VC_1059 PE=4 SV=1	tr|Q9KT46|Q9KT46_VIBCH	27 kDa	0.62368	0
731	Thymidine kinase OS=Vibrio cholerae serotype O1 (strain ATCC 39315 / El Tor Inaba N16961) GN=tdk PE=3 SV=1	sp|Q9KST9|KITH_VIBCH	22 kDa	0.62368	0
732	Lipopolysaccharide biosynthesis protein RfbV OS=Vibrio cholerae serotype O1 (strain ATCC 39315 / El Tor Inaba N16961) GN=VC_0259 PE=4 SV=1	tr|H9L4P1|H9L4P1_VIBCH	47 kDa	0.62368	0
733	TolR membrane protein OS=Vibrio cholerae serotype O1 (strain ATCC 39315 / El Tor Inaba N16961) GN=VC_1838 PE=3 SV=1	tr|Q9KR09|Q9KR09_VIBCH	16 kDa	0.62368	0
734	50S ribosomal protein L7/L12 OS=Vibrio cholerae serotype O1 (strain ATCC 39315 / El Tor Inaba N16961) GN=rplL PE=3 SV=1	sp|Q9KV31|RL7_VIBCH	12 kDa	0.62368	0
735	Iron-containing alcohol dehydrogenase OS=Vibrio cholerae serotype O1 (strain ATCC 39315 / El Tor Inaba N16961) GN=VC_A0702 PE=4 SV=1	tr|Q9KLP1|Q9KLP1_VIBCH	42 kDa	0.62368	0
736	Iron-binding protein IscA OS=Vibrio cholerae serotype O1 (strain ATCC 39315 / El Tor Inaba N16961) GN=VC_0750 PE=4 SV=1	tr|Q9KTY0|Q9KTY0_VIBCH	12 kDa	0.62368	0
737	Sensor histidine kinase OS=Vibrio cholerae serotype O1 (strain ATCC 39315 / El Tor Inaba N16961) GN=VC_1315 PE=4 SV=1	tr|Q9KSE2|Q9KSE2_VIBCH	50 kDa	0.62368	0
738	Transcriptional regulator, LuxR family OS=Vibrio cholerae serotype O1 (strain ATCC 39315 / El Tor Inaba N16961) GN=VC_A0952 PE=1 SV=1	tr|Q9KKZ8|Q9KKZ8_VIBCH	26 kDa	0.62368	0
739	tRNA pseudouridine synthase A OS=Vibrio cholerae serotype O1 (strain ATCC 39315 / El Tor Inaba N16961) GN=truA PE=3 SV=1	sp|Q9KTA4|TRUA_VIBCH	30 kDa	0.62368	0
740	Phosphoheptose isomerase OS=Vibrio cholerae serotype O1 (strain ATCC 39315 / El Tor Inaba N16961) GN=gmhA PE=1 SV=1	sp|Q9KPY2|GMHA_VIBCH	21 kDa	0.62368	0
741	Transposase OrfAB, subunit A OS=Vibrio cholerae serotype O1 (strain ATCC 39315 / El Tor Inaba N16961) GN=VC_0256 PE=4 SV=1	tr|Q9K344|Q9K344_VIBCH (+1)	13 kDa	0.62368	0
742	Sigma-54 dependent response regulator OS=Vibrio cholerae serotype O1 (strain ATCC 39315 / El Tor Inaba N16961) GN=VC_2135 PE=4 SV=1	tr|Q9KQ67|Q9KQ67_VIBCH	52 kDa	0.62368	0
743	Ribosomal RNA small subunit methyltransferase E OS=Vibrio cholerae serotype O1 (strain ATCC 39315 / El Tor Inaba N16961) GN=VC_0469 PE=3 SV=1	tr|Q9KUP6|Q9KUP6_VIBCH	27 kDa	0.62368	0
744	Chemotaxis protein CheV OS=Vibrio cholerae serotype O1 (strain ATCC 39315 / El Tor Inaba N16961) GN=VC_2202 PE=4 SV=1	tr|Q9KQ05|Q9KQ05_VIBCH	34 kDa	0.62368	0
745	Succinyl-CoA ligase [ADP-forming] subunit beta OS=Vibrio cholerae serotype O1 (strain ATCC 39315 / El Tor Inaba N16961) GN=sucC PE=3 SV=1	sp|Q9KQB5|SUCC_VIBCH	41 kDa	0.62368	0
746	Chemotaxis response regulator protein-glutamate methylesterase of group 1 operon OS=Vibrio cholerae serotype O1 (strain ATCC 39315 / El Tor Inaba N16961) GN=cheB1 PE=3 SV=1	sp|Q9KQD8|CHEB1_VIBCH	40 kDa	0.62368	0
747	Endonuclease III OS=Vibrio cholerae serotype O1 (strain ATCC 39315 / El Tor Inaba N16961) GN=nth PE=3 SV=1	tr|Q9KT92|Q9KT92_VIBCH	24 kDa	0.62368	0
748	Flagellar motor switch protein FliM OS=Vibrio cholerae serotype O1 (strain ATCC 39315 / El Tor Inaba N16961) GN=VC_2126 PE=3 SV=1	tr|Q9KQ75|Q9KQ75_VIBCH	40 kDa	0.62368	0
749	Octanoyltransferase OS=Vibrio cholerae serotype O1 (strain ATCC 39315 / El Tor Inaba N16961) GN=lipB PE=3 SV=2	sp|Q9KTF8|LIPB_VIBCH	25 kDa	1.2474	0
750	Phosphatidylserine decarboxylase proenzyme OS=Vibrio cholerae serotype O1 (strain ATCC 39315 / El Tor Inaba N16961) GN=psd PE=3 SV=1	sp|Q9KV19|PSD_VIBCH	32 kDa	1.2474	0
751	Uncharacterized protein OS=Vibrio cholerae serotype O1 (strain ATCC 39315 / El Tor Inaba N16961) GN=VC_A0881 PE=4 SV=1	tr|Q9KL66|Q9KL66_VIBCH	14 kDa	1.2474	0
752	VisC-related protein OS=Vibrio cholerae serotype O1 (strain ATCC 39315 / El Tor Inaba N16961) GN=VC_0963 PE=4 SV=1	tr|Q9KTD9|Q9KTD9_VIBCH	44 kDa	1.2474	0
753	Beta-ketoadipate enol-lactone hydrolase, putative OS=Vibrio cholerae serotype O1 (strain ATCC 39315 / El Tor Inaba N16961) GN=VC_0522 PE=4 SV=1	tr|Q9KUJ8|Q9KUJ8_VIBCH	30 kDa	1.2474	0
754	Signal peptidase I OS=Vibrio cholerae serotype O1 (strain ATCC 39315 / El Tor Inaba N16961) GN=VC_2462 PE=3 SV=1	tr|Q9KPB1|Q9KPB1_VIBCH	34 kDa	0.62368	0
755	Periplasmic linker protein, putative OS=Vibrio cholerae serotype O1 (strain ATCC 39315 / El Tor Inaba N16961) GN=VC_1674 PE=4 SV=1	tr|Q9KRG8|Q9KRG8_VIBCH	41 kDa	0.62368	0
756	1,4-dihydroxy-2-naphthoyl-CoA synthase OS=Vibrio cholerae serotype O1 (strain ATCC 39315 / El Tor Inaba N16961) GN=menB PE=3 SV=1	tr|Q9KQM5|Q9KQM5_VIBCH	33 kDa	0.62368	0
757	Protein TonB OS=Vibrio cholerae serotype O1 (strain ATCC 39315 / El Tor Inaba N16961) GN=VC_1544 PE=3 SV=1	tr|Q9KRU0|Q9KRU0_VIBCH	23 kDa	0.62368	0
758	AmpD protein OS=Vibrio cholerae serotype O1 (strain ATCC 39315 / El Tor Inaba N16961) GN=VC_2421 PE=4 SV=1	tr|Q9KPE7|Q9KPE7_VIBCH	21 kDa	0.62368	0
759	Serine acetyltransferase-related protein OS=Vibrio cholerae serotype O1 (strain ATCC 39315 / El Tor Inaba N16961) GN=VC_0919 PE=4 SV=1	tr|Q9KTI3|Q9KTI3_VIBCH	20 kDa	0.62368	0
760	Ubiquinol-cytochrome c reductase iron-sulfur subunit OS=Vibrio cholerae serotype O1 (strain ATCC 39315 / El Tor Inaba N16961) GN=VC_0573 PE=4 SV=1	tr|Q9KUE8|Q9KUE8_VIBCH	21 kDa	0.62368	0
761	Sulfite reductase [NADPH] hemoprotein beta-component OS=Vibrio cholerae serotype O1 (strain ATCC 39315 / El Tor Inaba N16961) GN=cysI PE=3 SV=1	sp|Q9KUX3|CYSI_VIBCH	64 kDa	0.62368	0
762	Glyceraldehyde 3-phosphate dehydrogenase OS=Vibrio cholerae serotype O1 (strain ATCC 39315 / El Tor Inaba N16961) GN=VC_A0843 PE=3 SV=1	tr|Q9KLA3|Q9KLA3_VIBCH	56 kDa	0.62368	0
763	Flagellin C OS=Vibrio cholerae serotype O1 (strain ATCC 39315 / El Tor Inaba N16961) GN=flaC PE=3 SV=1	sp|P0C6C5|FLAC_VIBCH	40 kDa	0	12.606
764	CDP-diacylglycerol--glycerol-3-phosphate 3-phosphatidyltransferase-related protein OS=Vibrio cholerae serotype O1 (strain ATCC 39315 / El Tor Inaba N16961) GN=VC_1935 PE=4 SV=1	tr|Q9KQR3|Q9KQR3_VIBCH	28 kDa	0.62368	0
765	L-threonine 3-dehydrogenase OS=Vibrio cholerae serotype O1 (strain ATCC 39315 / El Tor Inaba N16961) GN=tdh PE=3 SV=1	sp|Q9KL62|TDH_VIBCH	38 kDa	0.62368	0
766	Large-conductance mechanosensitive channel OS=Vibrio cholerae serotype O1 (strain ATCC 39315 / El Tor Inaba N16961) GN=mscL PE=3 SV=1	sp|Q9KLX9|MSCL_VIBCH	15 kDa	0.62368	0
767	Cyclic di-GMP binding protein VCA0042 OS=Vibrio cholerae serotype O1 (strain ATCC 39315 / El Tor Inaba N16961) GN=VC_A0042 PE=1 SV=1	sp|Q9KNC3|YCGRL_VIBCH	28 kDa	0.62368	0
768	10 kDa chaperonin 1 OS=Vibrio cholerae serotype O1 (strain ATCC 39315 / El Tor Inaba N16961) GN=groS1 PE=3 SV=1	sp|Q9KNR6|CH101_VIBCH	10 kDa	0.62368	0
769	Fumarate reductase subunit C OS=Vibrio cholerae serotype O1 (strain ATCC 39315 / El Tor Inaba N16961) GN=frdC PE=3 SV=1	sp|Q9KNS3|FRDC_VIBCH	15 kDa	0.62368	0
770	Phosphoglycolate phosphatase OS=Vibrio cholerae serotype O1 (strain ATCC 39315 / El Tor Inaba N16961) GN=gph PE=3 SV=1	sp|Q9KNV6|GPH_VIBCH	25 kDa	0.62368	0
771	Na(+)-translocating NADH-quinone reductase subunit B OS=Vibrio cholerae serotype O1 (strain ATCC 39315 / El Tor Inaba N16961) GN=nqrB PE=1 SV=2	sp|Q9KPS2|NQRB_VIBCH	45 kDa	0.62368	0
772	Acyl carrier protein OS=Vibrio cholerae serotype O1 (strain ATCC 39315 / El Tor Inaba N16961) GN=acpP PE=3 SV=3	sp|Q9KQH8|ACP_VIBCH	9 kDa	0.62368	0
773	3-oxoacyl-[acyl-carrier-protein] synthase 2 OS=Vibrio cholerae serotype O1 (strain ATCC 39315 / El Tor Inaba N16961) GN=fabF PE=1 SV=3	sp|Q9KQH9|FABF_VIBCH	43 kDa	0.62368	0
774	Cytidylate kinase OS=Vibrio cholerae serotype O1 (strain ATCC 39315 / El Tor Inaba N16961) GN=cmk PE=3 SV=2	sp|Q9KQT2|KCY_VIBCH	24 kDa	0.62368	0
775	Glutaredoxin OS=Vibrio cholerae serotype O1 (strain ATCC 39315 / El Tor Inaba N16961) GN=grx PE=3 SV=2	sp|Q9KSW0|GLRX_VIBCH	10 kDa	0.62368	0
776	Arginine repressor OS=Vibrio cholerae serotype O1 (strain ATCC 39315 / El Tor Inaba N16961) GN=argR PE=3 SV=2	sp|Q9KUT4|ARGR_VIBCH	17 kDa	0.62368	0
777	Guanosine-5'-triphosphate,3'-diphosphate pyrophosphatase OS=Vibrio cholerae serotype O1 (strain ATCC 39315 / El Tor Inaba N16961) GN=gppA PE=3 SV=1	sp|Q9KV53|GPPA_VIBCH	55 kDa	0.62368	0
778	Ribonuclease PH OS=Vibrio cholerae serotype O1 (strain ATCC 39315 / El Tor Inaba N16961) GN=rph PE=3 SV=2	sp|Q9KVD6|RNPH_VIBCH	26 kDa	0.62368	0
779	Maltose ABC transporter, periplasmic maltose-binding protein OS=Vibrio cholerae serotype O1 (strain ATCC 39315 / El Tor Inaba N16961) GN=VC_A0945 PE=4 SV=1	tr|Q9KL05|Q9KL05_VIBCH	44 kDa	0.62368	0
780	Uncharacterized protein OS=Vibrio cholerae serotype O1 (strain ATCC 39315 / El Tor Inaba N16961) GN=VC_A0845 PE=4 SV=1	tr|Q9KLA1|Q9KLA1_VIBCH	11 kDa	0.62368	0
781	Uncharacterized protein OS=Vibrio cholerae serotype O1 (strain ATCC 39315 / El Tor Inaba N16961) GN=VC_A0732 PE=4 SV=1	tr|Q9KLL1|Q9KLL1_VIBCH	15 kDa	0.62368	0
782	Molybdopterin biosynthesis MoeA protein OS=Vibrio cholerae serotype O1 (strain ATCC 39315 / El Tor Inaba N16961) GN=VC_A0617 PE=4 SV=1	tr|Q9KLX4|Q9KLX4_VIBCH	47 kDa	0.62368	0
783	Uncharacterized protein OS=Vibrio cholerae serotype O1 (strain ATCC 39315 / El Tor Inaba N16961) GN=VC_A0571 PE=4 SV=1	tr|Q9KM18|Q9KM18_VIBCH	14 kDa	0.62368	0
784	Potassium channel protein, putative OS=Vibrio cholerae serotype O1 (strain ATCC 39315 / El Tor Inaba N16961) GN=VC_A0194 PE=4 SV=1	tr|Q9KMX2|Q9KMX2_VIBCH	32 kDa	0.62368	0
785	Cold shock DNA-binding domain protein OS=Vibrio cholerae serotype O1 (strain ATCC 39315 / El Tor Inaba N16961) GN=VC_A0184 PE=4 SV=1	tr|Q9KMY2|Q9KMY2_VIBCH	8 kDa	0.62368	0
786	Ribose ABC transporter, periplasmic D-ribose-binding protein OS=Vibrio cholerae serotype O1 (strain ATCC 39315 / El Tor Inaba N16961) GN=VC_A0130 PE=4 SV=1	tr|Q9KN35|Q9KN35_VIBCH	31 kDa	0.62368	0
787	Ribose ABC transporter, permease protein OS=Vibrio cholerae serotype O1 (strain ATCC 39315 / El Tor Inaba N16961) GN=VC_A0129 PE=4 SV=1	tr|Q9KN36|Q9KN36_VIBCH	35 kDa	0.62368	0
788	Uncharacterized protein OS=Vibrio cholerae serotype O1 (strain ATCC 39315 / El Tor Inaba N16961) GN=VC_A0097 PE=4 SV=1	tr|Q9KN68|Q9KN68_VIBCH	27 kDa	0.62368	0
789	Uncharacterized protein OS=Vibrio cholerae serotype O1 (strain ATCC 39315 / El Tor Inaba N16961) GN=VC_A0043 PE=4 SV=1	tr|Q9KNC2|Q9KNC2_VIBCH	11 kDa	0.62368	0
790	Sodium/glutamate symporter OS=Vibrio cholerae serotype O1 (strain ATCC 39315 / El Tor Inaba N16961) GN=VC_A0041 PE=4 SV=1	tr|Q9KNC4|Q9KNC4_VIBCH	44 kDa	0.62368	0
791	Uncharacterized protein OS=Vibrio cholerae serotype O1 (strain ATCC 39315 / El Tor Inaba N16961) GN=VC_A0015 PE=4 SV=1	tr|Q9KNE9|Q9KNE9_VIBCH	9 kDa	0.62368	0
792	Uncharacterized protein OS=Vibrio cholerae serotype O1 (strain ATCC 39315 / El Tor Inaba N16961) GN=VC_2662 PE=4 SV=1	tr|Q9KNR9|Q9KNR9_VIBCH	20 kDa	0.62368	0
793	RNA polymerase sigma-54 factor OS=Vibrio cholerae serotype O1 (strain ATCC 39315 / El Tor Inaba N16961) GN=VC_2529 PE=3 SV=1	tr|Q9KP49|Q9KP49_VIBCH	55 kDa	0.62368	0
794	Cys-tRNA(Pro)/Cys-tRNA(Cys) deacylase OS=Vibrio cholerae serotype O1 (strain ATCC 39315 / El Tor Inaba N16961) GN=VC_2172 PE=3 SV=1	tr|Q9KQ32|Q9KQ32_VIBCH	17 kDa	0.62368	0
795	Glycine cleavage system transcriptional repressor, putative OS=Vibrio cholerae serotype O1 (strain ATCC 39315 / El Tor Inaba N16961) GN=VC_2159 PE=1 SV=1	tr|Q9KQ45|Q9KQ45_VIBCH	20 kDa	0.62368	0
796	Phosphohistidine phosphatase OS=Vibrio cholerae serotype O1 (strain ATCC 39315 / El Tor Inaba N16961) GN=VC_2070 PE=4 SV=1	tr|Q9KQD0|Q9KQD0_VIBCH	18 kDa	0.62368	0
797	Uncharacterized protein OS=Vibrio cholerae serotype O1 (strain ATCC 39315 / El Tor Inaba N16961) GN=VC_1913 PE=3 SV=1	tr|Q9KQT5|Q9KQT5_VIBCH	10 kDa	0.62368	0
798	Uncharacterized protein OS=Vibrio cholerae serotype O1 (strain ATCC 39315 / El Tor Inaba N16961) GN=VC_1578 PE=4 SV=1	tr|Q9KRQ8|Q9KRQ8_VIBCH	9 kDa	0.62368	0
799	Ribosome modulation factor OS=Vibrio cholerae serotype O1 (strain ATCC 39315 / El Tor Inaba N16961) GN=rmf PE=3 SV=1	tr|Q9KRZ9|Q9KRZ9_VIBCH	7 kDa	0.62368	0
800	Uncharacterized protein OS=Vibrio cholerae serotype O1 (strain ATCC 39315 / El Tor Inaba N16961) GN=VC_1162 PE=4 SV=1	tr|Q9KSU4|Q9KSU4_VIBCH	28 kDa	0.62368	0
801	Sodium-type flagellar protein MotY OS=Vibrio cholerae serotype O1 (strain ATCC 39315 / El Tor Inaba N16961) GN=VC_1008 PE=4 SV=1	tr|Q9KT95|Q9KT95_VIBCH	34 kDa	0.62368	0
802	PTS system, glucose-specific IIA component OS=Vibrio cholerae serotype O1 (strain ATCC 39315 / El Tor Inaba N16961) GN=VC_0964 PE=4 SV=1	tr|Q9KTD8|Q9KTD8_VIBCH	18 kDa	0.62368	0
803	Preprotein translocase, SecG subunit OS=Vibrio cholerae serotype O1 (strain ATCC 39315 / El Tor Inaba N16961) GN=VC_0640 PE=4 SV=1	tr|Q9KU83|Q9KU83_VIBCH	11 kDa	0.62368	0
804	Uncharacterized protein OS=Vibrio cholerae serotype O1 (strain ATCC 39315 / El Tor Inaba N16961) GN=VC_0274 PE=4 SV=1	tr|Q9KV82|Q9KV82_VIBCH	28 kDa	0.62368	0
805	RfbT protein OS=Vibrio cholerae serotype O1 (strain ATCC 39315 / El Tor Inaba N16961) GN=VC_0258 PE=4 SV=1	tr|Q9KV96|Q9KV96_VIBCH	26 kDa	0.62368	0
806	Uncharacterized protein OS=Vibrio cholerae serotype O1 (strain ATCC 39315 / El Tor Inaba N16961) GN=VC_0142 PE=4 SV=1	tr|Q9KVK1|Q9KVK1_VIBCH	15 kDa	0.62368	0
807	Sigma-54 modulation protein, putative OS=Vibrio cholerae serotype O1 (strain ATCC 39315 / El Tor Inaba N16961) GN=VC_0706 PE=4 SV=1	tr|Q9KU23|Q9KU23_VIBCH	12 kDa	0.62368	0
808	Phosphotyrosine protein phosphatase OS=Vibrio cholerae serotype O1 (strain ATCC 39315 / El Tor Inaba N16961) GN=VC_1041 PE=4 SV=1	tr|Q9KT64|Q9KT64_VIBCH	17 kDa	0.62368	0
809	Putative ribosome biogenesis GTPase RsgA OS=Vibrio cholerae serotype O1 (strain ATCC 39315 / El Tor Inaba N16961) GN=rsgA PE=3 SV=1	sp|Q9KV18|RSGA_VIBCH	43 kDa	0.62368	0
810	MSHA pilin protein MshD OS=Vibrio cholerae serotype O1 (strain ATCC 39315 / El Tor Inaba N16961) GN=VC_0411 PE=4 SV=1	tr|Q9KUV2|Q9KUV2_VIBCH	22 kDa	0.62368	0
811	MutT/nudix family protein OS=Vibrio cholerae serotype O1 (strain ATCC 39315 / El Tor Inaba N16961) GN=VC_1302 PE=4 SV=1	tr|Q9KSF4|Q9KSF4_VIBCH	24 kDa	0.62368	0
812	NAD kinase OS=Vibrio cholerae serotype O1 (strain ATCC 39315 / El Tor Inaba N16961) GN=nadK PE=3 SV=1	sp|Q9KTP8|NADK_VIBCH	33 kDa	0.62368	0
813	DNA-binding response regulator OS=Vibrio cholerae serotype O1 (strain ATCC 39315 / El Tor Inaba N16961) GN=VC_1320 PE=4 SV=1	tr|Q9KSD8|Q9KSD8_VIBCH	26 kDa	0.62368	0
814	ATP-dependent RNA helicase, DEAD box family OS=Vibrio cholerae serotype O1 (strain ATCC 39315 / El Tor Inaba N16961) GN=VC_A0990 PE=3 SV=1	tr|Q9KKW0|Q9KKW0_VIBCH	46 kDa	0.62368	0
815	Non-canonical purine NTP pyrophosphatase OS=Vibrio cholerae serotype O1 (strain ATCC 39315 / El Tor Inaba N16961) GN=VC_0456 PE=3 SV=1	sp|Q9KUQ9|NTPA_VIBCH	22 kDa	0.62368	0
816	Transcription elongation factor GreA OS=Vibrio cholerae serotype O1 (strain ATCC 39315 / El Tor Inaba N16961) GN=greA PE=3 SV=2	sp|Q9KU89|GREA_VIBCH	17 kDa	0.62368	0
817	Ferrous iron transport protein B OS=Vibrio cholerae serotype O1 (strain ATCC 39315 / El Tor Inaba N16961) GN=VC_2077 PE=3 SV=1	tr|Q9KQC3|Q9KQC3_VIBCH	83 kDa	0.62368	0
818	Uncharacterized protein OS=Vibrio cholerae serotype O1 (strain ATCC 39315 / El Tor Inaba N16961) GN=VC_1637 PE=4 SV=1	tr|Q9KRK3|Q9KRK3_VIBCH	16 kDa	0.62368	0
819	Extracellular deoxyribonuclease OS=Vibrio cholerae serotype O1 (strain ATCC 39315 / El Tor Inaba N16961) GN=dns PE=1 SV=2	sp|P08038|DRNE_VIBCH	27 kDa	0.62368	0
820	Uncharacterized protein OS=Vibrio cholerae serotype O1 (strain ATCC 39315 / El Tor Inaba N16961) GN=VC_0425 PE=4 SV=1	tr|Q9KUU0|Q9KUU0_VIBCH	30 kDa	0.62368	0

## Sheet: Exclusive Spectrum Count
Displaying: Exclusive Spectrum Count - The number of spectra, associated only with a single protein group
#	Identified Proteins (820)	Accession Number	Molecular Weight	WT*** Hcp limited	VipA-N3 Prep 2 ±± Hcp limited
1	TssA2 - Uncharacterized protein OS=Vibrio cholerae serotype O1 (strain ATCC 39315 / El Tor Inaba N16961) GN=VC_A0121 PE=4 SV=1	REV_tr|Q9KN44|Q9KN44_VIBCH	48 kDa	1	0
2	VipB - Uncharacterized protein OS=Vibrio cholerae serotype O1 (strain ATCC 39315 / El Tor Inaba N16961) GN=VC_A0108 PE=1 SV=1	tr|Q9KN57|Q9KN57_VIBCH	56 kDa	482	295
3	VipA - Uncharacterized protein OS=Vibrio cholerae serotype O1 (strain ATCC 39315 / El Tor Inaba N16961) GN=VC_A0107 PE=1 SV=1	tr|Q9KN58|Q9KN58_VIBCH	18 kDa	258	257
4	VgrG3 - VgrG protein OS=Vibrio cholerae serotype O1 (strain ATCC 39315 / El Tor Inaba N16961) GN=VC_A0123 PE=1 SV=1	tr|Q9KN42|Q9KN42_VIBCH	113 kDa	55	12
5	TssK - Uncharacterized protein OS=Vibrio cholerae serotype O1 (strain ATCC 39315 / El Tor Inaba N16961) GN=VC_A0114 PE=4 SV=1	tr|Q9KN51|Q9KN51_VIBCH	50 kDa	15	16
6	VgrG protein OS=Vibrio cholerae serotype O1 (strain ATCC 39315 / El Tor Inaba N16961) GN=VC_A0018 PE=4 SV=1	tr|Q9KNE7|Q9KNE7_VIBCH	77 kDa	30	6
7	Hcp protein OS=Vibrio cholerae serotype O1 (strain ATCC 39315 / El Tor Inaba N16961) GN=VC_1415 PE=4 SV=1	tr|H9L4Q3|H9L4Q3_VIBCH	19 kDa	6	12
8	VasX - Uncharacterized protein OS=Vibrio cholerae serotype O1 (strain ATCC 39315 / El Tor Inaba N16961) GN=VC_A0020 PE=4 SV=1	tr|Q9KNE5|Q9KNE5_VIBCH	121 kDa	10	4
9	TssF - Uncharacterized protein OS=Vibrio cholerae serotype O1 (strain ATCC 39315 / El Tor Inaba N16961) GN=VC_A0110 PE=4 SV=1	tr|Q9KN55|Q9KN55_VIBCH	67 kDa	7	8
10	TssJ - Uncharacterized protein OS=Vibrio cholerae serotype O1 (strain ATCC 39315 / El Tor Inaba N16961) GN=VC_A0113 PE=4 SV=1	tr|Q9KN52|Q9KN52_VIBCH	18 kDa	16	2
11	ClpB protein OS=Vibrio cholerae serotype O1 (strain ATCC 39315 / El Tor Inaba N16961) GN=VC_A0116 PE=3 SV=1	tr|Q9KN49|Q9KN49_VIBCH	96 kDa	12	2
12	Fha - Uncharacterized protein OS=Vibrio cholerae serotype O1 (strain ATCC 39315 / El Tor Inaba N16961) GN=VC_A0112 PE=4 SV=1	tr|Q9KN53|Q9KN53_VIBCH	55 kDa	9	0
13	TssG - Uncharacterized protein OS=Vibrio cholerae serotype O1 (strain ATCC 39315 / El Tor Inaba N16961) GN=VC_A0111 PE=4 SV=1	tr|Q9KN54|Q9KN54_VIBCH	38 kDa	2	2
14	PAAR - Uncharacterized protein OS=Vibrio cholerae serotype O1 (strain ATCC 39315 / El Tor Inaba N16961) GN=VC_A0284 PE=4 SV=1	tr|Q9KMP0|Q9KMP0_VIBCH	18 kDa	1	0
15	TseL - Uncharacterized protein OS=Vibrio cholerae serotype O1 (strain ATCC 39315 / El Tor Inaba N16961) GN=VC_1418 PE=4 SV=1	tr|Q9KS43|Q9KS43_VIBCH	72 kDa	3	0
16	VasH - Sigma-54 dependent transcriptional regulator OS=Vibrio cholerae serotype O1 (strain ATCC 39315 / El Tor Inaba N16961) GN=VC_A0117 PE=4 SV=1	tr|Q9KN48|Q9KN48_VIBCH	59 kDa	3	0
17	VgrG1 - Actin cross-linking toxin VgrG1 OS=Vibrio cholerae serotype O1 (strain ATCC 39315 / El Tor Inaba N16961) GN=vgrG1 PE=1 SV=1	sp|Q9KS45|VGRG1_VIBCH	129 kDa	2	1
18	TssE - Uncharacterized protein OS=Vibrio cholerae serotype O1 (strain ATCC 39315 / El Tor Inaba N16961) GN=VC_A0109 PE=4 SV=1	tr|Q9KN56|Q9KN56_VIBCH	16 kDa	3	3
19	Uncharacterized protein OS=Vibrio cholerae serotype O1 (strain ATCC 39315 / El Tor Inaba N16961) GN=VC_A0110 PE=4 SV=1	REV_tr|Q9KN55|Q9KN55_VIBCH	67 kDa	1	0
20	IcmF-related protein OS=Vibrio cholerae serotype O1 (strain ATCC 39315 / El Tor Inaba N16961) GN=VC_A0120 PE=4 SV=1	tr|Q9KN45|Q9KN45_VIBCH	135 kDa	1	0
21	TsiV1 - Uncharacterized protein OS=Vibrio cholerae serotype O1 (strain ATCC 39315 / El Tor Inaba N16961) GN=VC_1419 PE=4 SV=1	tr|Q9KS42|Q9KS42_VIBCH	28 kDa	2	0
22	TssA1 - Uncharacterized protein OS=Vibrio cholerae serotype O1 (strain ATCC 39315 / El Tor Inaba N16961) GN=VC_A0119 PE=4 SV=1	tr|Q9KN46|Q9KN46_VIBCH	53 kDa	1	0
23	TsiV2 - Uncharacterized protein OS=Vibrio cholerae serotype O1 (strain ATCC 39315 / El Tor Inaba N16961) GN=VC_A0021 PE=4 SV=1	tr|Q9KNE4|Q9KNE4_VIBCH	28 kDa	1	0
24	TsiV3 - Uncharacterized protein OS=Vibrio cholerae serotype O1 (strain ATCC 39315 / El Tor Inaba N16961) GN=VC_A0124 PE=1 SV=1	tr|Q9KN41|Q9KN41_VIBCH	14 kDa	2	1
25	Uncharacterized protein OS=Vibrio cholerae serotype O1 (strain ATCC 39315 / El Tor Inaba N16961) GN=VC_A0118 PE=4 SV=1	tr|Q9KN47|Q9KN47_VIBCH	25 kDa	1	0
26	Uncharacterized protein OS=Vibrio cholerae serotype O1 (strain ATCC 39315 / El Tor Inaba N16961) GN=VC_A0106 PE=4 SV=1	tr|Q9KN59|Q9KN59_VIBCH	41 kDa	1	0
27	Part Green fluorescent protein OS=Aequorea victoria GN=GFP PE=1 SV=1	sp|GFPova|GFPova_CON-vector	29 kDa	210	120
28	50S ribosomal protein L14 OS=Vibrio cholerae serotype O1 (strain ATCC 39315 / El Tor Inaba N16961) GN=rplN PE=3 SV=1	sp|Q9KNZ4|RL14_VIBCH	14 kDa	142	33
29	30S ribosomal protein S3 OS=Vibrio cholerae serotype O1 (strain ATCC 39315 / El Tor Inaba N16961) GN=rpsC PE=3 SV=1	sp|Q9KNZ0|RS3_VIBCH	26 kDa	123	72
30	DNA-directed RNA polymerase subunit beta' OS=Vibrio cholerae serotype O1 (strain ATCC 39315 / El Tor Inaba N16961) GN=rpoC PE=3 SV=1	sp|Q9KV29|RPOC_VIBCH	155 kDa	133	23
31	ATP-dependent zinc metalloprotease FtsH OS=Vibrio cholerae serotype O1 (strain ATCC 39315 / El Tor Inaba N16961) GN=ftsH PE=3 SV=1	tr|Q9KU86|Q9KU86_VIBCH	72 kDa	103	19
32	Cell division protein FtsZ OS=Vibrio cholerae serotype O1 (strain ATCC 39315 / El Tor Inaba N16961) GN=ftsZ PE=3 SV=1	tr|Q9KPH1|Q9KPH1_VIBCH	42 kDa	106	25
33	50S ribosomal protein L2 OS=Vibrio cholerae serotype O1 (strain ATCC 39315 / El Tor Inaba N16961) GN=rplB PE=3 SV=1	sp|Q9KNY7|RL2_VIBCH	30 kDa	104	19
34	30S ribosomal protein S4 OS=Vibrio cholerae serotype O1 (strain ATCC 39315 / El Tor Inaba N16961) GN=rpsD PE=3 SV=1	sp|Q9KP07|RS4_VIBCH	23 kDa	58	32
35	Elongation factor 4 OS=Vibrio cholerae serotype O1 (strain ATCC 39315 / El Tor Inaba N16961) GN=lepA PE=3 SV=1	sp|Q9KPB0|LEPA_VIBCH	66 kDa	93	17
36	Outer membrane protein U OS=Vibrio cholerae serotype O1 (strain ATCC 39315 / El Tor Inaba N16961) GN=ompU PE=3 SV=1	sp|P0C6Q6|OMPU_VIBCH	37 kDa	83	30
37	50S ribosomal protein L9 OS=Vibrio cholerae serotype O1 (strain ATCC 39315 / El Tor Inaba N16961) GN=rplI PE=3 SV=1	sp|Q9KUY9|RL9_VIBCH	16 kDa	69	20
38	30S ribosomal protein S10 OS=Vibrio cholerae serotype O1 (strain ATCC 39315 / El Tor Inaba N16961) GN=rpsJ PE=3 SV=1	sp|Q9KNY3|RS10_VIBCH	12 kDa	45	33
39	30S ribosomal protein S9 OS=Vibrio cholerae serotype O1 (strain ATCC 39315 / El Tor Inaba N16961) GN=rpsI PE=3 SV=1	sp|Q9KUF0|RS9_VIBCH	15 kDa	64	16
40	Ribonuclease E OS=Vibrio cholerae serotype O1 (strain ATCC 39315 / El Tor Inaba N16961) GN=rne PE=3 SV=1	tr|Q9KQG8|Q9KQG8_VIBCH	118 kDa	63	9
41	30S ribosomal protein S8 OS=Vibrio cholerae serotype O1 (strain ATCC 39315 / El Tor Inaba N16961) GN=rpsH PE=3 SV=1	sp|Q9KNZ8|RS8_VIBCH	14 kDa	64	32
42	Protein HflC OS=Vibrio cholerae serotype O1 (strain ATCC 39315 / El Tor Inaba N16961) GN=hflC PE=3 SV=1	sp|Q9KV08|HFLC_VIBCH	37 kDa	48	7
43	50S ribosomal protein L3 OS=Vibrio cholerae serotype O1 (strain ATCC 39315 / El Tor Inaba N16961) GN=rplC PE=3 SV=1	sp|Q9KNY4|RL3_VIBCH	22 kDa	56	10
44	Elongation factor Tu-B OS=Vibrio cholerae serotype O1 (strain ATCC 39315 / El Tor Inaba N16961) GN=tufB PE=3 SV=1	sp|Q9KUZ6|EFTU2_VIBCH (+1)	43 kDa	48	21
45	Elongation factor G 2 OS=Vibrio cholerae serotype O1 (strain ATCC 39315 / El Tor Inaba N16961) GN=fusA2 PE=3 SV=1	sp|Q9KPM5|EFG2_VIBCH	76 kDa	64	17
46	Protein HflK OS=Vibrio cholerae serotype O1 (strain ATCC 39315 / El Tor Inaba N16961) GN=hflK PE=3 SV=1	sp|Q9KV09|HFLK_VIBCH	44 kDa	50	20
47	30S ribosomal protein S5 OS=Vibrio cholerae serotype O1 (strain ATCC 39315 / El Tor Inaba N16961) GN=rpsE PE=3 SV=1	sp|Q9KP01|RS5_VIBCH	18 kDa	67	7
48	50S ribosomal protein L1 OS=Vibrio cholerae serotype O1 (strain ATCC 39315 / El Tor Inaba N16961) GN=rplA PE=3 SV=1	sp|Q9KV33|RL1_VIBCH	25 kDa	49	12
49	Translation initiation factor IF-2 OS=Vibrio cholerae serotype O1 (strain ATCC 39315 / El Tor Inaba N16961) GN=infB PE=3 SV=1	sp|Q9KU80|IF2_VIBCH	99 kDa	56	4
50	50S ribosomal protein L5 OS=Vibrio cholerae serotype O1 (strain ATCC 39315 / El Tor Inaba N16961) GN=rplE PE=3 SV=1	sp|Q9KNZ6|RL5_VIBCH	20 kDa	41	16
51	16 kDa heat shock protein A OS=Vibrio cholerae serotype O1 (strain ATCC 39315 / El Tor Inaba N16961) GN=VC_0018 PE=3 SV=1	tr|Q9KVX0|Q9KVX0_VIBCH	17 kDa	32	7
52	50S ribosomal protein L19 OS=Vibrio cholerae serotype O1 (strain ATCC 39315 / El Tor Inaba N16961) GN=rplS PE=3 SV=3	sp|Q9KUF7|RL19_VIBCH	13 kDa	49	22
53	Chromosome partition protein MukB OS=Vibrio cholerae serotype O1 (strain ATCC 39315 / El Tor Inaba N16961) GN=mukB PE=3 SV=1	sp|Q9KRC8|MUKB_VIBCH	170 kDa	49	3
54	Guanosine-3',5'-bis(diphosphate) 3'-pyrophosphohydrolase OS=Vibrio cholerae serotype O1 (strain ATCC 39315 / El Tor Inaba N16961) GN=spoT PE=1 SV=1	sp|Q9KNM2|SPOT_VIBCH	79 kDa	46	6
55	DNA-directed RNA polymerase subunit beta OS=Vibrio cholerae serotype O1 (strain ATCC 39315 / El Tor Inaba N16961) GN=rpoB PE=1 SV=2	sp|Q9KV30|RPOB_VIBCH	149 kDa	44	9
56	50S ribosomal protein L21 OS=Vibrio cholerae serotype O1 (strain ATCC 39315 / El Tor Inaba N16961) GN=rplU PE=3 SV=1	sp|Q9KUT0|RL21_VIBCH	12 kDa	36	22
57	50S ribosomal protein L13 OS=Vibrio cholerae serotype O1 (strain ATCC 39315 / El Tor Inaba N16961) GN=rplM PE=3 SV=1	sp|Q9KUF1|RL13_VIBCH	16 kDa	32	14
58	Flagellin A OS=Vibrio cholerae serotype O1 (strain ATCC 39315 / El Tor Inaba N16961) GN=flaA PE=3 SV=1	sp|P0C6C3|FLAA_VIBCH	40 kDa	36	14
59	Chaperone protein DnaK OS=Vibrio cholerae serotype O1 (strain ATCC 39315 / El Tor Inaba N16961) GN=dnaK PE=3 SV=2	sp|O34241|DNAK_VIBCH	69 kDa	40	9
60	50S ribosomal protein L17 OS=Vibrio cholerae serotype O1 (strain ATCC 39315 / El Tor Inaba N16961) GN=rplQ PE=3 SV=1	sp|Q9KP09|RL17_VIBCH	14 kDa	28	12
61	Multifunctional-autoprocessing repeats-in-toxin OS=Vibrio cholerae serotype O1 (strain ATCC 39315 / El Tor Inaba N16961) GN=rtxA PE=1 SV=2	sp|Q9KS12|MARTX_VIBCH	485 kDa	34	1
62	Trypsin OS=Sus scrofa PE=1 SV=1	sp|P00761|TRYP_CON-PIG	24 kDa	30	15
63	50S ribosomal protein L20 OS=Vibrio cholerae serotype O1 (strain ATCC 39315 / El Tor Inaba N16961) GN=rplT PE=3 SV=1	sp|P0A479|RL20_VIBCH	13 kDa	21	13
64	30S ribosomal protein S11 OS=Vibrio cholerae serotype O1 (strain ATCC 39315 / El Tor Inaba N16961) GN=rpsK PE=3 SV=1	sp|P66367|RS11_VIBCH	14 kDa	17	6
65	Hemolysin OS=Vibrio cholerae serotype O1 (strain ATCC 39315 / El Tor Inaba N16961) GN=hlyA PE=1 SV=2	sp|P09545|HLYA_VIBCH	82 kDa	34	5
66	30S ribosomal protein S7 OS=Vibrio cholerae serotype O1 (strain ATCC 39315 / El Tor Inaba N16961) GN=rpsG PE=3 SV=1	sp|Q9KUZ8|RS7_VIBCH	18 kDa	33	9
67	30S ribosomal protein S13 OS=Vibrio cholerae serotype O1 (strain ATCC 39315 / El Tor Inaba N16961) GN=rpsM PE=3 SV=1	sp|Q9KP05|RS13_VIBCH	13 kDa	36	8
68	Ribosomal large subunit pseudouridine synthase B OS=Vibrio cholerae serotype O1 (strain ATCC 39315 / El Tor Inaba N16961) GN=rluB PE=3 SV=1	sp|Q9KSS7|RLUB_VIBCH	37 kDa	37	3
69	Ribonuclease R OS=Vibrio cholerae serotype O1 (strain ATCC 39315 / El Tor Inaba N16961) GN=rnr PE=3 SV=1	sp|Q9KNY1|RNR_VIBCH	93 kDa	37	1
70	Flagellin D OS=Vibrio cholerae serotype O1 (strain ATCC 39315 / El Tor Inaba N16961) GN=flaD PE=1 SV=1	sp|P0C6C6|FLAD_VIBCH	40 kDa	27	9
71	30S ribosomal protein S12 OS=Vibrio cholerae serotype O1 (strain ATCC 39315 / El Tor Inaba N16961) GN=rpsL PE=3 SV=1	sp|Q9KUZ9|RS12_VIBCH	14 kDa	29	7
72	ATP-dependent RNA helicase DeaD OS=Vibrio cholerae serotype O1 (strain ATCC 39315 / El Tor Inaba N16961) GN=deaD PE=3 SV=1	tr|Q9KLE2|Q9KLE2_VIBCH	74 kDa	26	11
73	Fumarate reductase flavoprotein subunit OS=Vibrio cholerae serotype O1 (strain ATCC 39315 / El Tor Inaba N16961) GN=VC_2656 PE=3 SV=1	tr|Q9KNS5|Q9KNS5_VIBCH	66 kDa	34	2
74	50S ribosomal protein L28 OS=Vibrio cholerae serotype O1 (strain ATCC 39315 / El Tor Inaba N16961) GN=rpmB PE=3 SV=1	sp|Q9KVC8|RL28_VIBCH	9 kDa	17	9
75	50S ribosomal protein L15 OS=Vibrio cholerae serotype O1 (strain ATCC 39315 / El Tor Inaba N16961) GN=rplO PE=3 SV=1	sp|Q9KP03|RL15_VIBCH	15 kDa	30	10
76	Lon protease OS=Vibrio cholerae serotype O1 (strain ATCC 39315 / El Tor Inaba N16961) GN=lon PE=2 SV=1	tr|Q9KQS8|Q9KQS8_VIBCH	88 kDa	29	2
77	50S ribosomal protein L6 OS=Vibrio cholerae serotype O1 (strain ATCC 39315 / El Tor Inaba N16961) GN=rplF PE=3 SV=1	sp|Q9KNZ9|RL6_VIBCH	19 kDa	26	8
78	Dihydrolipoyllysine-residue succinyltransferase component of 2-oxoglutarate dehydrogenase complex OS=Vibrio cholerae serotype O1 (strain ATCC 39315 / El Tor Inaba N16961) GN=VC_2086 PE=3 SV=1	tr|Q9KQB4|Q9KQB4_VIBCH	44 kDa	26	4
79	Protein RecA OS=Vibrio cholerae serotype O1 (strain ATCC 39315 / El Tor Inaba N16961) GN=recA PE=3 SV=1	sp|P45383|RECA_VIBCH	38 kDa	24	3
80	50S ribosomal protein L11 OS=Vibrio cholerae serotype O1 (strain ATCC 39315 / El Tor Inaba N16961) GN=rplK PE=3 SV=1	sp|Q9KV34|RL11_VIBCH	15 kDa	28	2
81	Uncharacterized protein OS=Vibrio cholerae serotype O1 (strain ATCC 39315 / El Tor Inaba N16961) GN=VC_0239 PE=4 SV=1	tr|Q9KVA7|Q9KVA7_VIBCH	67 kDa	18	2
82	50S ribosomal protein L23 OS=Vibrio cholerae serotype O1 (strain ATCC 39315 / El Tor Inaba N16961) GN=rplW PE=3 SV=1	sp|Q9KNY6|RL23_VIBCH	11 kDa	12	5
83	2-oxoglutarate dehydrogenase, E1 component OS=Vibrio cholerae serotype O1 (strain ATCC 39315 / El Tor Inaba N16961) GN=VC_2087 PE=4 SV=1	tr|Q9KQB3|Q9KQB3_VIBCH	105 kDa	30	0
84	Formate acetyltransferase OS=Vibrio cholerae serotype O1 (strain ATCC 39315 / El Tor Inaba N16961) GN=VC_1866 PE=4 SV=1	tr|Q9KQY1|Q9KQY1_VIBCH	88 kDa	22	5
85	ATP-dependent RNA helicase SrmB OS=Vibrio cholerae serotype O1 (strain ATCC 39315 / El Tor Inaba N16961) GN=srmB PE=3 SV=1	tr|Q9KU63|Q9KU63_VIBCH	48 kDa	26	2
86	Poly(A) polymerase I OS=Vibrio cholerae serotype O1 (strain ATCC 39315 / El Tor Inaba N16961) GN=pcnB PE=3 SV=1	tr|Q9KUC8|Q9KUC8_VIBCH	53 kDa	27	3
87	Uncharacterized protein OS=Vibrio cholerae serotype O1 (strain ATCC 39315 / El Tor Inaba N16961) GN=VC_A0849 PE=4 SV=1	tr|Q9KL97|Q9KL97_VIBCH	341 kDa	34	0
88	Protease DO OS=Vibrio cholerae serotype O1 (strain ATCC 39315 / El Tor Inaba N16961) GN=VC_0566 PE=4 SV=1	tr|Q9KUF5|Q9KUF5_VIBCH	48 kDa	24	4
89	Translation initiation factor IF-3 OS=Vibrio cholerae serotype O1 (strain ATCC 39315 / El Tor Inaba N16961) GN=infC PE=3 SV=1	sp|O68844|IF3_VIBCH	21 kDa	22	3
90	Chaperone protein DnaJ OS=Vibrio cholerae serotype O1 (strain ATCC 39315 / El Tor Inaba N16961) GN=dnaJ PE=3 SV=2	sp|O34242|DNAJ_VIBCH	41 kDa	21	6
91	50S ribosomal protein L22 OS=Vibrio cholerae serotype O1 (strain ATCC 39315 / El Tor Inaba N16961) GN=rplV PE=3 SV=1	sp|Q9KNY9|RL22_VIBCH	12 kDa	19	6
92	50S ribosomal protein L16 OS=Vibrio cholerae serotype O1 (strain ATCC 39315 / El Tor Inaba N16961) GN=rplP PE=3 SV=1	sp|Q9KNZ1|RL16_VIBCH	16 kDa	21	12
93	30S ribosomal protein S1 OS=Vibrio cholerae serotype O1 (strain ATCC 39315 / El Tor Inaba N16961) GN=VC_1915 PE=3 SV=1	tr|Q9KQT3|Q9KQT3_VIBCH	61 kDa	24	5
94	Type II secretion system protein E OS=Vibrio cholerae serotype O1 (strain ATCC 39315 / El Tor Inaba N16961) GN=epsE PE=1 SV=1	sp|P37093|GSPE_VIBCH	56 kDa	26	1
95	Uncharacterized protein OS=Vibrio cholerae serotype O1 (strain ATCC 39315 / El Tor Inaba N16961) GN=VC_1492 PE=4 SV=1	tr|Q9KRZ1|Q9KRZ1_VIBCH	184 kDa	20	0
96	60 kDa chaperonin 1 OS=Vibrio cholerae serotype O1 (strain ATCC 39315 / El Tor Inaba N16961) GN=groL1 PE=3 SV=1	sp|Q9KNR7|CH601_VIBCH	57 kDa	7	10
97	Ribose-phosphate pyrophosphokinase OS=Vibrio cholerae serotype O1 (strain ATCC 39315 / El Tor Inaba N16961) GN=prs PE=3 SV=1	sp|Q9KQ22|KPRS_VIBCH	34 kDa	20	5
98	Penicillin-binding protein 1B OS=Vibrio cholerae serotype O1 (strain ATCC 39315 / El Tor Inaba N16961) GN=mrcB PE=3 SV=1	sp|Q9KUC0|PBPB_VIBCH	87 kDa	18	2
99	Type II secretion system protein D OS=Vibrio cholerae serotype O1 (strain ATCC 39315 / El Tor Inaba N16961) GN=epsD PE=3 SV=2	sp|P45779|GSPD_VIBCH	73 kDa	18	4
100	Acyl protein synthase/acyl-CoA reductase RfbN OS=Vibrio cholerae serotype O1 (strain ATCC 39315 / El Tor Inaba N16961) GN=VC_0251 PE=4 SV=1	tr|Q9KV99|Q9KV99_VIBCH	92 kDa	21	2
101	GTP-binding protein TypA OS=Vibrio cholerae serotype O1 (strain ATCC 39315 / El Tor Inaba N16961) GN=VC_2744 PE=4 SV=1	tr|Q9KNJ4|Q9KNJ4_VIBCH	67 kDa	23	2
102	GTPase Der OS=Vibrio cholerae serotype O1 (strain ATCC 39315 / El Tor Inaba N16961) GN=der PE=3 SV=1	sp|Q9KTW7|DER_VIBCH	56 kDa	15	0
103	NADH dehydrogenase OS=Vibrio cholerae serotype O1 (strain ATCC 39315 / El Tor Inaba N16961) GN=VC_1890 PE=4 SV=1	tr|Q9KQV8|Q9KQV8_VIBCH	48 kDa	20	2
104	50S ribosomal protein L4 OS=Vibrio cholerae serotype O1 (strain ATCC 39315 / El Tor Inaba N16961) GN=rplD PE=3 SV=1	sp|Q9KNY5|RL4_VIBCH	22 kDa	11	3
105	RfbG protein OS=Vibrio cholerae serotype O1 (strain ATCC 39315 / El Tor Inaba N16961) GN=VC_0245 PE=4 SV=1	tr|Q9KVA4|Q9KVA4_VIBCH	53 kDa	21	2
106	Asparagine--tRNA ligase OS=Vibrio cholerae serotype O1 (strain ATCC 39315 / El Tor Inaba N16961) GN=asnS PE=3 SV=2	sp|Q9KSF9|SYN_VIBCH	52 kDa	16	1
107	Keratin, type II cytoskeletal 1 OS=Homo sapiens GN=KRT1 PE=1 SV=6	sp|P04264|K2C1_CON-HUMAN	66 kDa	17	3
108	30S ribosomal protein S6 OS=Vibrio cholerae serotype O1 (strain ATCC 39315 / El Tor Inaba N16961) GN=rpsF PE=3 SV=1	sp|Q9KUZ2|RS6_VIBCH	14 kDa	17	2
109	Uncharacterized protein OS=Vibrio cholerae serotype O1 (strain ATCC 39315 / El Tor Inaba N16961) GN=VC_1321 PE=4 SV=1	tr|Q9KSD7|Q9KSD7_VIBCH	116 kDa	20	2
110	Ribosomal RNA large subunit methyltransferase K/L OS=Vibrio cholerae serotype O1 (strain ATCC 39315 / El Tor Inaba N16961) GN=rlmL PE=3 SV=1	sp|Q9KRZ5|RLMKL_VIBCH	80 kDa	22	0
111	Desmoplakin OS=Homo sapiens GN=DSP PE=1 SV=3	sp|P15924|DESP_CON-HUMAN	332 kDa	2	0
112	RfbL protein OS=Vibrio cholerae serotype O1 (strain ATCC 39315 / El Tor Inaba N16961) GN=VC_0249 PE=4 SV=1	tr|H9L4Q1|H9L4Q1_VIBCH	53 kDa	19	3
113	Rod shape-determining protein MreB OS=Vibrio cholerae serotype O1 (strain ATCC 39315 / El Tor Inaba N16961) GN=VC_0415 PE=4 SV=1	tr|H9L4S9|H9L4S9_VIBCH	37 kDa	21	3
114	GTPase Era OS=Vibrio cholerae serotype O1 (strain ATCC 39315 / El Tor Inaba N16961) GN=era PE=3 SV=3	sp|Q9KPB3|ERA_VIBCH	37 kDa	18	1
115	Putative mannose-1-phosphate guanylyltransferase OS=Vibrio cholerae serotype O1 (strain ATCC 39315 / El Tor Inaba N16961) GN=rfbA PE=3 SV=2	sp|Q07024|RFBA_VIBCH	52 kDa	21	1
116	Polyribonucleotide nucleotidyltransferase OS=Vibrio cholerae serotype O1 (strain ATCC 39315 / El Tor Inaba N16961) GN=pnp PE=3 SV=1	sp|Q9KU76|PNP_VIBCH	77 kDa	17	2
117	Pseudouridine synthase OS=Vibrio cholerae serotype O1 (strain ATCC 39315 / El Tor Inaba N16961) GN=VC_2223 PE=3 SV=1	tr|Q9KPY9|Q9KPY9_VIBCH	38 kDa	17	3
118	Phosphomannomutase OS=Vibrio cholerae serotype O1 (strain ATCC 39315 / El Tor Inaba N16961) GN=rfbB PE=3 SV=1	sp|Q06951|RFBB_VIBCH	52 kDa	16	2
119	Perosamine synthase OS=Vibrio cholerae serotype O1 (strain ATCC 39315 / El Tor Inaba N16961) GN=VC_0244 PE=3 SV=1	tr|Q9KVA5|Q9KVA5_VIBCH	41 kDa	18	2
120	Uncharacterized protein OS=Vibrio cholerae serotype O1 (strain ATCC 39315 / El Tor Inaba N16961) GN=VC_2212 PE=4 SV=1	tr|H9L4T3|H9L4T3_VIBCH	27 kDa	13	1
121	DNA topoisomerase 4 subunit A OS=Vibrio cholerae serotype O1 (strain ATCC 39315 / El Tor Inaba N16961) GN=parC PE=3 SV=1	tr|Q9KPE0|Q9KPE0_VIBCH	85 kDa	16	0
122	CTP synthase OS=Vibrio cholerae serotype O1 (strain ATCC 39315 / El Tor Inaba N16961) GN=pyrG PE=3 SV=3	sp|Q9KPC4|PYRG_VIBCH	60 kDa	13	2
123	tRNA sulfurtransferase OS=Vibrio cholerae serotype O1 (strain ATCC 39315 / El Tor Inaba N16961) GN=thiI PE=3 SV=2	sp|Q9KTK8|THII_VIBCH	54 kDa	11	3
124	Outer membrane protein TolC OS=Vibrio cholerae serotype O1 (strain ATCC 39315 / El Tor Inaba N16961) GN=tolC PE=1 SV=1	sp|Q9K2Y1|TOLC_VIBCH	48 kDa	9	1
125	UPF0313 protein VC_1711 OS=Vibrio cholerae serotype O1 (strain ATCC 39315 / El Tor Inaba N16961) GN=VC_1711 PE=3 SV=1	sp|Q9KRD1|Y1711_VIBCH	88 kDa	17	0
126	Phosphate acetyltransferase OS=Vibrio cholerae serotype O1 (strain ATCC 39315 / El Tor Inaba N16961) GN=pta PE=3 SV=1	sp|Q9KT08|PTA_VIBCH	77 kDa	12	3
127	Keratin, type I cytoskeletal 9 OS=Homo sapiens GN=KRT9 PE=1 SV=3	sp|P35527|K1C9_CON-HUMAN	62 kDa	11	0
128	Transcription-repair-coupling factor OS=Vibrio cholerae serotype O1 (strain ATCC 39315 / El Tor Inaba N16961) GN=mfd PE=3 SV=1	tr|Q9KQW2|Q9KQW2_VIBCH	130 kDa	10	0
129	UvrABC system protein C OS=Vibrio cholerae serotype O1 (strain ATCC 39315 / El Tor Inaba N16961) GN=uvrC PE=3 SV=1	sp|Q9KSP2|UVRC_VIBCH	69 kDa	14	0
130	Elongation factor Ts OS=Vibrio cholerae serotype O1 (strain ATCC 39315 / El Tor Inaba N16961) GN=tsf PE=3 SV=1	sp|Q9KPV3|EFTS_VIBCH	30 kDa	14	4
131	Aspartokinase OS=Vibrio cholerae serotype O1 (strain ATCC 39315 / El Tor Inaba N16961) GN=VC_0547 PE=3 SV=1	tr|Q9KUH4|Q9KUH4_VIBCH	42 kDa	17	2
132	Maltoporin OS=Vibrio cholerae serotype O1 (strain ATCC 39315 / El Tor Inaba N16961) GN=lamB PE=2 SV=1	sp|Q56652|LAMB_VIBCH	45 kDa	14	1
133	ATP-dependent helicase HrpA OS=Vibrio cholerae serotype O1 (strain ATCC 39315 / El Tor Inaba N16961) GN=VC_1382 PE=4 SV=1	tr|Q9KS77|Q9KS77_VIBCH	150 kDa	15	0
134	Trigger factor OS=Vibrio cholerae serotype O1 (strain ATCC 39315 / El Tor Inaba N16961) GN=tig PE=1 SV=1	sp|Q9KQS5|TIG_VIBCH	48 kDa	14	0
135	RNA polymerase sigma factor RpoD OS=Vibrio cholerae serotype O1 (strain ATCC 39315 / El Tor Inaba N16961) GN=rpoD PE=3 SV=1	tr|Q9KUK1|Q9KUK1_VIBCH	71 kDa	14	0
136	Spermidine/putrescine import ATP-binding protein PotA OS=Vibrio cholerae serotype O1 (strain ATCC 39315 / El Tor Inaba N16961) GN=potA PE=3 SV=1	sp|Q9KS33|POTA_VIBCH	43 kDa	8	3
137	Enterobactin synthetase component F-related protein OS=Vibrio cholerae serotype O1 (strain ATCC 39315 / El Tor Inaba N16961) GN=VC_1579 PE=1 SV=1	tr|Q9KRQ7|Q9KRQ7_VIBCH	63 kDa	10	2
138	Cysteine desulfurase IscS OS=Vibrio cholerae serotype O1 (strain ATCC 39315 / El Tor Inaba N16961) GN=iscS PE=3 SV=1	sp|Q9KTY2|ISCS_VIBCH	45 kDa	16	1
139	Uncharacterized protein OS=Vibrio cholerae serotype O1 (strain ATCC 39315 / El Tor Inaba N16961) GN=VC_1505 PE=4 SV=1	tr|Q9KRX8|Q9KRX8_VIBCH	34 kDa	15	0
140	Na(+)-translocating NADH-quinone reductase subunit A OS=Vibrio cholerae serotype O1 (strain ATCC 39315 / El Tor Inaba N16961) GN=nqrA PE=1 SV=2	sp|Q9KPS1|NQRA_VIBCH	49 kDa	14	0
141	30S ribosomal protein S14 OS=Vibrio cholerae serotype O1 (strain ATCC 39315 / El Tor Inaba N16961) GN=rpsN PE=3 SV=1	sp|Q9KNZ7|RS14_VIBCH	12 kDa	9	3
142	Lipopolysaccharide/O-antigen transport protein OS=Vibrio cholerae serotype O1 (strain ATCC 39315 / El Tor Inaba N16961) GN=VC_0247 PE=4 SV=1	tr|Q9KVA2|Q9KVA2_VIBCH	30 kDa	12	2
143	Inner membrane protein, putative OS=Vibrio cholerae serotype O1 (strain ATCC 39315 / El Tor Inaba N16961) GN=VC_0822 PE=4 SV=1	tr|Q9KTR8|Q9KTR8_VIBCH	127 kDa	14	1
144	Lysine--tRNA ligase OS=Vibrio cholerae serotype O1 (strain ATCC 39315 / El Tor Inaba N16961) GN=lysS PE=3 SV=2	sp|Q9KU60|SYK_VIBCH	58 kDa	11	1
145	Uncharacterized protein OS=Vibrio cholerae serotype O1 (strain ATCC 39315 / El Tor Inaba N16961) GN=VC_A0079 PE=4 SV=1	tr|Q9KN86|Q9KN86_VIBCH	48 kDa	10	0
146	Acetyl-CoA carboxylase, biotin carboxylase OS=Vibrio cholerae serotype O1 (strain ATCC 39315 / El Tor Inaba N16961) GN=VC_0295 PE=4 SV=1	tr|Q9KV62|Q9KV62_VIBCH	49 kDa	14	1
147	UDP-N-acetylglucosamine 1-carboxyvinyltransferase OS=Vibrio cholerae serotype O1 (strain ATCC 39315 / El Tor Inaba N16961) GN=murA PE=1 SV=1	sp|Q9KP62|MURA_VIBCH	45 kDa	17	0
148	DNA gyrase subunit B OS=Vibrio cholerae serotype O1 (strain ATCC 39315 / El Tor Inaba N16961) GN=gyrB PE=3 SV=1	sp|Q9KVX3|GYRB_VIBCH	90 kDa	12	0
149	GDP-mannose 4,6-dehydratase OS=Vibrio cholerae serotype O1 (strain ATCC 39315 / El Tor Inaba N16961) GN=gmd PE=3 SV=1	sp|Q06952|GM4D_VIBCH	42 kDa	11	2
150	ATP-dependent RNA helicase, DEAD box family OS=Vibrio cholerae serotype O1 (strain ATCC 39315 / El Tor Inaba N16961) GN=VC_A0768 PE=3 SV=1	tr|Q9KLH6|Q9KLH6_VIBCH	47 kDa	10	2
151	UPF0325 protein VC_2264 OS=Vibrio cholerae serotype O1 (strain ATCC 39315 / El Tor Inaba N16961) GN=VC_2264 PE=3 SV=2	sp|Q9KPU8|Y2264_VIBCH	15 kDa	15	2
152	GTPase HflX OS=Vibrio cholerae serotype O1 (strain ATCC 39315 / El Tor Inaba N16961) GN=hflX PE=3 SV=1	tr|Q9KV10|Q9KV10_VIBCH	49 kDa	15	2
153	Glutamine synthetase OS=Vibrio cholerae serotype O1 (strain ATCC 39315 / El Tor Inaba N16961) GN=glnA PE=3 SV=1	sp|Q9KNJ2|GLNA_VIBCH	52 kDa	7	1
154	GTP pyrophosphokinase OS=Vibrio cholerae serotype O1 (strain ATCC 39315 / El Tor Inaba N16961) GN=VC_2451 PE=3 SV=1	tr|H9L4Q9|H9L4Q9_VIBCH	84 kDa	7	1
155	ATP-dependent RNA helicase, DEAD box family OS=Vibrio cholerae serotype O1 (strain ATCC 39315 / El Tor Inaba N16961) GN=VC_A0061 PE=3 SV=1	tr|Q9KNA4|Q9KNA4_VIBCH	50 kDa	12	0
156	30S ribosomal protein S18 OS=Vibrio cholerae serotype O1 (strain ATCC 39315 / El Tor Inaba N16961) GN=rpsR PE=3 SV=1	sp|Q9KUZ0|RS18_VIBCH	9 kDa	11	5
157	Acetyltransferase component of pyruvate dehydrogenase complex OS=Vibrio cholerae serotype O1 (strain ATCC 39315 / El Tor Inaba N16961) GN=VC_2413 PE=3 SV=1	tr|Q9KPF5|Q9KPF5_VIBCH	66 kDa	8	1
158	Transcription termination/antitermination protein NusA OS=Vibrio cholerae serotype O1 (strain ATCC 39315 / El Tor Inaba N16961) GN=nusA PE=3 SV=1	tr|Q9KU81|Q9KU81_VIBCH	55 kDa	13	2
159	Uncharacterized protein OS=Vibrio cholerae serotype O1 (strain ATCC 39315 / El Tor Inaba N16961) GN=VC_0811 PE=4 SV=1	tr|Q9KTS7|Q9KTS7_VIBCH	27 kDa	7	1
160	Transcription termination factor Rho OS=Vibrio cholerae serotype O1 (strain ATCC 39315 / El Tor Inaba N16961) GN=rho PE=3 SV=1	tr|Q9KV50|Q9KV50_VIBCH	47 kDa	11	1
161	CDP-diacylglycerol--serine O-phosphatidyltransferase OS=Vibrio cholerae serotype O1 (strain ATCC 39315 / El Tor Inaba N16961) GN=VC_0315 PE=3 SV=1	tr|Q9KV43|Q9KV43_VIBCH	51 kDa	16	1
162	Na(+)-translocating NADH-quinone reductase subunit F OS=Vibrio cholerae serotype O1 (strain ATCC 39315 / El Tor Inaba N16961) GN=nqrF PE=1 SV=1	sp|Q9X4Q8|NQRF_VIBCH	45 kDa	10	0
163	Type I restriction enzyme HsdR, putative OS=Vibrio cholerae serotype O1 (strain ATCC 39315 / El Tor Inaba N16961) GN=VC_1765 PE=4 SV=1	tr|Q9KR78|Q9KR78_VIBCH	117 kDa	8	0
164	Uncharacterized protein OS=Vibrio cholerae serotype O1 (strain ATCC 39315 / El Tor Inaba N16961) GN=VC_A0139 PE=4 SV=1	tr|Q9KN27|Q9KN27_VIBCH	13 kDa	7	2
165	30S ribosomal protein S21 OS=Vibrio cholerae serotype O1 (strain ATCC 39315 / El Tor Inaba N16961) GN=rpsU PE=3 SV=1	sp|P66532|RS21_VIBCH	8 kDa	11	3
166	Iron-sulfur cluster assembly scaffold protein IscU OS=Vibrio cholerae serotype O1 (strain ATCC 39315 / El Tor Inaba N16961) GN=VC_0749 PE=3 SV=1	tr|Q9KTY1|Q9KTY1_VIBCH	14 kDa	13	2
167	DNA-directed RNA polymerase subunit alpha OS=Vibrio cholerae serotype O1 (strain ATCC 39315 / El Tor Inaba N16961) GN=rpoA PE=3 SV=1	sp|Q9KP08|RPOA_VIBCH	36 kDa	13	1
168	Uncharacterized protein OS=Vibrio cholerae serotype O1 (strain ATCC 39315 / El Tor Inaba N16961) GN=VC_1894 PE=4 SV=1	tr|Q9KQV4|Q9KQV4_VIBCH	22 kDa	12	0
169	Transcriptional regulator, LuxR family OS=Vibrio cholerae serotype O1 (strain ATCC 39315 / El Tor Inaba N16961) GN=VC_1213 PE=4 SV=1	tr|Q9KSP3|Q9KSP3_VIBCH	24 kDa	15	0
170	Cytoplasmic axial filament protein OS=Vibrio cholerae serotype O1 (strain ATCC 39315 / El Tor Inaba N16961) GN=VC_0419 PE=4 SV=1	tr|Q9KUU6|Q9KUU6_VIBCH	55 kDa	12	0
171	50S ribosomal protein L18 OS=Vibrio cholerae serotype O1 (strain ATCC 39315 / El Tor Inaba N16961) GN=rplR PE=3 SV=1	sp|Q9KP00|RL18_VIBCH	13 kDa	12	5
172	Outer membrane protein OmpA OS=Vibrio cholerae serotype O1 (strain ATCC 39315 / El Tor Inaba N16961) GN=VC_2213 PE=3 SV=1	tr|H9L4R9|H9L4R9_VIBCH	34 kDa	11	4
173	Ribosomal protein S6 modification protein-related protein OS=Vibrio cholerae serotype O1 (strain ATCC 39315 / El Tor Inaba N16961) GN=VC_2333 PE=4 SV=1	tr|Q9KPN3|Q9KPN3_VIBCH	56 kDa	10	2
174	Outer membrane protein OmpV OS=Vibrio cholerae serotype O1 (strain ATCC 39315 / El Tor Inaba N16961) GN=ompV PE=1 SV=1	sp|P06111|OMPV_VIBCH	28 kDa	10	2
175	Protein translocase subunit SecD OS=Vibrio cholerae serotype O1 (strain ATCC 39315 / El Tor Inaba N16961) GN=secD PE=3 SV=1	tr|Q9KTY7|Q9KTY7_VIBCH	67 kDa	16	0
176	Uncharacterized protein OS=Vibrio cholerae serotype O1 (strain ATCC 39315 / El Tor Inaba N16961) GN=VC_0630 PE=4 SV=1	tr|Q9KU93|Q9KU93_VIBCH	49 kDa	12	0
177	PhoH family protein OS=Vibrio cholerae serotype O1 (strain ATCC 39315 / El Tor Inaba N16961) GN=VC_0961 PE=4 SV=1	tr|Q9KTE1|Q9KTE1_VIBCH	42 kDa	10	0
178	Kit Fusion	Biognosys|iRT	14 kDa	11	4
179	Aldehyde-alcohol dehydrogenase OS=Vibrio cholerae serotype O1 (strain ATCC 39315 / El Tor Inaba N16961) GN=VC_2033 PE=3 SV=1	tr|Q9KQG5|Q9KQG5_VIBCH	96 kDa	14	2
180	Signal recognition particle protein OS=Vibrio cholerae serotype O1 (strain ATCC 39315 / El Tor Inaba N16961) GN=ffh PE=3 SV=1	tr|Q9KUG1|Q9KUG1_VIBCH	50 kDa	3	1
181	MSHA biogenesis protein MshE OS=Vibrio cholerae serotype O1 (strain ATCC 39315 / El Tor Inaba N16961) GN=VC_0405 PE=4 SV=1	tr|Q9KUV7|Q9KUV7_VIBCH	64 kDa	8	0
182	Phenylalanine--tRNA ligase beta subunit OS=Vibrio cholerae serotype O1 (strain ATCC 39315 / El Tor Inaba N16961) GN=pheT PE=3 SV=1	sp|Q9KSN6|SYFB_VIBCH	86 kDa	10	0
183	Protease, insulinase family/protease, insulinase family OS=Vibrio cholerae serotype O1 (strain ATCC 39315 / El Tor Inaba N16961) GN=VC_0554 PE=3 SV=1	tr|Q9KUG7|Q9KUG7_VIBCH	106 kDa	6	0
184	DNA topoisomerase 4 subunit B OS=Vibrio cholerae serotype O1 (strain ATCC 39315 / El Tor Inaba N16961) GN=parE PE=3 SV=1	tr|Q9KPD9|Q9KPD9_VIBCH	69 kDa	8	0
185	Replicative DNA helicase OS=Vibrio cholerae serotype O1 (strain ATCC 39315 / El Tor Inaba N16961) GN=VC_0371 PE=3 SV=1	tr|Q9KUY7|Q9KUY7_VIBCH	52 kDa	10	0
186	Uncharacterized protein OS=Vibrio cholerae serotype O1 (strain ATCC 39315 / El Tor Inaba N16961) GN=VC_A0735 PE=4 SV=1	tr|Q9KLK8|Q9KLK8_VIBCH	27 kDa	7	0
187	50S ribosomal protein L27 OS=Vibrio cholerae serotype O1 (strain ATCC 39315 / El Tor Inaba N16961) GN=rpmA PE=3 SV=1	sp|Q9KUS9|RL27_VIBCH	9 kDa	8	5
188	Keratin, type I cytoskeletal 10 OS=Homo sapiens GN=KRT10 PE=1 SV=6	sp|P13645|K1C10_CON-HUMAN	59 kDa	7	1
189	30S ribosomal protein S15 OS=Vibrio cholerae serotype O1 (strain ATCC 39315 / El Tor Inaba N16961) GN=rpsO PE=3 SV=1	sp|Q9KU77|RS15_VIBCH	10 kDa	2	1
190	Uncharacterized protein OS=Vibrio cholerae serotype O1 (strain ATCC 39315 / El Tor Inaba N16961) GN=VC_0228 PE=4 SV=1	tr|Q9KVB8|Q9KVB8_VIBCH	38 kDa	10	1
191	Uncharacterized protein OS=Vibrio cholerae serotype O1 (strain ATCC 39315 / El Tor Inaba N16961) GN=VC_A0924 PE=4 SV=1	tr|Q9KL25|Q9KL25_VIBCH	74 kDa	4	0
192	Phosphoenolpyruvate-protein phosphotransferase OS=Vibrio cholerae serotype O1 (strain ATCC 39315 / El Tor Inaba N16961) GN=VC_0965 PE=3 SV=1	tr|Q9KTD7|Q9KTD7_VIBCH	63 kDa	6	0
193	Long-chain-fatty-acid--CoA ligase OS=Vibrio cholerae serotype O1 (strain ATCC 39315 / El Tor Inaba N16961) GN=VC_1985 PE=4 SV=1	tr|Q9KQL3|Q9KQL3_VIBCH	63 kDa	6	0
194	Uncharacterized protein OS=Vibrio cholerae serotype O1 (strain ATCC 39315 / El Tor Inaba N16961) GN=VC_A0544 PE=4 SV=1	tr|Q9KM45|Q9KM45_VIBCH	63 kDa	10	0
195	PTS system, fructose-specific IIA component OS=Vibrio cholerae serotype O1 (strain ATCC 39315 / El Tor Inaba N16961) GN=VC_1820 PE=4 SV=1	tr|Q9KR27|Q9KR27_VIBCH	16 kDa	11	0
196	Riboflavin synthase, alpha subunit OS=Vibrio cholerae serotype O1 (strain ATCC 39315 / El Tor Inaba N16961) GN=VC_2270 PE=4 SV=1	tr|Q9KPU2|Q9KPU2_VIBCH	24 kDa	8	2
197	Membrane protein insertase YidC OS=Vibrio cholerae serotype O1 (strain ATCC 39315 / El Tor Inaba N16961) GN=yidC PE=3 SV=1	sp|Q9KVY4|YIDC_VIBCH	61 kDa	7	2
198	Pyruvate kinase OS=Vibrio cholerae serotype O1 (strain ATCC 39315 / El Tor Inaba N16961) GN=VC_0485 PE=3 SV=1	tr|Q9KUN0|Q9KUN0_VIBCH	50 kDa	8	2
199	Uncharacterized protein OS=Vibrio cholerae serotype O1 (strain ATCC 39315 / El Tor Inaba N16961) GN=VC_0942 PE=4 SV=1	tr|Q9KTG0|Q9KTG0_VIBCH	13 kDa	4	1
200	Peptidyl-prolyl cis-trans isomerase OS=Vibrio cholerae serotype O1 (strain ATCC 39315 / El Tor Inaba N16961) GN=VC_0354 PE=4 SV=1	tr|Q9KV04|Q9KV04_VIBCH	28 kDa	10	2
201	DNA polymerase III, epsilon subunit OS=Vibrio cholerae serotype O1 (strain ATCC 39315 / El Tor Inaba N16961) GN=VC_2233 PE=4 SV=1	tr|Q9KPX9|Q9KPX9_VIBCH	28 kDa	8	1
202	30S ribosomal protein S19 OS=Vibrio cholerae serotype O1 (strain ATCC 39315 / El Tor Inaba N16961) GN=rpsS PE=3 SV=1	sp|Q9KNY8|RS19_VIBCH	10 kDa	10	1
203	30S ribosomal protein S17 OS=Vibrio cholerae serotype O1 (strain ATCC 39315 / El Tor Inaba N16961) GN=rpsQ PE=3 SV=1	sp|Q9KNZ3|RS17_VIBCH	10 kDa	6	4
204	Penicillin-binding protein 3 OS=Vibrio cholerae serotype O1 (strain ATCC 39315 / El Tor Inaba N16961) GN=VC_2407 PE=4 SV=1	tr|Q9KPG1|Q9KPG1_VIBCH	63 kDa	4	0
205	Glutamine--tRNA ligase OS=Vibrio cholerae serotype O1 (strain ATCC 39315 / El Tor Inaba N16961) GN=glnS PE=3 SV=1	sp|Q9KTA6|SYQ_VIBCH	64 kDa	10	0
206	Uncharacterized protein OS=Vibrio cholerae serotype O1 (strain ATCC 39315 / El Tor Inaba N16961) GN=VC_A0283 PE=4 SV=1	tr|Q9KMP1|Q9KMP1_VIBCH	47 kDa	9	0
207	DNA mismatch repair protein MutL OS=Vibrio cholerae serotype O1 (strain ATCC 39315 / El Tor Inaba N16961) GN=mutL PE=3 SV=1	sp|Q9KV13|MUTL_VIBCH	73 kDa	10	0
208	Aspartate ammonia-lyase OS=Vibrio cholerae serotype O1 (strain ATCC 39315 / El Tor Inaba N16961) GN=VC_2698 PE=3 SV=1	tr|Q9KNN3|Q9KNN3_VIBCH	53 kDa	6	0
209	Beta-lactamase TEM OS=Escherichia coli GN=bla PE=1 SV=1	sp|P62593|BLAT_CON-ECOLX	32 kDa	13	0
210	Glutamine--fructose-6-phosphate aminotransferase [isomerizing] OS=Vibrio cholerae serotype O1 (strain ATCC 39315 / El Tor Inaba N16961) GN=glmS PE=3 SV=3	sp|Q9KUM8|GLMS_VIBCH	67 kDa	12	0
211	Lipid A biosynthesis lauroyltransferase OS=Vibrio cholerae serotype O1 (strain ATCC 39315 / El Tor Inaba N16961) GN=lpxL PE=3 SV=1	tr|Q9KVD3|Q9KVD3_VIBCH	37 kDa	6	0
212	Ribosomal RNA large subunit methyltransferase I OS=Vibrio cholerae serotype O1 (strain ATCC 39315 / El Tor Inaba N16961) GN=rlmI PE=3 SV=2	sp|Q9KSA5|RLMI_VIBCH	45 kDa	9	0
213	5'-nucleotidase OS=Vibrio cholerae serotype O1 (strain ATCC 39315 / El Tor Inaba N16961) GN=nutA PE=3 SV=1	sp|Q9KQ30|5NTD_VIBCH	61 kDa	6	0
214	D-alanyl-D-alanine carboxypeptidase OS=Vibrio cholerae serotype O1 (strain ATCC 39315 / El Tor Inaba N16961) GN=VC_0947 PE=3 SV=1	tr|Q9KTF5|Q9KTF5_VIBCH	43 kDa	7	0
215	Chaperone protein HtpG OS=Vibrio cholerae serotype O1 (strain ATCC 39315 / El Tor Inaba N16961) GN=htpG PE=2 SV=2	sp|P22359|HTPG_VIBCH	72 kDa	8	0
216	Uncharacterized protein OS=Vibrio cholerae serotype O1 (strain ATCC 39315 / El Tor Inaba N16961) GN=VC_A0167 PE=4 SV=1	tr|Q9KMZ9|Q9KMZ9_VIBCH	29 kDa	10	1
217	Pyruvate dehydrogenase E1 component OS=Vibrio cholerae serotype O1 (strain ATCC 39315 / El Tor Inaba N16961) GN=VC_2414 PE=4 SV=1	tr|Q9KPF4|Q9KPF4_VIBCH	99 kDa	8	1
218	ABC transporter, ATP-binding protein OS=Vibrio cholerae serotype O1 (strain ATCC 39315 / El Tor Inaba N16961) GN=VC_0698 PE=4 SV=1	tr|Q9KU31|Q9KU31_VIBCH	62 kDa	8	0
219	Fumarate reductase flavoprotein subunit OS=Vibrio cholerae serotype O1 (strain ATCC 39315 / El Tor Inaba N16961) GN=VC_2656 PE=3 SV=1	REV_tr|Q9KNS5|Q9KNS5_VIBCH	66 kDa	1	0
220	Uncharacterized protein OS=Vibrio cholerae serotype O1 (strain ATCC 39315 / El Tor Inaba N16961) GN=VC_2740 PE=4 SV=1	tr|Q9KNJ8|Q9KNJ8_VIBCH	35 kDa	6	0
221	Agglutination protein OS=Vibrio cholerae serotype O1 (strain ATCC 39315 / El Tor Inaba N16961) GN=VC_1621 PE=4 SV=1	tr|Q9KRL6|Q9KRL6_VIBCH	49 kDa	11	0
222	Protein translocase subunit SecA OS=Vibrio cholerae serotype O1 (strain ATCC 39315 / El Tor Inaba N16961) GN=secA PE=3 SV=1	sp|Q9KPH4|SECA_VIBCH	102 kDa	6	0
223	Aminopeptidase N OS=Vibrio cholerae serotype O1 (strain ATCC 39315 / El Tor Inaba N16961) GN=VC_1494 PE=4 SV=1	tr|Q9KRY9|Q9KRY9_VIBCH	98 kDa	7	0
224	ABC transporter, ATP-binding protein OS=Vibrio cholerae serotype O1 (strain ATCC 39315 / El Tor Inaba N16961) GN=VC_1486 PE=4 SV=1	tr|Q9KRZ7|Q9KRZ7_VIBCH	72 kDa	9	0
225	Bifunctional uridylyltransferase/uridylyl-removing enzyme OS=Vibrio cholerae serotype O1 (strain ATCC 39315 / El Tor Inaba N16961) GN=glnD PE=3 SV=2	sp|Q9KPV0|GLND_VIBCH	102 kDa	7	0
226	Uncharacterized protein OS=Vibrio cholerae serotype O1 (strain ATCC 39315 / El Tor Inaba N16961) GN=VC_2386 PE=4 SV=1	tr|Q9KPI2|Q9KPI2_VIBCH	63 kDa	7	0
227	Glycerol kinase OS=Vibrio cholerae serotype O1 (strain ATCC 39315 / El Tor Inaba N16961) GN=glpK PE=3 SV=1	sp|Q9KLJ9|GLPK_VIBCH	56 kDa	11	0
228	Aspartate-semialdehyde dehydrogenase 2 OS=Vibrio cholerae serotype O1 (strain ATCC 39315 / El Tor Inaba N16961) GN=asd2 PE=1 SV=2	sp|P23247|DHAS2_VIBCH	37 kDa	8	2
229	Uncharacterized protein OS=Vibrio cholerae serotype O1 (strain ATCC 39315 / El Tor Inaba N16961) GN=VC_1895 PE=4 SV=1	tr|Q9KQV3|Q9KQV3_VIBCH	14 kDa	9	1
230	Lysine decarboxylase, inducible OS=Vibrio cholerae serotype O1 (strain ATCC 39315 / El Tor Inaba N16961) GN=VC_0281 PE=4 SV=1	tr|Q9KV75|Q9KV75_VIBCH	83 kDa	4	1
231	Multifunctional-autoprocessing repeats-in-toxin OS=Vibrio cholerae serotype O1 (strain ATCC 39315 / El Tor Inaba N16961) GN=rtxA PE=1 SV=2	REV_sp|Q9KS12|MARTX_VIBCH	485 kDa	1	0
232	DNA repair protein radA OS=Vibrio cholerae serotype O1 (strain ATCC 39315 / El Tor Inaba N16961) GN=VC_2343 PE=3 SV=1	tr|Q9KPM4|Q9KPM4_VIBCH	49 kDa	8	1
233	Heme transport protein HutA OS=Vibrio cholerae serotype O1 (strain ATCC 39315 / El Tor Inaba N16961) GN=VC_A0576 PE=3 SV=1	tr|Q9KM13|Q9KM13_VIBCH	78 kDa	4	0
234	30S ribosomal protein S2 OS=Vibrio cholerae serotype O1 (strain ATCC 39315 / El Tor Inaba N16961) GN=rpsB PE=3 SV=1	sp|Q9KPV2|RS2_VIBCH	27 kDa	6	0
235	Anaerobic glycerol-3-phosphate dehydrogenase, subunit C OS=Vibrio cholerae serotype O1 (strain ATCC 39315 / El Tor Inaba N16961) GN=VC_A0749 PE=4 SV=1	tr|Q9KLJ5|Q9KLJ5_VIBCH	46 kDa	8	0
236	Acetate kinase 1 OS=Vibrio cholerae serotype O1 (strain ATCC 39315 / El Tor Inaba N16961) GN=ackA1 PE=3 SV=1	sp|Q9KT07|ACKA1_VIBCH	43 kDa	7	0
237	UDP-N-acetylmuramate--L-alanine ligase OS=Vibrio cholerae serotype O1 (strain ATCC 39315 / El Tor Inaba N16961) GN=murC PE=3 SV=2	sp|Q9KPG8|MURC_VIBCH	53 kDa	7	0
238	CAI-1 autoinducer sensor kinase/phosphatase CqsS OS=Vibrio cholerae serotype O1 (strain ATCC 39315 / El Tor Inaba N16961) GN=cqsS PE=1 SV=1	sp|Q9KM66|CQSS_VIBCH	78 kDa	1	0
239	Uncharacterized protein OS=Vibrio cholerae serotype O1 (strain ATCC 39315 / El Tor Inaba N16961) GN=VC_0806 PE=4 SV=1	tr|Q9KTT2|Q9KTT2_VIBCH	59 kDa	6	0
240	Keratin, type II cytoskeletal 5 OS=Pan troglodytes GN=KRT5 PE=2 SV=1	sp|A5A6M8|K2C5_CON-PANTR (+1)	63 kDa	2	0
241	Acetyl-coenzyme A carboxylase carboxyl transferase subunit beta OS=Vibrio cholerae serotype O1 (strain ATCC 39315 / El Tor Inaba N16961) GN=accD PE=3 SV=1	sp|Q9KTA3|ACCD_VIBCH	34 kDa	3	0
242	Lipoyl synthase OS=Vibrio cholerae serotype O1 (strain ATCC 39315 / El Tor Inaba N16961) GN=lipA PE=3 SV=1	sp|Q9KTF9|LIPA_VIBCH	36 kDa	2	0
243	1,4-alpha-glucan branching enzyme GlgB OS=Vibrio cholerae serotype O1 (strain ATCC 39315 / El Tor Inaba N16961) GN=glgB PE=3 SV=1	sp|Q9KNE8|GLGB_VIBCH	77 kDa	9	0
244	Purine-binding chemotaxis protein CheW OS=Vibrio cholerae serotype O1 (strain ATCC 39315 / El Tor Inaba N16961) GN=VC_2059 PE=4 SV=1	tr|Q9KQE1|Q9KQE1_VIBCH	20 kDa	10	0
245	UDP-3-O-acylglucosamine N-acyltransferase OS=Vibrio cholerae serotype O1 (strain ATCC 39315 / El Tor Inaba N16961) GN=lpxD PE=3 SV=1	sp|Q9KPW2|LPXD_VIBCH	37 kDa	10	0
246	Uncharacterized protein OS=Vibrio cholerae serotype O1 (strain ATCC 39315 / El Tor Inaba N16961) GN=VC_2207 PE=4 SV=1	tr|Q9KQ00|Q9KQ00_VIBCH	25 kDa	7	3
247	Accessory colonization factor AcfB OS=Vibrio cholerae serotype O1 (strain ATCC 39315 / El Tor Inaba N16961) GN=VC_0840 PE=4 SV=1	tr|Q9KTQ7|Q9KTQ7_VIBCH	69 kDa	7	2
248	Maltose/maltodextrin import ATP-binding protein MalK OS=Vibrio cholerae serotype O1 (strain ATCC 39315 / El Tor Inaba N16961) GN=malK PE=3 SV=1	sp|Q9KL04|MALK_VIBCH	41 kDa	7	1
249	6,7-dimethyl-8-ribityllumazine synthase OS=Vibrio cholerae serotype O1 (strain ATCC 39315 / El Tor Inaba N16961) GN=ribH PE=3 SV=2	sp|Q9KPU4|RISB_VIBCH	16 kDa	2	2
250	Uncharacterized protein OS=Vibrio cholerae serotype O1 (strain ATCC 39315 / El Tor Inaba N16961) GN=VC_2208 PE=4 SV=1	tr|Q9KPZ9|Q9KPZ9_VIBCH	43 kDa	5	1
251	Autonomous glycyl radical cofactor OS=Vibrio cholerae serotype O1 (strain ATCC 39315 / El Tor Inaba N16961) GN=grcA PE=3 SV=1	sp|Q9KPK6|GRCA_VIBCH	14 kDa	9	2
252	Chemotaxis protein CheA OS=Vibrio cholerae serotype O1 (strain ATCC 39315 / El Tor Inaba N16961) GN=VC_2063 PE=4 SV=1	tr|Q9KQD7|Q9KQD7_VIBCH	84 kDa	4	0
253	Uncharacterized protein OS=Vibrio cholerae serotype O1 (strain ATCC 39315 / El Tor Inaba N16961) GN=VC_A0002 PE=4 SV=1	tr|Q9KNG2|Q9KNG2_VIBCH	75 kDa	5	0
254	Polyphosphate kinase OS=Vibrio cholerae serotype O1 (strain ATCC 39315 / El Tor Inaba N16961) GN=ppk PE=3 SV=1	sp|Q9KU07|PPK_VIBCH	82 kDa	2	0
255	ATP synthase subunit alpha OS=Vibrio cholerae serotype O1 (strain ATCC 39315 / El Tor Inaba N16961) GN=atpA PE=3 SV=2	sp|Q9KNH3|ATPA_VIBCH	56 kDa	10	0
256	Site-determining protein OS=Vibrio cholerae serotype O1 (strain ATCC 39315 / El Tor Inaba N16961) GN=VC_2067 PE=3 SV=1	tr|Q9KQD3|Q9KQD3_VIBCH	34 kDa	8	0
257	S-adenosylmethionine synthase OS=Vibrio cholerae serotype O1 (strain ATCC 39315 / El Tor Inaba N16961) GN=metK PE=3 SV=1	sp|Q9KUP3|METK_VIBCH	42 kDa	8	0
258	Uncharacterized protein OS=Vibrio cholerae serotype O1 (strain ATCC 39315 / El Tor Inaba N16961) GN=VC_0209 PE=4 SV=1	tr|Q9KVD7|Q9KVD7_VIBCH	33 kDa	4	0
259	ATP synthase subunit beta OS=Vibrio cholerae serotype O1 (strain ATCC 39315 / El Tor Inaba N16961) GN=atpD PE=3 SV=3	sp|Q9KNH5|ATPB_VIBCH	51 kDa	6	0
260	RNA polymerase-associated protein RapA OS=Vibrio cholerae serotype O1 (strain ATCC 39315 / El Tor Inaba N16961) GN=rapA PE=3 SV=1	sp|Q9KP70|RAPA_VIBCH	109 kDa	5	0
261	Transketolase 1 OS=Vibrio cholerae serotype O1 (strain ATCC 39315 / El Tor Inaba N16961) GN=tkt1 PE=3 SV=2	sp|Q9KUP2|TKT1_VIBCH	72 kDa	7	0
262	Multidrug resistance protein, putative OS=Vibrio cholerae serotype O1 (strain ATCC 39315 / El Tor Inaba N16961) GN=VC_0164 PE=4 SV=1	tr|Q9KVI2|Q9KVI2_VIBCH	112 kDa	6	0
263	DamX-related protein OS=Vibrio cholerae serotype O1 (strain ATCC 39315 / El Tor Inaba N16961) GN=VC_A0573 PE=4 SV=1	tr|Q9KM16|Q9KM16_VIBCH	21 kDa	2	1
264	Uncharacterized protein OS=Vibrio cholerae serotype O1 (strain ATCC 39315 / El Tor Inaba N16961) GN=VC_2344 PE=4 SV=1	tr|Q9KPM3|Q9KPM3_VIBCH	89 kDa	2	0
265	Flagellar M-ring protein OS=Vibrio cholerae serotype O1 (strain ATCC 39315 / El Tor Inaba N16961) GN=VC_2133 PE=3 SV=1	tr|Q9KQ69|Q9KQ69_VIBCH	64 kDa	6	0
266	Enolase OS=Vibrio cholerae serotype O1 (strain ATCC 39315 / El Tor Inaba N16961) GN=eno PE=3 SV=1	sp|Q9KPC5|ENO_VIBCH	46 kDa	6	0
267	Probable transcriptional regulatory protein VC_A0006 OS=Vibrio cholerae serotype O1 (strain ATCC 39315 / El Tor Inaba N16961) GN=VC_A0006 PE=3 SV=1	sp|Q9KNF8|Y2806_VIBCH	26 kDa	5	0
268	Aspartate carbamoyltransferase regulatory chain OS=Vibrio cholerae serotype O1 (strain ATCC 39315 / El Tor Inaba N16961) GN=pyrI PE=3 SV=1	sp|Q9KP65|PYRI_VIBCH	17 kDa	6	0
269	4-alpha-glucanotransferase OS=Vibrio cholerae serotype O1 (strain ATCC 39315 / El Tor Inaba N16961) GN=VC_A0014 PE=3 SV=1	tr|Q9KNF0|Q9KNF0_VIBCH	81 kDa	2	0
270	Asparagine synthetase B, glutamine-hydrolyzing OS=Vibrio cholerae serotype O1 (strain ATCC 39315 / El Tor Inaba N16961) GN=VC_0991 PE=4 SV=1	tr|Q9KTB2|Q9KTB2_VIBCH	62 kDa	2	0
271	Ornithine decarboxylase, inducible OS=Vibrio cholerae serotype O1 (strain ATCC 39315 / El Tor Inaba N16961) GN=VC_A1063 PE=4 SV=1	tr|Q9KKN9|Q9KKN9_VIBCH	81 kDa	1	0
272	Uncharacterized protein OS=Vibrio cholerae serotype O1 (strain ATCC 39315 / El Tor Inaba N16961) GN=VC_2716 PE=4 SV=1	tr|Q9KNL6|Q9KNL6_VIBCH	85 kDa	6	0
273	Ribonucleoside-diphosphate reductase OS=Vibrio cholerae serotype O1 (strain ATCC 39315 / El Tor Inaba N16961) GN=VC_1256 PE=3 SV=1	tr|Q9KSK0|Q9KSK0_VIBCH	86 kDa	8	0
274	Uncharacterized protein OS=Vibrio cholerae serotype O1 (strain ATCC 39315 / El Tor Inaba N16961) GN=VC_0265 PE=4 SV=1	tr|Q9KV91|Q9KV91_VIBCH	47 kDa	3	0
275	Uncharacterized protein OS=Vibrio cholerae serotype O1 (strain ATCC 39315 / El Tor Inaba N16961) GN=VC_A0047 PE=4 SV=1	tr|Q9KNB8|Q9KNB8_VIBCH	42 kDa	9	0
276	Protein TolB OS=Vibrio cholerae serotype O1 (strain ATCC 39315 / El Tor Inaba N16961) GN=tolB PE=3 SV=1	sp|Q9KR11|TOLB_VIBCH	50 kDa	9	0
277	GTP cyclohydrolase-2 OS=Vibrio cholerae serotype O1 (strain ATCC 39315 / El Tor Inaba N16961) GN=ribA PE=3 SV=2	sp|Q9KSJ3|RIBA_VIBCH	22 kDa	8	0
278	Mannosyl-transferase OS=Vibrio cholerae serotype O1 (strain ATCC 39315 / El Tor Inaba N16961) GN=VC_0260 PE=4 SV=1	tr|H9L4R0|H9L4R0_VIBCH	69 kDa	9	0
279	50S ribosomal protein L10 OS=Vibrio cholerae serotype O1 (strain ATCC 39315 / El Tor Inaba N16961) GN=rplJ PE=3 SV=1	sp|Q9KV32|RL10_VIBCH	17 kDa	5	2
280	ATP synthase subunit b OS=Vibrio cholerae serotype O1 (strain ATCC 39315 / El Tor Inaba N16961) GN=atpF PE=3 SV=1	sp|Q9KNH1|ATPF_VIBCH	18 kDa	6	1
281	Uncharacterized protein OS=Vibrio cholerae serotype O1 (strain ATCC 39315 / El Tor Inaba N16961) GN=VC_1480 PE=4 SV=1	tr|Q9KS03|Q9KS03_VIBCH	13 kDa	3	1
282	Keratin 2A OS=Pan troglodytes verus GN=krt2a PE=2 SV=1	tr|A5A6P6|A5A6P6_CON-PANTR	66 kDa	4	0
283	Phosphoglycerate kinase OS=Vibrio cholerae serotype O1 (strain ATCC 39315 / El Tor Inaba N16961) GN=pgk PE=3 SV=1	sp|P0C6Q3|PGK_VIBCH	41 kDa	7	0
284	Enoyl-[acyl-carrier-protein] reductase [NADH] 1 OS=Vibrio cholerae serotype O1 (strain ATCC 39315 / El Tor Inaba N16961) GN=fabV PE=1 SV=2	sp|Q9KRA3|FABV1_VIBCH	44 kDa	3	0
285	Transferase, hexapeptide repeat family OS=Vibrio cholerae serotype O1 (strain ATCC 39315 / El Tor Inaba N16961) GN=VC_0238 PE=4 SV=1	tr|Q9KVA8|Q9KVA8_VIBCH	21 kDa	5	0
286	Glutamate synthase, large subunit OS=Vibrio cholerae serotype O1 (strain ATCC 39315 / El Tor Inaba N16961) GN=VC_2373 PE=4 SV=1	tr|Q9KPJ4|Q9KPJ4_VIBCH	169 kDa	5	0
287	Uncharacterized protein OS=Vibrio cholerae serotype O1 (strain ATCC 39315 / El Tor Inaba N16961) GN=VC_A0762 PE=4 SV=1	tr|Q9KLI2|Q9KLI2_VIBCH	56 kDa	3	0
288	Exodeoxyribonuclease III OS=Vibrio cholerae serotype O1 (strain ATCC 39315 / El Tor Inaba N16961) GN=VC_1860 PE=4 SV=1	tr|Q9KQY7|Q9KQY7_VIBCH	31 kDa	6	0
289	Nitrogen regulation protein NR(I) OS=Vibrio cholerae serotype O1 (strain ATCC 39315 / El Tor Inaba N16961) GN=VC_2749 PE=4 SV=1	tr|Q9KNI9|Q9KNI9_VIBCH	53 kDa	5	0
290	Uncharacterized protein OS=Vibrio cholerae serotype O1 (strain ATCC 39315 / El Tor Inaba N16961) GN=VC_1600 PE=4 SV=1	tr|Q9KRN6|Q9KRN6_VIBCH	26 kDa	6	0
291	Succinate dehydrogenase flavoprotein subunit OS=Vibrio cholerae serotype O1 (strain ATCC 39315 / El Tor Inaba N16961) GN=VC_2089 PE=3 SV=1	tr|Q9KQB1|Q9KQB1_VIBCH	65 kDa	3	0
292	ATP-dependent RNA helicase RhlB OS=Vibrio cholerae serotype O1 (strain ATCC 39315 / El Tor Inaba N16961) GN=rhlB PE=3 SV=1	sp|Q9KV52|RHLB_VIBCH	49 kDa	6	0
293	Uridine kinase OS=Vibrio cholerae serotype O1 (strain ATCC 39315 / El Tor Inaba N16961) GN=udk PE=3 SV=2	sp|Q9KT67|URK_VIBCH	24 kDa	6	0
294	Elongation factor G 1 OS=Vibrio cholerae serotype O1 (strain ATCC 39315 / El Tor Inaba N16961) GN=fusA1 PE=3 SV=1	sp|Q9KUZ7|EFG1_VIBCH	77 kDa	4	0
295	Uncharacterized protein OS=Vibrio cholerae serotype O1 (strain ATCC 39315 / El Tor Inaba N16961) GN=VC_0234 PE=4 SV=1	tr|Q9KVB2|Q9KVB2_VIBCH	30 kDa	7	0
296	23S rRNA (uracil(1939)-C(5))-methyltransferase RlmD OS=Vibrio cholerae serotype O1 (strain ATCC 39315 / El Tor Inaba N16961) GN=rlmD PE=3 SV=1	sp|Q9KPC1|RLMD_VIBCH	49 kDa	4	0
297	ATP-dependent protease ATPase subunit HslU OS=Vibrio cholerae serotype O1 (strain ATCC 39315 / El Tor Inaba N16961) GN=hslU PE=3 SV=1	sp|Q9KNQ7|HSLU_VIBCH	50 kDa	9	0
298	SohB protein, peptidase U7 family OS=Vibrio cholerae serotype O1 (strain ATCC 39315 / El Tor Inaba N16961) GN=VC_1060 PE=4 SV=1	tr|Q9KT45|Q9KT45_VIBCH	39 kDa	9	0
299	Uncharacterized protein OS=Vibrio cholerae serotype O1 (strain ATCC 39315 / El Tor Inaba N16961) GN=VC_1201 PE=4 SV=1	tr|Q9KSQ5|Q9KSQ5_VIBCH	27 kDa	6	0
300	ABC transporter, ATP-binding protein OS=Vibrio cholerae serotype O1 (strain ATCC 39315 / El Tor Inaba N16961) GN=VC_2528 PE=4 SV=1	tr|H9L4Q7|H9L4Q7_VIBCH	27 kDa	10	0
301	Uncharacterized protein OS=Vibrio cholerae serotype O1 (strain ATCC 39315 / El Tor Inaba N16961) GN=VC_1563 PE=4 SV=1	tr|Q9KRS3|Q9KRS3_VIBCH	37 kDa	4	1
302	Lipoprotein, putative OS=Vibrio cholerae serotype O1 (strain ATCC 39315 / El Tor Inaba N16961) GN=VC_2298 PE=4 SV=1	tr|Q9KPR8|Q9KPR8_VIBCH	22 kDa	5	0
303	Cell shape-determining protein MreC OS=Vibrio cholerae serotype O1 (strain ATCC 39315 / El Tor Inaba N16961) GN=VC_0416 PE=3 SV=1	tr|Q9KUU9|Q9KUU9_VIBCH	33 kDa	2	0
304	Anaerobic ribonucleoside-triphosphate reductase OS=Vibrio cholerae serotype O1 (strain ATCC 39315 / El Tor Inaba N16961) GN=VC_A0511 PE=4 SV=1	tr|Q9KM77|Q9KM77_VIBCH	80 kDa	3	0
305	Uncharacterized protein OS=Vibrio cholerae serotype O1 (strain ATCC 39315 / El Tor Inaba N16961) GN=VC_1771 PE=4 SV=1	tr|Q9KR72|Q9KR72_VIBCH	140 kDa	2	0
306	Uncharacterized protein OS=Vibrio cholerae serotype O1 (strain ATCC 39315 / El Tor Inaba N16961) GN=VC_A1085 PE=4 SV=1	tr|Q9KKL8|Q9KKL8_VIBCH	60 kDa	4	0
307	L-serine dehydratase 1 OS=Vibrio cholerae serotype O1 (strain ATCC 39315 / El Tor Inaba N16961) GN=VC_1300 PE=4 SV=1	tr|Q9KSF6|Q9KSF6_VIBCH	49 kDa	4	0
308	Long-chain fatty acid transport protein OS=Vibrio cholerae serotype O1 (strain ATCC 39315 / El Tor Inaba N16961) GN=VC_1043 PE=4 SV=1	tr|Q9KT62|Q9KT62_VIBCH	47 kDa	5	0
309	Regulatory protein LuxO OS=Vibrio cholerae serotype O1 (strain ATCC 39315 / El Tor Inaba N16961) GN=luxO PE=1 SV=1	sp|Q9KT84|LUXO_VIBCH	51 kDa	4	0
310	Aspartokinase II/homoserine dehydrogenase, methionine-sensitive OS=Vibrio cholerae serotype O1 (strain ATCC 39315 / El Tor Inaba N16961) GN=VC_2684 PE=4 SV=1	tr|Q9KNP7|Q9KNP7_VIBCH	88 kDa	3	0
311	DNA gyrase subunit A OS=Vibrio cholerae serotype O1 (strain ATCC 39315 / El Tor Inaba N16961) GN=gyrA PE=3 SV=1	tr|Q9KSJ8|Q9KSJ8_VIBCH	99 kDa	4	0
312	ABC transporter, ATP-binding protein OS=Vibrio cholerae serotype O1 (strain ATCC 39315 / El Tor Inaba N16961) GN=VC_2608 PE=4 SV=1	tr|Q9KNX2|Q9KNX2_VIBCH	76 kDa	5	0
313	Uncharacterized protein OS=Vibrio cholerae serotype O1 (strain ATCC 39315 / El Tor Inaba N16961) GN=VC_1607 PE=4 SV=1	tr|Q9KRM9|Q9KRM9_VIBCH	36 kDa	7	0
314	Uncharacterized protein OS=Vibrio cholerae serotype O1 (strain ATCC 39315 / El Tor Inaba N16961) GN=VC_1909 PE=4 SV=1	tr|Q9KQT9|Q9KQT9_VIBCH	30 kDa	6	0
315	Exopolysaccharide biosynthesis protein, putative OS=Vibrio cholerae serotype O1 (strain ATCC 39315 / El Tor Inaba N16961) GN=VC_0937 PE=4 SV=1	tr|Q9KTG5|Q9KTG5_VIBCH	83 kDa	6	0
316	Methionyl-tRNA formyltransferase OS=Vibrio cholerae serotype O1 (strain ATCC 39315 / El Tor Inaba N16961) GN=fmt PE=1 SV=1	sp|Q9KVU4|FMT_VIBCH	34 kDa	6	0
317	RNA pyrophosphohydrolase OS=Vibrio cholerae serotype O1 (strain ATCC 39315 / El Tor Inaba N16961) GN=rppH PE=3 SV=2	sp|Q9KU53|RPPH_VIBCH	20 kDa	7	0
318	Aspartate--tRNA ligase OS=Vibrio cholerae serotype O1 (strain ATCC 39315 / El Tor Inaba N16961) GN=aspS PE=3 SV=1	sp|Q9KSU0|SYD_VIBCH	66 kDa	5	0
319	Uncharacterized protein OS=Vibrio cholerae serotype O1 (strain ATCC 39315 / El Tor Inaba N16961) GN=VC_1503 PE=4 SV=1	tr|Q9KRY0|Q9KRY0_VIBCH	33 kDa	6	0
320	Uncharacterized protein OS=Vibrio cholerae serotype O1 (strain ATCC 39315 / El Tor Inaba N16961) GN=VC_1306 PE=4 SV=1	tr|Q9KSF0|Q9KSF0_VIBCH	52 kDa	5	0
321	GTPase Obg/CgtA OS=Vibrio cholerae serotype O1 (strain ATCC 39315 / El Tor Inaba N16961) GN=cgtA PE=1 SV=2	sp|Q9KUS8|OBG_VIBCH	43 kDa	2	0
322	Methionine--tRNA ligase OS=Vibrio cholerae serotype O1 (strain ATCC 39315 / El Tor Inaba N16961) GN=metG PE=3 SV=2	sp|Q9KT69|SYM_VIBCH	77 kDa	1	0
323	UDP-glucose 6-dehydrogenase OS=Vibrio cholerae serotype O1 (strain ATCC 39315 / El Tor Inaba N16961) GN=VC_A0780 PE=3 SV=1	tr|Q9KLG4|Q9KLG4_VIBCH	43 kDa	1	0
324	Ribosomal large subunit pseudouridine synthase C OS=Vibrio cholerae serotype O1 (strain ATCC 39315 / El Tor Inaba N16961) GN=rluC PE=3 SV=1	sp|Q9KQH0|RLUC_VIBCH	36 kDa	6	0
325	Cation transport ATPase, E1-E2 family OS=Vibrio cholerae serotype O1 (strain ATCC 39315 / El Tor Inaba N16961) GN=VC_1437 PE=3 SV=1	tr|Q9KS24|Q9KS24_VIBCH	86 kDa	3	0
326	Bifunctional protein GlmU OS=Vibrio cholerae serotype O1 (strain ATCC 39315 / El Tor Inaba N16961) GN=glmU PE=3 SV=1	sp|Q9KNH7|GLMU_VIBCH	49 kDa	8	0
327	Dihydrolipoyl dehydrogenase OS=Vibrio cholerae serotype O1 (strain ATCC 39315 / El Tor Inaba N16961) GN=lpd PE=3 SV=1	sp|Q9KPF6|DLDH_VIBCH	51 kDa	7	0
328	Coenzyme A biosynthesis bifunctional protein CoaBC OS=Vibrio cholerae serotype O1 (strain ATCC 39315 / El Tor Inaba N16961) GN=coaBC PE=3 SV=1	sp|Q9KVD1|COABC_VIBCH	43 kDa	6	0
329	Uncharacterized protein OS=Vibrio cholerae serotype O1 (strain ATCC 39315 / El Tor Inaba N16961) GN=VC_2387 PE=4 SV=1	tr|Q9KPI1|Q9KPI1_VIBCH	24 kDa	4	0
330	RNA-directed DNA polymerase OS=Vibrio cholerae serotype O1 (strain ATCC 39315 / El Tor Inaba N16961) GN=VC_2385 PE=4 SV=1	tr|Q9KPI3|Q9KPI3_VIBCH	37 kDa	5	0
331	Outer membrane protein OmpK OS=Vibrio cholerae serotype O1 (strain ATCC 39315 / El Tor Inaba N16961) GN=VC_2305 PE=4 SV=1	tr|Q9KPR1|Q9KPR1_VIBCH	33 kDa	7	0
332	3-deoxy-D-manno-octulosonic-acid transferase OS=Vibrio cholerae serotype O1 (strain ATCC 39315 / El Tor Inaba N16961) GN=VC_0233 PE=4 SV=1	tr|Q9KVB3|Q9KVB3_VIBCH	49 kDa	7	0
333	50S ribosomal protein L32 OS=Vibrio cholerae serotype O1 (strain ATCC 39315 / El Tor Inaba N16961) GN=rpmF PE=3 SV=3	sp|Q9KQH3|RL32_VIBCH	6 kDa	6	2
334	Uncharacterized protein OS=Vibrio cholerae serotype O1 (strain ATCC 39315 / El Tor Inaba N16961) GN=VC_1272 PE=4 SV=1	tr|Q9KSI4|Q9KSI4_VIBCH	15 kDa	3	1
335	Diaminopimelate epimerase OS=Vibrio cholerae serotype O1 (strain ATCC 39315 / El Tor Inaba N16961) GN=dapF PE=1 SV=2	sp|Q9KVL6|DAPF_VIBCH	31 kDa	4	1
336	Probable D-methionine-binding lipoprotein MetQ OS=Vibrio cholerae serotype O1 (strain ATCC 39315 / El Tor Inaba N16961) GN=metQ PE=3 SV=2	sp|Q9KTJ7|METQ_VIBCH	29 kDa	3	1
337	Heat shock protein HslJ OS=Vibrio cholerae serotype O1 (strain ATCC 39315 / El Tor Inaba N16961) GN=VC_1663 PE=4 SV=1	tr|Q9KRH9|Q9KRH9_VIBCH	16 kDa	6	1
338	ATP-dependent RNA helicase RhlE OS=Vibrio cholerae serotype O1 (strain ATCC 39315 / El Tor Inaba N16961) GN=rhlE PE=3 SV=1	tr|Q9KMW4|Q9KMW4_VIBCH	49 kDa	2	0
339	tRNA-modifying protein YgfZ OS=Vibrio cholerae serotype O1 (strain ATCC 39315 / El Tor Inaba N16961) GN=VC_2472 PE=3 SV=1	sp|Q9KPA1|YGFZ_VIBCH	36 kDa	3	0
340	FixG-related protein OS=Vibrio cholerae serotype O1 (strain ATCC 39315 / El Tor Inaba N16961) GN=VC_0036 PE=4 SV=1	tr|Q9KVV3|Q9KVV3_VIBCH	56 kDa	3	0
341	PTS system, glucose-specific IIBC component OS=Vibrio cholerae serotype O1 (strain ATCC 39315 / El Tor Inaba N16961) GN=VC_2013 PE=4 SV=1	tr|Q9KQI5|Q9KQI5_VIBCH	52 kDa	2	0
342	DNA methylase HsdM, putative OS=Vibrio cholerae serotype O1 (strain ATCC 39315 / El Tor Inaba N16961) GN=VC_1769 PE=4 SV=1	tr|Q9KR74|Q9KR74_VIBCH	91 kDa	2	0
343	Peptidyl-prolyl cis-trans isomerase OS=Vibrio cholerae serotype O1 (strain ATCC 39315 / El Tor Inaba N16961) GN=VC_A0661 PE=4 SV=1	tr|Q9KLT0|Q9KLT0_VIBCH	17 kDa	4	0
344	50S ribosomal protein L30 OS=Vibrio cholerae serotype O1 (strain ATCC 39315 / El Tor Inaba N16961) GN=rpmD PE=3 SV=1	sp|Q9KP02|RL30_VIBCH	7 kDa	3	0
345	MSHA pilin protein MshA OS=Vibrio cholerae serotype O1 (strain ATCC 39315 / El Tor Inaba N16961) GN=VC_0409 PE=4 SV=1	tr|H9L4Q5|H9L4Q5_VIBCH	18 kDa	6	0
346	Ribosomal large subunit pseudouridine synthase D OS=Vibrio cholerae serotype O1 (strain ATCC 39315 / El Tor Inaba N16961) GN=rluD PE=3 SV=1	sp|Q9KU20|RLUD_VIBCH	37 kDa	3	0
347	Uncharacterized protein OS=Homo sapiens PE=4 SV=1	tr|C9JH30|C9JH30_CON-HUMAN	48 kDa	2	0
348	Fructose-bisphosphate aldolase, class II OS=Vibrio cholerae serotype O1 (strain ATCC 39315 / El Tor Inaba N16961) GN=VC_0478 PE=4 SV=1	tr|Q9KUN7|Q9KUN7_VIBCH	39 kDa	5	0
349	5`-nucleotidase, putative OS=Vibrio cholerae serotype O1 (strain ATCC 39315 / El Tor Inaba N16961) GN=VC_A0545 PE=3 SV=1	tr|Q9KM44|Q9KM44_VIBCH	64 kDa	1	0
350	Protease OS=Vibrio cholerae serotype O1 (strain ATCC 39315 / El Tor Inaba N16961) GN=VC_A0223 PE=1 SV=1	tr|Q9KMU6|Q9KMU6_VIBCH	102 kDa	3	0
351	UDP-N-acetylglucosamine--N-acetylmuramyl-(pentapeptide) pyrophosphoryl-undecaprenol N-acetylglucosamine transferase OS=Vibrio cholerae serotype O1 (strain ATCC 39315 / El Tor Inaba N16961) GN=murG PE=3 SV=1	sp|Q9KPG7|MURG_VIBCH	38 kDa	3	0
352	Potassium uptake protein TrkA OS=Vibrio cholerae serotype O1 (strain ATCC 39315 / El Tor Inaba N16961) GN=VC_0043 PE=4 SV=1	tr|Q9KVU6|Q9KVU6_VIBCH	50 kDa	3	0
353	Glyceraldehyde-3-phosphate dehydrogenase OS=Vibrio cholerae serotype O1 (strain ATCC 39315 / El Tor Inaba N16961) GN=VC_2000 PE=3 SV=1	tr|Q9KQJ8|Q9KQJ8_VIBCH	35 kDa	4	0
354	Uncharacterized protein OS=Vibrio cholerae serotype O1 (strain ATCC 39315 / El Tor Inaba N16961) GN=VC_1160 PE=4 SV=1	tr|Q9KSU6|Q9KSU6_VIBCH	36 kDa	1	0
355	Histidine kinase OS=Vibrio cholerae serotype O1 (strain ATCC 39315 / El Tor Inaba N16961) GN=VC_0622 PE=4 SV=1	tr|Q9KUA1|Q9KUA1_VIBCH	133 kDa	4	0
356	Uncharacterized protein OS=Vibrio cholerae serotype O1 (strain ATCC 39315 / El Tor Inaba N16961) GN=VC_1764 PE=4 SV=1	tr|Q9KR79|Q9KR79_VIBCH	78 kDa	4	0
357	DNA translocase FtsK OS=Vibrio cholerae serotype O1 (strain ATCC 39315 / El Tor Inaba N16961) GN=ftsK PE=3 SV=2	sp|Q84I33|FTSK_VIBCH	106 kDa	1	0
358	Adenylate kinase OS=Vibrio cholerae serotype O1 (strain ATCC 39315 / El Tor Inaba N16961) GN=adk PE=1 SV=1	sp|Q9KTB7|KAD_VIBCH	23 kDa	4	0
359	tRNA-2-methylthio-N(6)-dimethylallyladenosine synthase OS=Vibrio cholerae serotype O1 (strain ATCC 39315 / El Tor Inaba N16961) GN=miaB PE=3 SV=1	sp|Q9KTE0|MIAB_VIBCH	54 kDa	5	0
360	Methionine aminopeptidase OS=Vibrio cholerae serotype O1 (strain ATCC 39315 / El Tor Inaba N16961) GN=map PE=3 SV=1	tr|Q9KPV1|Q9KPV1_VIBCH	31 kDa	5	0
361	tRNA uridine 5-carboxymethylaminomethyl modification enzyme MnmG OS=Vibrio cholerae serotype O1 (strain ATCC 39315 / El Tor Inaba N16961) GN=mnmG PE=3 SV=1	sp|Q9KNG4|MNMG_VIBCH	70 kDa	4	0
362	Shikimate kinase OS=Vibrio cholerae serotype O1 (strain ATCC 39315 / El Tor Inaba N16961) GN=aroK PE=3 SV=1	sp|Q9KNV1|AROK_VIBCH	20 kDa	5	0
363	Succinate dehydrogenase iron-sulfur subunit OS=Vibrio cholerae serotype O1 (strain ATCC 39315 / El Tor Inaba N16961) GN=VC_2657 PE=3 SV=1	tr|Q9KNS4|Q9KNS4_VIBCH	28 kDa	6	0
364	Uncharacterized protein OS=Vibrio cholerae serotype O1 (strain ATCC 39315 / El Tor Inaba N16961) GN=VC_1485 PE=4 SV=1	tr|Q9KRZ8|Q9KRZ8_VIBCH	61 kDa	7	0
365	SsrA-binding protein OS=Vibrio cholerae serotype O1 (strain ATCC 39315 / El Tor Inaba N16961) GN=smpB PE=3 SV=3	sp|P52116|SSRP_VIBCH	19 kDa	5	1
366	50S ribosomal protein L33 OS=Vibrio cholerae serotype O1 (strain ATCC 39315 / El Tor Inaba N16961) GN=rpmG PE=3 SV=1	sp|Q9KVC7|RL33_VIBCH	6 kDa	1	1
367	PTS system, fructose-specific IIABC component OS=Vibrio cholerae serotype O1 (strain ATCC 39315 / El Tor Inaba N16961) GN=VC_1826 PE=4 SV=1	tr|Q9KR21|Q9KR21_VIBCH	66 kDa	4	1
368	Negative regulator of flagellin synthesis FlgM, putative OS=Vibrio cholerae serotype O1 (strain ATCC 39315 / El Tor Inaba N16961) GN=VC_2204 PE=4 SV=1	tr|Q9KQ03|Q9KQ03_VIBCH	11 kDa	3	1
369	Gonadoliberin III-related protein OS=Vibrio cholerae serotype O1 (strain ATCC 39315 / El Tor Inaba N16961) GN=VC_1161 PE=4 SV=1	tr|Q9KSU5|Q9KSU5_VIBCH	55 kDa	4	1
370	Integration host factor subunit beta OS=Vibrio cholerae serotype O1 (strain ATCC 39315 / El Tor Inaba N16961) GN=ihfB PE=3 SV=1	sp|Q9KQT4|IHFB_VIBCH	11 kDa	4	1
371	ADP-L-glycero-D-manno-heptose-6-epimerase OS=Vibrio cholerae serotype O1 (strain ATCC 39315 / El Tor Inaba N16961) GN=hldD PE=3 SV=1	sp|Q06963|HLDD_VIBCH	35 kDa	4	1
372	Probable lactoylglutathione lyase OS=Vibrio cholerae serotype O1 (strain ATCC 39315 / El Tor Inaba N16961) GN=gloA PE=3 SV=2	sp|Q9KT93|LGUL_VIBCH	15 kDa	3	1
373	Cell division protein FtsN, putative OS=Vibrio cholerae serotype O1 (strain ATCC 39315 / El Tor Inaba N16961) GN=VC_2676 PE=4 SV=1	tr|Q9KNQ5|Q9KNQ5_VIBCH	21 kDa	3	0
374	Flagellin B OS=Vibrio cholerae serotype O1 (strain ATCC 39315 / El Tor Inaba N16961) GN=flaB PE=3 SV=1	sp|P0C6C4|FLAB_VIBCH	40 kDa	1	0
375	Uncharacterized protein OS=Vibrio cholerae serotype O1 (strain ATCC 39315 / El Tor Inaba N16961) GN=VC_1964 PE=4 SV=1	tr|Q9KQN4|Q9KQN4_VIBCH	32 kDa	2	0
376	Transporter, AcrB/D/F family OS=Vibrio cholerae serotype O1 (strain ATCC 39315 / El Tor Inaba N16961) GN=VC_1757 PE=4 SV=1	tr|Q9KR85|Q9KR85_VIBCH	111 kDa	1	0
377	Ribosomal RNA small subunit methyltransferase A OS=Vibrio cholerae serotype O1 (strain ATCC 39315 / El Tor Inaba N16961) GN=rsmA PE=3 SV=2	sp|Q9KUS2|RSMA_VIBCH	31 kDa	3	0
378	Uncharacterized protein OS=Vibrio cholerae serotype O1 (strain ATCC 39315 / El Tor Inaba N16961) GN=VC_1148 PE=4 SV=1	tr|Q9KSV8|Q9KSV8_VIBCH	32 kDa	3	0
379	Uncharacterized protein OS=Vibrio cholerae serotype O1 (strain ATCC 39315 / El Tor Inaba N16961) GN=VC_0928 PE=4 SV=1	tr|Q9KTH4|Q9KTH4_VIBCH	30 kDa	2	0
380	Peptide chain release factor 3 OS=Vibrio cholerae serotype O1 (strain ATCC 39315 / El Tor Inaba N16961) GN=prfC PE=3 SV=1	sp|Q9KU64|RF3_VIBCH	60 kDa	2	0
381	Flagellar hook-length control protein FliK, putative OS=Vibrio cholerae serotype O1 (strain ATCC 39315 / El Tor Inaba N16961) GN=VC_2128 PE=4 SV=1	tr|Q9KQ73|Q9KQ73_VIBCH	70 kDa	4	0
382	Acetyl-coenzyme A carboxylase carboxyl transferase subunit alpha OS=Vibrio cholerae serotype O1 (strain ATCC 39315 / El Tor Inaba N16961) GN=accA PE=3 SV=1	sp|Q9KPW8|ACCA_VIBCH	36 kDa	3	0
383	Flagellar basal-body rod protein FlgF OS=Vibrio cholerae serotype O1 (strain ATCC 39315 / El Tor Inaba N16961) GN=VC_2196 PE=3 SV=1	tr|Q9KQ11|Q9KQ11_VIBCH	27 kDa	1	0
384	Oxaloacetate decarboxylase, alpha subunit OS=Vibrio cholerae serotype O1 (strain ATCC 39315 / El Tor Inaba N16961) GN=VC_0550 PE=4 SV=1	tr|Q9KUH1|Q9KUH1_VIBCH	65 kDa	3	0
385	HemY protein OS=Vibrio cholerae serotype O1 (strain ATCC 39315 / El Tor Inaba N16961) GN=VC_0117 PE=4 SV=1	tr|Q9KVM4|Q9KVM4_VIBCH	45 kDa	2	0
386	UvrABC system protein A OS=Vibrio cholerae serotype O1 (strain ATCC 39315 / El Tor Inaba N16961) GN=uvrA PE=3 SV=1	sp|Q9KUW5|UVRA_VIBCH	104 kDa	4	0
387	Uncharacterized protein OS=Vibrio cholerae serotype O1 (strain ATCC 39315 / El Tor Inaba N16961) GN=VC_0973 PE=4 SV=1	tr|Q9KTC9|Q9KTC9_VIBCH	30 kDa	2	0
388	Periplasmic nitrate reductase OS=Vibrio cholerae serotype O1 (strain ATCC 39315 / El Tor Inaba N16961) GN=napA PE=3 SV=1	sp|Q9KLR4|NAPA_VIBCH	93 kDa	3	0
389	D-alanyl-D-alanine endopeptidase OS=Vibrio cholerae serotype O1 (strain ATCC 39315 / El Tor Inaba N16961) GN=VC_A0870 PE=3 SV=1	tr|Q9KL77|Q9KL77_VIBCH	35 kDa	2	0
390	Trehalose-6-phosphate hydrolase OS=Vibrio cholerae serotype O1 (strain ATCC 39315 / El Tor Inaba N16961) GN=VC_0911 PE=4 SV=1	tr|Q9KTJ1|Q9KTJ1_VIBCH	65 kDa	3	0
391	Outer membrane protein assembly factor BamA OS=Vibrio cholerae serotype O1 (strain ATCC 39315 / El Tor Inaba N16961) GN=bamA PE=3 SV=1	tr|Q9KPW0|Q9KPW0_VIBCH	90 kDa	4	0
392	Isoleucine--tRNA ligase OS=Vibrio cholerae serotype O1 (strain ATCC 39315 / El Tor Inaba N16961) GN=ileS PE=3 SV=1	sp|Q9KU47|SYI_VIBCH	105 kDa	4	0
393	Inosine-5'-monophosphate dehydrogenase OS=Vibrio cholerae serotype O1 (strain ATCC 39315 / El Tor Inaba N16961) GN=VC_0767 PE=1 SV=1	tr|Q9KTW3|Q9KTW3_VIBCH	52 kDa	1	0
394	Transcription antitermination protein RfaH OS=Vibrio cholerae serotype O1 (strain ATCC 39315 / El Tor Inaba N16961) GN=rfaH PE=3 SV=1	tr|Q9KTB3|Q9KTB3_VIBCH	19 kDa	5	0
395	DNA-binding response regulator TorR OS=Vibrio cholerae serotype O1 (strain ATCC 39315 / El Tor Inaba N16961) GN=VC_1719 PE=4 SV=1	tr|Q9KRC3|Q9KRC3_VIBCH	27 kDa	3	0
396	Methyl-accepting chemotaxis protein OS=Vibrio cholerae serotype O1 (strain ATCC 39315 / El Tor Inaba N16961) GN=VC_A1069 PE=4 SV=1	tr|Q9KKN3|Q9KKN3_VIBCH	70 kDa	3	0
397	N-acetylmuramoyl-L-alanine amidase OS=Vibrio cholerae serotype O1 (strain ATCC 39315 / El Tor Inaba N16961) GN=VC_0344 PE=4 SV=1	tr|Q9KV14|Q9KV14_VIBCH	64 kDa	4	0
398	Uncharacterized protein OS=Vibrio cholerae serotype O1 (strain ATCC 39315 / El Tor Inaba N16961) GN=VC_A0271 PE=4 SV=1	tr|Q9KMP9|Q9KMP9_VIBCH	13 kDa	6	0
399	Periplasmic linker protein, putative OS=Vibrio cholerae serotype O1 (strain ATCC 39315 / El Tor Inaba N16961) GN=VC_1756 PE=4 SV=1	tr|Q9KR86|Q9KR86_VIBCH	40 kDa	2	0
400	Amidophosphoribosyltransferase OS=Vibrio cholerae serotype O1 (strain ATCC 39315 / El Tor Inaba N16961) GN=purF PE=3 SV=1	tr|Q9KT99|Q9KT99_VIBCH	56 kDa	4	0
401	Sec-independent protein translocase protein TatA OS=Vibrio cholerae serotype O1 (strain ATCC 39315 / El Tor Inaba N16961) GN=tatA PE=3 SV=1	sp|P57051|TATA_VIBCH	9 kDa	3	0
402	Probable thiol peroxidase OS=Vibrio cholerae serotype O1 (strain ATCC 39315 / El Tor Inaba N16961) GN=tpx PE=3 SV=1	sp|P0C6P9|TPX_VIBCH	18 kDa	6	0
403	Biosynthetic arginine decarboxylase OS=Vibrio cholerae serotype O1 (strain ATCC 39315 / El Tor Inaba N16961) GN=speA PE=3 SV=2	sp|Q9KLD1|SPEA_VIBCH	72 kDa	6	0
404	Adenylosuccinate synthetase OS=Vibrio cholerae serotype O1 (strain ATCC 39315 / El Tor Inaba N16961) GN=purA PE=3 SV=3	sp|Q9KNX8|PURA_VIBCH	47 kDa	6	0
405	UPF0176 protein VC_1259 OS=Vibrio cholerae serotype O1 (strain ATCC 39315 / El Tor Inaba N16961) GN=VC_1259 PE=3 SV=2	sp|Q9KSJ7|Y1259_VIBCH	37 kDa	5	0
406	Fatty acid oxidation complex subunit alpha OS=Vibrio cholerae serotype O1 (strain ATCC 39315 / El Tor Inaba N16961) GN=fadJ PE=3 SV=2	sp|Q9KT58|FADJ_VIBCH	77 kDa	5	0
407	Magnesium and cobalt efflux protein CorC OS=Vibrio cholerae serotype O1 (strain ATCC 39315 / El Tor Inaba N16961) GN=corC PE=3 SV=1	sp|Q9KTE3|CORC_VIBCH	33 kDa	4	0
408	Vitamin B12 transporter BtuB OS=Vibrio cholerae serotype O1 (strain ATCC 39315 / El Tor Inaba N16961) GN=btuB PE=3 SV=1	sp|Q9KVI9|BTUB_VIBCH	69 kDa	5	0
409	Aldehyde dehydrogenase OS=Vibrio cholerae serotype O1 (strain ATCC 39315 / El Tor Inaba N16961) GN=VC_A1067 PE=3 SV=1	tr|Q9KKN5|Q9KKN5_VIBCH	53 kDa	7	0
410	ATP-dependent RNA helicase DbpA OS=Vibrio cholerae serotype O1 (strain ATCC 39315 / El Tor Inaba N16961) GN=VC_2564 PE=3 SV=1	tr|Q9KP15|Q9KP15_VIBCH	50 kDa	5	0
411	Membrane-bound lytic murein transglycosylase D OS=Vibrio cholerae serotype O1 (strain ATCC 39315 / El Tor Inaba N16961) GN=VC_2237 PE=4 SV=1	tr|Q9KPX5|Q9KPX5_VIBCH	59 kDa	5	0
412	ParA family protein OS=Vibrio cholerae serotype O1 (strain ATCC 39315 / El Tor Inaba N16961) GN=VC_2773 PE=4 SV=1	tr|Q9KNG6|Q9KNG6_VIBCH	28 kDa	1	0
413	Helicase, putative OS=Vibrio cholerae serotype O1 (strain ATCC 39315 / El Tor Inaba N16961) GN=VC_1760 PE=4 SV=1	tr|Q9KR83|Q9KR83_VIBCH	105 kDa	1	0
414	Aspartokinase I/homoserine dehydrogenase, threonine-sensitive OS=Vibrio cholerae serotype O1 (strain ATCC 39315 / El Tor Inaba N16961) GN=VC_2364 PE=4 SV=1	tr|Q9KPK3|Q9KPK3_VIBCH	89 kDa	1	0
415	Uncharacterized protein OS=Vibrio cholerae serotype O1 (strain ATCC 39315 / El Tor Inaba N16961) GN=VC_A0514 PE=4 SV=1	tr|Q9KM74|Q9KM74_VIBCH	25 kDa	4	1
416	Uncharacterized protein OS=Vibrio cholerae serotype O1 (strain ATCC 39315 / El Tor Inaba N16961) GN=VC_1531 PE=4 SV=1	tr|Q9KRV3|Q9KRV3_VIBCH	11 kDa	1	1
417	Cytochrome d ubiquinol oxidase, subunit I OS=Vibrio cholerae serotype O1 (strain ATCC 39315 / El Tor Inaba N16961) GN=VC_1844 PE=4 SV=1	tr|Q9KR03|Q9KR03_VIBCH	61 kDa	3	1
418	AsmA protein OS=Vibrio cholerae serotype O1 (strain ATCC 39315 / El Tor Inaba N16961) GN=VC_1039 PE=4 SV=1	tr|Q9KT66|Q9KT66_VIBCH	75 kDa	3	0
419	Uncharacterized protein OS=Vibrio cholerae serotype O1 (strain ATCC 39315 / El Tor Inaba N16961) GN=VC_A0055 PE=4 SV=1	tr|Q9KNB0|Q9KNB0_VIBCH	37 kDa	1	0
420	Uncharacterized protein OS=Vibrio cholerae serotype O1 (strain ATCC 39315 / El Tor Inaba N16961) GN=VC_0998 PE=4 SV=1	tr|Q9KTA5|Q9KTA5_VIBCH	178 kDa	1	0
421	tRNA (cmo5U34)-methyltransferase OS=Vibrio cholerae serotype O1 (strain ATCC 39315 / El Tor Inaba N16961) GN=cmoA PE=3 SV=1	sp|Q9KSU2|CMOA_VIBCH	28 kDa	1	0
422	Exoribonuclease 2 OS=Vibrio cholerae serotype O1 (strain ATCC 39315 / El Tor Inaba N16961) GN=rnb PE=3 SV=1	sp|Q9KLE1|RNB_VIBCH	76 kDa	1	0
423	Peptide ABC transporter, ATP-binding protein, putative OS=Vibrio cholerae serotype O1 (strain ATCC 39315 / El Tor Inaba N16961) GN=VC_A0588 PE=4 SV=1	tr|Q9KM01|Q9KM01_VIBCH	58 kDa	1	0
424	Cell division protein FtsA OS=Vibrio cholerae serotype O1 (strain ATCC 39315 / El Tor Inaba N16961) GN=ftsA PE=3 SV=1	tr|Q9KPH0|Q9KPH0_VIBCH	46 kDa	3	0
425	Chaperone protein ClpB OS=Vibrio cholerae serotype O1 (strain ATCC 39315 / El Tor Inaba N16961) GN=clpB PE=3 SV=1	sp|Q9KU18|CLPB_VIBCH	96 kDa	1	0
426	Uncharacterized protein OS=Vibrio cholerae serotype O1 (strain ATCC 39315 / El Tor Inaba N16961) GN=VC_A0478 PE=4 SV=1	tr|Q9KMA0|Q9KMA0_VIBCH	11 kDa	2	0
427	Protein translocase subunit SecY OS=Vibrio cholerae serotype O1 (strain ATCC 39315 / El Tor Inaba N16961) GN=secY PE=3 SV=2	sp|P78283|SECY_VIBCH	49 kDa	1	0
428	Leucine--tRNA ligase OS=Vibrio cholerae serotype O1 (strain ATCC 39315 / El Tor Inaba N16961) GN=leuS PE=3 SV=2	sp|Q9KTE6|SYL_VIBCH	97 kDa	2	0
429	Ribosomal RNA large subunit methyltransferase F OS=Vibrio cholerae serotype O1 (strain ATCC 39315 / El Tor Inaba N16961) GN=rlmF PE=3 SV=1	sp|Q9KRM2|RLMF_VIBCH	41 kDa	3	0
430	50S ribosomal protein L29 OS=Vibrio cholerae serotype O1 (strain ATCC 39315 / El Tor Inaba N16961) GN=rpmC PE=3 SV=1	sp|Q9KNZ2|RL29_VIBCH	7 kDa	4	0
431	tRNA pseudouridine synthase B OS=Vibrio cholerae serotype O1 (strain ATCC 39315 / El Tor Inaba N16961) GN=truB PE=3 SV=1	sp|Q9KU78|TRUB_VIBCH	34 kDa	1	0
432	Cyclic AMP receptor protein OS=Vibrio cholerae serotype O1 (strain ATCC 39315 / El Tor Inaba N16961) GN=VC_2614 PE=4 SV=1	tr|Q9KNW6|Q9KNW6_VIBCH	24 kDa	3	0
433	NAD(P) transhydrogenase subunit alpha OS=Vibrio cholerae serotype O1 (strain ATCC 39315 / El Tor Inaba N16961) GN=VC_A0563 PE=3 SV=1	tr|Q9KM26|Q9KM26_VIBCH	54 kDa	2	0
434	Uncharacterized protein OS=Vibrio cholerae serotype O1 (strain ATCC 39315 / El Tor Inaba N16961) GN=VC_1577 PE=4 SV=1	tr|Q9KRQ9|Q9KRQ9_VIBCH	31 kDa	2	0
435	3-octaprenyl-4-hydroxybenzoate carboxy-lyase OS=Vibrio cholerae serotype O1 (strain ATCC 39315 / El Tor Inaba N16961) GN=ubiD PE=3 SV=1	sp|Q9KV48|UBID_VIBCH	69 kDa	1	0
436	Phosphomannomutase, putative OS=Vibrio cholerae serotype O1 (strain ATCC 39315 / El Tor Inaba N16961) GN=VC_A1041 PE=3 SV=1	tr|Q9KKR1|Q9KKR1_VIBCH	62 kDa	2	0
437	Glycerol-3-phosphate transporter OS=Vibrio cholerae serotype O1 (strain ATCC 39315 / El Tor Inaba N16961) GN=VC_A0137 PE=4 SV=1	tr|Q9KN29|Q9KN29_VIBCH	52 kDa	1	0
438	Hemolysin, putative OS=Vibrio cholerae serotype O1 (strain ATCC 39315 / El Tor Inaba N16961) GN=VC_0558 PE=4 SV=1	tr|Q9KUG3|Q9KUG3_VIBCH	47 kDa	2	0
439	Glycerol-3-phosphate acyltransferase OS=Vibrio cholerae serotype O1 (strain ATCC 39315 / El Tor Inaba N16961) GN=plsB PE=3 SV=1	sp|Q9KVP8|PLSB_VIBCH	91 kDa	2	0
440	Phosphoglucomutase/phosphomannomutase, putative OS=Vibrio cholerae serotype O1 (strain ATCC 39315 / El Tor Inaba N16961) GN=VC_0611 PE=4 SV=1	tr|Q9KUB2|Q9KUB2_VIBCH	52 kDa	1	0
441	Transcriptional regulator, putative OS=Vibrio cholerae serotype O1 (strain ATCC 39315 / El Tor Inaba N16961) GN=VC_A0147 PE=4 SV=1	tr|Q9KN19|Q9KN19_VIBCH	45 kDa	1	0
442	Soluble lytic murein transglycosylase OS=Vibrio cholerae serotype O1 (strain ATCC 39315 / El Tor Inaba N16961) GN=VC_0700 PE=4 SV=1	REV_tr|Q9KU29|Q9KU29_VIBCH	74 kDa	1	0
443	N utilization substance protein B homolog OS=Vibrio cholerae serotype O1 (strain ATCC 39315 / El Tor Inaba N16961) GN=nusB PE=3 SV=1	sp|Q9KPU5|NUSB_VIBCH	18 kDa	3	0
444	Protease, putative OS=Vibrio cholerae serotype O1 (strain ATCC 39315 / El Tor Inaba N16961) GN=VC_0717 PE=4 SV=1	tr|Q9KU13|Q9KU13_VIBCH	52 kDa	2	0
445	ATP-dependent Clp protease, ATP-binding subunit ClpA OS=Vibrio cholerae serotype O1 (strain ATCC 39315 / El Tor Inaba N16961) GN=VC_1144 PE=3 SV=1	tr|Q9KSW2|Q9KSW2_VIBCH	84 kDa	3	0
446	Uncharacterized protein OS=Vibrio cholerae serotype O1 (strain ATCC 39315 / El Tor Inaba N16961) GN=VC_1808 PE=4 SV=1	tr|Q9KR39|Q9KR39_VIBCH	34 kDa	4	0
447	NAD(P)H-flavin reductase OS=Vibrio cholerae serotype O1 (strain ATCC 39315 / El Tor Inaba N16961) GN=VC_0312 PE=4 SV=1	tr|Q9KV46|Q9KV46_VIBCH	26 kDa	2	0
448	Protein F-related protein OS=Vibrio cholerae serotype O1 (strain ATCC 39315 / El Tor Inaba N16961) GN=VC_A0659 PE=3 SV=1	tr|Q9KLT2|Q9KLT2_VIBCH	23 kDa	4	0
449	Phosphoenolpyruvate carboxykinase [ATP] OS=Vibrio cholerae serotype O1 (strain ATCC 39315 / El Tor Inaba N16961) GN=pckA PE=3 SV=3	sp|Q9KNK0|PCKA_VIBCH	60 kDa	2	0
450	RNA chaperone ProQ OS=Vibrio cholerae serotype O1 (strain ATCC 39315 / El Tor Inaba N16961) GN=proQ PE=3 SV=1	sp|Q9KRY6|PROQ_VIBCH	23 kDa	4	0
451	Uncharacterized protein OS=Vibrio cholerae serotype O1 (strain ATCC 39315 / El Tor Inaba N16961) GN=VC_0132 PE=4 SV=1	tr|Q9KVL0|Q9KVL0_VIBCH	58 kDa	3	0
452	Fe/S biogenesis protein NfuA OS=Vibrio cholerae serotype O1 (strain ATCC 39315 / El Tor Inaba N16961) GN=nfuA PE=3 SV=1	sp|Q9KNL2|NFUA_VIBCH	21 kDa	1	0
453	NH(3)-dependent NAD(+) synthetase OS=Vibrio cholerae serotype O1 (strain ATCC 39315 / El Tor Inaba N16961) GN=nadE PE=1 SV=1	sp|Q9KMW1|NADE_VIBCH	30 kDa	5	0
454	UPF0227 protein VC_1892 OS=Vibrio cholerae serotype O1 (strain ATCC 39315 / El Tor Inaba N16961) GN=VC_1892 PE=3 SV=1	sp|Q9KQV6|Y1892_VIBCH	21 kDa	4	0
455	Ccm2-related protein OS=Vibrio cholerae serotype O1 (strain ATCC 39315 / El Tor Inaba N16961) GN=VC_A1042 PE=4 SV=1	tr|Q9KKR0|Q9KKR0_VIBCH	14 kDa	4	0
456	NAD(P) transhydrogenase subunit beta OS=Vibrio cholerae serotype O1 (strain ATCC 39315 / El Tor Inaba N16961) GN=VC_A0564 PE=3 SV=1	tr|Q9KM25|Q9KM25_VIBCH	49 kDa	5	0
457	Ribosome biogenesis GTPase A OS=Vibrio cholerae serotype O1 (strain ATCC 39315 / El Tor Inaba N16961) GN=VC_A0528 PE=3 SV=1	tr|Q9KM60|Q9KM60_VIBCH	36 kDa	6	0
458	Aerobic respiration control protein FexA OS=Vibrio cholerae serotype O1 (strain ATCC 39315 / El Tor Inaba N16961) GN=VC_2368 PE=4 SV=1	tr|Q9KPJ9|Q9KPJ9_VIBCH	27 kDa	5	0
459	Flagellar hook protein FlgE OS=Vibrio cholerae serotype O1 (strain ATCC 39315 / El Tor Inaba N16961) GN=VC_2197 PE=3 SV=1	tr|Q9KQ10|Q9KQ10_VIBCH	47 kDa	4	0
460	Site-determining protein OS=Vibrio cholerae serotype O1 (strain ATCC 39315 / El Tor Inaba N16961) GN=VC_1960 PE=3 SV=1	tr|Q9KQN8|Q9KQN8_VIBCH	30 kDa	6	0
461	Uncharacterized protein OS=Vibrio cholerae serotype O1 (strain ATCC 39315 / El Tor Inaba N16961) GN=VC_1896 PE=4 SV=1	tr|Q9KQV2|Q9KQV2_VIBCH	52 kDa	5	0
462	Uncharacterized protein OS=Vibrio cholerae serotype O1 (strain ATCC 39315 / El Tor Inaba N16961) GN=VC_1433 PE=4 SV=1	tr|Q9KS28|Q9KS28_VIBCH	35 kDa	4	0
463	Peptidyl-prolyl cis-trans isomerase OS=Vibrio cholerae serotype O1 (strain ATCC 39315 / El Tor Inaba N16961) GN=VC_2568 PE=4 SV=1	tr|Q9KP11|Q9KP11_VIBCH	22 kDa	2	0
464	Ribosomal RNA small subunit methyltransferase J OS=Vibrio cholerae serotype O1 (strain ATCC 39315 / El Tor Inaba N16961) GN=rsmJ PE=3 SV=2	sp|Q9KVR6|RSMJ_VIBCH	29 kDa	2	0
465	Lipoprotein OS=Vibrio cholerae serotype O1 (strain ATCC 39315 / El Tor Inaba N16961) GN=VC_1962 PE=4 SV=1	tr|Q9KQN6|Q9KQN6_VIBCH	17 kDa	5	0
466	Major outer membrane lipoprotein OS=Vibrio cholerae serotype O1 (strain ATCC 39315 / El Tor Inaba N16961) GN=VC_A0059 PE=4 SV=1	tr|Q9KNA6|Q9KNA6_VIBCH	13 kDa	3	2
467	Single-stranded DNA-binding protein OS=Vibrio cholerae serotype O1 (strain ATCC 39315 / El Tor Inaba N16961) GN=ssb PE=3 SV=1	sp|Q9KUW2|SSB_VIBCH	20 kDa	2	1
468	Na(+)-translocating NADH-quinone reductase subunit C OS=Vibrio cholerae serotype O1 (strain ATCC 39315 / El Tor Inaba N16961) GN=nqrC PE=1 SV=1	sp|P0C6E0|NQRC_VIBCH	28 kDa	2	1
469	Outer membrane lipoprotein Slp, putative OS=Vibrio cholerae serotype O1 (strain ATCC 39315 / El Tor Inaba N16961) GN=VC_1987 PE=4 SV=1	tr|Q9KQL1|Q9KQL1_VIBCH	23 kDa	2	1
470	Uncharacterized protein OS=Vibrio cholerae serotype O1 (strain ATCC 39315 / El Tor Inaba N16961) GN=VC_0355 PE=4 SV=1	tr|Q9KV03|Q9KV03_VIBCH	27 kDa	2	0
471	Peptide chain release factor 1 OS=Vibrio cholerae serotype O1 (strain ATCC 39315 / El Tor Inaba N16961) GN=prfA PE=3 SV=1	sp|Q9KQ25|RF1_VIBCH	40 kDa	1	0
472	Tryptophanase OS=Vibrio cholerae serotype O1 (strain ATCC 39315 / El Tor Inaba N16961) GN=tnaA PE=3 SV=1	sp|Q9KN05|TNAA_VIBCH	53 kDa	1	0
473	Uncharacterized protein OS=Vibrio cholerae serotype O1 (strain ATCC 39315 / El Tor Inaba N16961) GN=VC_0074 PE=4 SV=1	tr|Q9KVR5|Q9KVR5_VIBCH	14 kDa	2	0
474	Ditrans,polycis-undecaprenyl-diphosphate synthase ((2E,6E)-farnesyl-diphosphate specific) OS=Vibrio cholerae serotype O1 (strain ATCC 39315 / El Tor Inaba N16961) GN=uppS PE=3 SV=2	sp|Q9KPV6|UPPS_VIBCH	28 kDa	2	0
475	Lipopolysaccharide biosynthesis protein, putative OS=Vibrio cholerae serotype O1 (strain ATCC 39315 / El Tor Inaba N16961) GN=VC_0235 PE=4 SV=1	tr|Q9KVB1|Q9KVB1_VIBCH	39 kDa	1	0
476	Integrase, phage family OS=Vibrio cholerae serotype O1 (strain ATCC 39315 / El Tor Inaba N16961) GN=VC_0847 PE=4 SV=1	tr|H9L4T5|H9L4T5_VIBCH	48 kDa	1	0
477	MutT/nudix family protein OS=Vibrio cholerae serotype O1 (strain ATCC 39315 / El Tor Inaba N16961) GN=VC_A0592 PE=4 SV=1	tr|Q9KLZ7|Q9KLZ7_VIBCH	22 kDa	2	0
478	Uncharacterized protein OS=Vibrio cholerae serotype O1 (strain ATCC 39315 / El Tor Inaba N16961) GN=VC_1077 PE=4 SV=1	tr|Q9KT28|Q9KT28_VIBCH	18 kDa	2	0
479	Uncharacterized protein OS=Vibrio cholerae serotype O1 (strain ATCC 39315 / El Tor Inaba N16961) GN=VC_A0919 PE=1 SV=1	tr|Q9KL30|Q9KL30_VIBCH	11 kDa	2	0
480	Ribosomal RNA small subunit methyltransferase B OS=Vibrio cholerae serotype O1 (strain ATCC 39315 / El Tor Inaba N16961) GN=rsmB PE=3 SV=1	sp|Q9KVU5|RSMB_VIBCH	48 kDa	2	0
481	Glycine--tRNA ligase alpha subunit OS=Vibrio cholerae serotype O1 (strain ATCC 39315 / El Tor Inaba N16961) GN=glyQ PE=3 SV=2	sp|Q9KVW7|SYGA_VIBCH	35 kDa	2	0
482	UPF0312 protein VC_A0539 OS=Vibrio cholerae serotype O1 (strain ATCC 39315 / El Tor Inaba N16961) GN=VC_A0539 PE=3 SV=1	sp|Q9KM50|Y3339_VIBCH	20 kDa	1	0
483	Sulfurtransferase OS=Vibrio cholerae serotype O1 (strain ATCC 39315 / El Tor Inaba N16961) GN=VC_1356 PE=3 SV=1	REV_tr|Q9KSA3|Q9KSA3_VIBCH	12 kDa	0	1
484	Uncharacterized protein OS=Vibrio cholerae serotype O1 (strain ATCC 39315 / El Tor Inaba N16961) GN=VC_2499 PE=4 SV=1	tr|Q9KP76|Q9KP76_VIBCH	39 kDa	2	0
485	Uncharacterized protein OS=Vibrio cholerae serotype O1 (strain ATCC 39315 / El Tor Inaba N16961) GN=VC_1317 PE=4 SV=1	tr|Q9KSE0|Q9KSE0_VIBCH	36 kDa	2	0
486	Cysteine synthase OS=Vibrio cholerae serotype O1 (strain ATCC 39315 / El Tor Inaba N16961) GN=VC_0968 PE=3 SV=1	tr|Q9KTD4|Q9KTD4_VIBCH	34 kDa	2	0
487	Acetyltransferase, GNAT family OS=Vibrio cholerae serotype O1 (strain ATCC 39315 / El Tor Inaba N16961) GN=VC_2332 PE=4 SV=1	tr|Q9KPN4|Q9KPN4_VIBCH	41 kDa	2	0
488	3-isopropylmalate dehydratase large subunit OS=Vibrio cholerae serotype O1 (strain ATCC 39315 / El Tor Inaba N16961) GN=leuC PE=3 SV=1	sp|Q9KP81|LEUC_VIBCH	50 kDa	2	0
489	Aminopeptidase P OS=Vibrio cholerae serotype O1 (strain ATCC 39315 / El Tor Inaba N16961) GN=VC_0067 PE=4 SV=1	tr|Q9KVS2|Q9KVS2_VIBCH	67 kDa	2	0
490	Uncharacterized protein OS=Vibrio cholerae serotype O1 (strain ATCC 39315 / El Tor Inaba N16961) GN=VC_A0174 PE=4 SV=1	tr|Q9KMZ2|Q9KMZ2_VIBCH	35 kDa	2	0
491	Phosphoenolpyruvate carboxylase OS=Vibrio cholerae serotype O1 (strain ATCC 39315 / El Tor Inaba N16961) GN=ppc PE=3 SV=2	sp|Q9KNT4|CAPP_VIBCH	98 kDa	2	0
492	Protease 4 OS=Vibrio cholerae serotype O1 (strain ATCC 39315 / El Tor Inaba N16961) GN=VC_1994 PE=3 SV=1	tr|Q9KQK4|Q9KQK4_VIBCH	67 kDa	4	0
493	Fructose-1,6-bisphosphatase class 1 OS=Vibrio cholerae serotype O1 (strain ATCC 39315 / El Tor Inaba N16961) GN=fbp PE=3 SV=1	sp|Q9KP35|F16PA_VIBCH	37 kDa	2	0
494	FAD:protein FMN transferase OS=Vibrio cholerae serotype O1 (strain ATCC 39315 / El Tor Inaba N16961) GN=VC_2289 PE=3 SV=1	tr|Q9KPS3|Q9KPS3_VIBCH	41 kDa	2	0
495	Lipoprotein-related protein OS=Vibrio cholerae serotype O1 (strain ATCC 39315 / El Tor Inaba N16961) GN=VC_1064 PE=4 SV=1	tr|Q9KT41|Q9KT41_VIBCH	16 kDa	2	0
496	Transaldolase OS=Vibrio cholerae serotype O1 (strain ATCC 39315 / El Tor Inaba N16961) GN=tal PE=3 SV=1	sp|Q9KLW8|TAL_VIBCH	35 kDa	2	0
497	Iron(III) ABC transporter, periplasmic iron-compound-binding protein OS=Vibrio cholerae serotype O1 (strain ATCC 39315 / El Tor Inaba N16961) GN=VC_A0227 PE=1 SV=1	tr|Q9KMU2|Q9KMU2_VIBCH	37 kDa	1	0
498	ATP-dependent protease LA-related protein OS=Vibrio cholerae serotype O1 (strain ATCC 39315 / El Tor Inaba N16961) GN=VC_A0975 PE=4 SV=1	tr|Q9KKX5|Q9KKX5_VIBCH	89 kDa	1	0
499	cyan fluorescent protein [Fluorescent tagging vector pUC57-Ps12-tag-CFP]gb|ADK12952.1|	sp|TagCFP|TagCFP_CON-vector	27 kDa	1	0
500	Trypsin, putative OS=Vibrio cholerae serotype O1 (strain ATCC 39315 / El Tor Inaba N16961) GN=VC_1649 PE=4 SV=1	tr|Q9KRJ1|Q9KRJ1_VIBCH	60 kDa	2	0
501	Extracellular nuclease-related protein OS=Vibrio cholerae serotype O1 (strain ATCC 39315 / El Tor Inaba N16961) GN=VC_2621 PE=4 SV=1	tr|Q9KNV9|Q9KNV9_VIBCH	94 kDa	1	0
502	Lipoprotein, putative OS=Vibrio cholerae serotype O1 (strain ATCC 39315 / El Tor Inaba N16961) GN=VC_1195 PE=3 SV=1	tr|Q9KSR1|Q9KSR1_VIBCH	24 kDa	3	0
503	4-hydroxy-tetrahydrodipicolinate reductase OS=Vibrio cholerae serotype O1 (strain ATCC 39315 / El Tor Inaba N16961) GN=dapB PE=3 SV=1	sp|Q9KPH7|DAPB_VIBCH	29 kDa	1	0
504	PTS system, trehalose-specific IIBC component OS=Vibrio cholerae serotype O1 (strain ATCC 39315 / El Tor Inaba N16961) GN=VC_0910 PE=4 SV=1	tr|Q9KTJ2|Q9KTJ2_VIBCH	51 kDa	2	0
505	Helicase-related protein OS=Vibrio cholerae serotype O1 (strain ATCC 39315 / El Tor Inaba N16961) GN=VC_1636 PE=4 SV=1	tr|Q9KRK4|Q9KRK4_VIBCH	74 kDa	1	0
506	Succinate dehydrogenase iron-sulfur subunit OS=Vibrio cholerae serotype O1 (strain ATCC 39315 / El Tor Inaba N16961) GN=VC_2088 PE=3 SV=1	tr|Q9KQB2|Q9KQB2_VIBCH	26 kDa	1	0
507	Protein-export protein SecB OS=Vibrio cholerae serotype O1 (strain ATCC 39315 / El Tor Inaba N16961) GN=secB PE=3 SV=1	sp|Q9KNS8|SECB_VIBCH	17 kDa	5	0
508	High frequency lysogenization protein HflD homolog OS=Vibrio cholerae serotype O1 (strain ATCC 39315 / El Tor Inaba N16961) GN=hflD PE=3 SV=1	sp|Q9KSX9|HFLD_VIBCH	23 kDa	5	0
509	Maltose operon periplasmic protein, putative OS=Vibrio cholerae serotype O1 (strain ATCC 39315 / El Tor Inaba N16961) GN=VC_A1027 PE=4 SV=1	tr|Q9KKS3|Q9KKS3_VIBCH	31 kDa	4	0
510	Antioxidant, AhpC/Tsa family OS=Vibrio cholerae serotype O1 (strain ATCC 39315 / El Tor Inaba N16961) GN=VC_0731 PE=4 SV=1	tr|Q9KTZ9|Q9KTZ9_VIBCH	23 kDa	4	0
511	Uncharacterized protein OS=Vibrio cholerae serotype O1 (strain ATCC 39315 / El Tor Inaba N16961) GN=VC_A0200 PE=4 SV=1	tr|Q9KMW6|Q9KMW6_VIBCH	42 kDa	3	0
512	Lipopolysaccharide export system protein LptC OS=Vibrio cholerae serotype O1 (strain ATCC 39315 / El Tor Inaba N16961) GN=lptC PE=3 SV=1	tr|Q9KP51|Q9KP51_VIBCH	21 kDa	4	0
513	Ribonuclease P protein component OS=Vibrio cholerae serotype O1 (strain ATCC 39315 / El Tor Inaba N16961) GN=rnpA PE=3 SV=1	sp|Q9KVY2|RNPA_VIBCH	14 kDa	2	0
514	Alpha-1,4 glucan phosphorylase OS=Vibrio cholerae serotype O1 (strain ATCC 39315 / El Tor Inaba N16961) GN=VC_A0013 PE=3 SV=1	tr|Q9KNF1|Q9KNF1_VIBCH	93 kDa	3	0
515	Probable phenolic acid decarboxylase OS=Vibrio cholerae serotype O1 (strain ATCC 39315 / El Tor Inaba N16961) GN=padC PE=3 SV=1	sp|Q9KPX2|PADC_VIBCH	20 kDa	3	0
516	Flagellar biosynthetic protein FlhF, putative OS=Vibrio cholerae serotype O1 (strain ATCC 39315 / El Tor Inaba N16961) GN=VC_2068 PE=4 SV=1	tr|Q9KQD2|Q9KQD2_VIBCH	55 kDa	2	0
517	Peptide ABC transporter, ATP-binding protein OS=Vibrio cholerae serotype O1 (strain ATCC 39315 / El Tor Inaba N16961) GN=VC_0170 PE=4 SV=1	tr|Q9KVH6|Q9KVH6_VIBCH	64 kDa	2	0
518	50S ribosomal protein L31 OS=Vibrio cholerae serotype O1 (strain ATCC 39315 / El Tor Inaba N16961) GN=rpmE PE=3 SV=1	sp|Q9KNQ2|RL31_VIBCH	8 kDa	4	0
519	Protein-export membrane protein SecF OS=Vibrio cholerae serotype O1 (strain ATCC 39315 / El Tor Inaba N16961) GN=secF PE=3 SV=1	tr|Q9KTY6|Q9KTY6_VIBCH	34 kDa	4	0
520	Toxin coregulated pilus biosynthesis protein P OS=Vibrio cholerae serotype O1 (strain ATCC 39315 / El Tor Inaba N16961) GN=tcpP PE=3 SV=2	sp|P29485|TCPP_VIBCH	26 kDa	1	0
521	ParB family protein OS=Vibrio cholerae serotype O1 (strain ATCC 39315 / El Tor Inaba N16961) GN=VC_A1114 PE=4 SV=1	tr|Q9KKJ3|Q9KKJ3_VIBCH	36 kDa	1	0
522	DNA-binding protein HU-alpha OS=Vibrio cholerae serotype O1 (strain ATCC 39315 / El Tor Inaba N16961) GN=hupA PE=3 SV=1	sp|Q9KV83|DBHA_VIBCH	9 kDa	2	1
523	Uncharacterized protein OS=Vibrio cholerae serotype O1 (strain ATCC 39315 / El Tor Inaba N16961) GN=VC_0742 PE=4 SV=1	tr|Q9KTY8|Q9KTY8_VIBCH	12 kDa	2	1
524	Flagellar motor switch protein FliN OS=Vibrio cholerae serotype O1 (strain ATCC 39315 / El Tor Inaba N16961) GN=VC_2125 PE=3 SV=1	tr|Q9KQ76|Q9KQ76_VIBCH	15 kDa	2	1
525	MSHA biogenesis protein MshL OS=Vibrio cholerae serotype O1 (strain ATCC 39315 / El Tor Inaba N16961) GN=VC_0402 PE=4 SV=1	tr|Q9KUV9|Q9KUV9_VIBCH	60 kDa	3	1
526	50S ribosomal protein L24 OS=Vibrio cholerae serotype O1 (strain ATCC 39315 / El Tor Inaba N16961) GN=rplX PE=3 SV=1	sp|Q9KNZ5|RL24_VIBCH	11 kDa	3	1
527	Uncharacterized protein OS=Vibrio cholerae serotype O1 (strain ATCC 39315 / El Tor Inaba N16961) GN=VC_1504 PE=4 SV=1	tr|Q9KRX9|Q9KRX9_VIBCH	18 kDa	3	1
528	Inositol-1-monophosphatase OS=Vibrio cholerae serotype O1 (strain ATCC 39315 / El Tor Inaba N16961) GN=VC_0745 PE=3 SV=2	sp|Q9KTY5|SUHB_VIBCH	29 kDa	2	0
529	Peptidylprolyl isomerase OS=Vibrio cholerae serotype O1 (strain ATCC 39315 / El Tor Inaba N16961) GN=VC_1918 PE=4 SV=1	tr|Q9KQT0|Q9KQT0_VIBCH	68 kDa	1	0
530	Integrase, phage family OS=Vibrio cholerae serotype O1 (strain ATCC 39315 / El Tor Inaba N16961) GN=VC_1758 PE=4 SV=1	REV_tr|Q9KR84|Q9KR84_VIBCH	47 kDa	1	0
531	Cadaverine/lysine antiporter CadB, putative OS=Vibrio cholerae serotype O1 (strain ATCC 39315 / El Tor Inaba N16961) GN=VC_0280 PE=4 SV=1	tr|Q9KV76|Q9KV76_VIBCH	47 kDa	2	0
532	Sulfate/thiosulfate import ATP-binding protein CysA OS=Vibrio cholerae serotype O1 (strain ATCC 39315 / El Tor Inaba N16961) GN=cysA PE=3 SV=1	sp|Q9KUI0|CYSA_VIBCH	42 kDa	2	0
533	Chemotaxis protein methyltransferase 1 OS=Vibrio cholerae serotype O1 (strain ATCC 39315 / El Tor Inaba N16961) GN=cheR1 PE=3 SV=1	sp|Q9KQ06|CHER1_VIBCH	31 kDa	1	0
534	Phenylalanine--tRNA ligase alpha subunit OS=Vibrio cholerae serotype O1 (strain ATCC 39315 / El Tor Inaba N16961) GN=pheS PE=3 SV=1	sp|Q9KSN7|SYFA_VIBCH	37 kDa	2	0
535	Aminoacyl-histidine dipeptidase OS=Vibrio cholerae serotype O1 (strain ATCC 39315 / El Tor Inaba N16961) GN=VC_2279 PE=4 SV=1	tr|Q9KPT3|Q9KPT3_VIBCH	59 kDa	3	0
536	Uncharacterized protein OS=Vibrio cholerae serotype O1 (strain ATCC 39315 / El Tor Inaba N16961) GN=VC_2041 PE=4 SV=1	tr|Q9KQF7|Q9KQF7_VIBCH	68 kDa	1	0
537	Probable alpha-L-glutamate ligase OS=Vibrio cholerae serotype O1 (strain ATCC 39315 / El Tor Inaba N16961) GN=rimK PE=3 SV=1	sp|Q9KPT1|RIMK_VIBCH	32 kDa	1	0
538	Heat shock protein 15 OS=Vibrio cholerae serotype O1 (strain ATCC 39315 / El Tor Inaba N16961) GN=VC_2735 PE=3 SV=1	tr|Q9KNK3|Q9KNK3_VIBCH	15 kDa	1	0
539	Lipid A biosynthesis myristoyltransferase OS=Vibrio cholerae serotype O1 (strain ATCC 39315 / El Tor Inaba N16961) GN=lpxM PE=3 SV=1	tr|Q9KVD4|Q9KVD4_VIBCH	37 kDa	1	0
540	Uncharacterized protein OS=Vibrio cholerae serotype O1 (strain ATCC 39315 / El Tor Inaba N16961) GN=VC_0635 PE=4 SV=1	tr|Q9KU88|Q9KU88_VIBCH	11 kDa	1	0
541	LPS-assembly protein LptD OS=Vibrio cholerae serotype O1 (strain ATCC 39315 / El Tor Inaba N16961) GN=lptD PE=3 SV=2	sp|Q9KUR9|LPTD_VIBCH	89 kDa	2	0
542	Dual-specificity RNA methyltransferase RlmN OS=Vibrio cholerae serotype O1 (strain ATCC 39315 / El Tor Inaba N16961) GN=rlmN PE=3 SV=1	sp|Q9KTX3|RLMN_VIBCH	42 kDa	2	0
543	Mannose-6-phosphate isomerase OS=Vibrio cholerae serotype O1 (strain ATCC 39315 / El Tor Inaba N16961) GN=VC_0269 PE=3 SV=1	tr|Q9KV87|Q9KV87_VIBCH	44 kDa	1	0
544	Twitching motility protein PilT OS=Vibrio cholerae serotype O1 (strain ATCC 39315 / El Tor Inaba N16961) GN=VC_0462 PE=4 SV=1	tr|Q9KUQ3|Q9KUQ3_VIBCH	38 kDa	1	0
545	Arabinose 5-phosphate isomerase OS=Vibrio cholerae serotype O1 (strain ATCC 39315 / El Tor Inaba N16961) GN=VC_2523 PE=3 SV=1	tr|Q9KP53|Q9KP53_VIBCH	35 kDa	1	0
546	Uncharacterized protein OS=Vibrio cholerae serotype O1 (strain ATCC 39315 / El Tor Inaba N16961) GN=VC_1703 PE=1 SV=1	tr|Q9KRD9|Q9KRD9_VIBCH	18 kDa	1	0
547	Hemolysin-related protein OS=Vibrio cholerae serotype O1 (strain ATCC 39315 / El Tor Inaba N16961) GN=VC_1888 PE=4 SV=1	tr|Q9KQW0|Q9KQW0_VIBCH	75 kDa	2	0
548	Polysaccharide biosynthesis protein, putative OS=Vibrio cholerae serotype O1 (strain ATCC 39315 / El Tor Inaba N16961) GN=VC_0925 PE=4 SV=1	tr|Q9KTH7|Q9KTH7_VIBCH	40 kDa	2	0
549	ParA family protein OS=Vibrio cholerae serotype O1 (strain ATCC 39315 / El Tor Inaba N16961) GN=VC_A1115 PE=4 SV=1	tr|Q9KKJ2|Q9KKJ2_VIBCH	46 kDa	1	0
550	Uncharacterized protein OS=Vibrio cholerae serotype O1 (strain ATCC 39315 / El Tor Inaba N16961) GN=VC_1269 PE=4 SV=1	tr|Q9KSI7|Q9KSI7_VIBCH	20 kDa	1	0
551	Penicillin-binding protein 1A OS=Vibrio cholerae serotype O1 (strain ATCC 39315 / El Tor Inaba N16961) GN=mrcA PE=3 SV=2	sp|Q9KNU5|PBPA_VIBCH	92 kDa	1	0
552	ABC transporter, ATP-binding protein OS=Vibrio cholerae serotype O1 (strain ATCC 39315 / El Tor Inaba N16961) GN=VC_1520 PE=4 SV=1	tr|Q9KRW4|Q9KRW4_VIBCH	60 kDa	2	0
553	Peptidoglycan hydrolase FlgJ OS=Vibrio cholerae serotype O1 (strain ATCC 39315 / El Tor Inaba N16961) GN=flgJ PE=3 SV=2	sp|Q9KQ15|FLGJ_VIBCH	37 kDa	2	0
554	Peptidoglycan-associated lipoprotein OS=Vibrio cholerae serotype O1 (strain ATCC 39315 / El Tor Inaba N16961) GN=VC_1835 PE=3 SV=1	tr|Q9KR12|Q9KR12_VIBCH	18 kDa	3	0
555	N-acetylglucosamine repressor OS=Vibrio cholerae serotype O1 (strain ATCC 39315 / El Tor Inaba N16961) GN=VC_0993 PE=4 SV=1	tr|Q9KTB0|Q9KTB0_VIBCH	44 kDa	1	0
556	Uncharacterized protein OS=Vibrio cholerae serotype O1 (strain ATCC 39315 / El Tor Inaba N16961) GN=VC_0810 PE=4 SV=1	tr|Q9KTS8|Q9KTS8_VIBCH	19 kDa	1	0
557	tRNA 2-thiocytidine biosynthesis protein TtcA OS=Vibrio cholerae serotype O1 (strain ATCC 39315 / El Tor Inaba N16961) GN=ttcA PE=3 SV=1	sp|Q9KS29|TTCA_VIBCH	35 kDa	2	0
558	Phosphoglucosamine mutase OS=Vibrio cholerae serotype O1 (strain ATCC 39315 / El Tor Inaba N16961) GN=glmM PE=3 SV=1	sp|Q9KU84|GLMM_VIBCH	48 kDa	1	0
559	Nucleoside diphosphate kinase OS=Vibrio cholerae serotype O1 (strain ATCC 39315 / El Tor Inaba N16961) GN=ndk PE=3 SV=1	sp|Q9KTX4|NDK_VIBCH	16 kDa	2	0
560	Acyl-[acyl-carrier-protein]--UDP-N-acetylglucosamine O-acyltransferase OS=Vibrio cholerae serotype O1 (strain ATCC 39315 / El Tor Inaba N16961) GN=lpxA PE=3 SV=1	sp|Q9KPW4|LPXA_VIBCH	28 kDa	2	0
561	Inorganic pyrophosphatase OS=Vibrio cholerae serotype O1 (strain ATCC 39315 / El Tor Inaba N16961) GN=ppa PE=3 SV=1	sp|Q9KP34|IPYR_VIBCH	20 kDa	2	0
562	Uncharacterized protein OS=Vibrio cholerae serotype O1 (strain ATCC 39315 / El Tor Inaba N16961) GN=VC_2026 PE=4 SV=1	tr|Q9KQH2|Q9KQH2_VIBCH	20 kDa	3	0
563	Sigma-54 dependent transcriptional regulator OS=Vibrio cholerae serotype O1 (strain ATCC 39315 / El Tor Inaba N16961) GN=VC_0665 PE=4 SV=1	tr|Q9KU59|Q9KU59_VIBCH	50 kDa	3	0
564	Lipid A export ATP-binding/permease protein MsbA OS=Vibrio cholerae serotype O1 (strain ATCC 39315 / El Tor Inaba N16961) GN=msbA PE=1 SV=1	sp|Q9KQW9|MSBA_VIBCH	65 kDa	2	0
565	tRNA pseudouridine synthase D OS=Vibrio cholerae serotype O1 (strain ATCC 39315 / El Tor Inaba N16961) GN=truD PE=3 SV=1	sp|Q9KUJ0|TRUD_VIBCH	40 kDa	2	0
566	tRNA-specific 2-thiouridylase MnmA OS=Vibrio cholerae serotype O1 (strain ATCC 39315 / El Tor Inaba N16961) GN=mnmA PE=3 SV=1	sp|Q9KSX8|MNMA_VIBCH	42 kDa	2	0
567	Cardiolipin synthase A OS=Vibrio cholerae serotype O1 (strain ATCC 39315 / El Tor Inaba N16961) GN=clsA PE=3 SV=1	tr|Q9KRH2|Q9KRH2_VIBCH	55 kDa	1	0
568	Uncharacterized protein OS=Vibrio cholerae serotype O1 (strain ATCC 39315 / El Tor Inaba N16961) GN=VC_1606 PE=4 SV=1	tr|Q9KRN0|Q9KRN0_VIBCH	52 kDa	1	0
569	Uncharacterized protein OS=Vibrio cholerae serotype O1 (strain ATCC 39315 / El Tor Inaba N16961) GN=VC_0237 PE=4 SV=1	tr|H9L4P0|H9L4P0_VIBCH	44 kDa	2	0
570	Toxin secretion ATP-binding protein OS=Vibrio cholerae serotype O1 (strain ATCC 39315 / El Tor Inaba N16961) GN=VC_A1084 PE=4 SV=1	tr|Q9KKL9|Q9KKL9_VIBCH	79 kDa	1	0
571	Uncharacterized protein OS=Vibrio cholerae serotype O1 (strain ATCC 39315 / El Tor Inaba N16961) GN=VC_A0052 PE=4 SV=1	tr|Q9KNB3|Q9KNB3_VIBCH	60 kDa	1	0
572	DnaJ-like protein DjlA OS=Vibrio cholerae serotype O1 (strain ATCC 39315 / El Tor Inaba N16961) GN=djlA PE=3 SV=1	sp|Q9KUR8|DJLA_VIBCH	32 kDa	1	0
573	Uncharacterized protein OS=Vibrio cholerae serotype O1 (strain ATCC 39315 / El Tor Inaba N16961) GN=VC_1872 PE=4 SV=1	tr|Q9KQX5|Q9KQX5_VIBCH	74 kDa	1	0
574	Glucans biosynthesis glucosyltransferase H OS=Vibrio cholerae serotype O1 (strain ATCC 39315 / El Tor Inaba N16961) GN=opgH PE=3 SV=1	sp|Q9KSG9|OPGH_VIBCH	80 kDa	1	0
575	Methyl-accepting chemotaxis protein OS=Vibrio cholerae serotype O1 (strain ATCC 39315 / El Tor Inaba N16961) GN=VC_1289 PE=4 SV=1	tr|Q9KSG7|Q9KSG7_VIBCH	68 kDa	1	0
576	tRNA/tmRNA (uracil-C(5))-methyltransferase OS=Vibrio cholerae serotype O1 (strain ATCC 39315 / El Tor Inaba N16961) GN=trmA PE=3 SV=1	sp|Q9KVJ0|TRMA_VIBCH	43 kDa	3	0
577	Mutator MutT protein OS=Vibrio cholerae serotype O1 (strain ATCC 39315 / El Tor Inaba N16961) GN=VC_2392 PE=1 SV=1	tr|Q9KPH6|Q9KPH6_VIBCH	15 kDa	4	0
578	Peptidyl-prolyl cis-trans isomerase OS=Vibrio cholerae serotype O1 (strain ATCC 39315 / El Tor Inaba N16961) GN=VC_2299 PE=3 SV=1	tr|Q9KPR7|Q9KPR7_VIBCH	21 kDa	3	0
579	Uncharacterized protein OS=Vibrio cholerae serotype O1 (strain ATCC 39315 / El Tor Inaba N16961) GN=VC_1966 PE=4 SV=1	tr|Q9KQN2|Q9KQN2_VIBCH	69 kDa	4	0
580	Porin, putative OS=Vibrio cholerae serotype O1 (strain ATCC 39315 / El Tor Inaba N16961) GN=VC_1854 PE=4 SV=1	tr|Q9KQZ3|Q9KQZ3_VIBCH	40 kDa	3	0
581	Uncharacterized protein OS=Vibrio cholerae serotype O1 (strain ATCC 39315 / El Tor Inaba N16961) GN=VC_1154 PE=4 SV=1	tr|Q9KSV2|Q9KSV2_VIBCH	20 kDa	4	0
582	Uncharacterized protein OS=Vibrio cholerae serotype O1 (strain ATCC 39315 / El Tor Inaba N16961) GN=VC_1067 PE=4 SV=1	tr|Q9KT38|Q9KT38_VIBCH	79 kDa	3	0
583	DNA polymerase III subunit beta OS=Vibrio cholerae serotype O1 (strain ATCC 39315 / El Tor Inaba N16961) GN=dnaN PE=3 SV=1	sp|Q9KVX5|DPO3B_VIBCH	41 kDa	3	0
584	TagE protein OS=Vibrio cholerae serotype O1 (strain ATCC 39315 / El Tor Inaba N16961) GN=VC_A1043 PE=4 SV=1	tr|Q9KKQ9|Q9KKQ9_VIBCH	35 kDa	2	0
585	Uncharacterized protein OS=Vibrio cholerae serotype O1 (strain ATCC 39315 / El Tor Inaba N16961) GN=VC_A0181 PE=4 SV=1	tr|Q9KMY5|Q9KMY5_VIBCH	33 kDa	2	0
586	Anaerobic C4-dicarboxylate transporter OS=Vibrio cholerae serotype O1 (strain ATCC 39315 / El Tor Inaba N16961) GN=VC_A0205 PE=3 SV=1	tr|Q9KMW3|Q9KMW3_VIBCH	48 kDa	3	0
587	Exopolyphosphatase OS=Vibrio cholerae serotype O1 (strain ATCC 39315 / El Tor Inaba N16961) GN=ppx PE=3 SV=2	sp|Q9KU08|PPX_VIBCH	56 kDa	3	0
588	Protease, putative OS=Vibrio cholerae serotype O1 (strain ATCC 39315 / El Tor Inaba N16961) GN=VC_0652 PE=4 SV=1	tr|Q9KU71|Q9KU71_VIBCH	37 kDa	2	0
589	Uncharacterized protein OS=Vibrio cholerae serotype O1 (strain ATCC 39315 / El Tor Inaba N16961) GN=VC_0926 PE=4 SV=1	tr|Q9KTH6|Q9KTH6_VIBCH	45 kDa	2	0
590	Phosphocarrier protein HPr OS=Vibrio cholerae serotype O1 (strain ATCC 39315 / El Tor Inaba N16961) GN=ptsH PE=3 SV=1	sp|Q9KTD6|PTHP_VIBCH	9 kDa	2	0
591	3,4-dihydroxy-2-butanone 4-phosphate synthase OS=Vibrio cholerae serotype O1 (strain ATCC 39315 / El Tor Inaba N16961) GN=ribB PE=3 SV=1	tr|Q9KPU3|Q9KPU3_VIBCH	40 kDa	2	0
592	UDP-N-acetyl-D-mannosaminuronic acid dehydrogenase OS=Vibrio cholerae serotype O1 (strain ATCC 39315 / El Tor Inaba N16961) GN=VC_0918 PE=3 SV=1	tr|Q9KTI4|Q9KTI4_VIBCH	45 kDa	3	0
593	Outer membrane protein assembly factor BamB OS=Vibrio cholerae serotype O1 (strain ATCC 39315 / El Tor Inaba N16961) GN=bamB PE=3 SV=1	sp|Q9KTW8|BAMB_VIBCH	41 kDa	2	0
594	PTS system, fructose-specific IIBC component OS=Vibrio cholerae serotype O1 (strain ATCC 39315 / El Tor Inaba N16961) GN=VC_A0516 PE=4 SV=1	tr|Q9KM72|Q9KM72_VIBCH	60 kDa	2	0
595	Peptidyl-prolyl cis-trans isomerase C OS=Vibrio cholerae serotype O1 (strain ATCC 39315 / El Tor Inaba N16961) GN=VC_A0953 PE=4 SV=1	tr|Q9KKZ7|Q9KKZ7_VIBCH	10 kDa	2	0
596	DNA helicase OS=Vibrio cholerae serotype O1 (strain ATCC 39315 / El Tor Inaba N16961) GN=VC_A0717 PE=4 SV=1	tr|Q9KLM6|Q9KLM6_VIBCH	81 kDa	2	0
597	Glycogen synthase OS=Vibrio cholerae serotype O1 (strain ATCC 39315 / El Tor Inaba N16961) GN=glgA PE=3 SV=1	sp|Q9KRB6|GLGA_VIBCH	55 kDa	2	0
598	Transcriptional regulator TyrR OS=Vibrio cholerae serotype O1 (strain ATCC 39315 / El Tor Inaba N16961) GN=VC_1308 PE=4 SV=1	tr|Q9KSE9|Q9KSE9_VIBCH	58 kDa	1	0
599	Cytochrome c-type biogenesis protein CcmE OS=Vibrio cholerae serotype O1 (strain ATCC 39315 / El Tor Inaba N16961) GN=ccmE PE=3 SV=1	sp|Q9KQE7|CCME_VIBCH	18 kDa	4	0
600	Ribosomal protein L11 methyltransferase OS=Vibrio cholerae serotype O1 (strain ATCC 39315 / El Tor Inaba N16961) GN=prmA PE=3 SV=1	sp|Q9KV64|PRMA_VIBCH	32 kDa	1	0
601	Cell division ATP-binding protein FtsE OS=Vibrio cholerae serotype O1 (strain ATCC 39315 / El Tor Inaba N16961) GN=VC_0148 PE=4 SV=1	tr|Q9KVJ5|Q9KVJ5_VIBCH	26 kDa	1	0
602	MSHA biogenesis protein MshH OS=Vibrio cholerae serotype O1 (strain ATCC 39315 / El Tor Inaba N16961) GN=VC_0398 PE=4 SV=1	tr|Q9KUW1|Q9KUW1_VIBCH	78 kDa	1	0
603	Toxin coregulated pilus biosynthesis protein T OS=Vibrio cholerae serotype O1 (strain ATCC 39315 / El Tor Inaba N16961) GN=tcpT PE=1 SV=2	sp|P29480|TCPT_VIBCH	57 kDa	1	0
604	30S ribosomal protein S20 OS=Vibrio cholerae serotype O1 (strain ATCC 39315 / El Tor Inaba N16961) GN=rpsT PE=3 SV=2	sp|O34239|RS20_VIBCH	10 kDa	3	0
605	Iron-containing alcohol dehydrogenase family protein RfbM OS=Vibrio cholerae serotype O1 (strain ATCC 39315 / El Tor Inaba N16961) GN=VC_0250 PE=4 SV=1	tr|Q9KVA0|Q9KVA0_VIBCH	41 kDa	1	0
606	D-3-phosphoglycerate dehydrogenase OS=Vibrio cholerae serotype O1 (strain ATCC 39315 / El Tor Inaba N16961) GN=VC_2481 PE=3 SV=1	tr|Q9KP92|Q9KP92_VIBCH	44 kDa	2	1
607	50S ribosomal protein L35 OS=Vibrio cholerae serotype O1 (strain ATCC 39315 / El Tor Inaba N16961) GN=rpmI PE=3 SV=1	sp|O68845|RL35_VIBCH	7 kDa	2	1
608	Uncharacterized protein OS=Vibrio cholerae serotype O1 (strain ATCC 39315 / El Tor Inaba N16961) GN=VC_2058 PE=4 SV=1	tr|Q9KQE2|Q9KQE2_VIBCH	19 kDa	2	0
609	VisC protein OS=Vibrio cholerae serotype O1 (strain ATCC 39315 / El Tor Inaba N16961) GN=VC_2474 PE=4 SV=1	tr|Q9KP99|Q9KP99_VIBCH	45 kDa	2	0
610	Succinylglutamate desuccinylase OS=Vibrio cholerae serotype O1 (strain ATCC 39315 / El Tor Inaba N16961) GN=astE PE=1 SV=1	sp|Q9KSL4|ASTE_VIBCH	39 kDa	2	0
611	Uncharacterized protein OS=Vibrio cholerae serotype O1 (strain ATCC 39315 / El Tor Inaba N16961) GN=VC_A0568 PE=4 SV=1	tr|Q9KM21|Q9KM21_VIBCH	42 kDa	1	0
612	Cyclic di-GMP phosphodiesterase CdpA OS=Vibrio cholerae serotype O1 (strain ATCC 39315 / El Tor Inaba N16961) GN=cdpA PE=1 SV=1	sp|Q9KVL2|CDPA_VIBCH	94 kDa	2	0
613	Uracil phosphoribosyltransferase OS=Vibrio cholerae serotype O1 (strain ATCC 39315 / El Tor Inaba N16961) GN=upp PE=3 SV=1	sp|Q9KPY7|UPP_VIBCH	23 kDa	1	0
614	Cold shock-like protein CspD OS=Vibrio cholerae serotype O1 (strain ATCC 39315 / El Tor Inaba N16961) GN=cspD PE=3 SV=1	sp|Q9KSW4|CSPD_VIBCH	8 kDa	1	0
615	4-hydroxy-3-methylbut-2-en-1-yl diphosphate synthase (flavodoxin) OS=Vibrio cholerae serotype O1 (strain ATCC 39315 / El Tor Inaba N16961) GN=ispG PE=3 SV=2	sp|Q9KTX1|ISPG_VIBCH	41 kDa	1	0
616	Serine transporter OS=Vibrio cholerae serotype O1 (strain ATCC 39315 / El Tor Inaba N16961) GN=VC_1301 PE=4 SV=1	tr|Q9KSF5|Q9KSF5_VIBCH	45 kDa	1	0
617	Outer membrane protein, putative OS=Vibrio cholerae serotype O1 (strain ATCC 39315 / El Tor Inaba N16961) GN=VC_1622 PE=3 SV=1	tr|Q9KRL5|Q9KRL5_VIBCH	23 kDa	2	0
618	3-oxoacyl-[acyl-carrier-protein] synthase 3 protein 1 OS=Vibrio cholerae serotype O1 (strain ATCC 39315 / El Tor Inaba N16961) GN=fabH1 PE=1 SV=1	sp|Q9KQH5|FABH1_VIBCH	34 kDa	1	0
619	HTH-type transcriptional repressor PurR OS=Vibrio cholerae serotype O1 (strain ATCC 39315 / El Tor Inaba N16961) GN=purR PE=3 SV=1	sp|Q9KRC1|PURR_VIBCH	38 kDa	1	0
620	Hemolysin, putative OS=Vibrio cholerae serotype O1 (strain ATCC 39315 / El Tor Inaba N16961) GN=VC_0578 PE=4 SV=1	tr|Q9KUE3|Q9KUE3_VIBCH	21 kDa	2	0
621	Glucose-1-phosphate adenylyltransferase 1 OS=Vibrio cholerae serotype O1 (strain ATCC 39315 / El Tor Inaba N16961) GN=glgC1 PE=3 SV=1	sp|Q9KRB5|GLGC1_VIBCH	45 kDa	1	0
622	Formate transporter 1, putative OS=Vibrio cholerae serotype O1 (strain ATCC 39315 / El Tor Inaba N16961) GN=VC_A0540 PE=4 SV=1	tr|Q9KM49|Q9KM49_VIBCH	52 kDa	1	0
623	Acetyltransferase RfbO, CysE/LacA/LpxA/NodL family OS=Vibrio cholerae serotype O1 (strain ATCC 39315 / El Tor Inaba N16961) GN=VC_0252 PE=4 SV=1	tr|H9L4Q4|H9L4Q4_VIBCH	20 kDa	1	0
624	GMP synthase [glutamine-hydrolyzing] OS=Vibrio cholerae serotype O1 (strain ATCC 39315 / El Tor Inaba N16961) GN=guaA PE=3 SV=1	sp|Q9KTW2|GUAA_VIBCH	58 kDa	1	0
625	Transcriptional regulator OS=Vibrio cholerae serotype O1 (strain ATCC 39315 / El Tor Inaba N16961) GN=VC_1825 PE=4 SV=1	tr|Q9KR22|Q9KR22_VIBCH	33 kDa	2	0
626	Magnesium transporter MgtE OS=Vibrio cholerae serotype O1 (strain ATCC 39315 / El Tor Inaba N16961) GN=VC_1655 PE=3 SV=1	tr|Q9KRI6|Q9KRI6_VIBCH	50 kDa	1	0
627	Serine acetyltransferase-related protein OS=Vibrio cholerae serotype O1 (strain ATCC 39315 / El Tor Inaba N16961) GN=VC_0923 PE=4 SV=1	tr|Q9KTH9|Q9KTH9_VIBCH	15 kDa	1	0
628	Uncharacterized protein OS=Vibrio cholerae serotype O1 (strain ATCC 39315 / El Tor Inaba N16961) GN=VC_2206 PE=4 SV=1	tr|Q9KQ01|Q9KQ01_VIBCH	16 kDa	2	0
629	Pyruvate kinase OS=Vibrio cholerae serotype O1 (strain ATCC 39315 / El Tor Inaba N16961) GN=VC_2008 PE=3 SV=1	tr|Q9KQJ0|Q9KQJ0_VIBCH	52 kDa	1	0
630	Lipid-A-disaccharide synthase OS=Vibrio cholerae serotype O1 (strain ATCC 39315 / El Tor Inaba N16961) GN=lpxB PE=3 SV=1	sp|Q9KPW5|LPXB_VIBCH	42 kDa	1	0
631	Sodium/proline symporter OS=Vibrio cholerae serotype O1 (strain ATCC 39315 / El Tor Inaba N16961) GN=VC_A1071 PE=3 SV=1	tr|Q9KKN1|Q9KKN1_VIBCH	53 kDa	1	0
632	Smp protein, putative OS=Vibrio cholerae serotype O1 (strain ATCC 39315 / El Tor Inaba N16961) GN=VC_2346 PE=4 SV=1	tr|Q9KPM1|Q9KPM1_VIBCH	25 kDa	1	0
633	Methyl-accepting chemotaxis protein OS=Vibrio cholerae serotype O1 (strain ATCC 39315 / El Tor Inaba N16961) GN=VC_1403 PE=4 SV=1	tr|Q9KS57|Q9KS57_VIBCH	68 kDa	0	1
634	Uncharacterized protein OS=Vibrio cholerae serotype O1 (strain ATCC 39315 / El Tor Inaba N16961) GN=VC_0033 PE=4 SV=1	tr|Q9KVV5|Q9KVV5_VIBCH	34 kDa	1	0
635	Uncharacterized protein OS=Vibrio cholerae serotype O1 (strain ATCC 39315 / El Tor Inaba N16961) GN=VC_0876 PE=4 SV=1	tr|Q9KTM6|Q9KTM6_VIBCH	26 kDa	2	0
636	Uncharacterized protein OS=Vibrio cholerae serotype O1 (strain ATCC 39315 / El Tor Inaba N16961) GN=VC_A1075 PE=4 SV=1	tr|Q9KKM8|Q9KKM8_VIBCH	43 kDa	1	0
637	Sigma-E factor regulatory protein RseB OS=Vibrio cholerae serotype O1 (strain ATCC 39315 / El Tor Inaba N16961) GN=VC_2465 PE=4 SV=1	tr|Q9KPA8|Q9KPA8_VIBCH	36 kDa	2	0
638	UPF0319 protein VC_1853 OS=Vibrio cholerae serotype O1 (strain ATCC 39315 / El Tor Inaba N16961) GN=VC_1853 PE=3 SV=1	sp|Q9KQZ4|Y1853_VIBCH	25 kDa	1	0
639	Sensor histidine kinase OS=Vibrio cholerae serotype O1 (strain ATCC 39315 / El Tor Inaba N16961) GN=VC_1639 PE=4 SV=1	tr|Q9KRK1|Q9KRK1_VIBCH	51 kDa	1	0
640	Ribosomal small subunit pseudouridine synthase A OS=Vibrio cholerae serotype O1 (strain ATCC 39315 / El Tor Inaba N16961) GN=rsuA PE=3 SV=1	sp|Q9KRK5|RSUA_VIBCH	26 kDa	1	0
641	UPF0225 protein VC_1852 OS=Vibrio cholerae serotype O1 (strain ATCC 39315 / El Tor Inaba N16961) GN=VC_1852 PE=3 SV=1	sp|Q9KQZ5|Y1852_VIBCH	17 kDa	1	0
642	Sensory box/GGDEF family protein OS=Vibrio cholerae serotype O1 (strain ATCC 39315 / El Tor Inaba N16961) GN=VC_A0697 PE=4 SV=1	REV_tr|Q9KLP6|Q9KLP6_VIBCH	73 kDa	1	0
643	Uncharacterized protein OS=Vibrio cholerae serotype O1 (strain ATCC 39315 / El Tor Inaba N16961) GN=VC_A0010 PE=4 SV=1	tr|Q9KNF4|Q9KNF4_VIBCH	16 kDa	1	0
644	2,3,4,5-tetrahydropyridine-2,6-dicarboxylate N-succinyltransferase OS=Vibrio cholerae serotype O1 (strain ATCC 39315 / El Tor Inaba N16961) GN=dapD PE=3 SV=1	sp|Q9KPN7|DAPD_VIBCH	36 kDa	3	0
645	UPF0102 protein VC_0580 OS=Vibrio cholerae serotype O1 (strain ATCC 39315 / El Tor Inaba N16961) GN=VC_0580 PE=3 SV=1	sp|Q9KUE1|Y580_VIBCH	14 kDa	3	0
646	Protein ApaG OS=Vibrio cholerae serotype O1 (strain ATCC 39315 / El Tor Inaba N16961) GN=apaG PE=1 SV=1	sp|Q9KUS3|APAG_VIBCH	14 kDa	3	0
647	Lipoprotein NlpD OS=Vibrio cholerae serotype O1 (strain ATCC 39315 / El Tor Inaba N16961) GN=VC_0533 PE=4 SV=1	tr|Q9KUI7|Q9KUI7_VIBCH	34 kDa	3	0
648	Cell division topological specificity factor OS=Vibrio cholerae serotype O1 (strain ATCC 39315 / El Tor Inaba N16961) GN=minE PE=3 SV=1	sp|Q9KQN7|MINE_VIBCH	10 kDa	3	0
649	Regulator of ribonuclease activity A OS=Vibrio cholerae serotype O1 (strain ATCC 39315 / El Tor Inaba N16961) GN=rraA PE=3 SV=1	sp|Q9KNQ9|RRAA_VIBCH	18 kDa	3	0
650	Uncharacterized protein OS=Vibrio cholerae serotype O1 (strain ATCC 39315 / El Tor Inaba N16961) GN=VC_A0922 PE=4 SV=1	tr|Q9KL27|Q9KL27_VIBCH	23 kDa	2	0
651	Uridine phosphorylase OS=Vibrio cholerae serotype O1 (strain ATCC 39315 / El Tor Inaba N16961) GN=VC_1034 PE=1 SV=1	tr|Q9KT71|Q9KT71_VIBCH	28 kDa	2	0
652	Uncharacterized protein OS=Vibrio cholerae serotype O1 (strain ATCC 39315 / El Tor Inaba N16961) GN=VC_2443 PE=4 SV=1	tr|Q9KPC9|Q9KPC9_VIBCH	23 kDa	2	0
653	Uncharacterized protein OS=Vibrio cholerae serotype O1 (strain ATCC 39315 / El Tor Inaba N16961) GN=VC_2001 PE=4 SV=1	tr|Q9KQJ7|Q9KQJ7_VIBCH	33 kDa	2	0
654	Anti-sigma F factor antagonist, putative OS=Vibrio cholerae serotype O1 (strain ATCC 39315 / El Tor Inaba N16961) GN=VC_A1087 PE=4 SV=1	tr|Q9KKL6|Q9KKL6_VIBCH	12 kDa	2	0
655	Pseudouridine synthase Rlu family protein OS=Vibrio cholerae serotype O1 (strain ATCC 39315 / El Tor Inaba N16961) GN=VC_1668 PE=4 SV=1	tr|Q9KRH4|Q9KRH4_VIBCH	27 kDa	2	0
656	Maf-like protein VC_0418 OS=Vibrio cholerae serotype O1 (strain ATCC 39315 / El Tor Inaba N16961) GN=VC_0418 PE=3 SV=2	sp|Q9KUU7|Y418_VIBCH	20 kDa	2	0
657	UPF0250 protein VC_0945 OS=Vibrio cholerae serotype O1 (strain ATCC 39315 / El Tor Inaba N16961) GN=VC_0945 PE=3 SV=1	sp|Q9KTF7|Y945_VIBCH	10 kDa	2	0
658	30S ribosomal protein S16 OS=Vibrio cholerae serotype O1 (strain ATCC 39315 / El Tor Inaba N16961) GN=rpsP PE=3 SV=1	sp|Q9KUG0|RS16_VIBCH	9 kDa	3	0
659	Uncharacterized protein OS=Vibrio cholerae serotype O1 (strain ATCC 39315 / El Tor Inaba N16961) GN=VC_1189 PE=4 SV=1	tr|Q9KSR7|Q9KSR7_VIBCH	16 kDa	3	0
660	MSHA pilin protein MshB OS=Vibrio cholerae serotype O1 (strain ATCC 39315 / El Tor Inaba N16961) GN=VC_0408 PE=4 SV=1	tr|Q9KUV4|Q9KUV4_VIBCH	21 kDa	3	0
661	RNA-binding protein OS=Vibrio cholerae serotype O1 (strain ATCC 39315 / El Tor Inaba N16961) GN=VC_0159 PE=4 SV=1	tr|Q9KVI6|Q9KVI6_VIBCH	17 kDa	3	0
662	Uncharacterized protein OS=Vibrio cholerae serotype O1 (strain ATCC 39315 / El Tor Inaba N16961) GN=VC_2654 PE=4 SV=1	tr|Q9KNS7|Q9KNS7_VIBCH	16 kDa	2	0
663	Chemotaxis protein CheV, putative OS=Vibrio cholerae serotype O1 (strain ATCC 39315 / El Tor Inaba N16961) GN=VC_A0954 PE=4 SV=1	tr|Q9KKZ6|Q9KKZ6_VIBCH	35 kDa	2	0
664	1,4-dihydroxy-2-naphthoate octaprenyltransferase OS=Vibrio cholerae serotype O1 (strain ATCC 39315 / El Tor Inaba N16961) GN=menA PE=3 SV=1	tr|Q9KNQ8|Q9KNQ8_VIBCH	33 kDa	1	0
665	Ribosomal RNA large subunit methyltransferase E OS=Vibrio cholerae serotype O1 (strain ATCC 39315 / El Tor Inaba N16961) GN=rlmE PE=3 SV=1	sp|Q9KU87|RLME_VIBCH	23 kDa	2	0
666	UPF0502 protein VC_A0740 OS=Vibrio cholerae serotype O1 (strain ATCC 39315 / El Tor Inaba N16961) GN=VC_A0740 PE=3 SV=1	sp|Q9KLK3|Y3540_VIBCH	24 kDa	2	0
667	tRNA (guanine-N(7)-)-methyltransferase OS=Vibrio cholerae serotype O1 (strain ATCC 39315 / El Tor Inaba N16961) GN=trmB PE=3 SV=1	sp|Q9KUR2|TRMB_VIBCH	27 kDa	1	0
668	Uncharacterized protein OS=Vibrio cholerae serotype O1 (strain ATCC 39315 / El Tor Inaba N16961) GN=VC_0229 PE=4 SV=1	tr|Q9KVB7|Q9KVB7_VIBCH	36 kDa	1	0
669	MutT/nudix family protein OS=Vibrio cholerae serotype O1 (strain ATCC 39315 / El Tor Inaba N16961) GN=VC_2435 PE=4 SV=1	tr|Q9KPD5|Q9KPD5_VIBCH	24 kDa	1	0
670	Deoxycytidylate deaminase, putative OS=Vibrio cholerae serotype O1 (strain ATCC 39315 / El Tor Inaba N16961) GN=VC_A0840 PE=4 SV=1	tr|Q9KLA6|Q9KLA6_VIBCH	18 kDa	1	0
671	Flagellar protein FliS OS=Vibrio cholerae serotype O1 (strain ATCC 39315 / El Tor Inaba N16961) GN=fliS PE=3 SV=1	sp|Q9KQ65|FLIS_VIBCH	15 kDa	2	0
672	Uncharacterized protein OS=Vibrio cholerae serotype O1 (strain ATCC 39315 / El Tor Inaba N16961) GN=VC_1249 PE=4 SV=1	tr|Q9KSK7|Q9KSK7_VIBCH	18 kDa	1	0
673	RlpA-like lipoprotein OS=Vibrio cholerae serotype O1 (strain ATCC 39315 / El Tor Inaba N16961) GN=VC_0948 PE=3 SV=1	sp|Q9KTF4|RLPA_VIBCH	29 kDa	1	0
674	HesA/MoeB/ThiF family protein OS=Vibrio cholerae serotype O1 (strain ATCC 39315 / El Tor Inaba N16961) GN=VC_2311 PE=4 SV=1	tr|Q9KPQ5|Q9KPQ5_VIBCH	30 kDa	1	0
675	Uncharacterized protein OS=Vibrio cholerae serotype O1 (strain ATCC 39315 / El Tor Inaba N16961) GN=VC_1467 PE=4 SV=1	tr|Q9K2Q7|Q9K2Q7_VIBCH	26 kDa	2	0
676	Tyrosine--tRNA ligase 2 OS=Vibrio cholerae serotype O1 (strain ATCC 39315 / El Tor Inaba N16961) GN=tyrS2 PE=3 SV=1	sp|Q9KU92|SYY2_VIBCH	44 kDa	1	0
677	Type II secretion system protein L OS=Vibrio cholerae serotype O1 (strain ATCC 39315 / El Tor Inaba N16961) GN=epsL PE=1 SV=2	sp|P45782|GSPL_VIBCH	46 kDa	1	0
678	Formate dehydrogenase, iron-sulfur subunit OS=Vibrio cholerae serotype O1 (strain ATCC 39315 / El Tor Inaba N16961) GN=VC_1512 PE=4 SV=1	tr|Q9KRX1|Q9KRX1_VIBCH	22 kDa	1	0
679	Uncharacterized protein OS=Vibrio cholerae serotype O1 (strain ATCC 39315 / El Tor Inaba N16961) GN=VC_A0582 PE=4 SV=1	tr|Q9KM07|Q9KM07_VIBCH	18 kDa	2	0
680	DNA-binding protein HU-beta OS=Vibrio cholerae serotype O1 (strain ATCC 39315 / El Tor Inaba N16961) GN=hupB PE=3 SV=1	sp|Q9KQS9|DBHB_VIBCH	9 kDa	3	0
681	Cob(I)alamin adenosyltransferase OS=Vibrio cholerae serotype O1 (strain ATCC 39315 / El Tor Inaba N16961) GN=VC_1040 PE=4 SV=1	tr|Q9KT65|Q9KT65_VIBCH	22 kDa	1	0
682	Tyrosine--tRNA ligase 1 OS=Vibrio cholerae serotype O1 (strain ATCC 39315 / El Tor Inaba N16961) GN=tyrS1 PE=3 SV=2	sp|Q9KUQ0|SYY1_VIBCH	47 kDa	0	1
683	Transcriptional regulator, AsnC family OS=Vibrio cholerae serotype O1 (strain ATCC 39315 / El Tor Inaba N16961) GN=VC_1713 PE=4 SV=1	tr|Q9KRC9|Q9KRC9_VIBCH	17 kDa	1	0
684	Xanthine/uracil permease family protein OS=Vibrio cholerae serotype O1 (strain ATCC 39315 / El Tor Inaba N16961) GN=VC_2712 PE=4 SV=1	tr|Q9KNM0|Q9KNM0_VIBCH	51 kDa	0	1
685	Sigma-54 dependent response regulator OS=Vibrio cholerae serotype O1 (strain ATCC 39315 / El Tor Inaba N16961) GN=VC_1522 PE=4 SV=1	tr|Q9KRW2|Q9KRW2_VIBCH	55 kDa	1	0
686	50S ribosomal protein L34 OS=Vibrio cholerae serotype O1 (strain ATCC 39315 / El Tor Inaba N16961) GN=rpmH PE=3 SV=1	sp|Q9KVY1|RL34_VIBCH	5 kDa	1	1
687	DNA-directed RNA polymerase subunit omega OS=Vibrio cholerae serotype O1 (strain ATCC 39315 / El Tor Inaba N16961) GN=rpoZ PE=3 SV=1	sp|Q9KNM3|RPOZ_VIBCH	10 kDa	1	0
688	D-alanine--D-alanine ligase OS=Vibrio cholerae serotype O1 (strain ATCC 39315 / El Tor Inaba N16961) GN=ddl PE=3 SV=1	sp|Q9KM17|DDL_VIBCH	37 kDa	1	0
689	Alpha-1,6-galactosidase, putative OS=Vibrio cholerae serotype O1 (strain ATCC 39315 / El Tor Inaba N16961) GN=VC_1690 PE=4 SV=1	tr|Q9KRF2|Q9KRF2_VIBCH	43 kDa	1	0
690	Flavodoxin OS=Vibrio cholerae serotype O1 (strain ATCC 39315 / El Tor Inaba N16961) GN=VC_2099 PE=3 SV=1	tr|Q9KQA1|Q9KQA1_VIBCH	20 kDa	1	0
691	Uncharacterized protein OS=Vibrio cholerae serotype O1 (strain ATCC 39315 / El Tor Inaba N16961) GN=VC_2517 PE=4 SV=1	tr|Q9KP59|Q9KP59_VIBCH	24 kDa	1	0
692	Zinc import ATP-binding protein ZnuC OS=Vibrio cholerae serotype O1 (strain ATCC 39315 / El Tor Inaba N16961) GN=znuC PE=3 SV=1	sp|Q9KQB8|ZNUC_VIBCH	29 kDa	1	0
693	Uncharacterized protein OS=Vibrio cholerae serotype O1 (strain ATCC 39315 / El Tor Inaba N16961) GN=VC_1449 PE=4 SV=1	tr|Q9KS13|Q9KS13_VIBCH	13 kDa	1	0
694	Uncharacterized protein OS=Vibrio cholerae serotype O1 (strain ATCC 39315 / El Tor Inaba N16961) GN=VC_1178 PE=4 SV=1	tr|Q9KSS8|Q9KSS8_VIBCH	23 kDa	1	0
695	Phospho-N-acetylmuramoyl-pentapeptide-transferase OS=Vibrio cholerae serotype O1 (strain ATCC 39315 / El Tor Inaba N16961) GN=mraY PE=3 SV=1	sp|Q9KPG4|MRAY_VIBCH	40 kDa	1	0
696	IS1004 transposase OS=Vibrio cholerae serotype O1 (strain ATCC 39315 / El Tor Inaba N16961) GN=VC_0870 PE=4 SV=1	tr|Q7DCS6|Q7DCS6_VIBCH (+1)	17 kDa	1	0
697	Uncharacterized protein OS=Vibrio cholerae serotype O1 (strain ATCC 39315 / El Tor Inaba N16961) GN=VC_1197 PE=4 SV=1	tr|Q9KSQ9|Q9KSQ9_VIBCH	26 kDa	1	0
698	ATP-dependent DNA helicase Rep OS=Vibrio cholerae serotype O1 (strain ATCC 39315 / El Tor Inaba N16961) GN=rep PE=3 SV=1	tr|Q9KVH9|Q9KVH9_VIBCH	77 kDa	1	0
699	Inosine-guanosine kinase OS=Vibrio cholerae serotype O1 (strain ATCC 39315 / El Tor Inaba N16961) GN=VC_1129 PE=4 SV=1	tr|Q9KSX7|Q9KSX7_VIBCH	49 kDa	1	0
700	2-amino-3-ketobutyrate coenzyme A ligase OS=Vibrio cholerae serotype O1 (strain ATCC 39315 / El Tor Inaba N16961) GN=kbl PE=3 SV=1	tr|Q9KL61|Q9KL61_VIBCH	43 kDa	1	0
701	50S ribosomal protein L3 glutamine methyltransferase OS=Vibrio cholerae serotype O1 (strain ATCC 39315 / El Tor Inaba N16961) GN=prmB PE=3 SV=1	sp|Q9KQ83|PRMB_VIBCH	36 kDa	1	0
702	Type II secretion system protein F OS=Vibrio cholerae serotype O1 (strain ATCC 39315 / El Tor Inaba N16961) GN=epsF PE=1 SV=1	sp|P45780|GSPF_VIBCH	45 kDa	1	0
703	TCP pilus virulence regulatory protein OS=Vibrio cholerae serotype O1 (strain ATCC 39315 / El Tor Inaba N16961) GN=tcpN PE=3 SV=1	sp|P0C6D6|TCPN_VIBCH	32 kDa	1	0
704	Uncharacterized protein OS=Vibrio cholerae serotype O1 (strain ATCC 39315 / El Tor Inaba N16961) GN=VC_2567 PE=4 SV=1	tr|Q9KP12|Q9KP12_VIBCH	22 kDa	1	0
705	Formamidopyrimidine-DNA glycosylase OS=Vibrio cholerae serotype O1 (strain ATCC 39315 / El Tor Inaba N16961) GN=mutM PE=3 SV=3	sp|Q9KVC5|FPG_VIBCH	30 kDa	1	0
706	Sialidase OS=Vibrio cholerae serotype O1 (strain ATCC 39315 / El Tor Inaba N16961) GN=nanH PE=1 SV=1	sp|P0C6E9|NANH_VIBCH	86 kDa	2	0
707	Type II secretion system protein G OS=Vibrio cholerae serotype O1 (strain ATCC 39315 / El Tor Inaba N16961) GN=epsG PE=1 SV=1	sp|P45773|GSPG_VIBCH	16 kDa	2	0
708	PTS system, fructose-specific IIA/FPR component OS=Vibrio cholerae serotype O1 (strain ATCC 39315 / El Tor Inaba N16961) GN=VC_A0518 PE=4 SV=1	tr|Q9KM70|Q9KM70_VIBCH	43 kDa	2	0
709	Transcriptional regulator, LysR family OS=Vibrio cholerae serotype O1 (strain ATCC 39315 / El Tor Inaba N16961) GN=VC_1049 PE=1 SV=1	tr|Q9KT56|Q9KT56_VIBCH	34 kDa	2	0
710	Riboflavin biosynthesis protein OS=Vibrio cholerae serotype O1 (strain ATCC 39315 / El Tor Inaba N16961) GN=VC_0681 PE=3 SV=1	tr|Q9KU48|Q9KU48_VIBCH	36 kDa	2	0
711	Zinc-binding alcohol dehydrogenase OS=Vibrio cholerae serotype O1 (strain ATCC 39315 / El Tor Inaba N16961) GN=VC_0026 PE=4 SV=1	tr|Q9KVW2|Q9KVW2_VIBCH	35 kDa	2	0
712	Arsenate reductase OS=Vibrio cholerae serotype O1 (strain ATCC 39315 / El Tor Inaba N16961) GN=VC_2165 PE=1 SV=1	tr|Q9KQ39|Q9KQ39_VIBCH	13 kDa	2	0
713	Peptidyl-prolyl cis-trans isomerase OS=Vibrio cholerae serotype O1 (strain ATCC 39315 / El Tor Inaba N16961) GN=VC_1849 PE=3 SV=1	tr|Q9KQZ8|Q9KQZ8_VIBCH	18 kDa	2	0
714	Opacity protein-related protein OS=Vibrio cholerae serotype O1 (strain ATCC 39315 / El Tor Inaba N16961) GN=VC_1329 PE=4 SV=1	tr|Q9KSC9|Q9KSC9_VIBCH	24 kDa	2	0
715	Elongation factor P-like protein OS=Vibrio cholerae serotype O1 (strain ATCC 39315 / El Tor Inaba N16961) GN=VC_1209 PE=3 SV=2	sp|Q9KSP7|EFPL_VIBCH	21 kDa	2	0
716	CbbY family protein OS=Vibrio cholerae serotype O1 (strain ATCC 39315 / El Tor Inaba N16961) GN=VC_A0102 PE=4 SV=1	tr|Q9KN63|Q9KN63_VIBCH	24 kDa	2	0
717	D-erythrose-4-phosphate dehydrogenase OS=Vibrio cholerae serotype O1 (strain ATCC 39315 / El Tor Inaba N16961) GN=epd PE=3 SV=1	sp|P0C6C2|E4PD_VIBCH	38 kDa	2	0
718	ADP-heptose--LPS heptosyltransferase II OS=Vibrio cholerae serotype O1 (strain ATCC 39315 / El Tor Inaba N16961) GN=VC_0236 PE=4 SV=1	tr|Q9KVB0|Q9KVB0_VIBCH	39 kDa	2	0
719	Multidrug resistance protein, putative OS=Vibrio cholerae serotype O1 (strain ATCC 39315 / El Tor Inaba N16961) GN=VC_1409 PE=1 SV=1	tr|Q9KS51|Q9KS51_VIBCH	52 kDa	2	0
720	Spermidine N(1)-acetyltransferase OS=Vibrio cholerae serotype O1 (strain ATCC 39315 / El Tor Inaba N16961) GN=speG PE=1 SV=1	sp|Q9KL03|ATDA_VIBCH	21 kDa	2	0
721	UDP-N-acetylmuramoylalanine--D-glutamate ligase OS=Vibrio cholerae serotype O1 (strain ATCC 39315 / El Tor Inaba N16961) GN=murD PE=3 SV=2	sp|Q9KPG5|MURD_VIBCH	47 kDa	1	0
722	Cytochrome b OS=Vibrio cholerae serotype O1 (strain ATCC 39315 / El Tor Inaba N16961) GN=VC_0574 PE=3 SV=1	tr|Q9KUE7|Q9KUE7_VIBCH	48 kDa	1	0
723	Uncharacterized protein OS=Vibrio cholerae serotype O1 (strain ATCC 39315 / El Tor Inaba N16961) GN=VC_0165 PE=4 SV=1	tr|Q9KVI1|Q9KVI1_VIBCH	40 kDa	1	0
724	Chemotaxis protein CheV OS=Vibrio cholerae serotype O1 (strain ATCC 39315 / El Tor Inaba N16961) GN=VC_2006 PE=4 SV=1	tr|Q9KQJ2|Q9KQJ2_VIBCH	35 kDa	1	0
725	Uncharacterized protein OS=Vibrio cholerae serotype O1 (strain ATCC 39315 / El Tor Inaba N16961) GN=VC_A0405 PE=4 SV=1	tr|Q9KMF5|Q9KMF5_VIBCH	23 kDa	1	0
726	Iron-regulated outer membrane virulence protein OS=Vibrio cholerae serotype O1 (strain ATCC 39315 / El Tor Inaba N16961) GN=irgA PE=3 SV=1	sp|P0C6R0|IRGA_VIBCH	72 kDa	1	0
727	Uncharacterized protein OS=Vibrio cholerae serotype O1 (strain ATCC 39315 / El Tor Inaba N16961) GN=VC_A0396 PE=4 SV=1	tr|Q9KMG2|Q9KMG2_VIBCH	30 kDa	1	0
728	PTS system, N-acetylglucosamine-specific IIABC component OS=Vibrio cholerae serotype O1 (strain ATCC 39315 / El Tor Inaba N16961) GN=VC_0995 PE=4 SV=1	tr|Q9KTA8|Q9KTA8_VIBCH	55 kDa	2	0
729	Cytochrome c biogenesis ATP-binding export protein CcmA OS=Vibrio cholerae serotype O1 (strain ATCC 39315 / El Tor Inaba N16961) GN=ccmA PE=3 SV=1	sp|Q9KQE3|CCMA_VIBCH	23 kDa	1	0
730	Oxidoreductase, short-chain dehydrogenase/reductase family OS=Vibrio cholerae serotype O1 (strain ATCC 39315 / El Tor Inaba N16961) GN=VC_1059 PE=4 SV=1	tr|Q9KT46|Q9KT46_VIBCH	27 kDa	1	0
731	Thymidine kinase OS=Vibrio cholerae serotype O1 (strain ATCC 39315 / El Tor Inaba N16961) GN=tdk PE=3 SV=1	sp|Q9KST9|KITH_VIBCH	22 kDa	1	0
732	Lipopolysaccharide biosynthesis protein RfbV OS=Vibrio cholerae serotype O1 (strain ATCC 39315 / El Tor Inaba N16961) GN=VC_0259 PE=4 SV=1	tr|H9L4P1|H9L4P1_VIBCH	47 kDa	1	0
733	TolR membrane protein OS=Vibrio cholerae serotype O1 (strain ATCC 39315 / El Tor Inaba N16961) GN=VC_1838 PE=3 SV=1	tr|Q9KR09|Q9KR09_VIBCH	16 kDa	1	0
734	50S ribosomal protein L7/L12 OS=Vibrio cholerae serotype O1 (strain ATCC 39315 / El Tor Inaba N16961) GN=rplL PE=3 SV=1	sp|Q9KV31|RL7_VIBCH	12 kDa	1	0
735	Iron-containing alcohol dehydrogenase OS=Vibrio cholerae serotype O1 (strain ATCC 39315 / El Tor Inaba N16961) GN=VC_A0702 PE=4 SV=1	tr|Q9KLP1|Q9KLP1_VIBCH	42 kDa	1	0
736	Iron-binding protein IscA OS=Vibrio cholerae serotype O1 (strain ATCC 39315 / El Tor Inaba N16961) GN=VC_0750 PE=4 SV=1	tr|Q9KTY0|Q9KTY0_VIBCH	12 kDa	1	0
737	Sensor histidine kinase OS=Vibrio cholerae serotype O1 (strain ATCC 39315 / El Tor Inaba N16961) GN=VC_1315 PE=4 SV=1	tr|Q9KSE2|Q9KSE2_VIBCH	50 kDa	1	0
738	Transcriptional regulator, LuxR family OS=Vibrio cholerae serotype O1 (strain ATCC 39315 / El Tor Inaba N16961) GN=VC_A0952 PE=1 SV=1	tr|Q9KKZ8|Q9KKZ8_VIBCH	26 kDa	1	0
739	tRNA pseudouridine synthase A OS=Vibrio cholerae serotype O1 (strain ATCC 39315 / El Tor Inaba N16961) GN=truA PE=3 SV=1	sp|Q9KTA4|TRUA_VIBCH	30 kDa	1	0
740	Phosphoheptose isomerase OS=Vibrio cholerae serotype O1 (strain ATCC 39315 / El Tor Inaba N16961) GN=gmhA PE=1 SV=1	sp|Q9KPY2|GMHA_VIBCH	21 kDa	1	0
741	Transposase OrfAB, subunit A OS=Vibrio cholerae serotype O1 (strain ATCC 39315 / El Tor Inaba N16961) GN=VC_0256 PE=4 SV=1	tr|Q9K344|Q9K344_VIBCH (+1)	13 kDa	1	0
742	Sigma-54 dependent response regulator OS=Vibrio cholerae serotype O1 (strain ATCC 39315 / El Tor Inaba N16961) GN=VC_2135 PE=4 SV=1	tr|Q9KQ67|Q9KQ67_VIBCH	52 kDa	1	0
743	Ribosomal RNA small subunit methyltransferase E OS=Vibrio cholerae serotype O1 (strain ATCC 39315 / El Tor Inaba N16961) GN=VC_0469 PE=3 SV=1	tr|Q9KUP6|Q9KUP6_VIBCH	27 kDa	1	0
744	Chemotaxis protein CheV OS=Vibrio cholerae serotype O1 (strain ATCC 39315 / El Tor Inaba N16961) GN=VC_2202 PE=4 SV=1	tr|Q9KQ05|Q9KQ05_VIBCH	34 kDa	1	0
745	Succinyl-CoA ligase [ADP-forming] subunit beta OS=Vibrio cholerae serotype O1 (strain ATCC 39315 / El Tor Inaba N16961) GN=sucC PE=3 SV=1	sp|Q9KQB5|SUCC_VIBCH	41 kDa	1	0
746	Chemotaxis response regulator protein-glutamate methylesterase of group 1 operon OS=Vibrio cholerae serotype O1 (strain ATCC 39315 / El Tor Inaba N16961) GN=cheB1 PE=3 SV=1	sp|Q9KQD8|CHEB1_VIBCH	40 kDa	1	0
747	Endonuclease III OS=Vibrio cholerae serotype O1 (strain ATCC 39315 / El Tor Inaba N16961) GN=nth PE=3 SV=1	tr|Q9KT92|Q9KT92_VIBCH	24 kDa	1	0
748	Flagellar motor switch protein FliM OS=Vibrio cholerae serotype O1 (strain ATCC 39315 / El Tor Inaba N16961) GN=VC_2126 PE=3 SV=1	tr|Q9KQ75|Q9KQ75_VIBCH	40 kDa	1	0
749	Octanoyltransferase OS=Vibrio cholerae serotype O1 (strain ATCC 39315 / El Tor Inaba N16961) GN=lipB PE=3 SV=2	sp|Q9KTF8|LIPB_VIBCH	25 kDa	2	0
750	Phosphatidylserine decarboxylase proenzyme OS=Vibrio cholerae serotype O1 (strain ATCC 39315 / El Tor Inaba N16961) GN=psd PE=3 SV=1	sp|Q9KV19|PSD_VIBCH	32 kDa	2	0
751	Uncharacterized protein OS=Vibrio cholerae serotype O1 (strain ATCC 39315 / El Tor Inaba N16961) GN=VC_A0881 PE=4 SV=1	tr|Q9KL66|Q9KL66_VIBCH	14 kDa	2	0
752	VisC-related protein OS=Vibrio cholerae serotype O1 (strain ATCC 39315 / El Tor Inaba N16961) GN=VC_0963 PE=4 SV=1	tr|Q9KTD9|Q9KTD9_VIBCH	44 kDa	2	0
753	Beta-ketoadipate enol-lactone hydrolase, putative OS=Vibrio cholerae serotype O1 (strain ATCC 39315 / El Tor Inaba N16961) GN=VC_0522 PE=4 SV=1	tr|Q9KUJ8|Q9KUJ8_VIBCH	30 kDa	2	0
754	Signal peptidase I OS=Vibrio cholerae serotype O1 (strain ATCC 39315 / El Tor Inaba N16961) GN=VC_2462 PE=3 SV=1	tr|Q9KPB1|Q9KPB1_VIBCH	34 kDa	1	0
755	Periplasmic linker protein, putative OS=Vibrio cholerae serotype O1 (strain ATCC 39315 / El Tor Inaba N16961) GN=VC_1674 PE=4 SV=1	tr|Q9KRG8|Q9KRG8_VIBCH	41 kDa	1	0
756	1,4-dihydroxy-2-naphthoyl-CoA synthase OS=Vibrio cholerae serotype O1 (strain ATCC 39315 / El Tor Inaba N16961) GN=menB PE=3 SV=1	tr|Q9KQM5|Q9KQM5_VIBCH	33 kDa	1	0
757	Protein TonB OS=Vibrio cholerae serotype O1 (strain ATCC 39315 / El Tor Inaba N16961) GN=VC_1544 PE=3 SV=1	tr|Q9KRU0|Q9KRU0_VIBCH	23 kDa	1	0
758	AmpD protein OS=Vibrio cholerae serotype O1 (strain ATCC 39315 / El Tor Inaba N16961) GN=VC_2421 PE=4 SV=1	tr|Q9KPE7|Q9KPE7_VIBCH	21 kDa	1	0
759	Serine acetyltransferase-related protein OS=Vibrio cholerae serotype O1 (strain ATCC 39315 / El Tor Inaba N16961) GN=VC_0919 PE=4 SV=1	tr|Q9KTI3|Q9KTI3_VIBCH	20 kDa	1	0
760	Ubiquinol-cytochrome c reductase iron-sulfur subunit OS=Vibrio cholerae serotype O1 (strain ATCC 39315 / El Tor Inaba N16961) GN=VC_0573 PE=4 SV=1	tr|Q9KUE8|Q9KUE8_VIBCH	21 kDa	1	0
761	Sulfite reductase [NADPH] hemoprotein beta-component OS=Vibrio cholerae serotype O1 (strain ATCC 39315 / El Tor Inaba N16961) GN=cysI PE=3 SV=1	sp|Q9KUX3|CYSI_VIBCH	64 kDa	1	0
762	Glyceraldehyde 3-phosphate dehydrogenase OS=Vibrio cholerae serotype O1 (strain ATCC 39315 / El Tor Inaba N16961) GN=VC_A0843 PE=3 SV=1	tr|Q9KLA3|Q9KLA3_VIBCH	56 kDa	1	0
763	Flagellin C OS=Vibrio cholerae serotype O1 (strain ATCC 39315 / El Tor Inaba N16961) GN=flaC PE=3 SV=1	sp|P0C6C5|FLAC_VIBCH	40 kDa	0	1
764	CDP-diacylglycerol--glycerol-3-phosphate 3-phosphatidyltransferase-related protein OS=Vibrio cholerae serotype O1 (strain ATCC 39315 / El Tor Inaba N16961) GN=VC_1935 PE=4 SV=1	tr|Q9KQR3|Q9KQR3_VIBCH	28 kDa	1	0
765	L-threonine 3-dehydrogenase OS=Vibrio cholerae serotype O1 (strain ATCC 39315 / El Tor Inaba N16961) GN=tdh PE=3 SV=1	sp|Q9KL62|TDH_VIBCH	38 kDa	1	0
766	Large-conductance mechanosensitive channel OS=Vibrio cholerae serotype O1 (strain ATCC 39315 / El Tor Inaba N16961) GN=mscL PE=3 SV=1	sp|Q9KLX9|MSCL_VIBCH	15 kDa	1	0
767	Cyclic di-GMP binding protein VCA0042 OS=Vibrio cholerae serotype O1 (strain ATCC 39315 / El Tor Inaba N16961) GN=VC_A0042 PE=1 SV=1	sp|Q9KNC3|YCGRL_VIBCH	28 kDa	1	0
768	10 kDa chaperonin 1 OS=Vibrio cholerae serotype O1 (strain ATCC 39315 / El Tor Inaba N16961) GN=groS1 PE=3 SV=1	sp|Q9KNR6|CH101_VIBCH	10 kDa	1	0
769	Fumarate reductase subunit C OS=Vibrio cholerae serotype O1 (strain ATCC 39315 / El Tor Inaba N16961) GN=frdC PE=3 SV=1	sp|Q9KNS3|FRDC_VIBCH	15 kDa	1	0
770	Phosphoglycolate phosphatase OS=Vibrio cholerae serotype O1 (strain ATCC 39315 / El Tor Inaba N16961) GN=gph PE=3 SV=1	sp|Q9KNV6|GPH_VIBCH	25 kDa	1	0
771	Na(+)-translocating NADH-quinone reductase subunit B OS=Vibrio cholerae serotype O1 (strain ATCC 39315 / El Tor Inaba N16961) GN=nqrB PE=1 SV=2	sp|Q9KPS2|NQRB_VIBCH	45 kDa	1	0
772	Acyl carrier protein OS=Vibrio cholerae serotype O1 (strain ATCC 39315 / El Tor Inaba N16961) GN=acpP PE=3 SV=3	sp|Q9KQH8|ACP_VIBCH	9 kDa	1	0
773	3-oxoacyl-[acyl-carrier-protein] synthase 2 OS=Vibrio cholerae serotype O1 (strain ATCC 39315 / El Tor Inaba N16961) GN=fabF PE=1 SV=3	sp|Q9KQH9|FABF_VIBCH	43 kDa	1	0
774	Cytidylate kinase OS=Vibrio cholerae serotype O1 (strain ATCC 39315 / El Tor Inaba N16961) GN=cmk PE=3 SV=2	sp|Q9KQT2|KCY_VIBCH	24 kDa	1	0
775	Glutaredoxin OS=Vibrio cholerae serotype O1 (strain ATCC 39315 / El Tor Inaba N16961) GN=grx PE=3 SV=2	sp|Q9KSW0|GLRX_VIBCH	10 kDa	1	0
776	Arginine repressor OS=Vibrio cholerae serotype O1 (strain ATCC 39315 / El Tor Inaba N16961) GN=argR PE=3 SV=2	sp|Q9KUT4|ARGR_VIBCH	17 kDa	1	0
777	Guanosine-5'-triphosphate,3'-diphosphate pyrophosphatase OS=Vibrio cholerae serotype O1 (strain ATCC 39315 / El Tor Inaba N16961) GN=gppA PE=3 SV=1	sp|Q9KV53|GPPA_VIBCH	55 kDa	1	0
778	Ribonuclease PH OS=Vibrio cholerae serotype O1 (strain ATCC 39315 / El Tor Inaba N16961) GN=rph PE=3 SV=2	sp|Q9KVD6|RNPH_VIBCH	26 kDa	1	0
779	Maltose ABC transporter, periplasmic maltose-binding protein OS=Vibrio cholerae serotype O1 (strain ATCC 39315 / El Tor Inaba N16961) GN=VC_A0945 PE=4 SV=1	tr|Q9KL05|Q9KL05_VIBCH	44 kDa	1	0
780	Uncharacterized protein OS=Vibrio cholerae serotype O1 (strain ATCC 39315 / El Tor Inaba N16961) GN=VC_A0845 PE=4 SV=1	tr|Q9KLA1|Q9KLA1_VIBCH	11 kDa	1	0
781	Uncharacterized protein OS=Vibrio cholerae serotype O1 (strain ATCC 39315 / El Tor Inaba N16961) GN=VC_A0732 PE=4 SV=1	tr|Q9KLL1|Q9KLL1_VIBCH	15 kDa	1	0
782	Molybdopterin biosynthesis MoeA protein OS=Vibrio cholerae serotype O1 (strain ATCC 39315 / El Tor Inaba N16961) GN=VC_A0617 PE=4 SV=1	tr|Q9KLX4|Q9KLX4_VIBCH	47 kDa	1	0
783	Uncharacterized protein OS=Vibrio cholerae serotype O1 (strain ATCC 39315 / El Tor Inaba N16961) GN=VC_A0571 PE=4 SV=1	tr|Q9KM18|Q9KM18_VIBCH	14 kDa	1	0
784	Potassium channel protein, putative OS=Vibrio cholerae serotype O1 (strain ATCC 39315 / El Tor Inaba N16961) GN=VC_A0194 PE=4 SV=1	tr|Q9KMX2|Q9KMX2_VIBCH	32 kDa	1	0
785	Cold shock DNA-binding domain protein OS=Vibrio cholerae serotype O1 (strain ATCC 39315 / El Tor Inaba N16961) GN=VC_A0184 PE=4 SV=1	tr|Q9KMY2|Q9KMY2_VIBCH	8 kDa	1	0
786	Ribose ABC transporter, periplasmic D-ribose-binding protein OS=Vibrio cholerae serotype O1 (strain ATCC 39315 / El Tor Inaba N16961) GN=VC_A0130 PE=4 SV=1	tr|Q9KN35|Q9KN35_VIBCH	31 kDa	1	0
787	Ribose ABC transporter, permease protein OS=Vibrio cholerae serotype O1 (strain ATCC 39315 / El Tor Inaba N16961) GN=VC_A0129 PE=4 SV=1	tr|Q9KN36|Q9KN36_VIBCH	35 kDa	1	0
788	Uncharacterized protein OS=Vibrio cholerae serotype O1 (strain ATCC 39315 / El Tor Inaba N16961) GN=VC_A0097 PE=4 SV=1	tr|Q9KN68|Q9KN68_VIBCH	27 kDa	1	0
789	Uncharacterized protein OS=Vibrio cholerae serotype O1 (strain ATCC 39315 / El Tor Inaba N16961) GN=VC_A0043 PE=4 SV=1	tr|Q9KNC2|Q9KNC2_VIBCH	11 kDa	1	0
790	Sodium/glutamate symporter OS=Vibrio cholerae serotype O1 (strain ATCC 39315 / El Tor Inaba N16961) GN=VC_A0041 PE=4 SV=1	tr|Q9KNC4|Q9KNC4_VIBCH	44 kDa	1	0
791	Uncharacterized protein OS=Vibrio cholerae serotype O1 (strain ATCC 39315 / El Tor Inaba N16961) GN=VC_A0015 PE=4 SV=1	tr|Q9KNE9|Q9KNE9_VIBCH	9 kDa	1	0
792	Uncharacterized protein OS=Vibrio cholerae serotype O1 (strain ATCC 39315 / El Tor Inaba N16961) GN=VC_2662 PE=4 SV=1	tr|Q9KNR9|Q9KNR9_VIBCH	20 kDa	1	0
793	RNA polymerase sigma-54 factor OS=Vibrio cholerae serotype O1 (strain ATCC 39315 / El Tor Inaba N16961) GN=VC_2529 PE=3 SV=1	tr|Q9KP49|Q9KP49_VIBCH	55 kDa	1	0
794	Cys-tRNA(Pro)/Cys-tRNA(Cys) deacylase OS=Vibrio cholerae serotype O1 (strain ATCC 39315 / El Tor Inaba N16961) GN=VC_2172 PE=3 SV=1	tr|Q9KQ32|Q9KQ32_VIBCH	17 kDa	1	0
795	Glycine cleavage system transcriptional repressor, putative OS=Vibrio cholerae serotype O1 (strain ATCC 39315 / El Tor Inaba N16961) GN=VC_2159 PE=1 SV=1	tr|Q9KQ45|Q9KQ45_VIBCH	20 kDa	1	0
796	Phosphohistidine phosphatase OS=Vibrio cholerae serotype O1 (strain ATCC 39315 / El Tor Inaba N16961) GN=VC_2070 PE=4 SV=1	tr|Q9KQD0|Q9KQD0_VIBCH	18 kDa	1	0
797	Uncharacterized protein OS=Vibrio cholerae serotype O1 (strain ATCC 39315 / El Tor Inaba N16961) GN=VC_1913 PE=3 SV=1	tr|Q9KQT5|Q9KQT5_VIBCH	10 kDa	1	0
798	Uncharacterized protein OS=Vibrio cholerae serotype O1 (strain ATCC 39315 / El Tor Inaba N16961) GN=VC_1578 PE=4 SV=1	tr|Q9KRQ8|Q9KRQ8_VIBCH	9 kDa	1	0
799	Ribosome modulation factor OS=Vibrio cholerae serotype O1 (strain ATCC 39315 / El Tor Inaba N16961) GN=rmf PE=3 SV=1	tr|Q9KRZ9|Q9KRZ9_VIBCH	7 kDa	1	0
800	Uncharacterized protein OS=Vibrio cholerae serotype O1 (strain ATCC 39315 / El Tor Inaba N16961) GN=VC_1162 PE=4 SV=1	tr|Q9KSU4|Q9KSU4_VIBCH	28 kDa	1	0
801	Sodium-type flagellar protein MotY OS=Vibrio cholerae serotype O1 (strain ATCC 39315 / El Tor Inaba N16961) GN=VC_1008 PE=4 SV=1	tr|Q9KT95|Q9KT95_VIBCH	34 kDa	1	0
802	PTS system, glucose-specific IIA component OS=Vibrio cholerae serotype O1 (strain ATCC 39315 / El Tor Inaba N16961) GN=VC_0964 PE=4 SV=1	tr|Q9KTD8|Q9KTD8_VIBCH	18 kDa	1	0
803	Preprotein translocase, SecG subunit OS=Vibrio cholerae serotype O1 (strain ATCC 39315 / El Tor Inaba N16961) GN=VC_0640 PE=4 SV=1	tr|Q9KU83|Q9KU83_VIBCH	11 kDa	1	0
804	Uncharacterized protein OS=Vibrio cholerae serotype O1 (strain ATCC 39315 / El Tor Inaba N16961) GN=VC_0274 PE=4 SV=1	tr|Q9KV82|Q9KV82_VIBCH	28 kDa	1	0
805	RfbT protein OS=Vibrio cholerae serotype O1 (strain ATCC 39315 / El Tor Inaba N16961) GN=VC_0258 PE=4 SV=1	tr|Q9KV96|Q9KV96_VIBCH	26 kDa	1	0
806	Uncharacterized protein OS=Vibrio cholerae serotype O1 (strain ATCC 39315 / El Tor Inaba N16961) GN=VC_0142 PE=4 SV=1	tr|Q9KVK1|Q9KVK1_VIBCH	15 kDa	1	0
807	Sigma-54 modulation protein, putative OS=Vibrio cholerae serotype O1 (strain ATCC 39315 / El Tor Inaba N16961) GN=VC_0706 PE=4 SV=1	tr|Q9KU23|Q9KU23_VIBCH	12 kDa	1	0
808	Phosphotyrosine protein phosphatase OS=Vibrio cholerae serotype O1 (strain ATCC 39315 / El Tor Inaba N16961) GN=VC_1041 PE=4 SV=1	tr|Q9KT64|Q9KT64_VIBCH	17 kDa	1	0
809	Putative ribosome biogenesis GTPase RsgA OS=Vibrio cholerae serotype O1 (strain ATCC 39315 / El Tor Inaba N16961) GN=rsgA PE=3 SV=1	sp|Q9KV18|RSGA_VIBCH	43 kDa	1	0
810	MSHA pilin protein MshD OS=Vibrio cholerae serotype O1 (strain ATCC 39315 / El Tor Inaba N16961) GN=VC_0411 PE=4 SV=1	tr|Q9KUV2|Q9KUV2_VIBCH	22 kDa	1	0
811	MutT/nudix family protein OS=Vibrio cholerae serotype O1 (strain ATCC 39315 / El Tor Inaba N16961) GN=VC_1302 PE=4 SV=1	tr|Q9KSF4|Q9KSF4_VIBCH	24 kDa	1	0
812	NAD kinase OS=Vibrio cholerae serotype O1 (strain ATCC 39315 / El Tor Inaba N16961) GN=nadK PE=3 SV=1	sp|Q9KTP8|NADK_VIBCH	33 kDa	1	0
813	DNA-binding response regulator OS=Vibrio cholerae serotype O1 (strain ATCC 39315 / El Tor Inaba N16961) GN=VC_1320 PE=4 SV=1	tr|Q9KSD8|Q9KSD8_VIBCH	26 kDa	1	0
814	ATP-dependent RNA helicase, DEAD box family OS=Vibrio cholerae serotype O1 (strain ATCC 39315 / El Tor Inaba N16961) GN=VC_A0990 PE=3 SV=1	tr|Q9KKW0|Q9KKW0_VIBCH	46 kDa	1	0
815	Non-canonical purine NTP pyrophosphatase OS=Vibrio cholerae serotype O1 (strain ATCC 39315 / El Tor Inaba N16961) GN=VC_0456 PE=3 SV=1	sp|Q9KUQ9|NTPA_VIBCH	22 kDa	1	0
816	Transcription elongation factor GreA OS=Vibrio cholerae serotype O1 (strain ATCC 39315 / El Tor Inaba N16961) GN=greA PE=3 SV=2	sp|Q9KU89|GREA_VIBCH	17 kDa	1	0
817	Ferrous iron transport protein B OS=Vibrio cholerae serotype O1 (strain ATCC 39315 / El Tor Inaba N16961) GN=VC_2077 PE=3 SV=1	tr|Q9KQC3|Q9KQC3_VIBCH	83 kDa	1	0
818	Uncharacterized protein OS=Vibrio cholerae serotype O1 (strain ATCC 39315 / El Tor Inaba N16961) GN=VC_1637 PE=4 SV=1	tr|Q9KRK3|Q9KRK3_VIBCH	16 kDa	1	0
819	Extracellular deoxyribonuclease OS=Vibrio cholerae serotype O1 (strain ATCC 39315 / El Tor Inaba N16961) GN=dns PE=1 SV=2	sp|P08038|DRNE_VIBCH	27 kDa	1	0
820	Uncharacterized protein OS=Vibrio cholerae serotype O1 (strain ATCC 39315 / El Tor Inaba N16961) GN=VC_0425 PE=4 SV=1	tr|Q9KUU0|Q9KUU0_VIBCH	30 kDa	1	0

## Sheet: Percent Coverage
Displaying: Percent Coverage - The percentage of all the amino acids in the protein sequence that were covered by identified peptides detected in the sample
#	Identified Proteins (820)	Accession Number	Molecular Weight	WT*** Hcp limited	VipA-N3 Prep 2 ±± Hcp limited
1	TssA2 - Uncharacterized protein OS=Vibrio cholerae serotype O1 (strain ATCC 39315 / El Tor Inaba N16961) GN=VC_A0121 PE=4 SV=1	REV_tr|Q9KN44|Q9KN44_VIBCH	48 kDa	0.0214	0
2	VipB - Uncharacterized protein OS=Vibrio cholerae serotype O1 (strain ATCC 39315 / El Tor Inaba N16961) GN=VC_A0108 PE=1 SV=1	tr|Q9KN57|Q9KN57_VIBCH	56 kDa	0.805	0.632
3	VipA - Uncharacterized protein OS=Vibrio cholerae serotype O1 (strain ATCC 39315 / El Tor Inaba N16961) GN=VC_A0107 PE=1 SV=1	tr|Q9KN58|Q9KN58_VIBCH	18 kDa	0.815	0.714
4	VgrG3 - VgrG protein OS=Vibrio cholerae serotype O1 (strain ATCC 39315 / El Tor Inaba N16961) GN=VC_A0123 PE=1 SV=1	tr|Q9KN42|Q9KN42_VIBCH	113 kDa	0.482	0.147
5	TssK - Uncharacterized protein OS=Vibrio cholerae serotype O1 (strain ATCC 39315 / El Tor Inaba N16961) GN=VC_A0114 PE=4 SV=1	tr|Q9KN51|Q9KN51_VIBCH	50 kDa	0.236	0.185
6	VgrG protein OS=Vibrio cholerae serotype O1 (strain ATCC 39315 / El Tor Inaba N16961) GN=VC_A0018 PE=4 SV=1	tr|Q9KNE7|Q9KNE7_VIBCH	77 kDa	0.408	0.118
7	Hcp protein OS=Vibrio cholerae serotype O1 (strain ATCC 39315 / El Tor Inaba N16961) GN=VC_1415 PE=4 SV=1	tr|H9L4Q3|H9L4Q3_VIBCH	19 kDa	0.43	0.436
8	VasX - Uncharacterized protein OS=Vibrio cholerae serotype O1 (strain ATCC 39315 / El Tor Inaba N16961) GN=VC_A0020 PE=4 SV=1	tr|Q9KNE5|Q9KNE5_VIBCH	121 kDa	0.106	0.0433
9	TssF - Uncharacterized protein OS=Vibrio cholerae serotype O1 (strain ATCC 39315 / El Tor Inaba N16961) GN=VC_A0110 PE=4 SV=1	tr|Q9KN55|Q9KN55_VIBCH	67 kDa	0.0934	0.0628
10	TssJ - Uncharacterized protein OS=Vibrio cholerae serotype O1 (strain ATCC 39315 / El Tor Inaba N16961) GN=VC_A0113 PE=4 SV=1	tr|Q9KN52|Q9KN52_VIBCH	18 kDa	0.222	0.0759
11	ClpB protein OS=Vibrio cholerae serotype O1 (strain ATCC 39315 / El Tor Inaba N16961) GN=VC_A0116 PE=3 SV=1	tr|Q9KN49|Q9KN49_VIBCH	96 kDa	0.162	0.023
12	Fha - Uncharacterized protein OS=Vibrio cholerae serotype O1 (strain ATCC 39315 / El Tor Inaba N16961) GN=VC_A0112 PE=4 SV=1	tr|Q9KN53|Q9KN53_VIBCH	55 kDa	0.216	0
13	TssG - Uncharacterized protein OS=Vibrio cholerae serotype O1 (strain ATCC 39315 / El Tor Inaba N16961) GN=VC_A0111 PE=4 SV=1	tr|Q9KN54|Q9KN54_VIBCH	38 kDa	0.0947	0.0917
14	PAAR - Uncharacterized protein OS=Vibrio cholerae serotype O1 (strain ATCC 39315 / El Tor Inaba N16961) GN=VC_A0284 PE=4 SV=1	tr|Q9KMP0|Q9KMP0_VIBCH	18 kDa	0.0455	0
15	TseL - Uncharacterized protein OS=Vibrio cholerae serotype O1 (strain ATCC 39315 / El Tor Inaba N16961) GN=VC_1418 PE=4 SV=1	tr|Q9KS43|Q9KS43_VIBCH	72 kDa	0.0343	0
16	VasH - Sigma-54 dependent transcriptional regulator OS=Vibrio cholerae serotype O1 (strain ATCC 39315 / El Tor Inaba N16961) GN=VC_A0117 PE=4 SV=1	tr|Q9KN48|Q9KN48_VIBCH	59 kDa	0.0642	0
17	VgrG1 - Actin cross-linking toxin VgrG1 OS=Vibrio cholerae serotype O1 (strain ATCC 39315 / El Tor Inaba N16961) GN=vgrG1 PE=1 SV=1	sp|Q9KS45|VGRG1_VIBCH	129 kDa	0.186	0.055
18	TssE - Uncharacterized protein OS=Vibrio cholerae serotype O1 (strain ATCC 39315 / El Tor Inaba N16961) GN=VC_A0109 PE=4 SV=1	tr|Q9KN56|Q9KN56_VIBCH	16 kDa	0.228	0.207
19	Uncharacterized protein OS=Vibrio cholerae serotype O1 (strain ATCC 39315 / El Tor Inaba N16961) GN=VC_A0110 PE=4 SV=1	REV_tr|Q9KN55|Q9KN55_VIBCH	67 kDa	0.0187	0
20	IcmF-related protein OS=Vibrio cholerae serotype O1 (strain ATCC 39315 / El Tor Inaba N16961) GN=VC_A0120 PE=4 SV=1	tr|Q9KN45|Q9KN45_VIBCH	135 kDa	0.00847	0
21	TsiV1 - Uncharacterized protein OS=Vibrio cholerae serotype O1 (strain ATCC 39315 / El Tor Inaba N16961) GN=VC_1419 PE=4 SV=1	tr|Q9KS42|Q9KS42_VIBCH	28 kDa	0.113	0
22	TssA1 - Uncharacterized protein OS=Vibrio cholerae serotype O1 (strain ATCC 39315 / El Tor Inaba N16961) GN=VC_A0119 PE=4 SV=1	tr|Q9KN46|Q9KN46_VIBCH	53 kDa	0.0235	0
23	TsiV2 - Uncharacterized protein OS=Vibrio cholerae serotype O1 (strain ATCC 39315 / El Tor Inaba N16961) GN=VC_A0021 PE=4 SV=1	tr|Q9KNE4|Q9KNE4_VIBCH	28 kDa	0.0372	0
24	TsiV3 - Uncharacterized protein OS=Vibrio cholerae serotype O1 (strain ATCC 39315 / El Tor Inaba N16961) GN=VC_A0124 PE=1 SV=1	tr|Q9KN41|Q9KN41_VIBCH	14 kDa	0.197	0.0902
25	Uncharacterized protein OS=Vibrio cholerae serotype O1 (strain ATCC 39315 / El Tor Inaba N16961) GN=VC_A0118 PE=4 SV=1	tr|Q9KN47|Q9KN47_VIBCH	25 kDa	0.0441	0
26	Uncharacterized protein OS=Vibrio cholerae serotype O1 (strain ATCC 39315 / El Tor Inaba N16961) GN=VC_A0106 PE=4 SV=1	tr|Q9KN59|Q9KN59_VIBCH	41 kDa	0.0252	0
27	Part Green fluorescent protein OS=Aequorea victoria GN=GFP PE=1 SV=1	sp|GFPova|GFPova_CON-vector	29 kDa	0.319	0.327
28	50S ribosomal protein L14 OS=Vibrio cholerae serotype O1 (strain ATCC 39315 / El Tor Inaba N16961) GN=rplN PE=3 SV=1	sp|Q9KNZ4|RL14_VIBCH	14 kDa	0.382	0.35
29	30S ribosomal protein S3 OS=Vibrio cholerae serotype O1 (strain ATCC 39315 / El Tor Inaba N16961) GN=rpsC PE=3 SV=1	sp|Q9KNZ0|RS3_VIBCH	26 kDa	0.571	0.339
30	DNA-directed RNA polymerase subunit beta' OS=Vibrio cholerae serotype O1 (strain ATCC 39315 / El Tor Inaba N16961) GN=rpoC PE=3 SV=1	sp|Q9KV29|RPOC_VIBCH	155 kDa	0.449	0.173
31	ATP-dependent zinc metalloprotease FtsH OS=Vibrio cholerae serotype O1 (strain ATCC 39315 / El Tor Inaba N16961) GN=ftsH PE=3 SV=1	tr|Q9KU86|Q9KU86_VIBCH	72 kDa	0.562	0.237
32	Cell division protein FtsZ OS=Vibrio cholerae serotype O1 (strain ATCC 39315 / El Tor Inaba N16961) GN=ftsZ PE=3 SV=1	tr|Q9KPH1|Q9KPH1_VIBCH	42 kDa	0.638	0.467
33	50S ribosomal protein L2 OS=Vibrio cholerae serotype O1 (strain ATCC 39315 / El Tor Inaba N16961) GN=rplB PE=3 SV=1	sp|Q9KNY7|RL2_VIBCH	30 kDa	0.496	0.343
34	30S ribosomal protein S4 OS=Vibrio cholerae serotype O1 (strain ATCC 39315 / El Tor Inaba N16961) GN=rpsD PE=3 SV=1	sp|Q9KP07|RS4_VIBCH	23 kDa	0.515	0.447
35	Elongation factor 4 OS=Vibrio cholerae serotype O1 (strain ATCC 39315 / El Tor Inaba N16961) GN=lepA PE=3 SV=1	sp|Q9KPB0|LEPA_VIBCH	66 kDa	0.434	0.245
36	Outer membrane protein U OS=Vibrio cholerae serotype O1 (strain ATCC 39315 / El Tor Inaba N16961) GN=ompU PE=3 SV=1	sp|P0C6Q6|OMPU_VIBCH	37 kDa	0.545	0.428
37	50S ribosomal protein L9 OS=Vibrio cholerae serotype O1 (strain ATCC 39315 / El Tor Inaba N16961) GN=rplI PE=3 SV=1	sp|Q9KUY9|RL9_VIBCH	16 kDa	0.745	0.436
38	30S ribosomal protein S10 OS=Vibrio cholerae serotype O1 (strain ATCC 39315 / El Tor Inaba N16961) GN=rpsJ PE=3 SV=1	sp|Q9KNY3|RS10_VIBCH	12 kDa	0.631	0.553
39	30S ribosomal protein S9 OS=Vibrio cholerae serotype O1 (strain ATCC 39315 / El Tor Inaba N16961) GN=rpsI PE=3 SV=1	sp|Q9KUF0|RS9_VIBCH	15 kDa	0.662	0.662
40	Ribonuclease E OS=Vibrio cholerae serotype O1 (strain ATCC 39315 / El Tor Inaba N16961) GN=rne PE=3 SV=1	tr|Q9KQG8|Q9KQG8_VIBCH	118 kDa	0.361	0.119
41	30S ribosomal protein S8 OS=Vibrio cholerae serotype O1 (strain ATCC 39315 / El Tor Inaba N16961) GN=rpsH PE=3 SV=1	sp|Q9KNZ8|RS8_VIBCH	14 kDa	0.569	0.577
42	Protein HflC OS=Vibrio cholerae serotype O1 (strain ATCC 39315 / El Tor Inaba N16961) GN=hflC PE=3 SV=1	sp|Q9KV08|HFLC_VIBCH	37 kDa	0.387	0.156
43	50S ribosomal protein L3 OS=Vibrio cholerae serotype O1 (strain ATCC 39315 / El Tor Inaba N16961) GN=rplC PE=3 SV=1	sp|Q9KNY4|RL3_VIBCH	22 kDa	0.679	0.426
44	Elongation factor Tu-B OS=Vibrio cholerae serotype O1 (strain ATCC 39315 / El Tor Inaba N16961) GN=tufB PE=3 SV=1	sp|Q9KUZ6|EFTU2_VIBCH (+1)	43 kDa	0.546	0.32
45	Elongation factor G 2 OS=Vibrio cholerae serotype O1 (strain ATCC 39315 / El Tor Inaba N16961) GN=fusA2 PE=3 SV=1	sp|Q9KPM5|EFG2_VIBCH	76 kDa	0.38	0.255
46	Protein HflK OS=Vibrio cholerae serotype O1 (strain ATCC 39315 / El Tor Inaba N16961) GN=hflK PE=3 SV=1	sp|Q9KV09|HFLK_VIBCH	44 kDa	0.509	0.352
47	30S ribosomal protein S5 OS=Vibrio cholerae serotype O1 (strain ATCC 39315 / El Tor Inaba N16961) GN=rpsE PE=3 SV=1	sp|Q9KP01|RS5_VIBCH	18 kDa	0.766	0.353
48	50S ribosomal protein L1 OS=Vibrio cholerae serotype O1 (strain ATCC 39315 / El Tor Inaba N16961) GN=rplA PE=3 SV=1	sp|Q9KV33|RL1_VIBCH	25 kDa	0.708	0.283
49	Translation initiation factor IF-2 OS=Vibrio cholerae serotype O1 (strain ATCC 39315 / El Tor Inaba N16961) GN=infB PE=3 SV=1	sp|Q9KU80|IF2_VIBCH	99 kDa	0.369	0.0401
50	50S ribosomal protein L5 OS=Vibrio cholerae serotype O1 (strain ATCC 39315 / El Tor Inaba N16961) GN=rplE PE=3 SV=1	sp|Q9KNZ6|RL5_VIBCH	20 kDa	0.631	0.436
51	16 kDa heat shock protein A OS=Vibrio cholerae serotype O1 (strain ATCC 39315 / El Tor Inaba N16961) GN=VC_0018 PE=3 SV=1	tr|Q9KVX0|Q9KVX0_VIBCH	17 kDa	0.469	0.352
52	50S ribosomal protein L19 OS=Vibrio cholerae serotype O1 (strain ATCC 39315 / El Tor Inaba N16961) GN=rplS PE=3 SV=3	sp|Q9KUF7|RL19_VIBCH	13 kDa	0.521	0.521
53	Chromosome partition protein MukB OS=Vibrio cholerae serotype O1 (strain ATCC 39315 / El Tor Inaba N16961) GN=mukB PE=3 SV=1	sp|Q9KRC8|MUKB_VIBCH	170 kDa	0.328	0.0228
54	Guanosine-3',5'-bis(diphosphate) 3'-pyrophosphohydrolase OS=Vibrio cholerae serotype O1 (strain ATCC 39315 / El Tor Inaba N16961) GN=spoT PE=1 SV=1	sp|Q9KNM2|SPOT_VIBCH	79 kDa	0.391	0.104
55	DNA-directed RNA polymerase subunit beta OS=Vibrio cholerae serotype O1 (strain ATCC 39315 / El Tor Inaba N16961) GN=rpoB PE=1 SV=2	sp|Q9KV30|RPOB_VIBCH	149 kDa	0.286	0.0835
56	50S ribosomal protein L21 OS=Vibrio cholerae serotype O1 (strain ATCC 39315 / El Tor Inaba N16961) GN=rplU PE=3 SV=1	sp|Q9KUT0|RL21_VIBCH	12 kDa	0.631	0.631
57	50S ribosomal protein L13 OS=Vibrio cholerae serotype O1 (strain ATCC 39315 / El Tor Inaba N16961) GN=rplM PE=3 SV=1	sp|Q9KUF1|RL13_VIBCH	16 kDa	0.655	0.423
58	Flagellin A OS=Vibrio cholerae serotype O1 (strain ATCC 39315 / El Tor Inaba N16961) GN=flaA PE=3 SV=1	sp|P0C6C3|FLAA_VIBCH	40 kDa	0.388	0.296
59	Chaperone protein DnaK OS=Vibrio cholerae serotype O1 (strain ATCC 39315 / El Tor Inaba N16961) GN=dnaK PE=3 SV=2	sp|O34241|DNAK_VIBCH	69 kDa	0.565	0.225
60	50S ribosomal protein L17 OS=Vibrio cholerae serotype O1 (strain ATCC 39315 / El Tor Inaba N16961) GN=rplQ PE=3 SV=1	sp|Q9KP09|RL17_VIBCH	14 kDa	0.469	0.211
61	Multifunctional-autoprocessing repeats-in-toxin OS=Vibrio cholerae serotype O1 (strain ATCC 39315 / El Tor Inaba N16961) GN=rtxA PE=1 SV=2	sp|Q9KS12|MARTX_VIBCH	485 kDa	0.0983	0.00307
62	Trypsin OS=Sus scrofa PE=1 SV=1	sp|P00761|TRYP_CON-PIG	24 kDa	0.372	0.329
63	50S ribosomal protein L20 OS=Vibrio cholerae serotype O1 (strain ATCC 39315 / El Tor Inaba N16961) GN=rplT PE=3 SV=1	sp|P0A479|RL20_VIBCH	13 kDa	0.299	0.299
64	30S ribosomal protein S11 OS=Vibrio cholerae serotype O1 (strain ATCC 39315 / El Tor Inaba N16961) GN=rpsK PE=3 SV=1	sp|P66367|RS11_VIBCH	14 kDa	0.465	0.457
65	Hemolysin OS=Vibrio cholerae serotype O1 (strain ATCC 39315 / El Tor Inaba N16961) GN=hlyA PE=1 SV=2	sp|P09545|HLYA_VIBCH	82 kDa	0.408	0.085
66	30S ribosomal protein S7 OS=Vibrio cholerae serotype O1 (strain ATCC 39315 / El Tor Inaba N16961) GN=rpsG PE=3 SV=1	sp|Q9KUZ8|RS7_VIBCH	18 kDa	0.346	0.269
67	30S ribosomal protein S13 OS=Vibrio cholerae serotype O1 (strain ATCC 39315 / El Tor Inaba N16961) GN=rpsM PE=3 SV=1	sp|Q9KP05|RS13_VIBCH	13 kDa	0.61	0.475
68	Ribosomal large subunit pseudouridine synthase B OS=Vibrio cholerae serotype O1 (strain ATCC 39315 / El Tor Inaba N16961) GN=rluB PE=3 SV=1	sp|Q9KSS7|RLUB_VIBCH	37 kDa	0.417	0.137
69	Ribonuclease R OS=Vibrio cholerae serotype O1 (strain ATCC 39315 / El Tor Inaba N16961) GN=rnr PE=3 SV=1	sp|Q9KNY1|RNR_VIBCH	93 kDa	0.376	0.0146
70	Flagellin D OS=Vibrio cholerae serotype O1 (strain ATCC 39315 / El Tor Inaba N16961) GN=flaD PE=1 SV=1	sp|P0C6C6|FLAD_VIBCH	40 kDa	0.462	0.263
71	30S ribosomal protein S12 OS=Vibrio cholerae serotype O1 (strain ATCC 39315 / El Tor Inaba N16961) GN=rpsL PE=3 SV=1	sp|Q9KUZ9|RS12_VIBCH	14 kDa	0.476	0.468
72	ATP-dependent RNA helicase DeaD OS=Vibrio cholerae serotype O1 (strain ATCC 39315 / El Tor Inaba N16961) GN=deaD PE=3 SV=1	tr|Q9KLE2|Q9KLE2_VIBCH	74 kDa	0.299	0.213
73	Fumarate reductase flavoprotein subunit OS=Vibrio cholerae serotype O1 (strain ATCC 39315 / El Tor Inaba N16961) GN=VC_2656 PE=3 SV=1	tr|Q9KNS5|Q9KNS5_VIBCH	66 kDa	0.365	0.0515
74	50S ribosomal protein L28 OS=Vibrio cholerae serotype O1 (strain ATCC 39315 / El Tor Inaba N16961) GN=rpmB PE=3 SV=1	sp|Q9KVC8|RL28_VIBCH	9 kDa	0.359	0.359
75	50S ribosomal protein L15 OS=Vibrio cholerae serotype O1 (strain ATCC 39315 / El Tor Inaba N16961) GN=rplO PE=3 SV=1	sp|Q9KP03|RL15_VIBCH	15 kDa	0.451	0.354
76	Lon protease OS=Vibrio cholerae serotype O1 (strain ATCC 39315 / El Tor Inaba N16961) GN=lon PE=2 SV=1	tr|Q9KQS8|Q9KQS8_VIBCH	88 kDa	0.284	0.0293
77	50S ribosomal protein L6 OS=Vibrio cholerae serotype O1 (strain ATCC 39315 / El Tor Inaba N16961) GN=rplF PE=3 SV=1	sp|Q9KNZ9|RL6_VIBCH	19 kDa	0.661	0.441
78	Dihydrolipoyllysine-residue succinyltransferase component of 2-oxoglutarate dehydrogenase complex OS=Vibrio cholerae serotype O1 (strain ATCC 39315 / El Tor Inaba N16961) GN=VC_2086 PE=3 SV=1	tr|Q9KQB4|Q9KQB4_VIBCH	44 kDa	0.406	0.114
79	Protein RecA OS=Vibrio cholerae serotype O1 (strain ATCC 39315 / El Tor Inaba N16961) GN=recA PE=3 SV=1	sp|P45383|RECA_VIBCH	38 kDa	0.311	0.105
80	50S ribosomal protein L11 OS=Vibrio cholerae serotype O1 (strain ATCC 39315 / El Tor Inaba N16961) GN=rplK PE=3 SV=1	sp|Q9KV34|RL11_VIBCH	15 kDa	0.423	0.176
81	Uncharacterized protein OS=Vibrio cholerae serotype O1 (strain ATCC 39315 / El Tor Inaba N16961) GN=VC_0239 PE=4 SV=1	tr|Q9KVA7|Q9KVA7_VIBCH	67 kDa	0.317	0.0356
82	50S ribosomal protein L23 OS=Vibrio cholerae serotype O1 (strain ATCC 39315 / El Tor Inaba N16961) GN=rplW PE=3 SV=1	sp|Q9KNY6|RL23_VIBCH	11 kDa	0.39	0.19
83	2-oxoglutarate dehydrogenase, E1 component OS=Vibrio cholerae serotype O1 (strain ATCC 39315 / El Tor Inaba N16961) GN=VC_2087 PE=4 SV=1	tr|Q9KQB3|Q9KQB3_VIBCH	105 kDa	0.292	0
84	Formate acetyltransferase OS=Vibrio cholerae serotype O1 (strain ATCC 39315 / El Tor Inaba N16961) GN=VC_1866 PE=4 SV=1	tr|Q9KQY1|Q9KQY1_VIBCH	88 kDa	0.271	0.0788
85	ATP-dependent RNA helicase SrmB OS=Vibrio cholerae serotype O1 (strain ATCC 39315 / El Tor Inaba N16961) GN=srmB PE=3 SV=1	tr|Q9KU63|Q9KU63_VIBCH	48 kDa	0.376	0.0686
86	Poly(A) polymerase I OS=Vibrio cholerae serotype O1 (strain ATCC 39315 / El Tor Inaba N16961) GN=pcnB PE=3 SV=1	tr|Q9KUC8|Q9KUC8_VIBCH	53 kDa	0.333	0.0722
87	Uncharacterized protein OS=Vibrio cholerae serotype O1 (strain ATCC 39315 / El Tor Inaba N16961) GN=VC_A0849 PE=4 SV=1	tr|Q9KL97|Q9KL97_VIBCH	341 kDa	0.137	0
88	Protease DO OS=Vibrio cholerae serotype O1 (strain ATCC 39315 / El Tor Inaba N16961) GN=VC_0566 PE=4 SV=1	tr|Q9KUF5|Q9KUF5_VIBCH	48 kDa	0.443	0.121
89	Translation initiation factor IF-3 OS=Vibrio cholerae serotype O1 (strain ATCC 39315 / El Tor Inaba N16961) GN=infC PE=3 SV=1	sp|O68844|IF3_VIBCH	21 kDa	0.29	0.164
90	Chaperone protein DnaJ OS=Vibrio cholerae serotype O1 (strain ATCC 39315 / El Tor Inaba N16961) GN=dnaJ PE=3 SV=2	sp|O34242|DNAJ_VIBCH	41 kDa	0.457	0.171
91	50S ribosomal protein L22 OS=Vibrio cholerae serotype O1 (strain ATCC 39315 / El Tor Inaba N16961) GN=rplV PE=3 SV=1	sp|Q9KNY9|RL22_VIBCH	12 kDa	0.391	0.391
92	50S ribosomal protein L16 OS=Vibrio cholerae serotype O1 (strain ATCC 39315 / El Tor Inaba N16961) GN=rplP PE=3 SV=1	sp|Q9KNZ1|RL16_VIBCH	16 kDa	0.404	0.206
93	30S ribosomal protein S1 OS=Vibrio cholerae serotype O1 (strain ATCC 39315 / El Tor Inaba N16961) GN=VC_1915 PE=3 SV=1	tr|Q9KQT3|Q9KQT3_VIBCH	61 kDa	0.36	0.126
94	Type II secretion system protein E OS=Vibrio cholerae serotype O1 (strain ATCC 39315 / El Tor Inaba N16961) GN=epsE PE=1 SV=1	sp|P37093|GSPE_VIBCH	56 kDa	0.292	0.0318
95	Uncharacterized protein OS=Vibrio cholerae serotype O1 (strain ATCC 39315 / El Tor Inaba N16961) GN=VC_1492 PE=4 SV=1	tr|Q9KRZ1|Q9KRZ1_VIBCH	184 kDa	0.139	0
96	60 kDa chaperonin 1 OS=Vibrio cholerae serotype O1 (strain ATCC 39315 / El Tor Inaba N16961) GN=groL1 PE=3 SV=1	sp|Q9KNR7|CH601_VIBCH	57 kDa	0.164	0.105
97	Ribose-phosphate pyrophosphokinase OS=Vibrio cholerae serotype O1 (strain ATCC 39315 / El Tor Inaba N16961) GN=prs PE=3 SV=1	sp|Q9KQ22|KPRS_VIBCH	34 kDa	0.468	0.172
98	Penicillin-binding protein 1B OS=Vibrio cholerae serotype O1 (strain ATCC 39315 / El Tor Inaba N16961) GN=mrcB PE=3 SV=1	sp|Q9KUC0|PBPB_VIBCH	87 kDa	0.243	0.0335
99	Type II secretion system protein D OS=Vibrio cholerae serotype O1 (strain ATCC 39315 / El Tor Inaba N16961) GN=epsD PE=3 SV=2	sp|P45779|GSPD_VIBCH	73 kDa	0.224	0.0682
100	Acyl protein synthase/acyl-CoA reductase RfbN OS=Vibrio cholerae serotype O1 (strain ATCC 39315 / El Tor Inaba N16961) GN=VC_0251 PE=4 SV=1	tr|Q9KV99|Q9KV99_VIBCH	92 kDa	0.263	0.0218
101	GTP-binding protein TypA OS=Vibrio cholerae serotype O1 (strain ATCC 39315 / El Tor Inaba N16961) GN=VC_2744 PE=4 SV=1	tr|Q9KNJ4|Q9KNJ4_VIBCH	67 kDa	0.353	0.0624
102	GTPase Der OS=Vibrio cholerae serotype O1 (strain ATCC 39315 / El Tor Inaba N16961) GN=der PE=3 SV=1	sp|Q9KTW7|DER_VIBCH	56 kDa	0.302	0
103	NADH dehydrogenase OS=Vibrio cholerae serotype O1 (strain ATCC 39315 / El Tor Inaba N16961) GN=VC_1890 PE=4 SV=1	tr|Q9KQV8|Q9KQV8_VIBCH	48 kDa	0.334	0.0737
104	50S ribosomal protein L4 OS=Vibrio cholerae serotype O1 (strain ATCC 39315 / El Tor Inaba N16961) GN=rplD PE=3 SV=1	sp|Q9KNY5|RL4_VIBCH	22 kDa	0.395	0.135
105	RfbG protein OS=Vibrio cholerae serotype O1 (strain ATCC 39315 / El Tor Inaba N16961) GN=VC_0245 PE=4 SV=1	tr|Q9KVA4|Q9KVA4_VIBCH	53 kDa	0.281	0.0346
106	Asparagine--tRNA ligase OS=Vibrio cholerae serotype O1 (strain ATCC 39315 / El Tor Inaba N16961) GN=asnS PE=3 SV=2	sp|Q9KSF9|SYN_VIBCH	52 kDa	0.373	0.0215
107	Keratin, type II cytoskeletal 1 OS=Homo sapiens GN=KRT1 PE=1 SV=6	sp|P04264|K2C1_CON-HUMAN	66 kDa	0.234	0.0497
108	30S ribosomal protein S6 OS=Vibrio cholerae serotype O1 (strain ATCC 39315 / El Tor Inaba N16961) GN=rpsF PE=3 SV=1	sp|Q9KUZ2|RS6_VIBCH	14 kDa	0.443	0.27
109	Uncharacterized protein OS=Vibrio cholerae serotype O1 (strain ATCC 39315 / El Tor Inaba N16961) GN=VC_1321 PE=4 SV=1	tr|Q9KSD7|Q9KSD7_VIBCH	116 kDa	0.232	0.0283
110	Ribosomal RNA large subunit methyltransferase K/L OS=Vibrio cholerae serotype O1 (strain ATCC 39315 / El Tor Inaba N16961) GN=rlmL PE=3 SV=1	sp|Q9KRZ5|RLMKL_VIBCH	80 kDa	0.226	0
111	Desmoplakin OS=Homo sapiens GN=DSP PE=1 SV=3	sp|P15924|DESP_CON-HUMAN	332 kDa	0.00592	0
112	RfbL protein OS=Vibrio cholerae serotype O1 (strain ATCC 39315 / El Tor Inaba N16961) GN=VC_0249 PE=4 SV=1	tr|H9L4Q1|H9L4Q1_VIBCH	53 kDa	0.289	0.087
113	Rod shape-determining protein MreB OS=Vibrio cholerae serotype O1 (strain ATCC 39315 / El Tor Inaba N16961) GN=VC_0415 PE=4 SV=1	tr|H9L4S9|H9L4S9_VIBCH	37 kDa	0.418	0.112
114	GTPase Era OS=Vibrio cholerae serotype O1 (strain ATCC 39315 / El Tor Inaba N16961) GN=era PE=3 SV=3	sp|Q9KPB3|ERA_VIBCH	37 kDa	0.437	0.0554
115	Putative mannose-1-phosphate guanylyltransferase OS=Vibrio cholerae serotype O1 (strain ATCC 39315 / El Tor Inaba N16961) GN=rfbA PE=3 SV=2	sp|Q07024|RFBA_VIBCH	52 kDa	0.462	0.0387
116	Polyribonucleotide nucleotidyltransferase OS=Vibrio cholerae serotype O1 (strain ATCC 39315 / El Tor Inaba N16961) GN=pnp PE=3 SV=1	sp|Q9KU76|PNP_VIBCH	77 kDa	0.26	0.0324
117	Pseudouridine synthase OS=Vibrio cholerae serotype O1 (strain ATCC 39315 / El Tor Inaba N16961) GN=VC_2223 PE=3 SV=1	tr|Q9KPY9|Q9KPY9_VIBCH	38 kDa	0.444	0.112
118	Phosphomannomutase OS=Vibrio cholerae serotype O1 (strain ATCC 39315 / El Tor Inaba N16961) GN=rfbB PE=3 SV=1	sp|Q06951|RFBB_VIBCH	52 kDa	0.311	0.0475
119	Perosamine synthase OS=Vibrio cholerae serotype O1 (strain ATCC 39315 / El Tor Inaba N16961) GN=VC_0244 PE=3 SV=1	tr|Q9KVA5|Q9KVA5_VIBCH	41 kDa	0.305	0.0926
120	Uncharacterized protein OS=Vibrio cholerae serotype O1 (strain ATCC 39315 / El Tor Inaba N16961) GN=VC_2212 PE=4 SV=1	tr|H9L4T3|H9L4T3_VIBCH	27 kDa	0.276	0.0388
121	DNA topoisomerase 4 subunit A OS=Vibrio cholerae serotype O1 (strain ATCC 39315 / El Tor Inaba N16961) GN=parC PE=3 SV=1	tr|Q9KPE0|Q9KPE0_VIBCH	85 kDa	0.225	0
122	CTP synthase OS=Vibrio cholerae serotype O1 (strain ATCC 39315 / El Tor Inaba N16961) GN=pyrG PE=3 SV=3	sp|Q9KPC4|PYRG_VIBCH	60 kDa	0.194	0.0349
123	tRNA sulfurtransferase OS=Vibrio cholerae serotype O1 (strain ATCC 39315 / El Tor Inaba N16961) GN=thiI PE=3 SV=2	sp|Q9KTK8|THII_VIBCH	54 kDa	0.217	0.0766
124	Outer membrane protein TolC OS=Vibrio cholerae serotype O1 (strain ATCC 39315 / El Tor Inaba N16961) GN=tolC PE=1 SV=1	sp|Q9K2Y1|TOLC_VIBCH	48 kDa	0.32	0.0251
125	UPF0313 protein VC_1711 OS=Vibrio cholerae serotype O1 (strain ATCC 39315 / El Tor Inaba N16961) GN=VC_1711 PE=3 SV=1	sp|Q9KRD1|Y1711_VIBCH	88 kDa	0.188	0
126	Phosphate acetyltransferase OS=Vibrio cholerae serotype O1 (strain ATCC 39315 / El Tor Inaba N16961) GN=pta PE=3 SV=1	sp|Q9KT08|PTA_VIBCH	77 kDa	0.224	0.0756
127	Keratin, type I cytoskeletal 9 OS=Homo sapiens GN=KRT9 PE=1 SV=3	sp|P35527|K1C9_CON-HUMAN	62 kDa	0.249	0
128	Transcription-repair-coupling factor OS=Vibrio cholerae serotype O1 (strain ATCC 39315 / El Tor Inaba N16961) GN=mfd PE=3 SV=1	tr|Q9KQW2|Q9KQW2_VIBCH	130 kDa	0.097	0
129	UvrABC system protein C OS=Vibrio cholerae serotype O1 (strain ATCC 39315 / El Tor Inaba N16961) GN=uvrC PE=3 SV=1	sp|Q9KSP2|UVRC_VIBCH	69 kDa	0.254	0
130	Elongation factor Ts OS=Vibrio cholerae serotype O1 (strain ATCC 39315 / El Tor Inaba N16961) GN=tsf PE=3 SV=1	sp|Q9KPV3|EFTS_VIBCH	30 kDa	0.457	0.186
131	Aspartokinase OS=Vibrio cholerae serotype O1 (strain ATCC 39315 / El Tor Inaba N16961) GN=VC_0547 PE=3 SV=1	tr|Q9KUH4|Q9KUH4_VIBCH	42 kDa	0.458	0.081
132	Maltoporin OS=Vibrio cholerae serotype O1 (strain ATCC 39315 / El Tor Inaba N16961) GN=lamB PE=2 SV=1	sp|Q56652|LAMB_VIBCH	45 kDa	0.311	0.0534
133	ATP-dependent helicase HrpA OS=Vibrio cholerae serotype O1 (strain ATCC 39315 / El Tor Inaba N16961) GN=VC_1382 PE=4 SV=1	tr|Q9KS77|Q9KS77_VIBCH	150 kDa	0.135	0
134	Trigger factor OS=Vibrio cholerae serotype O1 (strain ATCC 39315 / El Tor Inaba N16961) GN=tig PE=1 SV=1	sp|Q9KQS5|TIG_VIBCH	48 kDa	0.291	0
135	RNA polymerase sigma factor RpoD OS=Vibrio cholerae serotype O1 (strain ATCC 39315 / El Tor Inaba N16961) GN=rpoD PE=3 SV=1	tr|Q9KUK1|Q9KUK1_VIBCH	71 kDa	0.134	0
136	Spermidine/putrescine import ATP-binding protein PotA OS=Vibrio cholerae serotype O1 (strain ATCC 39315 / El Tor Inaba N16961) GN=potA PE=3 SV=1	sp|Q9KS33|POTA_VIBCH	43 kDa	0.125	0.119
137	Enterobactin synthetase component F-related protein OS=Vibrio cholerae serotype O1 (strain ATCC 39315 / El Tor Inaba N16961) GN=VC_1579 PE=1 SV=1	tr|Q9KRQ7|Q9KRQ7_VIBCH	63 kDa	0.198	0.0468
138	Cysteine desulfurase IscS OS=Vibrio cholerae serotype O1 (strain ATCC 39315 / El Tor Inaba N16961) GN=iscS PE=3 SV=1	sp|Q9KTY2|ISCS_VIBCH	45 kDa	0.394	0.0421
139	Uncharacterized protein OS=Vibrio cholerae serotype O1 (strain ATCC 39315 / El Tor Inaba N16961) GN=VC_1505 PE=4 SV=1	tr|Q9KRX8|Q9KRX8_VIBCH	34 kDa	0.315	0
140	Na(+)-translocating NADH-quinone reductase subunit A OS=Vibrio cholerae serotype O1 (strain ATCC 39315 / El Tor Inaba N16961) GN=nqrA PE=1 SV=2	sp|Q9KPS1|NQRA_VIBCH	49 kDa	0.226	0
141	30S ribosomal protein S14 OS=Vibrio cholerae serotype O1 (strain ATCC 39315 / El Tor Inaba N16961) GN=rpsN PE=3 SV=1	sp|Q9KNZ7|RS14_VIBCH	12 kDa	0.267	0.267
142	Lipopolysaccharide/O-antigen transport protein OS=Vibrio cholerae serotype O1 (strain ATCC 39315 / El Tor Inaba N16961) GN=VC_0247 PE=4 SV=1	tr|Q9KVA2|Q9KVA2_VIBCH	30 kDa	0.28	0.0849
143	Inner membrane protein, putative OS=Vibrio cholerae serotype O1 (strain ATCC 39315 / El Tor Inaba N16961) GN=VC_0822 PE=4 SV=1	tr|Q9KTR8|Q9KTR8_VIBCH	127 kDa	0.148	0.00899
144	Lysine--tRNA ligase OS=Vibrio cholerae serotype O1 (strain ATCC 39315 / El Tor Inaba N16961) GN=lysS PE=3 SV=2	sp|Q9KU60|SYK_VIBCH	58 kDa	0.255	0.0392
145	Uncharacterized protein OS=Vibrio cholerae serotype O1 (strain ATCC 39315 / El Tor Inaba N16961) GN=VC_A0079 PE=4 SV=1	tr|Q9KN86|Q9KN86_VIBCH	48 kDa	0.247	0
146	Acetyl-CoA carboxylase, biotin carboxylase OS=Vibrio cholerae serotype O1 (strain ATCC 39315 / El Tor Inaba N16961) GN=VC_0295 PE=4 SV=1	tr|Q9KV62|Q9KV62_VIBCH	49 kDa	0.345	0.0201
147	UDP-N-acetylglucosamine 1-carboxyvinyltransferase OS=Vibrio cholerae serotype O1 (strain ATCC 39315 / El Tor Inaba N16961) GN=murA PE=1 SV=1	sp|Q9KP62|MURA_VIBCH	45 kDa	0.406	0
148	DNA gyrase subunit B OS=Vibrio cholerae serotype O1 (strain ATCC 39315 / El Tor Inaba N16961) GN=gyrB PE=3 SV=1	sp|Q9KVX3|GYRB_VIBCH	90 kDa	0.189	0
149	GDP-mannose 4,6-dehydratase OS=Vibrio cholerae serotype O1 (strain ATCC 39315 / El Tor Inaba N16961) GN=gmd PE=3 SV=1	sp|Q06952|GM4D_VIBCH	42 kDa	0.188	0.0724
150	ATP-dependent RNA helicase, DEAD box family OS=Vibrio cholerae serotype O1 (strain ATCC 39315 / El Tor Inaba N16961) GN=VC_A0768 PE=3 SV=1	tr|Q9KLH6|Q9KLH6_VIBCH	47 kDa	0.223	0.0521
151	UPF0325 protein VC_2264 OS=Vibrio cholerae serotype O1 (strain ATCC 39315 / El Tor Inaba N16961) GN=VC_2264 PE=3 SV=2	sp|Q9KPU8|Y2264_VIBCH	15 kDa	0.504	0.236
152	GTPase HflX OS=Vibrio cholerae serotype O1 (strain ATCC 39315 / El Tor Inaba N16961) GN=hflX PE=3 SV=1	tr|Q9KV10|Q9KV10_VIBCH	49 kDa	0.266	0.0466
153	Glutamine synthetase OS=Vibrio cholerae serotype O1 (strain ATCC 39315 / El Tor Inaba N16961) GN=glnA PE=3 SV=1	sp|Q9KNJ2|GLNA_VIBCH	52 kDa	0.194	0.0171
154	GTP pyrophosphokinase OS=Vibrio cholerae serotype O1 (strain ATCC 39315 / El Tor Inaba N16961) GN=VC_2451 PE=3 SV=1	tr|H9L4Q9|H9L4Q9_VIBCH	84 kDa	0.102	0.0556
155	ATP-dependent RNA helicase, DEAD box family OS=Vibrio cholerae serotype O1 (strain ATCC 39315 / El Tor Inaba N16961) GN=VC_A0061 PE=3 SV=1	tr|Q9KNA4|Q9KNA4_VIBCH	50 kDa	0.285	0
156	30S ribosomal protein S18 OS=Vibrio cholerae serotype O1 (strain ATCC 39315 / El Tor Inaba N16961) GN=rpsR PE=3 SV=1	sp|Q9KUZ0|RS18_VIBCH	9 kDa	0.507	0.293
157	Acetyltransferase component of pyruvate dehydrogenase complex OS=Vibrio cholerae serotype O1 (strain ATCC 39315 / El Tor Inaba N16961) GN=VC_2413 PE=3 SV=1	tr|Q9KPF5|Q9KPF5_VIBCH	66 kDa	0.112	0.0173
158	Transcription termination/antitermination protein NusA OS=Vibrio cholerae serotype O1 (strain ATCC 39315 / El Tor Inaba N16961) GN=nusA PE=3 SV=1	tr|Q9KU81|Q9KU81_VIBCH	55 kDa	0.18	0.0384
159	Uncharacterized protein OS=Vibrio cholerae serotype O1 (strain ATCC 39315 / El Tor Inaba N16961) GN=VC_0811 PE=4 SV=1	tr|Q9KTS7|Q9KTS7_VIBCH	27 kDa	0.325	0.0342
160	Transcription termination factor Rho OS=Vibrio cholerae serotype O1 (strain ATCC 39315 / El Tor Inaba N16961) GN=rho PE=3 SV=1	tr|Q9KV50|Q9KV50_VIBCH	47 kDa	0.334	0.0191
161	CDP-diacylglycerol--serine O-phosphatidyltransferase OS=Vibrio cholerae serotype O1 (strain ATCC 39315 / El Tor Inaba N16961) GN=VC_0315 PE=3 SV=1	tr|Q9KV43|Q9KV43_VIBCH	51 kDa	0.327	0.0314
162	Na(+)-translocating NADH-quinone reductase subunit F OS=Vibrio cholerae serotype O1 (strain ATCC 39315 / El Tor Inaba N16961) GN=nqrF PE=1 SV=1	sp|Q9X4Q8|NQRF_VIBCH	45 kDa	0.172	0
163	Type I restriction enzyme HsdR, putative OS=Vibrio cholerae serotype O1 (strain ATCC 39315 / El Tor Inaba N16961) GN=VC_1765 PE=4 SV=1	tr|Q9KR78|Q9KR78_VIBCH	117 kDa	0.0714	0
164	Uncharacterized protein OS=Vibrio cholerae serotype O1 (strain ATCC 39315 / El Tor Inaba N16961) GN=VC_A0139 PE=4 SV=1	tr|Q9KN27|Q9KN27_VIBCH	13 kDa	0.513	0.278
165	30S ribosomal protein S21 OS=Vibrio cholerae serotype O1 (strain ATCC 39315 / El Tor Inaba N16961) GN=rpsU PE=3 SV=1	sp|P66532|RS21_VIBCH	8 kDa	0.423	0.169
166	Iron-sulfur cluster assembly scaffold protein IscU OS=Vibrio cholerae serotype O1 (strain ATCC 39315 / El Tor Inaba N16961) GN=VC_0749 PE=3 SV=1	tr|Q9KTY1|Q9KTY1_VIBCH	14 kDa	0.795	0.165
167	DNA-directed RNA polymerase subunit alpha OS=Vibrio cholerae serotype O1 (strain ATCC 39315 / El Tor Inaba N16961) GN=rpoA PE=3 SV=1	sp|Q9KP08|RPOA_VIBCH	36 kDa	0.273	0.0455
168	Uncharacterized protein OS=Vibrio cholerae serotype O1 (strain ATCC 39315 / El Tor Inaba N16961) GN=VC_1894 PE=4 SV=1	tr|Q9KQV4|Q9KQV4_VIBCH	22 kDa	0.444	0
169	Transcriptional regulator, LuxR family OS=Vibrio cholerae serotype O1 (strain ATCC 39315 / El Tor Inaba N16961) GN=VC_1213 PE=4 SV=1	tr|Q9KSP3|Q9KSP3_VIBCH	24 kDa	0.589	0
170	Cytoplasmic axial filament protein OS=Vibrio cholerae serotype O1 (strain ATCC 39315 / El Tor Inaba N16961) GN=VC_0419 PE=4 SV=1	tr|Q9KUU6|Q9KUU6_VIBCH	55 kDa	0.335	0
171	50S ribosomal protein L18 OS=Vibrio cholerae serotype O1 (strain ATCC 39315 / El Tor Inaba N16961) GN=rplR PE=3 SV=1	sp|Q9KP00|RL18_VIBCH	13 kDa	0.496	0.496
172	Outer membrane protein OmpA OS=Vibrio cholerae serotype O1 (strain ATCC 39315 / El Tor Inaba N16961) GN=VC_2213 PE=3 SV=1	tr|H9L4R9|H9L4R9_VIBCH	34 kDa	0.427	0.181
173	Ribosomal protein S6 modification protein-related protein OS=Vibrio cholerae serotype O1 (strain ATCC 39315 / El Tor Inaba N16961) GN=VC_2333 PE=4 SV=1	tr|Q9KPN3|Q9KPN3_VIBCH	56 kDa	0.195	0.0476
174	Outer membrane protein OmpV OS=Vibrio cholerae serotype O1 (strain ATCC 39315 / El Tor Inaba N16961) GN=ompV PE=1 SV=1	sp|P06111|OMPV_VIBCH	28 kDa	0.214	0.0584
175	Protein translocase subunit SecD OS=Vibrio cholerae serotype O1 (strain ATCC 39315 / El Tor Inaba N16961) GN=secD PE=3 SV=1	tr|Q9KTY7|Q9KTY7_VIBCH	67 kDa	0.293	0
176	Uncharacterized protein OS=Vibrio cholerae serotype O1 (strain ATCC 39315 / El Tor Inaba N16961) GN=VC_0630 PE=4 SV=1	tr|Q9KU93|Q9KU93_VIBCH	49 kDa	0.328	0
177	PhoH family protein OS=Vibrio cholerae serotype O1 (strain ATCC 39315 / El Tor Inaba N16961) GN=VC_0961 PE=4 SV=1	tr|Q9KTE1|Q9KTE1_VIBCH	42 kDa	0.259	0
178	Kit Fusion	Biognosys|iRT	14 kDa	0.716	0.358
179	Aldehyde-alcohol dehydrogenase OS=Vibrio cholerae serotype O1 (strain ATCC 39315 / El Tor Inaba N16961) GN=VC_2033 PE=3 SV=1	tr|Q9KQG5|Q9KQG5_VIBCH	96 kDa	0.167	0.0324
180	Signal recognition particle protein OS=Vibrio cholerae serotype O1 (strain ATCC 39315 / El Tor Inaba N16961) GN=ffh PE=3 SV=1	tr|Q9KUG1|Q9KUG1_VIBCH	50 kDa	0.0542	0.0304
181	MSHA biogenesis protein MshE OS=Vibrio cholerae serotype O1 (strain ATCC 39315 / El Tor Inaba N16961) GN=VC_0405 PE=4 SV=1	tr|Q9KUV7|Q9KUV7_VIBCH	64 kDa	0.146	0
182	Phenylalanine--tRNA ligase beta subunit OS=Vibrio cholerae serotype O1 (strain ATCC 39315 / El Tor Inaba N16961) GN=pheT PE=3 SV=1	sp|Q9KSN6|SYFB_VIBCH	86 kDa	0.152	0
183	Protease, insulinase family/protease, insulinase family OS=Vibrio cholerae serotype O1 (strain ATCC 39315 / El Tor Inaba N16961) GN=VC_0554 PE=3 SV=1	tr|Q9KUG7|Q9KUG7_VIBCH	106 kDa	0.0746	0
184	DNA topoisomerase 4 subunit B OS=Vibrio cholerae serotype O1 (strain ATCC 39315 / El Tor Inaba N16961) GN=parE PE=3 SV=1	tr|Q9KPD9|Q9KPD9_VIBCH	69 kDa	0.126	0
185	Replicative DNA helicase OS=Vibrio cholerae serotype O1 (strain ATCC 39315 / El Tor Inaba N16961) GN=VC_0371 PE=3 SV=1	tr|Q9KUY7|Q9KUY7_VIBCH	52 kDa	0.259	0
186	Uncharacterized protein OS=Vibrio cholerae serotype O1 (strain ATCC 39315 / El Tor Inaba N16961) GN=VC_A0735 PE=4 SV=1	tr|Q9KLK8|Q9KLK8_VIBCH	27 kDa	0.22	0
187	50S ribosomal protein L27 OS=Vibrio cholerae serotype O1 (strain ATCC 39315 / El Tor Inaba N16961) GN=rpmA PE=3 SV=1	sp|Q9KUS9|RL27_VIBCH	9 kDa	0.523	0.395
188	Keratin, type I cytoskeletal 10 OS=Homo sapiens GN=KRT10 PE=1 SV=6	sp|P13645|K1C10_CON-HUMAN	59 kDa	0.142	0.0188
189	30S ribosomal protein S15 OS=Vibrio cholerae serotype O1 (strain ATCC 39315 / El Tor Inaba N16961) GN=rpsO PE=3 SV=1	sp|Q9KU77|RS15_VIBCH	10 kDa	0.101	0.101
190	Uncharacterized protein OS=Vibrio cholerae serotype O1 (strain ATCC 39315 / El Tor Inaba N16961) GN=VC_0228 PE=4 SV=1	tr|Q9KVB8|Q9KVB8_VIBCH	38 kDa	0.301	0.0345
191	Uncharacterized protein OS=Vibrio cholerae serotype O1 (strain ATCC 39315 / El Tor Inaba N16961) GN=VC_A0924 PE=4 SV=1	tr|Q9KL25|Q9KL25_VIBCH	74 kDa	0.0876	0
192	Phosphoenolpyruvate-protein phosphotransferase OS=Vibrio cholerae serotype O1 (strain ATCC 39315 / El Tor Inaba N16961) GN=VC_0965 PE=3 SV=1	tr|Q9KTD7|Q9KTD7_VIBCH	63 kDa	0.122	0
193	Long-chain-fatty-acid--CoA ligase OS=Vibrio cholerae serotype O1 (strain ATCC 39315 / El Tor Inaba N16961) GN=VC_1985 PE=4 SV=1	tr|Q9KQL3|Q9KQL3_VIBCH	63 kDa	0.145	0
194	Uncharacterized protein OS=Vibrio cholerae serotype O1 (strain ATCC 39315 / El Tor Inaba N16961) GN=VC_A0544 PE=4 SV=1	tr|Q9KM45|Q9KM45_VIBCH	63 kDa	0.162	0
195	PTS system, fructose-specific IIA component OS=Vibrio cholerae serotype O1 (strain ATCC 39315 / El Tor Inaba N16961) GN=VC_1820 PE=4 SV=1	tr|Q9KR27|Q9KR27_VIBCH	16 kDa	0.37	0
196	Riboflavin synthase, alpha subunit OS=Vibrio cholerae serotype O1 (strain ATCC 39315 / El Tor Inaba N16961) GN=VC_2270 PE=4 SV=1	tr|Q9KPU2|Q9KPU2_VIBCH	24 kDa	0.465	0.111
197	Membrane protein insertase YidC OS=Vibrio cholerae serotype O1 (strain ATCC 39315 / El Tor Inaba N16961) GN=yidC PE=3 SV=1	sp|Q9KVY4|YIDC_VIBCH	61 kDa	0.146	0.0407
198	Pyruvate kinase OS=Vibrio cholerae serotype O1 (strain ATCC 39315 / El Tor Inaba N16961) GN=VC_0485 PE=3 SV=1	tr|Q9KUN0|Q9KUN0_VIBCH	50 kDa	0.168	0.0447
199	Uncharacterized protein OS=Vibrio cholerae serotype O1 (strain ATCC 39315 / El Tor Inaba N16961) GN=VC_0942 PE=4 SV=1	tr|Q9KTG0|Q9KTG0_VIBCH	13 kDa	0.462	0.197
200	Peptidyl-prolyl cis-trans isomerase OS=Vibrio cholerae serotype O1 (strain ATCC 39315 / El Tor Inaba N16961) GN=VC_0354 PE=4 SV=1	tr|Q9KV04|Q9KV04_VIBCH	28 kDa	0.32	0.0965
201	DNA polymerase III, epsilon subunit OS=Vibrio cholerae serotype O1 (strain ATCC 39315 / El Tor Inaba N16961) GN=VC_2233 PE=4 SV=1	tr|Q9KPX9|Q9KPX9_VIBCH	28 kDa	0.275	0.0607
202	30S ribosomal protein S19 OS=Vibrio cholerae serotype O1 (strain ATCC 39315 / El Tor Inaba N16961) GN=rpsS PE=3 SV=1	sp|Q9KNY8|RS19_VIBCH	10 kDa	0.489	0.087
203	30S ribosomal protein S17 OS=Vibrio cholerae serotype O1 (strain ATCC 39315 / El Tor Inaba N16961) GN=rpsQ PE=3 SV=1	sp|Q9KNZ3|RS17_VIBCH	10 kDa	0.226	0.226
204	Penicillin-binding protein 3 OS=Vibrio cholerae serotype O1 (strain ATCC 39315 / El Tor Inaba N16961) GN=VC_2407 PE=4 SV=1	tr|Q9KPG1|Q9KPG1_VIBCH	63 kDa	0.0672	0
205	Glutamine--tRNA ligase OS=Vibrio cholerae serotype O1 (strain ATCC 39315 / El Tor Inaba N16961) GN=glnS PE=3 SV=1	sp|Q9KTA6|SYQ_VIBCH	64 kDa	0.236	0
206	Uncharacterized protein OS=Vibrio cholerae serotype O1 (strain ATCC 39315 / El Tor Inaba N16961) GN=VC_A0283 PE=4 SV=1	tr|Q9KMP1|Q9KMP1_VIBCH	47 kDa	0.214	0
207	DNA mismatch repair protein MutL OS=Vibrio cholerae serotype O1 (strain ATCC 39315 / El Tor Inaba N16961) GN=mutL PE=3 SV=1	sp|Q9KV13|MUTL_VIBCH	73 kDa	0.17	0
208	Aspartate ammonia-lyase OS=Vibrio cholerae serotype O1 (strain ATCC 39315 / El Tor Inaba N16961) GN=VC_2698 PE=3 SV=1	tr|Q9KNN3|Q9KNN3_VIBCH	53 kDa	0.11	0
209	Beta-lactamase TEM OS=Escherichia coli GN=bla PE=1 SV=1	sp|P62593|BLAT_CON-ECOLX	32 kDa	0.448	0
210	Glutamine--fructose-6-phosphate aminotransferase [isomerizing] OS=Vibrio cholerae serotype O1 (strain ATCC 39315 / El Tor Inaba N16961) GN=glmS PE=3 SV=3	sp|Q9KUM8|GLMS_VIBCH	67 kDa	0.256	0
211	Lipid A biosynthesis lauroyltransferase OS=Vibrio cholerae serotype O1 (strain ATCC 39315 / El Tor Inaba N16961) GN=lpxL PE=3 SV=1	tr|Q9KVD3|Q9KVD3_VIBCH	37 kDa	0.16	0
212	Ribosomal RNA large subunit methyltransferase I OS=Vibrio cholerae serotype O1 (strain ATCC 39315 / El Tor Inaba N16961) GN=rlmI PE=3 SV=2	sp|Q9KSA5|RLMI_VIBCH	45 kDa	0.272	0
213	5'-nucleotidase OS=Vibrio cholerae serotype O1 (strain ATCC 39315 / El Tor Inaba N16961) GN=nutA PE=3 SV=1	sp|Q9KQ30|5NTD_VIBCH	61 kDa	0.119	0
214	D-alanyl-D-alanine carboxypeptidase OS=Vibrio cholerae serotype O1 (strain ATCC 39315 / El Tor Inaba N16961) GN=VC_0947 PE=3 SV=1	tr|Q9KTF5|Q9KTF5_VIBCH	43 kDa	0.197	0
215	Chaperone protein HtpG OS=Vibrio cholerae serotype O1 (strain ATCC 39315 / El Tor Inaba N16961) GN=htpG PE=2 SV=2	sp|P22359|HTPG_VIBCH	72 kDa	0.169	0
216	Uncharacterized protein OS=Vibrio cholerae serotype O1 (strain ATCC 39315 / El Tor Inaba N16961) GN=VC_A0167 PE=4 SV=1	tr|Q9KMZ9|Q9KMZ9_VIBCH	29 kDa	0.305	0.0305
217	Pyruvate dehydrogenase E1 component OS=Vibrio cholerae serotype O1 (strain ATCC 39315 / El Tor Inaba N16961) GN=VC_2414 PE=4 SV=1	tr|Q9KPF4|Q9KPF4_VIBCH	99 kDa	0.112	0.0214
218	ABC transporter, ATP-binding protein OS=Vibrio cholerae serotype O1 (strain ATCC 39315 / El Tor Inaba N16961) GN=VC_0698 PE=4 SV=1	tr|Q9KU31|Q9KU31_VIBCH	62 kDa	0.132	0
219	Fumarate reductase flavoprotein subunit OS=Vibrio cholerae serotype O1 (strain ATCC 39315 / El Tor Inaba N16961) GN=VC_2656 PE=3 SV=1	REV_tr|Q9KNS5|Q9KNS5_VIBCH	66 kDa	0.0299	0
220	Uncharacterized protein OS=Vibrio cholerae serotype O1 (strain ATCC 39315 / El Tor Inaba N16961) GN=VC_2740 PE=4 SV=1	tr|Q9KNJ8|Q9KNJ8_VIBCH	35 kDa	0.216	0
221	Agglutination protein OS=Vibrio cholerae serotype O1 (strain ATCC 39315 / El Tor Inaba N16961) GN=VC_1621 PE=4 SV=1	tr|Q9KRL6|Q9KRL6_VIBCH	49 kDa	0.297	0
222	Protein translocase subunit SecA OS=Vibrio cholerae serotype O1 (strain ATCC 39315 / El Tor Inaba N16961) GN=secA PE=3 SV=1	sp|Q9KPH4|SECA_VIBCH	102 kDa	0.072	0
223	Aminopeptidase N OS=Vibrio cholerae serotype O1 (strain ATCC 39315 / El Tor Inaba N16961) GN=VC_1494 PE=4 SV=1	tr|Q9KRY9|Q9KRY9_VIBCH	98 kDa	0.1	0
224	ABC transporter, ATP-binding protein OS=Vibrio cholerae serotype O1 (strain ATCC 39315 / El Tor Inaba N16961) GN=VC_1486 PE=4 SV=1	tr|Q9KRZ7|Q9KRZ7_VIBCH	72 kDa	0.158	0
225	Bifunctional uridylyltransferase/uridylyl-removing enzyme OS=Vibrio cholerae serotype O1 (strain ATCC 39315 / El Tor Inaba N16961) GN=glnD PE=3 SV=2	sp|Q9KPV0|GLND_VIBCH	102 kDa	0.0822	0
226	Uncharacterized protein OS=Vibrio cholerae serotype O1 (strain ATCC 39315 / El Tor Inaba N16961) GN=VC_2386 PE=4 SV=1	tr|Q9KPI2|Q9KPI2_VIBCH	63 kDa	0.144	0
227	Glycerol kinase OS=Vibrio cholerae serotype O1 (strain ATCC 39315 / El Tor Inaba N16961) GN=glpK PE=3 SV=1	sp|Q9KLJ9|GLPK_VIBCH	56 kDa	0.234	0
228	Aspartate-semialdehyde dehydrogenase 2 OS=Vibrio cholerae serotype O1 (strain ATCC 39315 / El Tor Inaba N16961) GN=asd2 PE=1 SV=2	sp|P23247|DHAS2_VIBCH	37 kDa	0.294	0.0623
229	Uncharacterized protein OS=Vibrio cholerae serotype O1 (strain ATCC 39315 / El Tor Inaba N16961) GN=VC_1895 PE=4 SV=1	tr|Q9KQV3|Q9KQV3_VIBCH	14 kDa	0.457	0.132
230	Lysine decarboxylase, inducible OS=Vibrio cholerae serotype O1 (strain ATCC 39315 / El Tor Inaba N16961) GN=VC_0281 PE=4 SV=1	tr|Q9KV75|Q9KV75_VIBCH	83 kDa	0.075	0.0123
231	Multifunctional-autoprocessing repeats-in-toxin OS=Vibrio cholerae serotype O1 (strain ATCC 39315 / El Tor Inaba N16961) GN=rtxA PE=1 SV=2	REV_sp|Q9KS12|MARTX_VIBCH	485 kDa	0.00197	0
232	DNA repair protein radA OS=Vibrio cholerae serotype O1 (strain ATCC 39315 / El Tor Inaba N16961) GN=VC_2343 PE=3 SV=1	tr|Q9KPM4|Q9KPM4_VIBCH	49 kDa	0.196	0.0196
233	Heme transport protein HutA OS=Vibrio cholerae serotype O1 (strain ATCC 39315 / El Tor Inaba N16961) GN=VC_A0576 PE=3 SV=1	tr|Q9KM13|Q9KM13_VIBCH	78 kDa	0.0673	0
234	30S ribosomal protein S2 OS=Vibrio cholerae serotype O1 (strain ATCC 39315 / El Tor Inaba N16961) GN=rpsB PE=3 SV=1	sp|Q9KPV2|RS2_VIBCH	27 kDa	0.202	0
235	Anaerobic glycerol-3-phosphate dehydrogenase, subunit C OS=Vibrio cholerae serotype O1 (strain ATCC 39315 / El Tor Inaba N16961) GN=VC_A0749 PE=4 SV=1	tr|Q9KLJ5|Q9KLJ5_VIBCH	46 kDa	0.232	0
236	Acetate kinase 1 OS=Vibrio cholerae serotype O1 (strain ATCC 39315 / El Tor Inaba N16961) GN=ackA1 PE=3 SV=1	sp|Q9KT07|ACKA1_VIBCH	43 kDa	0.201	0
237	UDP-N-acetylmuramate--L-alanine ligase OS=Vibrio cholerae serotype O1 (strain ATCC 39315 / El Tor Inaba N16961) GN=murC PE=3 SV=2	sp|Q9KPG8|MURC_VIBCH	53 kDa	0.0926	0
238	CAI-1 autoinducer sensor kinase/phosphatase CqsS OS=Vibrio cholerae serotype O1 (strain ATCC 39315 / El Tor Inaba N16961) GN=cqsS PE=1 SV=1	sp|Q9KM66|CQSS_VIBCH	78 kDa	0.0131	0
239	Uncharacterized protein OS=Vibrio cholerae serotype O1 (strain ATCC 39315 / El Tor Inaba N16961) GN=VC_0806 PE=4 SV=1	tr|Q9KTT2|Q9KTT2_VIBCH	59 kDa	0.16	0
240	Keratin, type II cytoskeletal 5 OS=Pan troglodytes GN=KRT5 PE=2 SV=1	sp|A5A6M8|K2C5_CON-PANTR (+1)	63 kDa	0.0321	0
241	Acetyl-coenzyme A carboxylase carboxyl transferase subunit beta OS=Vibrio cholerae serotype O1 (strain ATCC 39315 / El Tor Inaba N16961) GN=accD PE=3 SV=1	sp|Q9KTA3|ACCD_VIBCH	34 kDa	0.136	0
242	Lipoyl synthase OS=Vibrio cholerae serotype O1 (strain ATCC 39315 / El Tor Inaba N16961) GN=lipA PE=3 SV=1	sp|Q9KTF9|LIPA_VIBCH	36 kDa	0.0654	0
243	1,4-alpha-glucan branching enzyme GlgB OS=Vibrio cholerae serotype O1 (strain ATCC 39315 / El Tor Inaba N16961) GN=glgB PE=3 SV=1	sp|Q9KNE8|GLGB_VIBCH	77 kDa	0.123	0
244	Purine-binding chemotaxis protein CheW OS=Vibrio cholerae serotype O1 (strain ATCC 39315 / El Tor Inaba N16961) GN=VC_2059 PE=4 SV=1	tr|Q9KQE1|Q9KQE1_VIBCH	20 kDa	0.322	0
245	UDP-3-O-acylglucosamine N-acyltransferase OS=Vibrio cholerae serotype O1 (strain ATCC 39315 / El Tor Inaba N16961) GN=lpxD PE=3 SV=1	sp|Q9KPW2|LPXD_VIBCH	37 kDa	0.202	0
246	Uncharacterized protein OS=Vibrio cholerae serotype O1 (strain ATCC 39315 / El Tor Inaba N16961) GN=VC_2207 PE=4 SV=1	tr|Q9KQ00|Q9KQ00_VIBCH	25 kDa	0.41	0.14
247	Accessory colonization factor AcfB OS=Vibrio cholerae serotype O1 (strain ATCC 39315 / El Tor Inaba N16961) GN=VC_0840 PE=4 SV=1	tr|Q9KTQ7|Q9KTQ7_VIBCH	69 kDa	0.12	0.0288
248	Maltose/maltodextrin import ATP-binding protein MalK OS=Vibrio cholerae serotype O1 (strain ATCC 39315 / El Tor Inaba N16961) GN=malK PE=3 SV=1	sp|Q9KL04|MALK_VIBCH	41 kDa	0.188	0.0241
249	6,7-dimethyl-8-ribityllumazine synthase OS=Vibrio cholerae serotype O1 (strain ATCC 39315 / El Tor Inaba N16961) GN=ribH PE=3 SV=2	sp|Q9KPU4|RISB_VIBCH	16 kDa	0.0833	0.0833
250	Uncharacterized protein OS=Vibrio cholerae serotype O1 (strain ATCC 39315 / El Tor Inaba N16961) GN=VC_2208 PE=4 SV=1	tr|Q9KPZ9|Q9KPZ9_VIBCH	43 kDa	0.167	0.0318
251	Autonomous glycyl radical cofactor OS=Vibrio cholerae serotype O1 (strain ATCC 39315 / El Tor Inaba N16961) GN=grcA PE=3 SV=1	sp|Q9KPK6|GRCA_VIBCH	14 kDa	0.576	0.168
252	Chemotaxis protein CheA OS=Vibrio cholerae serotype O1 (strain ATCC 39315 / El Tor Inaba N16961) GN=VC_2063 PE=4 SV=1	tr|Q9KQD7|Q9KQD7_VIBCH	84 kDa	0.0701	0
253	Uncharacterized protein OS=Vibrio cholerae serotype O1 (strain ATCC 39315 / El Tor Inaba N16961) GN=VC_A0002 PE=4 SV=1	tr|Q9KNG2|Q9KNG2_VIBCH	75 kDa	0.0988	0
254	Polyphosphate kinase OS=Vibrio cholerae serotype O1 (strain ATCC 39315 / El Tor Inaba N16961) GN=ppk PE=3 SV=1	sp|Q9KU07|PPK_VIBCH	82 kDa	0.0257	0
255	ATP synthase subunit alpha OS=Vibrio cholerae serotype O1 (strain ATCC 39315 / El Tor Inaba N16961) GN=atpA PE=3 SV=2	sp|Q9KNH3|ATPA_VIBCH	56 kDa	0.195	0
256	Site-determining protein OS=Vibrio cholerae serotype O1 (strain ATCC 39315 / El Tor Inaba N16961) GN=VC_2067 PE=3 SV=1	tr|Q9KQD3|Q9KQD3_VIBCH	34 kDa	0.182	0
257	S-adenosylmethionine synthase OS=Vibrio cholerae serotype O1 (strain ATCC 39315 / El Tor Inaba N16961) GN=metK PE=3 SV=1	sp|Q9KUP3|METK_VIBCH	42 kDa	0.247	0
258	Uncharacterized protein OS=Vibrio cholerae serotype O1 (strain ATCC 39315 / El Tor Inaba N16961) GN=VC_0209 PE=4 SV=1	tr|Q9KVD7|Q9KVD7_VIBCH	33 kDa	0.153	0
259	ATP synthase subunit beta OS=Vibrio cholerae serotype O1 (strain ATCC 39315 / El Tor Inaba N16961) GN=atpD PE=3 SV=3	sp|Q9KNH5|ATPB_VIBCH	51 kDa	0.163	0
260	RNA polymerase-associated protein RapA OS=Vibrio cholerae serotype O1 (strain ATCC 39315 / El Tor Inaba N16961) GN=rapA PE=3 SV=1	sp|Q9KP70|RAPA_VIBCH	109 kDa	0.0619	0
261	Transketolase 1 OS=Vibrio cholerae serotype O1 (strain ATCC 39315 / El Tor Inaba N16961) GN=tkt1 PE=3 SV=2	sp|Q9KUP2|TKT1_VIBCH	72 kDa	0.126	0
262	Multidrug resistance protein, putative OS=Vibrio cholerae serotype O1 (strain ATCC 39315 / El Tor Inaba N16961) GN=VC_0164 PE=4 SV=1	tr|Q9KVI2|Q9KVI2_VIBCH	112 kDa	0.0618	0
263	DamX-related protein OS=Vibrio cholerae serotype O1 (strain ATCC 39315 / El Tor Inaba N16961) GN=VC_A0573 PE=4 SV=1	tr|Q9KM16|Q9KM16_VIBCH	21 kDa	0.138	0.0615
264	Uncharacterized protein OS=Vibrio cholerae serotype O1 (strain ATCC 39315 / El Tor Inaba N16961) GN=VC_2344 PE=4 SV=1	tr|Q9KPM3|Q9KPM3_VIBCH	89 kDa	0.0334	0
265	Flagellar M-ring protein OS=Vibrio cholerae serotype O1 (strain ATCC 39315 / El Tor Inaba N16961) GN=VC_2133 PE=3 SV=1	tr|Q9KQ69|Q9KQ69_VIBCH	64 kDa	0.126	0
266	Enolase OS=Vibrio cholerae serotype O1 (strain ATCC 39315 / El Tor Inaba N16961) GN=eno PE=3 SV=1	sp|Q9KPC5|ENO_VIBCH	46 kDa	0.24	0
267	Probable transcriptional regulatory protein VC_A0006 OS=Vibrio cholerae serotype O1 (strain ATCC 39315 / El Tor Inaba N16961) GN=VC_A0006 PE=3 SV=1	sp|Q9KNF8|Y2806_VIBCH	26 kDa	0.151	0
268	Aspartate carbamoyltransferase regulatory chain OS=Vibrio cholerae serotype O1 (strain ATCC 39315 / El Tor Inaba N16961) GN=pyrI PE=3 SV=1	sp|Q9KP65|PYRI_VIBCH	17 kDa	0.432	0
269	4-alpha-glucanotransferase OS=Vibrio cholerae serotype O1 (strain ATCC 39315 / El Tor Inaba N16961) GN=VC_A0014 PE=3 SV=1	tr|Q9KNF0|Q9KNF0_VIBCH	81 kDa	0.0386	0
270	Asparagine synthetase B, glutamine-hydrolyzing OS=Vibrio cholerae serotype O1 (strain ATCC 39315 / El Tor Inaba N16961) GN=VC_0991 PE=4 SV=1	tr|Q9KTB2|Q9KTB2_VIBCH	62 kDa	0.0361	0
271	Ornithine decarboxylase, inducible OS=Vibrio cholerae serotype O1 (strain ATCC 39315 / El Tor Inaba N16961) GN=VC_A1063 PE=4 SV=1	tr|Q9KKN9|Q9KKN9_VIBCH	81 kDa	0.0278	0
272	Uncharacterized protein OS=Vibrio cholerae serotype O1 (strain ATCC 39315 / El Tor Inaba N16961) GN=VC_2716 PE=4 SV=1	tr|Q9KNL6|Q9KNL6_VIBCH	85 kDa	0.0944	0
273	Ribonucleoside-diphosphate reductase OS=Vibrio cholerae serotype O1 (strain ATCC 39315 / El Tor Inaba N16961) GN=VC_1256 PE=3 SV=1	tr|Q9KSK0|Q9KSK0_VIBCH	86 kDa	0.112	0
274	Uncharacterized protein OS=Vibrio cholerae serotype O1 (strain ATCC 39315 / El Tor Inaba N16961) GN=VC_0265 PE=4 SV=1	tr|Q9KV91|Q9KV91_VIBCH	47 kDa	0.0947	0
275	Uncharacterized protein OS=Vibrio cholerae serotype O1 (strain ATCC 39315 / El Tor Inaba N16961) GN=VC_A0047 PE=4 SV=1	tr|Q9KNB8|Q9KNB8_VIBCH	42 kDa	0.245	0
276	Protein TolB OS=Vibrio cholerae serotype O1 (strain ATCC 39315 / El Tor Inaba N16961) GN=tolB PE=3 SV=1	sp|Q9KR11|TOLB_VIBCH	50 kDa	0.242	0
277	GTP cyclohydrolase-2 OS=Vibrio cholerae serotype O1 (strain ATCC 39315 / El Tor Inaba N16961) GN=ribA PE=3 SV=2	sp|Q9KSJ3|RIBA_VIBCH	22 kDa	0.354	0
278	Mannosyl-transferase OS=Vibrio cholerae serotype O1 (strain ATCC 39315 / El Tor Inaba N16961) GN=VC_0260 PE=4 SV=1	tr|H9L4R0|H9L4R0_VIBCH	69 kDa	0.164	0
279	50S ribosomal protein L10 OS=Vibrio cholerae serotype O1 (strain ATCC 39315 / El Tor Inaba N16961) GN=rplJ PE=3 SV=1	sp|Q9KV32|RL10_VIBCH	17 kDa	0.265	0.136
280	ATP synthase subunit b OS=Vibrio cholerae serotype O1 (strain ATCC 39315 / El Tor Inaba N16961) GN=atpF PE=3 SV=1	sp|Q9KNH1|ATPF_VIBCH	18 kDa	0.436	0.0641
281	Uncharacterized protein OS=Vibrio cholerae serotype O1 (strain ATCC 39315 / El Tor Inaba N16961) GN=VC_1480 PE=4 SV=1	tr|Q9KS03|Q9KS03_VIBCH	13 kDa	0.155	0.155
282	Keratin 2A OS=Pan troglodytes verus GN=krt2a PE=2 SV=1	tr|A5A6P6|A5A6P6_CON-PANTR	66 kDa	0.107	0.0186
283	Phosphoglycerate kinase OS=Vibrio cholerae serotype O1 (strain ATCC 39315 / El Tor Inaba N16961) GN=pgk PE=3 SV=1	sp|P0C6Q3|PGK_VIBCH	41 kDa	0.176	0
284	Enoyl-[acyl-carrier-protein] reductase [NADH] 1 OS=Vibrio cholerae serotype O1 (strain ATCC 39315 / El Tor Inaba N16961) GN=fabV PE=1 SV=2	sp|Q9KRA3|FABV1_VIBCH	44 kDa	0.112	0
285	Transferase, hexapeptide repeat family OS=Vibrio cholerae serotype O1 (strain ATCC 39315 / El Tor Inaba N16961) GN=VC_0238 PE=4 SV=1	tr|Q9KVA8|Q9KVA8_VIBCH	21 kDa	0.34	0
286	Glutamate synthase, large subunit OS=Vibrio cholerae serotype O1 (strain ATCC 39315 / El Tor Inaba N16961) GN=VC_2373 PE=4 SV=1	tr|Q9KPJ4|Q9KPJ4_VIBCH	169 kDa	0.0392	0
287	Uncharacterized protein OS=Vibrio cholerae serotype O1 (strain ATCC 39315 / El Tor Inaba N16961) GN=VC_A0762 PE=4 SV=1	tr|Q9KLI2|Q9KLI2_VIBCH	56 kDa	0.0894	0
288	Exodeoxyribonuclease III OS=Vibrio cholerae serotype O1 (strain ATCC 39315 / El Tor Inaba N16961) GN=VC_1860 PE=4 SV=1	tr|Q9KQY7|Q9KQY7_VIBCH	31 kDa	0.302	0
289	Nitrogen regulation protein NR(I) OS=Vibrio cholerae serotype O1 (strain ATCC 39315 / El Tor Inaba N16961) GN=VC_2749 PE=4 SV=1	tr|Q9KNI9|Q9KNI9_VIBCH	53 kDa	0.105	0
290	Uncharacterized protein OS=Vibrio cholerae serotype O1 (strain ATCC 39315 / El Tor Inaba N16961) GN=VC_1600 PE=4 SV=1	tr|Q9KRN6|Q9KRN6_VIBCH	26 kDa	0.258	0
291	Succinate dehydrogenase flavoprotein subunit OS=Vibrio cholerae serotype O1 (strain ATCC 39315 / El Tor Inaba N16961) GN=VC_2089 PE=3 SV=1	tr|Q9KQB1|Q9KQB1_VIBCH	65 kDa	0.0646	0
292	ATP-dependent RNA helicase RhlB OS=Vibrio cholerae serotype O1 (strain ATCC 39315 / El Tor Inaba N16961) GN=rhlB PE=3 SV=1	sp|Q9KV52|RHLB_VIBCH	49 kDa	0.132	0
293	Uridine kinase OS=Vibrio cholerae serotype O1 (strain ATCC 39315 / El Tor Inaba N16961) GN=udk PE=3 SV=2	sp|Q9KT67|URK_VIBCH	24 kDa	0.254	0
294	Elongation factor G 1 OS=Vibrio cholerae serotype O1 (strain ATCC 39315 / El Tor Inaba N16961) GN=fusA1 PE=3 SV=1	sp|Q9KUZ7|EFG1_VIBCH	77 kDa	0.0874	0
295	Uncharacterized protein OS=Vibrio cholerae serotype O1 (strain ATCC 39315 / El Tor Inaba N16961) GN=VC_0234 PE=4 SV=1	tr|Q9KVB2|Q9KVB2_VIBCH	30 kDa	0.195	0
296	23S rRNA (uracil(1939)-C(5))-methyltransferase RlmD OS=Vibrio cholerae serotype O1 (strain ATCC 39315 / El Tor Inaba N16961) GN=rlmD PE=3 SV=1	sp|Q9KPC1|RLMD_VIBCH	49 kDa	0.118	0
297	ATP-dependent protease ATPase subunit HslU OS=Vibrio cholerae serotype O1 (strain ATCC 39315 / El Tor Inaba N16961) GN=hslU PE=3 SV=1	sp|Q9KNQ7|HSLU_VIBCH	50 kDa	0.201	0
298	SohB protein, peptidase U7 family OS=Vibrio cholerae serotype O1 (strain ATCC 39315 / El Tor Inaba N16961) GN=VC_1060 PE=4 SV=1	tr|Q9KT45|Q9KT45_VIBCH	39 kDa	0.242	0
299	Uncharacterized protein OS=Vibrio cholerae serotype O1 (strain ATCC 39315 / El Tor Inaba N16961) GN=VC_1201 PE=4 SV=1	tr|Q9KSQ5|Q9KSQ5_VIBCH	27 kDa	0.274	0
300	ABC transporter, ATP-binding protein OS=Vibrio cholerae serotype O1 (strain ATCC 39315 / El Tor Inaba N16961) GN=VC_2528 PE=4 SV=1	tr|H9L4Q7|H9L4Q7_VIBCH	27 kDa	0.34	0
301	Uncharacterized protein OS=Vibrio cholerae serotype O1 (strain ATCC 39315 / El Tor Inaba N16961) GN=VC_1563 PE=4 SV=1	tr|Q9KRS3|Q9KRS3_VIBCH	37 kDa	0.136	0.0651
302	Lipoprotein, putative OS=Vibrio cholerae serotype O1 (strain ATCC 39315 / El Tor Inaba N16961) GN=VC_2298 PE=4 SV=1	tr|Q9KPR8|Q9KPR8_VIBCH	22 kDa	0.248	0
303	Cell shape-determining protein MreC OS=Vibrio cholerae serotype O1 (strain ATCC 39315 / El Tor Inaba N16961) GN=VC_0416 PE=3 SV=1	tr|Q9KUU9|Q9KUU9_VIBCH	33 kDa	0.0777	0
304	Anaerobic ribonucleoside-triphosphate reductase OS=Vibrio cholerae serotype O1 (strain ATCC 39315 / El Tor Inaba N16961) GN=VC_A0511 PE=4 SV=1	tr|Q9KM77|Q9KM77_VIBCH	80 kDa	0.0482	0
305	Uncharacterized protein OS=Vibrio cholerae serotype O1 (strain ATCC 39315 / El Tor Inaba N16961) GN=VC_1771 PE=4 SV=1	tr|Q9KR72|Q9KR72_VIBCH	140 kDa	0.0148	0
306	Uncharacterized protein OS=Vibrio cholerae serotype O1 (strain ATCC 39315 / El Tor Inaba N16961) GN=VC_A1085 PE=4 SV=1	tr|Q9KKL8|Q9KKL8_VIBCH	60 kDa	0.0863	0
307	L-serine dehydratase 1 OS=Vibrio cholerae serotype O1 (strain ATCC 39315 / El Tor Inaba N16961) GN=VC_1300 PE=4 SV=1	tr|Q9KSF6|Q9KSF6_VIBCH	49 kDa	0.0883	0
308	Long-chain fatty acid transport protein OS=Vibrio cholerae serotype O1 (strain ATCC 39315 / El Tor Inaba N16961) GN=VC_1043 PE=4 SV=1	tr|Q9KT62|Q9KT62_VIBCH	47 kDa	0.133	0
309	Regulatory protein LuxO OS=Vibrio cholerae serotype O1 (strain ATCC 39315 / El Tor Inaba N16961) GN=luxO PE=1 SV=1	sp|Q9KT84|LUXO_VIBCH	51 kDa	0.0901	0
310	Aspartokinase II/homoserine dehydrogenase, methionine-sensitive OS=Vibrio cholerae serotype O1 (strain ATCC 39315 / El Tor Inaba N16961) GN=VC_2684 PE=4 SV=1	tr|Q9KNP7|Q9KNP7_VIBCH	88 kDa	0.0486	0
311	DNA gyrase subunit A OS=Vibrio cholerae serotype O1 (strain ATCC 39315 / El Tor Inaba N16961) GN=gyrA PE=3 SV=1	tr|Q9KSJ8|Q9KSJ8_VIBCH	99 kDa	0.0503	0
312	ABC transporter, ATP-binding protein OS=Vibrio cholerae serotype O1 (strain ATCC 39315 / El Tor Inaba N16961) GN=VC_2608 PE=4 SV=1	tr|Q9KNX2|Q9KNX2_VIBCH	76 kDa	0.134	0
313	Uncharacterized protein OS=Vibrio cholerae serotype O1 (strain ATCC 39315 / El Tor Inaba N16961) GN=VC_1607 PE=4 SV=1	tr|Q9KRM9|Q9KRM9_VIBCH	36 kDa	0.25	0
314	Uncharacterized protein OS=Vibrio cholerae serotype O1 (strain ATCC 39315 / El Tor Inaba N16961) GN=VC_1909 PE=4 SV=1	tr|Q9KQT9|Q9KQT9_VIBCH	30 kDa	0.233	0
315	Exopolysaccharide biosynthesis protein, putative OS=Vibrio cholerae serotype O1 (strain ATCC 39315 / El Tor Inaba N16961) GN=VC_0937 PE=4 SV=1	tr|Q9KTG5|Q9KTG5_VIBCH	83 kDa	0.11	0
316	Methionyl-tRNA formyltransferase OS=Vibrio cholerae serotype O1 (strain ATCC 39315 / El Tor Inaba N16961) GN=fmt PE=1 SV=1	sp|Q9KVU4|FMT_VIBCH	34 kDa	0.206	0
317	RNA pyrophosphohydrolase OS=Vibrio cholerae serotype O1 (strain ATCC 39315 / El Tor Inaba N16961) GN=rppH PE=3 SV=2	sp|Q9KU53|RPPH_VIBCH	20 kDa	0.372	0
318	Aspartate--tRNA ligase OS=Vibrio cholerae serotype O1 (strain ATCC 39315 / El Tor Inaba N16961) GN=aspS PE=3 SV=1	sp|Q9KSU0|SYD_VIBCH	66 kDa	0.0931	0
319	Uncharacterized protein OS=Vibrio cholerae serotype O1 (strain ATCC 39315 / El Tor Inaba N16961) GN=VC_1503 PE=4 SV=1	tr|Q9KRY0|Q9KRY0_VIBCH	33 kDa	0.252	0
320	Uncharacterized protein OS=Vibrio cholerae serotype O1 (strain ATCC 39315 / El Tor Inaba N16961) GN=VC_1306 PE=4 SV=1	tr|Q9KSF0|Q9KSF0_VIBCH	52 kDa	0.0853	0
321	GTPase Obg/CgtA OS=Vibrio cholerae serotype O1 (strain ATCC 39315 / El Tor Inaba N16961) GN=cgtA PE=1 SV=2	sp|Q9KUS8|OBG_VIBCH	43 kDa	0.0718	0
322	Methionine--tRNA ligase OS=Vibrio cholerae serotype O1 (strain ATCC 39315 / El Tor Inaba N16961) GN=metG PE=3 SV=2	sp|Q9KT69|SYM_VIBCH	77 kDa	0.0117	0
323	UDP-glucose 6-dehydrogenase OS=Vibrio cholerae serotype O1 (strain ATCC 39315 / El Tor Inaba N16961) GN=VC_A0780 PE=3 SV=1	tr|Q9KLG4|Q9KLG4_VIBCH	43 kDa	0.0361	0
324	Ribosomal large subunit pseudouridine synthase C OS=Vibrio cholerae serotype O1 (strain ATCC 39315 / El Tor Inaba N16961) GN=rluC PE=3 SV=1	sp|Q9KQH0|RLUC_VIBCH	36 kDa	0.19	0
325	Cation transport ATPase, E1-E2 family OS=Vibrio cholerae serotype O1 (strain ATCC 39315 / El Tor Inaba N16961) GN=VC_1437 PE=3 SV=1	tr|Q9KS24|Q9KS24_VIBCH	86 kDa	0.038	0
326	Bifunctional protein GlmU OS=Vibrio cholerae serotype O1 (strain ATCC 39315 / El Tor Inaba N16961) GN=glmU PE=3 SV=1	sp|Q9KNH7|GLMU_VIBCH	49 kDa	0.201	0
327	Dihydrolipoyl dehydrogenase OS=Vibrio cholerae serotype O1 (strain ATCC 39315 / El Tor Inaba N16961) GN=lpd PE=3 SV=1	sp|Q9KPF6|DLDH_VIBCH	51 kDa	0.154	0
328	Coenzyme A biosynthesis bifunctional protein CoaBC OS=Vibrio cholerae serotype O1 (strain ATCC 39315 / El Tor Inaba N16961) GN=coaBC PE=3 SV=1	sp|Q9KVD1|COABC_VIBCH	43 kDa	0.19	0
329	Uncharacterized protein OS=Vibrio cholerae serotype O1 (strain ATCC 39315 / El Tor Inaba N16961) GN=VC_2387 PE=4 SV=1	tr|Q9KPI1|Q9KPI1_VIBCH	24 kDa	0.224	0
330	RNA-directed DNA polymerase OS=Vibrio cholerae serotype O1 (strain ATCC 39315 / El Tor Inaba N16961) GN=VC_2385 PE=4 SV=1	tr|Q9KPI3|Q9KPI3_VIBCH	37 kDa	0.186	0
331	Outer membrane protein OmpK OS=Vibrio cholerae serotype O1 (strain ATCC 39315 / El Tor Inaba N16961) GN=VC_2305 PE=4 SV=1	tr|Q9KPR1|Q9KPR1_VIBCH	33 kDa	0.122	0
332	3-deoxy-D-manno-octulosonic-acid transferase OS=Vibrio cholerae serotype O1 (strain ATCC 39315 / El Tor Inaba N16961) GN=VC_0233 PE=4 SV=1	tr|Q9KVB3|Q9KVB3_VIBCH	49 kDa	0.198	0
333	50S ribosomal protein L32 OS=Vibrio cholerae serotype O1 (strain ATCC 39315 / El Tor Inaba N16961) GN=rpmF PE=3 SV=3	sp|Q9KQH3|RL32_VIBCH	6 kDa	0.571	0.571
334	Uncharacterized protein OS=Vibrio cholerae serotype O1 (strain ATCC 39315 / El Tor Inaba N16961) GN=VC_1272 PE=4 SV=1	tr|Q9KSI4|Q9KSI4_VIBCH	15 kDa	0.305	0.0709
335	Diaminopimelate epimerase OS=Vibrio cholerae serotype O1 (strain ATCC 39315 / El Tor Inaba N16961) GN=dapF PE=1 SV=2	sp|Q9KVL6|DAPF_VIBCH	31 kDa	0.214	0.0616
336	Probable D-methionine-binding lipoprotein MetQ OS=Vibrio cholerae serotype O1 (strain ATCC 39315 / El Tor Inaba N16961) GN=metQ PE=3 SV=2	sp|Q9KTJ7|METQ_VIBCH	29 kDa	0.156	0.0446
337	Heat shock protein HslJ OS=Vibrio cholerae serotype O1 (strain ATCC 39315 / El Tor Inaba N16961) GN=VC_1663 PE=4 SV=1	tr|Q9KRH9|Q9KRH9_VIBCH	16 kDa	0.333	0.0544
338	ATP-dependent RNA helicase RhlE OS=Vibrio cholerae serotype O1 (strain ATCC 39315 / El Tor Inaba N16961) GN=rhlE PE=3 SV=1	tr|Q9KMW4|Q9KMW4_VIBCH	49 kDa	0.0443	0
339	tRNA-modifying protein YgfZ OS=Vibrio cholerae serotype O1 (strain ATCC 39315 / El Tor Inaba N16961) GN=VC_2472 PE=3 SV=1	sp|Q9KPA1|YGFZ_VIBCH	36 kDa	0.111	0
340	FixG-related protein OS=Vibrio cholerae serotype O1 (strain ATCC 39315 / El Tor Inaba N16961) GN=VC_0036 PE=4 SV=1	tr|Q9KVV3|Q9KVV3_VIBCH	56 kDa	0.0687	0
341	PTS system, glucose-specific IIBC component OS=Vibrio cholerae serotype O1 (strain ATCC 39315 / El Tor Inaba N16961) GN=VC_2013 PE=4 SV=1	tr|Q9KQI5|Q9KQI5_VIBCH	52 kDa	0.042	0
342	DNA methylase HsdM, putative OS=Vibrio cholerae serotype O1 (strain ATCC 39315 / El Tor Inaba N16961) GN=VC_1769 PE=4 SV=1	tr|Q9KR74|Q9KR74_VIBCH	91 kDa	0.0277	0
343	Peptidyl-prolyl cis-trans isomerase OS=Vibrio cholerae serotype O1 (strain ATCC 39315 / El Tor Inaba N16961) GN=VC_A0661 PE=4 SV=1	tr|Q9KLT0|Q9KLT0_VIBCH	17 kDa	0.446	0
344	50S ribosomal protein L30 OS=Vibrio cholerae serotype O1 (strain ATCC 39315 / El Tor Inaba N16961) GN=rpmD PE=3 SV=1	sp|Q9KP02|RL30_VIBCH	7 kDa	0.241	0
345	MSHA pilin protein MshA OS=Vibrio cholerae serotype O1 (strain ATCC 39315 / El Tor Inaba N16961) GN=VC_0409 PE=4 SV=1	tr|H9L4Q5|H9L4Q5_VIBCH	18 kDa	0.315	0
346	Ribosomal large subunit pseudouridine synthase D OS=Vibrio cholerae serotype O1 (strain ATCC 39315 / El Tor Inaba N16961) GN=rluD PE=3 SV=1	sp|Q9KU20|RLUD_VIBCH	37 kDa	0.13	0
347	Uncharacterized protein OS=Homo sapiens PE=4 SV=1	tr|C9JH30|C9JH30_CON-HUMAN	48 kDa	0.0624	0
348	Fructose-bisphosphate aldolase, class II OS=Vibrio cholerae serotype O1 (strain ATCC 39315 / El Tor Inaba N16961) GN=VC_0478 PE=4 SV=1	tr|Q9KUN7|Q9KUN7_VIBCH	39 kDa	0.198	0
349	5`-nucleotidase, putative OS=Vibrio cholerae serotype O1 (strain ATCC 39315 / El Tor Inaba N16961) GN=VC_A0545 PE=3 SV=1	tr|Q9KM44|Q9KM44_VIBCH	64 kDa	0.0224	0
350	Protease OS=Vibrio cholerae serotype O1 (strain ATCC 39315 / El Tor Inaba N16961) GN=VC_A0223 PE=1 SV=1	tr|Q9KMU6|Q9KMU6_VIBCH	102 kDa	0.0458	0
351	UDP-N-acetylglucosamine--N-acetylmuramyl-(pentapeptide) pyrophosphoryl-undecaprenol N-acetylglucosamine transferase OS=Vibrio cholerae serotype O1 (strain ATCC 39315 / El Tor Inaba N16961) GN=murG PE=3 SV=1	sp|Q9KPG7|MURG_VIBCH	38 kDa	0.0904	0
352	Potassium uptake protein TrkA OS=Vibrio cholerae serotype O1 (strain ATCC 39315 / El Tor Inaba N16961) GN=VC_0043 PE=4 SV=1	tr|Q9KVU6|Q9KVU6_VIBCH	50 kDa	0.0611	0
353	Glyceraldehyde-3-phosphate dehydrogenase OS=Vibrio cholerae serotype O1 (strain ATCC 39315 / El Tor Inaba N16961) GN=VC_2000 PE=3 SV=1	tr|Q9KQJ8|Q9KQJ8_VIBCH	35 kDa	0.109	0
354	Uncharacterized protein OS=Vibrio cholerae serotype O1 (strain ATCC 39315 / El Tor Inaba N16961) GN=VC_1160 PE=4 SV=1	tr|Q9KSU6|Q9KSU6_VIBCH	36 kDa	0.0547	0
355	Histidine kinase OS=Vibrio cholerae serotype O1 (strain ATCC 39315 / El Tor Inaba N16961) GN=VC_0622 PE=4 SV=1	tr|Q9KUA1|Q9KUA1_VIBCH	133 kDa	0.028	0
356	Uncharacterized protein OS=Vibrio cholerae serotype O1 (strain ATCC 39315 / El Tor Inaba N16961) GN=VC_1764 PE=4 SV=1	tr|Q9KR79|Q9KR79_VIBCH	78 kDa	0.068	0
357	DNA translocase FtsK OS=Vibrio cholerae serotype O1 (strain ATCC 39315 / El Tor Inaba N16961) GN=ftsK PE=3 SV=2	sp|Q84I33|FTSK_VIBCH	106 kDa	0.0156	0
358	Adenylate kinase OS=Vibrio cholerae serotype O1 (strain ATCC 39315 / El Tor Inaba N16961) GN=adk PE=1 SV=1	sp|Q9KTB7|KAD_VIBCH	23 kDa	0.178	0
359	tRNA-2-methylthio-N(6)-dimethylallyladenosine synthase OS=Vibrio cholerae serotype O1 (strain ATCC 39315 / El Tor Inaba N16961) GN=miaB PE=3 SV=1	sp|Q9KTE0|MIAB_VIBCH	54 kDa	0.139	0
360	Methionine aminopeptidase OS=Vibrio cholerae serotype O1 (strain ATCC 39315 / El Tor Inaba N16961) GN=map PE=3 SV=1	tr|Q9KPV1|Q9KPV1_VIBCH	31 kDa	0.211	0
361	tRNA uridine 5-carboxymethylaminomethyl modification enzyme MnmG OS=Vibrio cholerae serotype O1 (strain ATCC 39315 / El Tor Inaba N16961) GN=mnmG PE=3 SV=1	sp|Q9KNG4|MNMG_VIBCH	70 kDa	0.0618	0
362	Shikimate kinase OS=Vibrio cholerae serotype O1 (strain ATCC 39315 / El Tor Inaba N16961) GN=aroK PE=3 SV=1	sp|Q9KNV1|AROK_VIBCH	20 kDa	0.241	0
363	Succinate dehydrogenase iron-sulfur subunit OS=Vibrio cholerae serotype O1 (strain ATCC 39315 / El Tor Inaba N16961) GN=VC_2657 PE=3 SV=1	tr|Q9KNS4|Q9KNS4_VIBCH	28 kDa	0.27	0
364	Uncharacterized protein OS=Vibrio cholerae serotype O1 (strain ATCC 39315 / El Tor Inaba N16961) GN=VC_1485 PE=4 SV=1	tr|Q9KRZ8|Q9KRZ8_VIBCH	61 kDa	0.135	0
365	SsrA-binding protein OS=Vibrio cholerae serotype O1 (strain ATCC 39315 / El Tor Inaba N16961) GN=smpB PE=3 SV=3	sp|P52116|SSRP_VIBCH	19 kDa	0.28	0.0683
366	50S ribosomal protein L33 OS=Vibrio cholerae serotype O1 (strain ATCC 39315 / El Tor Inaba N16961) GN=rpmG PE=3 SV=1	sp|Q9KVC7|RL33_VIBCH	6 kDa	0.273	0.273
367	PTS system, fructose-specific IIABC component OS=Vibrio cholerae serotype O1 (strain ATCC 39315 / El Tor Inaba N16961) GN=VC_1826 PE=4 SV=1	tr|Q9KR21|Q9KR21_VIBCH	66 kDa	0.0885	0.0221
368	Negative regulator of flagellin synthesis FlgM, putative OS=Vibrio cholerae serotype O1 (strain ATCC 39315 / El Tor Inaba N16961) GN=VC_2204 PE=4 SV=1	tr|Q9KQ03|Q9KQ03_VIBCH	11 kDa	0.374	0.131
369	Gonadoliberin III-related protein OS=Vibrio cholerae serotype O1 (strain ATCC 39315 / El Tor Inaba N16961) GN=VC_1161 PE=4 SV=1	tr|Q9KSU5|Q9KSU5_VIBCH	55 kDa	0.0896	0.0199
370	Integration host factor subunit beta OS=Vibrio cholerae serotype O1 (strain ATCC 39315 / El Tor Inaba N16961) GN=ihfB PE=3 SV=1	sp|Q9KQT4|IHFB_VIBCH	11 kDa	0.283	0.12
371	ADP-L-glycero-D-manno-heptose-6-epimerase OS=Vibrio cholerae serotype O1 (strain ATCC 39315 / El Tor Inaba N16961) GN=hldD PE=3 SV=1	sp|Q06963|HLDD_VIBCH	35 kDa	0.108	0.0414
372	Probable lactoylglutathione lyase OS=Vibrio cholerae serotype O1 (strain ATCC 39315 / El Tor Inaba N16961) GN=gloA PE=3 SV=2	sp|Q9KT93|LGUL_VIBCH	15 kDa	0.312	0.058
373	Cell division protein FtsN, putative OS=Vibrio cholerae serotype O1 (strain ATCC 39315 / El Tor Inaba N16961) GN=VC_2676 PE=4 SV=1	tr|Q9KNQ5|Q9KNQ5_VIBCH	21 kDa	0.169	0
374	Flagellin B OS=Vibrio cholerae serotype O1 (strain ATCC 39315 / El Tor Inaba N16961) GN=flaB PE=3 SV=1	sp|P0C6C4|FLAB_VIBCH	40 kDa	0.0824	0.0293
375	Uncharacterized protein OS=Vibrio cholerae serotype O1 (strain ATCC 39315 / El Tor Inaba N16961) GN=VC_1964 PE=4 SV=1	tr|Q9KQN4|Q9KQN4_VIBCH	32 kDa	0.0687	0
376	Transporter, AcrB/D/F family OS=Vibrio cholerae serotype O1 (strain ATCC 39315 / El Tor Inaba N16961) GN=VC_1757 PE=4 SV=1	tr|Q9KR85|Q9KR85_VIBCH	111 kDa	0.0138	0
377	Ribosomal RNA small subunit methyltransferase A OS=Vibrio cholerae serotype O1 (strain ATCC 39315 / El Tor Inaba N16961) GN=rsmA PE=3 SV=2	sp|Q9KUS2|RSMA_VIBCH	31 kDa	0.0738	0
378	Uncharacterized protein OS=Vibrio cholerae serotype O1 (strain ATCC 39315 / El Tor Inaba N16961) GN=VC_1148 PE=4 SV=1	tr|Q9KSV8|Q9KSV8_VIBCH	32 kDa	0.13	0
379	Uncharacterized protein OS=Vibrio cholerae serotype O1 (strain ATCC 39315 / El Tor Inaba N16961) GN=VC_0928 PE=4 SV=1	tr|Q9KTH4|Q9KTH4_VIBCH	30 kDa	0.107	0
380	Peptide chain release factor 3 OS=Vibrio cholerae serotype O1 (strain ATCC 39315 / El Tor Inaba N16961) GN=prfC PE=3 SV=1	sp|Q9KU64|RF3_VIBCH	60 kDa	0.0603	0
381	Flagellar hook-length control protein FliK, putative OS=Vibrio cholerae serotype O1 (strain ATCC 39315 / El Tor Inaba N16961) GN=VC_2128 PE=4 SV=1	tr|Q9KQ73|Q9KQ73_VIBCH	70 kDa	0.092	0
382	Acetyl-coenzyme A carboxylase carboxyl transferase subunit alpha OS=Vibrio cholerae serotype O1 (strain ATCC 39315 / El Tor Inaba N16961) GN=accA PE=3 SV=1	sp|Q9KPW8|ACCA_VIBCH	36 kDa	0.116	0
383	Flagellar basal-body rod protein FlgF OS=Vibrio cholerae serotype O1 (strain ATCC 39315 / El Tor Inaba N16961) GN=VC_2196 PE=3 SV=1	tr|Q9KQ11|Q9KQ11_VIBCH	27 kDa	0.0522	0
384	Oxaloacetate decarboxylase, alpha subunit OS=Vibrio cholerae serotype O1 (strain ATCC 39315 / El Tor Inaba N16961) GN=VC_0550 PE=4 SV=1	tr|Q9KUH1|Q9KUH1_VIBCH	65 kDa	0.0603	0
385	HemY protein OS=Vibrio cholerae serotype O1 (strain ATCC 39315 / El Tor Inaba N16961) GN=VC_0117 PE=4 SV=1	tr|Q9KVM4|Q9KVM4_VIBCH	45 kDa	0.0628	0
386	UvrABC system protein A OS=Vibrio cholerae serotype O1 (strain ATCC 39315 / El Tor Inaba N16961) GN=uvrA PE=3 SV=1	sp|Q9KUW5|UVRA_VIBCH	104 kDa	0.0543	0
387	Uncharacterized protein OS=Vibrio cholerae serotype O1 (strain ATCC 39315 / El Tor Inaba N16961) GN=VC_0973 PE=4 SV=1	tr|Q9KTC9|Q9KTC9_VIBCH	30 kDa	0.0738	0
388	Periplasmic nitrate reductase OS=Vibrio cholerae serotype O1 (strain ATCC 39315 / El Tor Inaba N16961) GN=napA PE=3 SV=1	sp|Q9KLR4|NAPA_VIBCH	93 kDa	0.047	0
389	D-alanyl-D-alanine endopeptidase OS=Vibrio cholerae serotype O1 (strain ATCC 39315 / El Tor Inaba N16961) GN=VC_A0870 PE=3 SV=1	tr|Q9KL77|Q9KL77_VIBCH	35 kDa	0.0981	0
390	Trehalose-6-phosphate hydrolase OS=Vibrio cholerae serotype O1 (strain ATCC 39315 / El Tor Inaba N16961) GN=VC_0911 PE=4 SV=1	tr|Q9KTJ1|Q9KTJ1_VIBCH	65 kDa	0.0427	0
391	Outer membrane protein assembly factor BamA OS=Vibrio cholerae serotype O1 (strain ATCC 39315 / El Tor Inaba N16961) GN=bamA PE=3 SV=1	tr|Q9KPW0|Q9KPW0_VIBCH	90 kDa	0.0648	0
392	Isoleucine--tRNA ligase OS=Vibrio cholerae serotype O1 (strain ATCC 39315 / El Tor Inaba N16961) GN=ileS PE=3 SV=1	sp|Q9KU47|SYI_VIBCH	105 kDa	0.0569	0
393	Inosine-5'-monophosphate dehydrogenase OS=Vibrio cholerae serotype O1 (strain ATCC 39315 / El Tor Inaba N16961) GN=VC_0767 PE=1 SV=1	tr|Q9KTW3|Q9KTW3_VIBCH	52 kDa	0.0225	0
394	Transcription antitermination protein RfaH OS=Vibrio cholerae serotype O1 (strain ATCC 39315 / El Tor Inaba N16961) GN=rfaH PE=3 SV=1	tr|Q9KTB3|Q9KTB3_VIBCH	19 kDa	0.309	0
395	DNA-binding response regulator TorR OS=Vibrio cholerae serotype O1 (strain ATCC 39315 / El Tor Inaba N16961) GN=VC_1719 PE=4 SV=1	tr|Q9KRC3|Q9KRC3_VIBCH	27 kDa	0.209	0
396	Methyl-accepting chemotaxis protein OS=Vibrio cholerae serotype O1 (strain ATCC 39315 / El Tor Inaba N16961) GN=VC_A1069 PE=4 SV=1	tr|Q9KKN3|Q9KKN3_VIBCH	70 kDa	0.0876	0.0156
397	N-acetylmuramoyl-L-alanine amidase OS=Vibrio cholerae serotype O1 (strain ATCC 39315 / El Tor Inaba N16961) GN=VC_0344 PE=4 SV=1	tr|Q9KV14|Q9KV14_VIBCH	64 kDa	0.0912	0
398	Uncharacterized protein OS=Vibrio cholerae serotype O1 (strain ATCC 39315 / El Tor Inaba N16961) GN=VC_A0271 PE=4 SV=1	tr|Q9KMP9|Q9KMP9_VIBCH	13 kDa	0.548	0
399	Periplasmic linker protein, putative OS=Vibrio cholerae serotype O1 (strain ATCC 39315 / El Tor Inaba N16961) GN=VC_1756 PE=4 SV=1	tr|Q9KR86|Q9KR86_VIBCH	40 kDa	0.0522	0
400	Amidophosphoribosyltransferase OS=Vibrio cholerae serotype O1 (strain ATCC 39315 / El Tor Inaba N16961) GN=purF PE=3 SV=1	tr|Q9KT99|Q9KT99_VIBCH	56 kDa	0.0833	0
401	Sec-independent protein translocase protein TatA OS=Vibrio cholerae serotype O1 (strain ATCC 39315 / El Tor Inaba N16961) GN=tatA PE=3 SV=1	sp|P57051|TATA_VIBCH	9 kDa	0.171	0
402	Probable thiol peroxidase OS=Vibrio cholerae serotype O1 (strain ATCC 39315 / El Tor Inaba N16961) GN=tpx PE=3 SV=1	sp|P0C6P9|TPX_VIBCH	18 kDa	0.378	0
403	Biosynthetic arginine decarboxylase OS=Vibrio cholerae serotype O1 (strain ATCC 39315 / El Tor Inaba N16961) GN=speA PE=3 SV=2	sp|Q9KLD1|SPEA_VIBCH	72 kDa	0.105	0
404	Adenylosuccinate synthetase OS=Vibrio cholerae serotype O1 (strain ATCC 39315 / El Tor Inaba N16961) GN=purA PE=3 SV=3	sp|Q9KNX8|PURA_VIBCH	47 kDa	0.102	0
405	UPF0176 protein VC_1259 OS=Vibrio cholerae serotype O1 (strain ATCC 39315 / El Tor Inaba N16961) GN=VC_1259 PE=3 SV=2	sp|Q9KSJ7|Y1259_VIBCH	37 kDa	0.235	0
406	Fatty acid oxidation complex subunit alpha OS=Vibrio cholerae serotype O1 (strain ATCC 39315 / El Tor Inaba N16961) GN=fadJ PE=3 SV=2	sp|Q9KT58|FADJ_VIBCH	77 kDa	0.0791	0
407	Magnesium and cobalt efflux protein CorC OS=Vibrio cholerae serotype O1 (strain ATCC 39315 / El Tor Inaba N16961) GN=corC PE=3 SV=1	sp|Q9KTE3|CORC_VIBCH	33 kDa	0.127	0
408	Vitamin B12 transporter BtuB OS=Vibrio cholerae serotype O1 (strain ATCC 39315 / El Tor Inaba N16961) GN=btuB PE=3 SV=1	sp|Q9KVI9|BTUB_VIBCH	69 kDa	0.11	0
409	Aldehyde dehydrogenase OS=Vibrio cholerae serotype O1 (strain ATCC 39315 / El Tor Inaba N16961) GN=VC_A1067 PE=3 SV=1	tr|Q9KKN5|Q9KKN5_VIBCH	53 kDa	0.167	0
410	ATP-dependent RNA helicase DbpA OS=Vibrio cholerae serotype O1 (strain ATCC 39315 / El Tor Inaba N16961) GN=VC_2564 PE=3 SV=1	tr|Q9KP15|Q9KP15_VIBCH	50 kDa	0.15	0
411	Membrane-bound lytic murein transglycosylase D OS=Vibrio cholerae serotype O1 (strain ATCC 39315 / El Tor Inaba N16961) GN=VC_2237 PE=4 SV=1	tr|Q9KPX5|Q9KPX5_VIBCH	59 kDa	0.107	0
412	ParA family protein OS=Vibrio cholerae serotype O1 (strain ATCC 39315 / El Tor Inaba N16961) GN=VC_2773 PE=4 SV=1	tr|Q9KNG6|Q9KNG6_VIBCH	28 kDa	0.0778	0
413	Helicase, putative OS=Vibrio cholerae serotype O1 (strain ATCC 39315 / El Tor Inaba N16961) GN=VC_1760 PE=4 SV=1	tr|Q9KR83|Q9KR83_VIBCH	105 kDa	0.0149	0
414	Aspartokinase I/homoserine dehydrogenase, threonine-sensitive OS=Vibrio cholerae serotype O1 (strain ATCC 39315 / El Tor Inaba N16961) GN=VC_2364 PE=4 SV=1	tr|Q9KPK3|Q9KPK3_VIBCH	89 kDa	0.0158	0
415	Uncharacterized protein OS=Vibrio cholerae serotype O1 (strain ATCC 39315 / El Tor Inaba N16961) GN=VC_A0514 PE=4 SV=1	tr|Q9KM74|Q9KM74_VIBCH	25 kDa	0.172	0.0396
416	Uncharacterized protein OS=Vibrio cholerae serotype O1 (strain ATCC 39315 / El Tor Inaba N16961) GN=VC_1531 PE=4 SV=1	tr|Q9KRV3|Q9KRV3_VIBCH	11 kDa	0.132	0.231
417	Cytochrome d ubiquinol oxidase, subunit I OS=Vibrio cholerae serotype O1 (strain ATCC 39315 / El Tor Inaba N16961) GN=VC_1844 PE=4 SV=1	tr|Q9KR03|Q9KR03_VIBCH	61 kDa	0.0591	0.0185
418	AsmA protein OS=Vibrio cholerae serotype O1 (strain ATCC 39315 / El Tor Inaba N16961) GN=VC_1039 PE=4 SV=1	tr|Q9KT66|Q9KT66_VIBCH	75 kDa	0.0427	0
419	Uncharacterized protein OS=Vibrio cholerae serotype O1 (strain ATCC 39315 / El Tor Inaba N16961) GN=VC_A0055 PE=4 SV=1	tr|Q9KNB0|Q9KNB0_VIBCH	37 kDa	0.0404	0
420	Uncharacterized protein OS=Vibrio cholerae serotype O1 (strain ATCC 39315 / El Tor Inaba N16961) GN=VC_0998 PE=4 SV=1	tr|Q9KTA5|Q9KTA5_VIBCH	178 kDa	0.0123	0
421	tRNA (cmo5U34)-methyltransferase OS=Vibrio cholerae serotype O1 (strain ATCC 39315 / El Tor Inaba N16961) GN=cmoA PE=3 SV=1	sp|Q9KSU2|CMOA_VIBCH	28 kDa	0.0407	0
422	Exoribonuclease 2 OS=Vibrio cholerae serotype O1 (strain ATCC 39315 / El Tor Inaba N16961) GN=rnb PE=3 SV=1	sp|Q9KLE1|RNB_VIBCH	76 kDa	0.0206	0
423	Peptide ABC transporter, ATP-binding protein, putative OS=Vibrio cholerae serotype O1 (strain ATCC 39315 / El Tor Inaba N16961) GN=VC_A0588 PE=4 SV=1	tr|Q9KM01|Q9KM01_VIBCH	58 kDa	0.0264	0
424	Cell division protein FtsA OS=Vibrio cholerae serotype O1 (strain ATCC 39315 / El Tor Inaba N16961) GN=ftsA PE=3 SV=1	tr|Q9KPH0|Q9KPH0_VIBCH	46 kDa	0.0952	0
425	Chaperone protein ClpB OS=Vibrio cholerae serotype O1 (strain ATCC 39315 / El Tor Inaba N16961) GN=clpB PE=3 SV=1	sp|Q9KU18|CLPB_VIBCH	96 kDa	0.0117	0
426	Uncharacterized protein OS=Vibrio cholerae serotype O1 (strain ATCC 39315 / El Tor Inaba N16961) GN=VC_A0478 PE=4 SV=1	tr|Q9KMA0|Q9KMA0_VIBCH	11 kDa	0.208	0
427	Protein translocase subunit SecY OS=Vibrio cholerae serotype O1 (strain ATCC 39315 / El Tor Inaba N16961) GN=secY PE=3 SV=2	sp|P78283|SECY_VIBCH	49 kDa	0.0225	0
428	Leucine--tRNA ligase OS=Vibrio cholerae serotype O1 (strain ATCC 39315 / El Tor Inaba N16961) GN=leuS PE=3 SV=2	sp|Q9KTE6|SYL_VIBCH	97 kDa	0.0256	0
429	Ribosomal RNA large subunit methyltransferase F OS=Vibrio cholerae serotype O1 (strain ATCC 39315 / El Tor Inaba N16961) GN=rlmF PE=3 SV=1	sp|Q9KRM2|RLMF_VIBCH	41 kDa	0.0663	0
430	50S ribosomal protein L29 OS=Vibrio cholerae serotype O1 (strain ATCC 39315 / El Tor Inaba N16961) GN=rpmC PE=3 SV=1	sp|Q9KNZ2|RL29_VIBCH	7 kDa	0.238	0
431	tRNA pseudouridine synthase B OS=Vibrio cholerae serotype O1 (strain ATCC 39315 / El Tor Inaba N16961) GN=truB PE=3 SV=1	sp|Q9KU78|TRUB_VIBCH	34 kDa	0.0321	0
432	Cyclic AMP receptor protein OS=Vibrio cholerae serotype O1 (strain ATCC 39315 / El Tor Inaba N16961) GN=VC_2614 PE=4 SV=1	tr|Q9KNW6|Q9KNW6_VIBCH	24 kDa	0.152	0
433	NAD(P) transhydrogenase subunit alpha OS=Vibrio cholerae serotype O1 (strain ATCC 39315 / El Tor Inaba N16961) GN=VC_A0563 PE=3 SV=1	tr|Q9KM26|Q9KM26_VIBCH	54 kDa	0.041	0
434	Uncharacterized protein OS=Vibrio cholerae serotype O1 (strain ATCC 39315 / El Tor Inaba N16961) GN=VC_1577 PE=4 SV=1	tr|Q9KRQ9|Q9KRQ9_VIBCH	31 kDa	0.0769	0
435	3-octaprenyl-4-hydroxybenzoate carboxy-lyase OS=Vibrio cholerae serotype O1 (strain ATCC 39315 / El Tor Inaba N16961) GN=ubiD PE=3 SV=1	sp|Q9KV48|UBID_VIBCH	69 kDa	0.0163	0
436	Phosphomannomutase, putative OS=Vibrio cholerae serotype O1 (strain ATCC 39315 / El Tor Inaba N16961) GN=VC_A1041 PE=3 SV=1	tr|Q9KKR1|Q9KKR1_VIBCH	62 kDa	0.0511	0
437	Glycerol-3-phosphate transporter OS=Vibrio cholerae serotype O1 (strain ATCC 39315 / El Tor Inaba N16961) GN=VC_A0137 PE=4 SV=1	tr|Q9KN29|Q9KN29_VIBCH	52 kDa	0.0192	0
438	Hemolysin, putative OS=Vibrio cholerae serotype O1 (strain ATCC 39315 / El Tor Inaba N16961) GN=VC_0558 PE=4 SV=1	tr|Q9KUG3|Q9KUG3_VIBCH	47 kDa	0.0516	0
439	Glycerol-3-phosphate acyltransferase OS=Vibrio cholerae serotype O1 (strain ATCC 39315 / El Tor Inaba N16961) GN=plsB PE=3 SV=1	sp|Q9KVP8|PLSB_VIBCH	91 kDa	0.0284	0
440	Phosphoglucomutase/phosphomannomutase, putative OS=Vibrio cholerae serotype O1 (strain ATCC 39315 / El Tor Inaba N16961) GN=VC_0611 PE=4 SV=1	tr|Q9KUB2|Q9KUB2_VIBCH	52 kDa	0.017	0
441	Transcriptional regulator, putative OS=Vibrio cholerae serotype O1 (strain ATCC 39315 / El Tor Inaba N16961) GN=VC_A0147 PE=4 SV=1	tr|Q9KN19|Q9KN19_VIBCH	45 kDa	0.0298	0
442	Soluble lytic murein transglycosylase OS=Vibrio cholerae serotype O1 (strain ATCC 39315 / El Tor Inaba N16961) GN=VC_0700 PE=4 SV=1	REV_tr|Q9KU29|Q9KU29_VIBCH	74 kDa	0.0139	0
443	N utilization substance protein B homolog OS=Vibrio cholerae serotype O1 (strain ATCC 39315 / El Tor Inaba N16961) GN=nusB PE=3 SV=1	sp|Q9KPU5|NUSB_VIBCH	18 kDa	0.212	0
444	Protease, putative OS=Vibrio cholerae serotype O1 (strain ATCC 39315 / El Tor Inaba N16961) GN=VC_0717 PE=4 SV=1	tr|Q9KU13|Q9KU13_VIBCH	52 kDa	0.0536	0
445	ATP-dependent Clp protease, ATP-binding subunit ClpA OS=Vibrio cholerae serotype O1 (strain ATCC 39315 / El Tor Inaba N16961) GN=VC_1144 PE=3 SV=1	tr|Q9KSW2|Q9KSW2_VIBCH	84 kDa	0.0489	0
446	Uncharacterized protein OS=Vibrio cholerae serotype O1 (strain ATCC 39315 / El Tor Inaba N16961) GN=VC_1808 PE=4 SV=1	tr|Q9KR39|Q9KR39_VIBCH	34 kDa	0.121	0
447	NAD(P)H-flavin reductase OS=Vibrio cholerae serotype O1 (strain ATCC 39315 / El Tor Inaba N16961) GN=VC_0312 PE=4 SV=1	tr|Q9KV46|Q9KV46_VIBCH	26 kDa	0.136	0
448	Protein F-related protein OS=Vibrio cholerae serotype O1 (strain ATCC 39315 / El Tor Inaba N16961) GN=VC_A0659 PE=3 SV=1	tr|Q9KLT2|Q9KLT2_VIBCH	23 kDa	0.251	0
449	Phosphoenolpyruvate carboxykinase [ATP] OS=Vibrio cholerae serotype O1 (strain ATCC 39315 / El Tor Inaba N16961) GN=pckA PE=3 SV=3	sp|Q9KNK0|PCKA_VIBCH	60 kDa	0.0332	0
450	RNA chaperone ProQ OS=Vibrio cholerae serotype O1 (strain ATCC 39315 / El Tor Inaba N16961) GN=proQ PE=3 SV=1	sp|Q9KRY6|PROQ_VIBCH	23 kDa	0.279	0
451	Uncharacterized protein OS=Vibrio cholerae serotype O1 (strain ATCC 39315 / El Tor Inaba N16961) GN=VC_0132 PE=4 SV=1	tr|Q9KVL0|Q9KVL0_VIBCH	58 kDa	0.0778	0
452	Fe/S biogenesis protein NfuA OS=Vibrio cholerae serotype O1 (strain ATCC 39315 / El Tor Inaba N16961) GN=nfuA PE=3 SV=1	sp|Q9KNL2|NFUA_VIBCH	21 kDa	0.0615	0
453	NH(3)-dependent NAD(+) synthetase OS=Vibrio cholerae serotype O1 (strain ATCC 39315 / El Tor Inaba N16961) GN=nadE PE=1 SV=1	sp|Q9KMW1|NADE_VIBCH	30 kDa	0.33	0
454	UPF0227 protein VC_1892 OS=Vibrio cholerae serotype O1 (strain ATCC 39315 / El Tor Inaba N16961) GN=VC_1892 PE=3 SV=1	sp|Q9KQV6|Y1892_VIBCH	21 kDa	0.285	0
455	Ccm2-related protein OS=Vibrio cholerae serotype O1 (strain ATCC 39315 / El Tor Inaba N16961) GN=VC_A1042 PE=4 SV=1	tr|Q9KKR0|Q9KKR0_VIBCH	14 kDa	0.323	0
456	NAD(P) transhydrogenase subunit beta OS=Vibrio cholerae serotype O1 (strain ATCC 39315 / El Tor Inaba N16961) GN=VC_A0564 PE=3 SV=1	tr|Q9KM25|Q9KM25_VIBCH	49 kDa	0.0895	0
457	Ribosome biogenesis GTPase A OS=Vibrio cholerae serotype O1 (strain ATCC 39315 / El Tor Inaba N16961) GN=VC_A0528 PE=3 SV=1	tr|Q9KM60|Q9KM60_VIBCH	36 kDa	0.178	0
458	Aerobic respiration control protein FexA OS=Vibrio cholerae serotype O1 (strain ATCC 39315 / El Tor Inaba N16961) GN=VC_2368 PE=4 SV=1	tr|Q9KPJ9|Q9KPJ9_VIBCH	27 kDa	0.206	0
459	Flagellar hook protein FlgE OS=Vibrio cholerae serotype O1 (strain ATCC 39315 / El Tor Inaba N16961) GN=VC_2197 PE=3 SV=1	tr|Q9KQ10|Q9KQ10_VIBCH	47 kDa	0.143	0
460	Site-determining protein OS=Vibrio cholerae serotype O1 (strain ATCC 39315 / El Tor Inaba N16961) GN=VC_1960 PE=3 SV=1	tr|Q9KQN8|Q9KQN8_VIBCH	30 kDa	0.221	0
461	Uncharacterized protein OS=Vibrio cholerae serotype O1 (strain ATCC 39315 / El Tor Inaba N16961) GN=VC_1896 PE=4 SV=1	tr|Q9KQV2|Q9KQV2_VIBCH	52 kDa	0.108	0
462	Uncharacterized protein OS=Vibrio cholerae serotype O1 (strain ATCC 39315 / El Tor Inaba N16961) GN=VC_1433 PE=4 SV=1	tr|Q9KS28|Q9KS28_VIBCH	35 kDa	0.162	0
463	Peptidyl-prolyl cis-trans isomerase OS=Vibrio cholerae serotype O1 (strain ATCC 39315 / El Tor Inaba N16961) GN=VC_2568 PE=4 SV=1	tr|Q9KP11|Q9KP11_VIBCH	22 kDa	0.153	0
464	Ribosomal RNA small subunit methyltransferase J OS=Vibrio cholerae serotype O1 (strain ATCC 39315 / El Tor Inaba N16961) GN=rsmJ PE=3 SV=2	sp|Q9KVR6|RSMJ_VIBCH	29 kDa	0.0383	0
465	Lipoprotein OS=Vibrio cholerae serotype O1 (strain ATCC 39315 / El Tor Inaba N16961) GN=VC_1962 PE=4 SV=1	tr|Q9KQN6|Q9KQN6_VIBCH	17 kDa	0.104	0
466	Major outer membrane lipoprotein OS=Vibrio cholerae serotype O1 (strain ATCC 39315 / El Tor Inaba N16961) GN=VC_A0059 PE=4 SV=1	tr|Q9KNA6|Q9KNA6_VIBCH	13 kDa	0.227	0.16
467	Single-stranded DNA-binding protein OS=Vibrio cholerae serotype O1 (strain ATCC 39315 / El Tor Inaba N16961) GN=ssb PE=3 SV=1	sp|Q9KUW2|SSB_VIBCH	20 kDa	0.136	0.0734
468	Na(+)-translocating NADH-quinone reductase subunit C OS=Vibrio cholerae serotype O1 (strain ATCC 39315 / El Tor Inaba N16961) GN=nqrC PE=1 SV=1	sp|P0C6E0|NQRC_VIBCH	28 kDa	0.0778	0.0778
469	Outer membrane lipoprotein Slp, putative OS=Vibrio cholerae serotype O1 (strain ATCC 39315 / El Tor Inaba N16961) GN=VC_1987 PE=4 SV=1	tr|Q9KQL1|Q9KQL1_VIBCH	23 kDa	0.119	0.0446
470	Uncharacterized protein OS=Vibrio cholerae serotype O1 (strain ATCC 39315 / El Tor Inaba N16961) GN=VC_0355 PE=4 SV=1	tr|Q9KV03|Q9KV03_VIBCH	27 kDa	0.075	0
471	Peptide chain release factor 1 OS=Vibrio cholerae serotype O1 (strain ATCC 39315 / El Tor Inaba N16961) GN=prfA PE=3 SV=1	sp|Q9KQ25|RF1_VIBCH	40 kDa	0.0442	0
472	Tryptophanase OS=Vibrio cholerae serotype O1 (strain ATCC 39315 / El Tor Inaba N16961) GN=tnaA PE=3 SV=1	sp|Q9KN05|TNAA_VIBCH	53 kDa	0.0275	0
473	Uncharacterized protein OS=Vibrio cholerae serotype O1 (strain ATCC 39315 / El Tor Inaba N16961) GN=VC_0074 PE=4 SV=1	tr|Q9KVR5|Q9KVR5_VIBCH	14 kDa	0.171	0
474	Ditrans,polycis-undecaprenyl-diphosphate synthase ((2E,6E)-farnesyl-diphosphate specific) OS=Vibrio cholerae serotype O1 (strain ATCC 39315 / El Tor Inaba N16961) GN=uppS PE=3 SV=2	sp|Q9KPV6|UPPS_VIBCH	28 kDa	0.088	0
475	Lipopolysaccharide biosynthesis protein, putative OS=Vibrio cholerae serotype O1 (strain ATCC 39315 / El Tor Inaba N16961) GN=VC_0235 PE=4 SV=1	tr|Q9KVB1|Q9KVB1_VIBCH	39 kDa	0.0401	0
476	Integrase, phage family OS=Vibrio cholerae serotype O1 (strain ATCC 39315 / El Tor Inaba N16961) GN=VC_0847 PE=4 SV=1	tr|H9L4T5|H9L4T5_VIBCH	48 kDa	0.0308	0
477	MutT/nudix family protein OS=Vibrio cholerae serotype O1 (strain ATCC 39315 / El Tor Inaba N16961) GN=VC_A0592 PE=4 SV=1	tr|Q9KLZ7|Q9KLZ7_VIBCH	22 kDa	0.129	0
478	Uncharacterized protein OS=Vibrio cholerae serotype O1 (strain ATCC 39315 / El Tor Inaba N16961) GN=VC_1077 PE=4 SV=1	tr|Q9KT28|Q9KT28_VIBCH	18 kDa	0.117	0
479	Uncharacterized protein OS=Vibrio cholerae serotype O1 (strain ATCC 39315 / El Tor Inaba N16961) GN=VC_A0919 PE=1 SV=1	tr|Q9KL30|Q9KL30_VIBCH	11 kDa	0.24	0
480	Ribosomal RNA small subunit methyltransferase B OS=Vibrio cholerae serotype O1 (strain ATCC 39315 / El Tor Inaba N16961) GN=rsmB PE=3 SV=1	sp|Q9KVU5|RSMB_VIBCH	48 kDa	0.0553	0
481	Glycine--tRNA ligase alpha subunit OS=Vibrio cholerae serotype O1 (strain ATCC 39315 / El Tor Inaba N16961) GN=glyQ PE=3 SV=2	sp|Q9KVW7|SYGA_VIBCH	35 kDa	0.0852	0
482	UPF0312 protein VC_A0539 OS=Vibrio cholerae serotype O1 (strain ATCC 39315 / El Tor Inaba N16961) GN=VC_A0539 PE=3 SV=1	sp|Q9KM50|Y3339_VIBCH	20 kDa	0.0529	0
483	Sulfurtransferase OS=Vibrio cholerae serotype O1 (strain ATCC 39315 / El Tor Inaba N16961) GN=VC_1356 PE=3 SV=1	REV_tr|Q9KSA3|Q9KSA3_VIBCH	12 kDa	0	0.0734
484	Uncharacterized protein OS=Vibrio cholerae serotype O1 (strain ATCC 39315 / El Tor Inaba N16961) GN=VC_2499 PE=4 SV=1	tr|Q9KP76|Q9KP76_VIBCH	39 kDa	0.0534	0
485	Uncharacterized protein OS=Vibrio cholerae serotype O1 (strain ATCC 39315 / El Tor Inaba N16961) GN=VC_1317 PE=4 SV=1	tr|Q9KSE0|Q9KSE0_VIBCH	36 kDa	0.0948	0
486	Cysteine synthase OS=Vibrio cholerae serotype O1 (strain ATCC 39315 / El Tor Inaba N16961) GN=VC_0968 PE=3 SV=1	tr|Q9KTD4|Q9KTD4_VIBCH	34 kDa	0.0901	0
487	Acetyltransferase, GNAT family OS=Vibrio cholerae serotype O1 (strain ATCC 39315 / El Tor Inaba N16961) GN=VC_2332 PE=4 SV=1	tr|Q9KPN4|Q9KPN4_VIBCH	41 kDa	0.0579	0
488	3-isopropylmalate dehydratase large subunit OS=Vibrio cholerae serotype O1 (strain ATCC 39315 / El Tor Inaba N16961) GN=leuC PE=3 SV=1	sp|Q9KP81|LEUC_VIBCH	50 kDa	0.0535	0
489	Aminopeptidase P OS=Vibrio cholerae serotype O1 (strain ATCC 39315 / El Tor Inaba N16961) GN=VC_0067 PE=4 SV=1	tr|Q9KVS2|Q9KVS2_VIBCH	67 kDa	0.0402	0
490	Uncharacterized protein OS=Vibrio cholerae serotype O1 (strain ATCC 39315 / El Tor Inaba N16961) GN=VC_A0174 PE=4 SV=1	tr|Q9KMZ2|Q9KMZ2_VIBCH	35 kDa	0.0643	0
491	Phosphoenolpyruvate carboxylase OS=Vibrio cholerae serotype O1 (strain ATCC 39315 / El Tor Inaba N16961) GN=ppc PE=3 SV=2	sp|Q9KNT4|CAPP_VIBCH	98 kDa	0.024	0
492	Protease 4 OS=Vibrio cholerae serotype O1 (strain ATCC 39315 / El Tor Inaba N16961) GN=VC_1994 PE=3 SV=1	tr|Q9KQK4|Q9KQK4_VIBCH	67 kDa	0.0795	0
493	Fructose-1,6-bisphosphatase class 1 OS=Vibrio cholerae serotype O1 (strain ATCC 39315 / El Tor Inaba N16961) GN=fbp PE=3 SV=1	sp|Q9KP35|F16PA_VIBCH	37 kDa	0.0833	0
494	FAD:protein FMN transferase OS=Vibrio cholerae serotype O1 (strain ATCC 39315 / El Tor Inaba N16961) GN=VC_2289 PE=3 SV=1	tr|Q9KPS3|Q9KPS3_VIBCH	41 kDa	0.0654	0
495	Lipoprotein-related protein OS=Vibrio cholerae serotype O1 (strain ATCC 39315 / El Tor Inaba N16961) GN=VC_1064 PE=4 SV=1	tr|Q9KT41|Q9KT41_VIBCH	16 kDa	0.196	0
496	Transaldolase OS=Vibrio cholerae serotype O1 (strain ATCC 39315 / El Tor Inaba N16961) GN=tal PE=3 SV=1	sp|Q9KLW8|TAL_VIBCH	35 kDa	0.0759	0
497	Iron(III) ABC transporter, periplasmic iron-compound-binding protein OS=Vibrio cholerae serotype O1 (strain ATCC 39315 / El Tor Inaba N16961) GN=VC_A0227 PE=1 SV=1	tr|Q9KMU2|Q9KMU2_VIBCH	37 kDa	0.033	0
498	ATP-dependent protease LA-related protein OS=Vibrio cholerae serotype O1 (strain ATCC 39315 / El Tor Inaba N16961) GN=VC_A0975 PE=4 SV=1	tr|Q9KKX5|Q9KKX5_VIBCH	89 kDa	0.0191	0
499	cyan fluorescent protein [Fluorescent tagging vector pUC57-Ps12-tag-CFP]gb|ADK12952.1|	sp|TagCFP|TagCFP_CON-vector	27 kDa	0.139	0.0756
500	Trypsin, putative OS=Vibrio cholerae serotype O1 (strain ATCC 39315 / El Tor Inaba N16961) GN=VC_1649 PE=4 SV=1	tr|Q9KRJ1|Q9KRJ1_VIBCH	60 kDa	0.0547	0
501	Extracellular nuclease-related protein OS=Vibrio cholerae serotype O1 (strain ATCC 39315 / El Tor Inaba N16961) GN=VC_2621 PE=4 SV=1	tr|Q9KNV9|Q9KNV9_VIBCH	94 kDa	0.0138	0
502	Lipoprotein, putative OS=Vibrio cholerae serotype O1 (strain ATCC 39315 / El Tor Inaba N16961) GN=VC_1195 PE=3 SV=1	tr|Q9KSR1|Q9KSR1_VIBCH	24 kDa	0.26	0
503	4-hydroxy-tetrahydrodipicolinate reductase OS=Vibrio cholerae serotype O1 (strain ATCC 39315 / El Tor Inaba N16961) GN=dapB PE=3 SV=1	sp|Q9KPH7|DAPB_VIBCH	29 kDa	0.0335	0
504	PTS system, trehalose-specific IIBC component OS=Vibrio cholerae serotype O1 (strain ATCC 39315 / El Tor Inaba N16961) GN=VC_0910 PE=4 SV=1	tr|Q9KTJ2|Q9KTJ2_VIBCH	51 kDa	0.0649	0
505	Helicase-related protein OS=Vibrio cholerae serotype O1 (strain ATCC 39315 / El Tor Inaba N16961) GN=VC_1636 PE=4 SV=1	tr|Q9KRK4|Q9KRK4_VIBCH	74 kDa	0.0213	0
506	Succinate dehydrogenase iron-sulfur subunit OS=Vibrio cholerae serotype O1 (strain ATCC 39315 / El Tor Inaba N16961) GN=VC_2088 PE=3 SV=1	tr|Q9KQB2|Q9KQB2_VIBCH	26 kDa	0.0508	0
507	Protein-export protein SecB OS=Vibrio cholerae serotype O1 (strain ATCC 39315 / El Tor Inaba N16961) GN=secB PE=3 SV=1	sp|Q9KNS8|SECB_VIBCH	17 kDa	0.383	0
508	High frequency lysogenization protein HflD homolog OS=Vibrio cholerae serotype O1 (strain ATCC 39315 / El Tor Inaba N16961) GN=hflD PE=3 SV=1	sp|Q9KSX9|HFLD_VIBCH	23 kDa	0.312	0
509	Maltose operon periplasmic protein, putative OS=Vibrio cholerae serotype O1 (strain ATCC 39315 / El Tor Inaba N16961) GN=VC_A1027 PE=4 SV=1	tr|Q9KKS3|Q9KKS3_VIBCH	31 kDa	0.147	0
510	Antioxidant, AhpC/Tsa family OS=Vibrio cholerae serotype O1 (strain ATCC 39315 / El Tor Inaba N16961) GN=VC_0731 PE=4 SV=1	tr|Q9KTZ9|Q9KTZ9_VIBCH	23 kDa	0.179	0
511	Uncharacterized protein OS=Vibrio cholerae serotype O1 (strain ATCC 39315 / El Tor Inaba N16961) GN=VC_A0200 PE=4 SV=1	tr|Q9KMW6|Q9KMW6_VIBCH	42 kDa	0.115	0
512	Lipopolysaccharide export system protein LptC OS=Vibrio cholerae serotype O1 (strain ATCC 39315 / El Tor Inaba N16961) GN=lptC PE=3 SV=1	tr|Q9KP51|Q9KP51_VIBCH	21 kDa	0.214	0
513	Ribonuclease P protein component OS=Vibrio cholerae serotype O1 (strain ATCC 39315 / El Tor Inaba N16961) GN=rnpA PE=3 SV=1	sp|Q9KVY2|RNPA_VIBCH	14 kDa	0.153	0
514	Alpha-1,4 glucan phosphorylase OS=Vibrio cholerae serotype O1 (strain ATCC 39315 / El Tor Inaba N16961) GN=VC_A0013 PE=3 SV=1	tr|Q9KNF1|Q9KNF1_VIBCH	93 kDa	0.0392	0
515	Probable phenolic acid decarboxylase OS=Vibrio cholerae serotype O1 (strain ATCC 39315 / El Tor Inaba N16961) GN=padC PE=3 SV=1	sp|Q9KPX2|PADC_VIBCH	20 kDa	0.144	0
516	Flagellar biosynthetic protein FlhF, putative OS=Vibrio cholerae serotype O1 (strain ATCC 39315 / El Tor Inaba N16961) GN=VC_2068 PE=4 SV=1	tr|Q9KQD2|Q9KQD2_VIBCH	55 kDa	0.0505	0
517	Peptide ABC transporter, ATP-binding protein OS=Vibrio cholerae serotype O1 (strain ATCC 39315 / El Tor Inaba N16961) GN=VC_0170 PE=4 SV=1	tr|Q9KVH6|Q9KVH6_VIBCH	64 kDa	0.0368	0
518	50S ribosomal protein L31 OS=Vibrio cholerae serotype O1 (strain ATCC 39315 / El Tor Inaba N16961) GN=rpmE PE=3 SV=1	sp|Q9KNQ2|RL31_VIBCH	8 kDa	0.417	0
519	Protein-export membrane protein SecF OS=Vibrio cholerae serotype O1 (strain ATCC 39315 / El Tor Inaba N16961) GN=secF PE=3 SV=1	tr|Q9KTY6|Q9KTY6_VIBCH	34 kDa	0.0762	0
520	Toxin coregulated pilus biosynthesis protein P OS=Vibrio cholerae serotype O1 (strain ATCC 39315 / El Tor Inaba N16961) GN=tcpP PE=3 SV=2	sp|P29485|TCPP_VIBCH	26 kDa	0.0498	0
521	ParB family protein OS=Vibrio cholerae serotype O1 (strain ATCC 39315 / El Tor Inaba N16961) GN=VC_A1114 PE=4 SV=1	tr|Q9KKJ3|Q9KKJ3_VIBCH	36 kDa	0.031	0
522	DNA-binding protein HU-alpha OS=Vibrio cholerae serotype O1 (strain ATCC 39315 / El Tor Inaba N16961) GN=hupA PE=3 SV=1	sp|Q9KV83|DBHA_VIBCH	9 kDa	0.256	0.111
523	Uncharacterized protein OS=Vibrio cholerae serotype O1 (strain ATCC 39315 / El Tor Inaba N16961) GN=VC_0742 PE=4 SV=1	tr|Q9KTY8|Q9KTY8_VIBCH	12 kDa	0.2	0.118
524	Flagellar motor switch protein FliN OS=Vibrio cholerae serotype O1 (strain ATCC 39315 / El Tor Inaba N16961) GN=VC_2125 PE=3 SV=1	tr|Q9KQ76|Q9KQ76_VIBCH	15 kDa	0.181	0.0725
525	MSHA biogenesis protein MshL OS=Vibrio cholerae serotype O1 (strain ATCC 39315 / El Tor Inaba N16961) GN=VC_0402 PE=4 SV=1	tr|Q9KUV9|Q9KUV9_VIBCH	60 kDa	0.0555	0.0233
526	50S ribosomal protein L24 OS=Vibrio cholerae serotype O1 (strain ATCC 39315 / El Tor Inaba N16961) GN=rplX PE=3 SV=1	sp|Q9KNZ5|RL24_VIBCH	11 kDa	0.2	0.0952
527	Uncharacterized protein OS=Vibrio cholerae serotype O1 (strain ATCC 39315 / El Tor Inaba N16961) GN=VC_1504 PE=4 SV=1	tr|Q9KRX9|Q9KRX9_VIBCH	18 kDa	0.147	0.0552
528	Inositol-1-monophosphatase OS=Vibrio cholerae serotype O1 (strain ATCC 39315 / El Tor Inaba N16961) GN=VC_0745 PE=3 SV=2	sp|Q9KTY5|SUHB_VIBCH	29 kDa	0.112	0
529	Peptidylprolyl isomerase OS=Vibrio cholerae serotype O1 (strain ATCC 39315 / El Tor Inaba N16961) GN=VC_1918 PE=4 SV=1	tr|Q9KQT0|Q9KQT0_VIBCH	68 kDa	0.0178	0
530	Integrase, phage family OS=Vibrio cholerae serotype O1 (strain ATCC 39315 / El Tor Inaba N16961) GN=VC_1758 PE=4 SV=1	REV_tr|Q9KR84|Q9KR84_VIBCH	47 kDa	0.0219	0
531	Cadaverine/lysine antiporter CadB, putative OS=Vibrio cholerae serotype O1 (strain ATCC 39315 / El Tor Inaba N16961) GN=VC_0280 PE=4 SV=1	tr|Q9KV76|Q9KV76_VIBCH	47 kDa	0.0494	0
532	Sulfate/thiosulfate import ATP-binding protein CysA OS=Vibrio cholerae serotype O1 (strain ATCC 39315 / El Tor Inaba N16961) GN=cysA PE=3 SV=1	sp|Q9KUI0|CYSA_VIBCH	42 kDa	0.0691	0
533	Chemotaxis protein methyltransferase 1 OS=Vibrio cholerae serotype O1 (strain ATCC 39315 / El Tor Inaba N16961) GN=cheR1 PE=3 SV=1	sp|Q9KQ06|CHER1_VIBCH	31 kDa	0.0509	0
534	Phenylalanine--tRNA ligase alpha subunit OS=Vibrio cholerae serotype O1 (strain ATCC 39315 / El Tor Inaba N16961) GN=pheS PE=3 SV=1	sp|Q9KSN7|SYFA_VIBCH	37 kDa	0.0673	0
535	Aminoacyl-histidine dipeptidase OS=Vibrio cholerae serotype O1 (strain ATCC 39315 / El Tor Inaba N16961) GN=VC_2279 PE=4 SV=1	tr|Q9KPT3|Q9KPT3_VIBCH	59 kDa	0.0412	0
536	Uncharacterized protein OS=Vibrio cholerae serotype O1 (strain ATCC 39315 / El Tor Inaba N16961) GN=VC_2041 PE=4 SV=1	tr|Q9KQF7|Q9KQF7_VIBCH	68 kDa	0.025	0
537	Probable alpha-L-glutamate ligase OS=Vibrio cholerae serotype O1 (strain ATCC 39315 / El Tor Inaba N16961) GN=rimK PE=3 SV=1	sp|Q9KPT1|RIMK_VIBCH	32 kDa	0.0731	0
538	Heat shock protein 15 OS=Vibrio cholerae serotype O1 (strain ATCC 39315 / El Tor Inaba N16961) GN=VC_2735 PE=3 SV=1	tr|Q9KNK3|Q9KNK3_VIBCH	15 kDa	0.063	0
539	Lipid A biosynthesis myristoyltransferase OS=Vibrio cholerae serotype O1 (strain ATCC 39315 / El Tor Inaba N16961) GN=lpxM PE=3 SV=1	tr|Q9KVD4|Q9KVD4_VIBCH	37 kDa	0.0462	0
540	Uncharacterized protein OS=Vibrio cholerae serotype O1 (strain ATCC 39315 / El Tor Inaba N16961) GN=VC_0635 PE=4 SV=1	tr|Q9KU88|Q9KU88_VIBCH	11 kDa	0.0918	0
541	LPS-assembly protein LptD OS=Vibrio cholerae serotype O1 (strain ATCC 39315 / El Tor Inaba N16961) GN=lptD PE=3 SV=2	sp|Q9KUR9|LPTD_VIBCH	89 kDa	0.0307	0
542	Dual-specificity RNA methyltransferase RlmN OS=Vibrio cholerae serotype O1 (strain ATCC 39315 / El Tor Inaba N16961) GN=rlmN PE=3 SV=1	sp|Q9KTX3|RLMN_VIBCH	42 kDa	0.0724	0
543	Mannose-6-phosphate isomerase OS=Vibrio cholerae serotype O1 (strain ATCC 39315 / El Tor Inaba N16961) GN=VC_0269 PE=3 SV=1	tr|Q9KV87|Q9KV87_VIBCH	44 kDa	0.0251	0
544	Twitching motility protein PilT OS=Vibrio cholerae serotype O1 (strain ATCC 39315 / El Tor Inaba N16961) GN=VC_0462 PE=4 SV=1	tr|Q9KUQ3|Q9KUQ3_VIBCH	38 kDa	0.0377	0
545	Arabinose 5-phosphate isomerase OS=Vibrio cholerae serotype O1 (strain ATCC 39315 / El Tor Inaba N16961) GN=VC_2523 PE=3 SV=1	tr|Q9KP53|Q9KP53_VIBCH	35 kDa	0.0552	0
546	Uncharacterized protein OS=Vibrio cholerae serotype O1 (strain ATCC 39315 / El Tor Inaba N16961) GN=VC_1703 PE=1 SV=1	tr|Q9KRD9|Q9KRD9_VIBCH	18 kDa	0.0613	0
547	Hemolysin-related protein OS=Vibrio cholerae serotype O1 (strain ATCC 39315 / El Tor Inaba N16961) GN=VC_1888 PE=4 SV=1	tr|Q9KQW0|Q9KQW0_VIBCH	75 kDa	0.0521	0
548	Polysaccharide biosynthesis protein, putative OS=Vibrio cholerae serotype O1 (strain ATCC 39315 / El Tor Inaba N16961) GN=VC_0925 PE=4 SV=1	tr|Q9KTH7|Q9KTH7_VIBCH	40 kDa	0.0767	0
549	ParA family protein OS=Vibrio cholerae serotype O1 (strain ATCC 39315 / El Tor Inaba N16961) GN=VC_A1115 PE=4 SV=1	tr|Q9KKJ2|Q9KKJ2_VIBCH	46 kDa	0.0246	0
550	Uncharacterized protein OS=Vibrio cholerae serotype O1 (strain ATCC 39315 / El Tor Inaba N16961) GN=VC_1269 PE=4 SV=1	tr|Q9KSI7|Q9KSI7_VIBCH	20 kDa	0.0659	0
551	Penicillin-binding protein 1A OS=Vibrio cholerae serotype O1 (strain ATCC 39315 / El Tor Inaba N16961) GN=mrcA PE=3 SV=2	sp|Q9KNU5|PBPA_VIBCH	92 kDa	0.017	0
552	ABC transporter, ATP-binding protein OS=Vibrio cholerae serotype O1 (strain ATCC 39315 / El Tor Inaba N16961) GN=VC_1520 PE=4 SV=1	tr|Q9KRW4|Q9KRW4_VIBCH	60 kDa	0.0547	0
553	Peptidoglycan hydrolase FlgJ OS=Vibrio cholerae serotype O1 (strain ATCC 39315 / El Tor Inaba N16961) GN=flgJ PE=3 SV=2	sp|Q9KQ15|FLGJ_VIBCH	37 kDa	0.0749	0
554	Peptidoglycan-associated lipoprotein OS=Vibrio cholerae serotype O1 (strain ATCC 39315 / El Tor Inaba N16961) GN=VC_1835 PE=3 SV=1	tr|Q9KR12|Q9KR12_VIBCH	18 kDa	0.128	0
555	N-acetylglucosamine repressor OS=Vibrio cholerae serotype O1 (strain ATCC 39315 / El Tor Inaba N16961) GN=VC_0993 PE=4 SV=1	tr|Q9KTB0|Q9KTB0_VIBCH	44 kDa	0.0248	0
556	Uncharacterized protein OS=Vibrio cholerae serotype O1 (strain ATCC 39315 / El Tor Inaba N16961) GN=VC_0810 PE=4 SV=1	tr|Q9KTS8|Q9KTS8_VIBCH	19 kDa	0.0585	0
557	tRNA 2-thiocytidine biosynthesis protein TtcA OS=Vibrio cholerae serotype O1 (strain ATCC 39315 / El Tor Inaba N16961) GN=ttcA PE=3 SV=1	sp|Q9KS29|TTCA_VIBCH	35 kDa	0.0677	0
558	Phosphoglucosamine mutase OS=Vibrio cholerae serotype O1 (strain ATCC 39315 / El Tor Inaba N16961) GN=glmM PE=3 SV=1	sp|Q9KU84|GLMM_VIBCH	48 kDa	0.0314	0
559	Nucleoside diphosphate kinase OS=Vibrio cholerae serotype O1 (strain ATCC 39315 / El Tor Inaba N16961) GN=ndk PE=3 SV=1	sp|Q9KTX4|NDK_VIBCH	16 kDa	0.19	0
560	Acyl-[acyl-carrier-protein]--UDP-N-acetylglucosamine O-acyltransferase OS=Vibrio cholerae serotype O1 (strain ATCC 39315 / El Tor Inaba N16961) GN=lpxA PE=3 SV=1	sp|Q9KPW4|LPXA_VIBCH	28 kDa	0.103	0
561	Inorganic pyrophosphatase OS=Vibrio cholerae serotype O1 (strain ATCC 39315 / El Tor Inaba N16961) GN=ppa PE=3 SV=1	sp|Q9KP34|IPYR_VIBCH	20 kDa	0.153	0
562	Uncharacterized protein OS=Vibrio cholerae serotype O1 (strain ATCC 39315 / El Tor Inaba N16961) GN=VC_2026 PE=4 SV=1	tr|Q9KQH2|Q9KQH2_VIBCH	20 kDa	0.121	0
563	Sigma-54 dependent transcriptional regulator OS=Vibrio cholerae serotype O1 (strain ATCC 39315 / El Tor Inaba N16961) GN=VC_0665 PE=4 SV=1	tr|Q9KU59|Q9KU59_VIBCH	50 kDa	0.0878	0
564	Lipid A export ATP-binding/permease protein MsbA OS=Vibrio cholerae serotype O1 (strain ATCC 39315 / El Tor Inaba N16961) GN=msbA PE=1 SV=1	sp|Q9KQW9|MSBA_VIBCH	65 kDa	0.0447	0
565	tRNA pseudouridine synthase D OS=Vibrio cholerae serotype O1 (strain ATCC 39315 / El Tor Inaba N16961) GN=truD PE=3 SV=1	sp|Q9KUJ0|TRUD_VIBCH	40 kDa	0.0693	0
566	tRNA-specific 2-thiouridylase MnmA OS=Vibrio cholerae serotype O1 (strain ATCC 39315 / El Tor Inaba N16961) GN=mnmA PE=3 SV=1	sp|Q9KSX8|MNMA_VIBCH	42 kDa	0.0484	0
567	Cardiolipin synthase A OS=Vibrio cholerae serotype O1 (strain ATCC 39315 / El Tor Inaba N16961) GN=clsA PE=3 SV=1	tr|Q9KRH2|Q9KRH2_VIBCH	55 kDa	0.0207	0
568	Uncharacterized protein OS=Vibrio cholerae serotype O1 (strain ATCC 39315 / El Tor Inaba N16961) GN=VC_1606 PE=4 SV=1	tr|Q9KRN0|Q9KRN0_VIBCH	52 kDa	0.0252	0
569	Uncharacterized protein OS=Vibrio cholerae serotype O1 (strain ATCC 39315 / El Tor Inaba N16961) GN=VC_0237 PE=4 SV=1	tr|H9L4P0|H9L4P0_VIBCH	44 kDa	0.0476	0
570	Toxin secretion ATP-binding protein OS=Vibrio cholerae serotype O1 (strain ATCC 39315 / El Tor Inaba N16961) GN=VC_A1084 PE=4 SV=1	tr|Q9KKL9|Q9KKL9_VIBCH	79 kDa	0.0227	0
571	Uncharacterized protein OS=Vibrio cholerae serotype O1 (strain ATCC 39315 / El Tor Inaba N16961) GN=VC_A0052 PE=4 SV=1	tr|Q9KNB3|Q9KNB3_VIBCH	60 kDa	0.0154	0
572	DnaJ-like protein DjlA OS=Vibrio cholerae serotype O1 (strain ATCC 39315 / El Tor Inaba N16961) GN=djlA PE=3 SV=1	sp|Q9KUR8|DJLA_VIBCH	32 kDa	0.0387	0
573	Uncharacterized protein OS=Vibrio cholerae serotype O1 (strain ATCC 39315 / El Tor Inaba N16961) GN=VC_1872 PE=4 SV=1	tr|Q9KQX5|Q9KQX5_VIBCH	74 kDa	0.0311	0
574	Glucans biosynthesis glucosyltransferase H OS=Vibrio cholerae serotype O1 (strain ATCC 39315 / El Tor Inaba N16961) GN=opgH PE=3 SV=1	sp|Q9KSG9|OPGH_VIBCH	80 kDa	0.0194	0
575	Methyl-accepting chemotaxis protein OS=Vibrio cholerae serotype O1 (strain ATCC 39315 / El Tor Inaba N16961) GN=VC_1289 PE=4 SV=1	tr|Q9KSG7|Q9KSG7_VIBCH	68 kDa	0.0396	0
576	tRNA/tmRNA (uracil-C(5))-methyltransferase OS=Vibrio cholerae serotype O1 (strain ATCC 39315 / El Tor Inaba N16961) GN=trmA PE=3 SV=1	sp|Q9KVJ0|TRMA_VIBCH	43 kDa	0.0949	0
577	Mutator MutT protein OS=Vibrio cholerae serotype O1 (strain ATCC 39315 / El Tor Inaba N16961) GN=VC_2392 PE=1 SV=1	tr|Q9KPH6|Q9KPH6_VIBCH	15 kDa	0.28	0
578	Peptidyl-prolyl cis-trans isomerase OS=Vibrio cholerae serotype O1 (strain ATCC 39315 / El Tor Inaba N16961) GN=VC_2299 PE=3 SV=1	tr|Q9KPR7|Q9KPR7_VIBCH	21 kDa	0.191	0
579	Uncharacterized protein OS=Vibrio cholerae serotype O1 (strain ATCC 39315 / El Tor Inaba N16961) GN=VC_1966 PE=4 SV=1	tr|Q9KQN2|Q9KQN2_VIBCH	69 kDa	0.0831	0
580	Porin, putative OS=Vibrio cholerae serotype O1 (strain ATCC 39315 / El Tor Inaba N16961) GN=VC_1854 PE=4 SV=1	tr|Q9KQZ3|Q9KQZ3_VIBCH	40 kDa	0.12	0
581	Uncharacterized protein OS=Vibrio cholerae serotype O1 (strain ATCC 39315 / El Tor Inaba N16961) GN=VC_1154 PE=4 SV=1	tr|Q9KSV2|Q9KSV2_VIBCH	20 kDa	0.258	0
582	Uncharacterized protein OS=Vibrio cholerae serotype O1 (strain ATCC 39315 / El Tor Inaba N16961) GN=VC_1067 PE=4 SV=1	tr|Q9KT38|Q9KT38_VIBCH	79 kDa	0.0592	0
583	DNA polymerase III subunit beta OS=Vibrio cholerae serotype O1 (strain ATCC 39315 / El Tor Inaba N16961) GN=dnaN PE=3 SV=1	sp|Q9KVX5|DPO3B_VIBCH	41 kDa	0.128	0
584	TagE protein OS=Vibrio cholerae serotype O1 (strain ATCC 39315 / El Tor Inaba N16961) GN=VC_A1043 PE=4 SV=1	tr|Q9KKQ9|Q9KKQ9_VIBCH	35 kDa	0.0796	0
585	Uncharacterized protein OS=Vibrio cholerae serotype O1 (strain ATCC 39315 / El Tor Inaba N16961) GN=VC_A0181 PE=4 SV=1	tr|Q9KMY5|Q9KMY5_VIBCH	33 kDa	0.0825	0
586	Anaerobic C4-dicarboxylate transporter OS=Vibrio cholerae serotype O1 (strain ATCC 39315 / El Tor Inaba N16961) GN=VC_A0205 PE=3 SV=1	tr|Q9KMW3|Q9KMW3_VIBCH	48 kDa	0.0701	0
587	Exopolyphosphatase OS=Vibrio cholerae serotype O1 (strain ATCC 39315 / El Tor Inaba N16961) GN=ppx PE=3 SV=2	sp|Q9KU08|PPX_VIBCH	56 kDa	0.072	0
588	Protease, putative OS=Vibrio cholerae serotype O1 (strain ATCC 39315 / El Tor Inaba N16961) GN=VC_0652 PE=4 SV=1	tr|Q9KU71|Q9KU71_VIBCH	37 kDa	0.0564	0
589	Uncharacterized protein OS=Vibrio cholerae serotype O1 (strain ATCC 39315 / El Tor Inaba N16961) GN=VC_0926 PE=4 SV=1	tr|Q9KTH6|Q9KTH6_VIBCH	45 kDa	0.0795	0
590	Phosphocarrier protein HPr OS=Vibrio cholerae serotype O1 (strain ATCC 39315 / El Tor Inaba N16961) GN=ptsH PE=3 SV=1	sp|Q9KTD6|PTHP_VIBCH	9 kDa	0.318	0
591	3,4-dihydroxy-2-butanone 4-phosphate synthase OS=Vibrio cholerae serotype O1 (strain ATCC 39315 / El Tor Inaba N16961) GN=ribB PE=3 SV=1	tr|Q9KPU3|Q9KPU3_VIBCH	40 kDa	0.0596	0
592	UDP-N-acetyl-D-mannosaminuronic acid dehydrogenase OS=Vibrio cholerae serotype O1 (strain ATCC 39315 / El Tor Inaba N16961) GN=VC_0918 PE=3 SV=1	tr|Q9KTI4|Q9KTI4_VIBCH	45 kDa	0.119	0
593	Outer membrane protein assembly factor BamB OS=Vibrio cholerae serotype O1 (strain ATCC 39315 / El Tor Inaba N16961) GN=bamB PE=3 SV=1	sp|Q9KTW8|BAMB_VIBCH	41 kDa	0.0699	0
594	PTS system, fructose-specific IIBC component OS=Vibrio cholerae serotype O1 (strain ATCC 39315 / El Tor Inaba N16961) GN=VC_A0516 PE=4 SV=1	tr|Q9KM72|Q9KM72_VIBCH	60 kDa	0.05	0
595	Peptidyl-prolyl cis-trans isomerase C OS=Vibrio cholerae serotype O1 (strain ATCC 39315 / El Tor Inaba N16961) GN=VC_A0953 PE=4 SV=1	tr|Q9KKZ7|Q9KKZ7_VIBCH	10 kDa	0.261	0
596	DNA helicase OS=Vibrio cholerae serotype O1 (strain ATCC 39315 / El Tor Inaba N16961) GN=VC_A0717 PE=4 SV=1	tr|Q9KLM6|Q9KLM6_VIBCH	81 kDa	0.0286	0
597	Glycogen synthase OS=Vibrio cholerae serotype O1 (strain ATCC 39315 / El Tor Inaba N16961) GN=glgA PE=3 SV=1	sp|Q9KRB6|GLGA_VIBCH	55 kDa	0.0723	0
598	Transcriptional regulator TyrR OS=Vibrio cholerae serotype O1 (strain ATCC 39315 / El Tor Inaba N16961) GN=VC_1308 PE=4 SV=1	tr|Q9KSE9|Q9KSE9_VIBCH	58 kDa	0.0195	0
599	Cytochrome c-type biogenesis protein CcmE OS=Vibrio cholerae serotype O1 (strain ATCC 39315 / El Tor Inaba N16961) GN=ccmE PE=3 SV=1	sp|Q9KQE7|CCME_VIBCH	18 kDa	0.144	0
600	Ribosomal protein L11 methyltransferase OS=Vibrio cholerae serotype O1 (strain ATCC 39315 / El Tor Inaba N16961) GN=prmA PE=3 SV=1	sp|Q9KV64|PRMA_VIBCH	32 kDa	0.0373	0
601	Cell division ATP-binding protein FtsE OS=Vibrio cholerae serotype O1 (strain ATCC 39315 / El Tor Inaba N16961) GN=VC_0148 PE=4 SV=1	tr|Q9KVJ5|Q9KVJ5_VIBCH	26 kDa	0.0429	0
602	MSHA biogenesis protein MshH OS=Vibrio cholerae serotype O1 (strain ATCC 39315 / El Tor Inaba N16961) GN=VC_0398 PE=4 SV=1	tr|Q9KUW1|Q9KUW1_VIBCH	78 kDa	0.0134	0
603	Toxin coregulated pilus biosynthesis protein T OS=Vibrio cholerae serotype O1 (strain ATCC 39315 / El Tor Inaba N16961) GN=tcpT PE=1 SV=2	sp|P29480|TCPT_VIBCH	57 kDa	0.0378	0
604	30S ribosomal protein S20 OS=Vibrio cholerae serotype O1 (strain ATCC 39315 / El Tor Inaba N16961) GN=rpsT PE=3 SV=2	sp|O34239|RS20_VIBCH	10 kDa	0.116	0
605	Iron-containing alcohol dehydrogenase family protein RfbM OS=Vibrio cholerae serotype O1 (strain ATCC 39315 / El Tor Inaba N16961) GN=VC_0250 PE=4 SV=1	tr|Q9KVA0|Q9KVA0_VIBCH	41 kDa	0.0214	0
606	D-3-phosphoglycerate dehydrogenase OS=Vibrio cholerae serotype O1 (strain ATCC 39315 / El Tor Inaba N16961) GN=VC_2481 PE=3 SV=1	tr|Q9KP92|Q9KP92_VIBCH	44 kDa	0.0733	0.0367
607	50S ribosomal protein L35 OS=Vibrio cholerae serotype O1 (strain ATCC 39315 / El Tor Inaba N16961) GN=rpmI PE=3 SV=1	sp|O68845|RL35_VIBCH	7 kDa	0.125	0.125
608	Uncharacterized protein OS=Vibrio cholerae serotype O1 (strain ATCC 39315 / El Tor Inaba N16961) GN=VC_2058 PE=4 SV=1	tr|Q9KQE2|Q9KQE2_VIBCH	19 kDa	0.0719	0
609	VisC protein OS=Vibrio cholerae serotype O1 (strain ATCC 39315 / El Tor Inaba N16961) GN=VC_2474 PE=4 SV=1	tr|Q9KP99|Q9KP99_VIBCH	45 kDa	0.0538	0
610	Succinylglutamate desuccinylase OS=Vibrio cholerae serotype O1 (strain ATCC 39315 / El Tor Inaba N16961) GN=astE PE=1 SV=1	sp|Q9KSL4|ASTE_VIBCH	39 kDa	0.102	0
611	Uncharacterized protein OS=Vibrio cholerae serotype O1 (strain ATCC 39315 / El Tor Inaba N16961) GN=VC_A0568 PE=4 SV=1	tr|Q9KM21|Q9KM21_VIBCH	42 kDa	0.0258	0
612	Cyclic di-GMP phosphodiesterase CdpA OS=Vibrio cholerae serotype O1 (strain ATCC 39315 / El Tor Inaba N16961) GN=cdpA PE=1 SV=1	sp|Q9KVL2|CDPA_VIBCH	94 kDa	0.0314	0
613	Uracil phosphoribosyltransferase OS=Vibrio cholerae serotype O1 (strain ATCC 39315 / El Tor Inaba N16961) GN=upp PE=3 SV=1	sp|Q9KPY7|UPP_VIBCH	23 kDa	0.0625	0
614	Cold shock-like protein CspD OS=Vibrio cholerae serotype O1 (strain ATCC 39315 / El Tor Inaba N16961) GN=cspD PE=3 SV=1	sp|Q9KSW4|CSPD_VIBCH	8 kDa	0.184	0
615	4-hydroxy-3-methylbut-2-en-1-yl diphosphate synthase (flavodoxin) OS=Vibrio cholerae serotype O1 (strain ATCC 39315 / El Tor Inaba N16961) GN=ispG PE=3 SV=2	sp|Q9KTX1|ISPG_VIBCH	41 kDa	0.0294	0
616	Serine transporter OS=Vibrio cholerae serotype O1 (strain ATCC 39315 / El Tor Inaba N16961) GN=VC_1301 PE=4 SV=1	tr|Q9KSF5|Q9KSF5_VIBCH	45 kDa	0.0288	0
617	Outer membrane protein, putative OS=Vibrio cholerae serotype O1 (strain ATCC 39315 / El Tor Inaba N16961) GN=VC_1622 PE=3 SV=1	tr|Q9KRL5|Q9KRL5_VIBCH	23 kDa	0.123	0
618	3-oxoacyl-[acyl-carrier-protein] synthase 3 protein 1 OS=Vibrio cholerae serotype O1 (strain ATCC 39315 / El Tor Inaba N16961) GN=fabH1 PE=1 SV=1	sp|Q9KQH5|FABH1_VIBCH	34 kDa	0.057	0
619	HTH-type transcriptional repressor PurR OS=Vibrio cholerae serotype O1 (strain ATCC 39315 / El Tor Inaba N16961) GN=purR PE=3 SV=1	sp|Q9KRC1|PURR_VIBCH	38 kDa	0.0268	0
620	Hemolysin, putative OS=Vibrio cholerae serotype O1 (strain ATCC 39315 / El Tor Inaba N16961) GN=VC_0578 PE=4 SV=1	tr|Q9KUE3|Q9KUE3_VIBCH	21 kDa	0.101	0
621	Glucose-1-phosphate adenylyltransferase 1 OS=Vibrio cholerae serotype O1 (strain ATCC 39315 / El Tor Inaba N16961) GN=glgC1 PE=3 SV=1	sp|Q9KRB5|GLGC1_VIBCH	45 kDa	0.0247	0
622	Formate transporter 1, putative OS=Vibrio cholerae serotype O1 (strain ATCC 39315 / El Tor Inaba N16961) GN=VC_A0540 PE=4 SV=1	tr|Q9KM49|Q9KM49_VIBCH	52 kDa	0.0207	0
623	Acetyltransferase RfbO, CysE/LacA/LpxA/NodL family OS=Vibrio cholerae serotype O1 (strain ATCC 39315 / El Tor Inaba N16961) GN=VC_0252 PE=4 SV=1	tr|H9L4Q4|H9L4Q4_VIBCH	20 kDa	0.0638	0
624	GMP synthase [glutamine-hydrolyzing] OS=Vibrio cholerae serotype O1 (strain ATCC 39315 / El Tor Inaba N16961) GN=guaA PE=3 SV=1	sp|Q9KTW2|GUAA_VIBCH	58 kDa	0.0193	0
625	Transcriptional regulator OS=Vibrio cholerae serotype O1 (strain ATCC 39315 / El Tor Inaba N16961) GN=VC_1825 PE=4 SV=1	tr|Q9KR22|Q9KR22_VIBCH	33 kDa	0.0717	0
626	Magnesium transporter MgtE OS=Vibrio cholerae serotype O1 (strain ATCC 39315 / El Tor Inaba N16961) GN=VC_1655 PE=3 SV=1	tr|Q9KRI6|Q9KRI6_VIBCH	50 kDa	0.0288	0
627	Serine acetyltransferase-related protein OS=Vibrio cholerae serotype O1 (strain ATCC 39315 / El Tor Inaba N16961) GN=VC_0923 PE=4 SV=1	tr|Q9KTH9|Q9KTH9_VIBCH	15 kDa	0.0909	0
628	Uncharacterized protein OS=Vibrio cholerae serotype O1 (strain ATCC 39315 / El Tor Inaba N16961) GN=VC_2206 PE=4 SV=1	tr|Q9KQ01|Q9KQ01_VIBCH	16 kDa	0.152	0
629	Pyruvate kinase OS=Vibrio cholerae serotype O1 (strain ATCC 39315 / El Tor Inaba N16961) GN=VC_2008 PE=3 SV=1	tr|Q9KQJ0|Q9KQJ0_VIBCH	52 kDa	0.027	0
630	Lipid-A-disaccharide synthase OS=Vibrio cholerae serotype O1 (strain ATCC 39315 / El Tor Inaba N16961) GN=lpxB PE=3 SV=1	sp|Q9KPW5|LPXB_VIBCH	42 kDa	0.0343	0
631	Sodium/proline symporter OS=Vibrio cholerae serotype O1 (strain ATCC 39315 / El Tor Inaba N16961) GN=VC_A1071 PE=3 SV=1	tr|Q9KKN1|Q9KKN1_VIBCH	53 kDa	0.0202	0
632	Smp protein, putative OS=Vibrio cholerae serotype O1 (strain ATCC 39315 / El Tor Inaba N16961) GN=VC_2346 PE=4 SV=1	tr|Q9KPM1|Q9KPM1_VIBCH	25 kDa	0.0526	0
633	Methyl-accepting chemotaxis protein OS=Vibrio cholerae serotype O1 (strain ATCC 39315 / El Tor Inaba N16961) GN=VC_1403 PE=4 SV=1	tr|Q9KS57|Q9KS57_VIBCH	68 kDa	0	0.0437
634	Uncharacterized protein OS=Vibrio cholerae serotype O1 (strain ATCC 39315 / El Tor Inaba N16961) GN=VC_0033 PE=4 SV=1	tr|Q9KVV5|Q9KVV5_VIBCH	34 kDa	0.0476	0
635	Uncharacterized protein OS=Vibrio cholerae serotype O1 (strain ATCC 39315 / El Tor Inaba N16961) GN=VC_0876 PE=4 SV=1	tr|Q9KTM6|Q9KTM6_VIBCH	26 kDa	0.0952	0
636	Uncharacterized protein OS=Vibrio cholerae serotype O1 (strain ATCC 39315 / El Tor Inaba N16961) GN=VC_A1075 PE=4 SV=1	tr|Q9KKM8|Q9KKM8_VIBCH	43 kDa	0.0369	0
637	Sigma-E factor regulatory protein RseB OS=Vibrio cholerae serotype O1 (strain ATCC 39315 / El Tor Inaba N16961) GN=VC_2465 PE=4 SV=1	tr|Q9KPA8|Q9KPA8_VIBCH	36 kDa	0.053	0
638	UPF0319 protein VC_1853 OS=Vibrio cholerae serotype O1 (strain ATCC 39315 / El Tor Inaba N16961) GN=VC_1853 PE=3 SV=1	sp|Q9KQZ4|Y1853_VIBCH	25 kDa	0.0536	0
639	Sensor histidine kinase OS=Vibrio cholerae serotype O1 (strain ATCC 39315 / El Tor Inaba N16961) GN=VC_1639 PE=4 SV=1	tr|Q9KRK1|Q9KRK1_VIBCH	51 kDa	0.026	0
640	Ribosomal small subunit pseudouridine synthase A OS=Vibrio cholerae serotype O1 (strain ATCC 39315 / El Tor Inaba N16961) GN=rsuA PE=3 SV=1	sp|Q9KRK5|RSUA_VIBCH	26 kDa	0.0433	0
641	UPF0225 protein VC_1852 OS=Vibrio cholerae serotype O1 (strain ATCC 39315 / El Tor Inaba N16961) GN=VC_1852 PE=3 SV=1	sp|Q9KQZ5|Y1852_VIBCH	17 kDa	0.126	0
642	Sensory box/GGDEF family protein OS=Vibrio cholerae serotype O1 (strain ATCC 39315 / El Tor Inaba N16961) GN=VC_A0697 PE=4 SV=1	REV_tr|Q9KLP6|Q9KLP6_VIBCH	73 kDa	0.0125	0
643	Uncharacterized protein OS=Vibrio cholerae serotype O1 (strain ATCC 39315 / El Tor Inaba N16961) GN=VC_A0010 PE=4 SV=1	tr|Q9KNF4|Q9KNF4_VIBCH	16 kDa	0.0621	0
644	2,3,4,5-tetrahydropyridine-2,6-dicarboxylate N-succinyltransferase OS=Vibrio cholerae serotype O1 (strain ATCC 39315 / El Tor Inaba N16961) GN=dapD PE=3 SV=1	sp|Q9KPN7|DAPD_VIBCH	36 kDa	0.108	0
645	UPF0102 protein VC_0580 OS=Vibrio cholerae serotype O1 (strain ATCC 39315 / El Tor Inaba N16961) GN=VC_0580 PE=3 SV=1	sp|Q9KUE1|Y580_VIBCH	14 kDa	0.369	0
646	Protein ApaG OS=Vibrio cholerae serotype O1 (strain ATCC 39315 / El Tor Inaba N16961) GN=apaG PE=1 SV=1	sp|Q9KUS3|APAG_VIBCH	14 kDa	0.286	0
647	Lipoprotein NlpD OS=Vibrio cholerae serotype O1 (strain ATCC 39315 / El Tor Inaba N16961) GN=VC_0533 PE=4 SV=1	tr|Q9KUI7|Q9KUI7_VIBCH	34 kDa	0.138	0
648	Cell division topological specificity factor OS=Vibrio cholerae serotype O1 (strain ATCC 39315 / El Tor Inaba N16961) GN=minE PE=3 SV=1	sp|Q9KQN7|MINE_VIBCH	10 kDa	0.391	0
649	Regulator of ribonuclease activity A OS=Vibrio cholerae serotype O1 (strain ATCC 39315 / El Tor Inaba N16961) GN=rraA PE=3 SV=1	sp|Q9KNQ9|RRAA_VIBCH	18 kDa	0.175	0
650	Uncharacterized protein OS=Vibrio cholerae serotype O1 (strain ATCC 39315 / El Tor Inaba N16961) GN=VC_A0922 PE=4 SV=1	tr|Q9KL27|Q9KL27_VIBCH	23 kDa	0.099	0
651	Uridine phosphorylase OS=Vibrio cholerae serotype O1 (strain ATCC 39315 / El Tor Inaba N16961) GN=VC_1034 PE=1 SV=1	tr|Q9KT71|Q9KT71_VIBCH	28 kDa	0.151	0
652	Uncharacterized protein OS=Vibrio cholerae serotype O1 (strain ATCC 39315 / El Tor Inaba N16961) GN=VC_2443 PE=4 SV=1	tr|Q9KPC9|Q9KPC9_VIBCH	23 kDa	0.099	0
653	Uncharacterized protein OS=Vibrio cholerae serotype O1 (strain ATCC 39315 / El Tor Inaba N16961) GN=VC_2001 PE=4 SV=1	tr|Q9KQJ7|Q9KQJ7_VIBCH	33 kDa	0.122	0
654	Anti-sigma F factor antagonist, putative OS=Vibrio cholerae serotype O1 (strain ATCC 39315 / El Tor Inaba N16961) GN=VC_A1087 PE=4 SV=1	tr|Q9KKL6|Q9KKL6_VIBCH	12 kDa	0.192	0
655	Pseudouridine synthase Rlu family protein OS=Vibrio cholerae serotype O1 (strain ATCC 39315 / El Tor Inaba N16961) GN=VC_1668 PE=4 SV=1	tr|Q9KRH4|Q9KRH4_VIBCH	27 kDa	0.0936	0
656	Maf-like protein VC_0418 OS=Vibrio cholerae serotype O1 (strain ATCC 39315 / El Tor Inaba N16961) GN=VC_0418 PE=3 SV=2	sp|Q9KUU7|Y418_VIBCH	20 kDa	0.0963	0
657	UPF0250 protein VC_0945 OS=Vibrio cholerae serotype O1 (strain ATCC 39315 / El Tor Inaba N16961) GN=VC_0945 PE=3 SV=1	sp|Q9KTF7|Y945_VIBCH	10 kDa	0.196	0
658	30S ribosomal protein S16 OS=Vibrio cholerae serotype O1 (strain ATCC 39315 / El Tor Inaba N16961) GN=rpsP PE=3 SV=1	sp|Q9KUG0|RS16_VIBCH	9 kDa	0.366	0
659	Uncharacterized protein OS=Vibrio cholerae serotype O1 (strain ATCC 39315 / El Tor Inaba N16961) GN=VC_1189 PE=4 SV=1	tr|Q9KSR7|Q9KSR7_VIBCH	16 kDa	0.2	0
660	MSHA pilin protein MshB OS=Vibrio cholerae serotype O1 (strain ATCC 39315 / El Tor Inaba N16961) GN=VC_0408 PE=4 SV=1	tr|Q9KUV4|Q9KUV4_VIBCH	21 kDa	0.163	0
661	RNA-binding protein OS=Vibrio cholerae serotype O1 (strain ATCC 39315 / El Tor Inaba N16961) GN=VC_0159 PE=4 SV=1	tr|Q9KVI6|Q9KVI6_VIBCH	17 kDa	0.197	0
662	Uncharacterized protein OS=Vibrio cholerae serotype O1 (strain ATCC 39315 / El Tor Inaba N16961) GN=VC_2654 PE=4 SV=1	tr|Q9KNS7|Q9KNS7_VIBCH	16 kDa	0.118	0
663	Chemotaxis protein CheV, putative OS=Vibrio cholerae serotype O1 (strain ATCC 39315 / El Tor Inaba N16961) GN=VC_A0954 PE=4 SV=1	tr|Q9KKZ6|Q9KKZ6_VIBCH	35 kDa	0.098	0
664	1,4-dihydroxy-2-naphthoate octaprenyltransferase OS=Vibrio cholerae serotype O1 (strain ATCC 39315 / El Tor Inaba N16961) GN=menA PE=3 SV=1	tr|Q9KNQ8|Q9KNQ8_VIBCH	33 kDa	0.0328	0
665	Ribosomal RNA large subunit methyltransferase E OS=Vibrio cholerae serotype O1 (strain ATCC 39315 / El Tor Inaba N16961) GN=rlmE PE=3 SV=1	sp|Q9KU87|RLME_VIBCH	23 kDa	0.105	0
666	UPF0502 protein VC_A0740 OS=Vibrio cholerae serotype O1 (strain ATCC 39315 / El Tor Inaba N16961) GN=VC_A0740 PE=3 SV=1	sp|Q9KLK3|Y3540_VIBCH	24 kDa	0.088	0
667	tRNA (guanine-N(7)-)-methyltransferase OS=Vibrio cholerae serotype O1 (strain ATCC 39315 / El Tor Inaba N16961) GN=trmB PE=3 SV=1	sp|Q9KUR2|TRMB_VIBCH	27 kDa	0.0544	0
668	Uncharacterized protein OS=Vibrio cholerae serotype O1 (strain ATCC 39315 / El Tor Inaba N16961) GN=VC_0229 PE=4 SV=1	tr|Q9KVB7|Q9KVB7_VIBCH	36 kDa	0.0291	0
669	MutT/nudix family protein OS=Vibrio cholerae serotype O1 (strain ATCC 39315 / El Tor Inaba N16961) GN=VC_2435 PE=4 SV=1	tr|Q9KPD5|Q9KPD5_VIBCH	24 kDa	0.0529	0
670	Deoxycytidylate deaminase, putative OS=Vibrio cholerae serotype O1 (strain ATCC 39315 / El Tor Inaba N16961) GN=VC_A0840 PE=4 SV=1	tr|Q9KLA6|Q9KLA6_VIBCH	18 kDa	0.0745	0
671	Flagellar protein FliS OS=Vibrio cholerae serotype O1 (strain ATCC 39315 / El Tor Inaba N16961) GN=fliS PE=3 SV=1	sp|Q9KQ65|FLIS_VIBCH	15 kDa	0.0956	0
672	Uncharacterized protein OS=Vibrio cholerae serotype O1 (strain ATCC 39315 / El Tor Inaba N16961) GN=VC_1249 PE=4 SV=1	tr|Q9KSK7|Q9KSK7_VIBCH	18 kDa	0.0706	0
673	RlpA-like lipoprotein OS=Vibrio cholerae serotype O1 (strain ATCC 39315 / El Tor Inaba N16961) GN=VC_0948 PE=3 SV=1	sp|Q9KTF4|RLPA_VIBCH	29 kDa	0.038	0
674	HesA/MoeB/ThiF family protein OS=Vibrio cholerae serotype O1 (strain ATCC 39315 / El Tor Inaba N16961) GN=VC_2311 PE=4 SV=1	tr|Q9KPQ5|Q9KPQ5_VIBCH	30 kDa	0.0476	0
675	Uncharacterized protein OS=Vibrio cholerae serotype O1 (strain ATCC 39315 / El Tor Inaba N16961) GN=VC_1467 PE=4 SV=1	tr|Q9K2Q7|Q9K2Q7_VIBCH	26 kDa	0.139	0
676	Tyrosine--tRNA ligase 2 OS=Vibrio cholerae serotype O1 (strain ATCC 39315 / El Tor Inaba N16961) GN=tyrS2 PE=3 SV=1	sp|Q9KU92|SYY2_VIBCH	44 kDa	0.0278	0
677	Type II secretion system protein L OS=Vibrio cholerae serotype O1 (strain ATCC 39315 / El Tor Inaba N16961) GN=epsL PE=1 SV=2	sp|P45782|GSPL_VIBCH	46 kDa	0.0246	0
678	Formate dehydrogenase, iron-sulfur subunit OS=Vibrio cholerae serotype O1 (strain ATCC 39315 / El Tor Inaba N16961) GN=VC_1512 PE=4 SV=1	tr|Q9KRX1|Q9KRX1_VIBCH	22 kDa	0.0792	0
679	Uncharacterized protein OS=Vibrio cholerae serotype O1 (strain ATCC 39315 / El Tor Inaba N16961) GN=VC_A0582 PE=4 SV=1	tr|Q9KM07|Q9KM07_VIBCH	18 kDa	0.106	0
680	DNA-binding protein HU-beta OS=Vibrio cholerae serotype O1 (strain ATCC 39315 / El Tor Inaba N16961) GN=hupB PE=3 SV=1	sp|Q9KQS9|DBHB_VIBCH	9 kDa	0.167	0
681	Cob(I)alamin adenosyltransferase OS=Vibrio cholerae serotype O1 (strain ATCC 39315 / El Tor Inaba N16961) GN=VC_1040 PE=4 SV=1	tr|Q9KT65|Q9KT65_VIBCH	22 kDa	0.0398	0
682	Tyrosine--tRNA ligase 1 OS=Vibrio cholerae serotype O1 (strain ATCC 39315 / El Tor Inaba N16961) GN=tyrS1 PE=3 SV=2	sp|Q9KUQ0|SYY1_VIBCH	47 kDa	0	0.0634
683	Transcriptional regulator, AsnC family OS=Vibrio cholerae serotype O1 (strain ATCC 39315 / El Tor Inaba N16961) GN=VC_1713 PE=4 SV=1	tr|Q9KRC9|Q9KRC9_VIBCH	17 kDa	0.0612	0
684	Xanthine/uracil permease family protein OS=Vibrio cholerae serotype O1 (strain ATCC 39315 / El Tor Inaba N16961) GN=VC_2712 PE=4 SV=1	tr|Q9KNM0|Q9KNM0_VIBCH	51 kDa	0	0.0833
685	Sigma-54 dependent response regulator OS=Vibrio cholerae serotype O1 (strain ATCC 39315 / El Tor Inaba N16961) GN=VC_1522 PE=4 SV=1	tr|Q9KRW2|Q9KRW2_VIBCH	55 kDa	0.0289	0
686	50S ribosomal protein L34 OS=Vibrio cholerae serotype O1 (strain ATCC 39315 / El Tor Inaba N16961) GN=rpmH PE=3 SV=1	sp|Q9KVY1|RL34_VIBCH	5 kDa	0.178	0.178
687	DNA-directed RNA polymerase subunit omega OS=Vibrio cholerae serotype O1 (strain ATCC 39315 / El Tor Inaba N16961) GN=rpoZ PE=3 SV=1	sp|Q9KNM3|RPOZ_VIBCH	10 kDa	0.1	0
688	D-alanine--D-alanine ligase OS=Vibrio cholerae serotype O1 (strain ATCC 39315 / El Tor Inaba N16961) GN=ddl PE=3 SV=1	sp|Q9KM17|DDL_VIBCH	37 kDa	0.0329	0
689	Alpha-1,6-galactosidase, putative OS=Vibrio cholerae serotype O1 (strain ATCC 39315 / El Tor Inaba N16961) GN=VC_1690 PE=4 SV=1	tr|Q9KRF2|Q9KRF2_VIBCH	43 kDa	0.0321	0
690	Flavodoxin OS=Vibrio cholerae serotype O1 (strain ATCC 39315 / El Tor Inaba N16961) GN=VC_2099 PE=3 SV=1	tr|Q9KQA1|Q9KQA1_VIBCH	20 kDa	0.109	0
691	Uncharacterized protein OS=Vibrio cholerae serotype O1 (strain ATCC 39315 / El Tor Inaba N16961) GN=VC_2517 PE=4 SV=1	tr|Q9KP59|Q9KP59_VIBCH	24 kDa	0.0516	0
692	Zinc import ATP-binding protein ZnuC OS=Vibrio cholerae serotype O1 (strain ATCC 39315 / El Tor Inaba N16961) GN=znuC PE=3 SV=1	sp|Q9KQB8|ZNUC_VIBCH	29 kDa	0.084	0
693	Uncharacterized protein OS=Vibrio cholerae serotype O1 (strain ATCC 39315 / El Tor Inaba N16961) GN=VC_1449 PE=4 SV=1	tr|Q9KS13|Q9KS13_VIBCH	13 kDa	0.101	0
694	Uncharacterized protein OS=Vibrio cholerae serotype O1 (strain ATCC 39315 / El Tor Inaba N16961) GN=VC_1178 PE=4 SV=1	tr|Q9KSS8|Q9KSS8_VIBCH	23 kDa	0.0485	0
695	Phospho-N-acetylmuramoyl-pentapeptide-transferase OS=Vibrio cholerae serotype O1 (strain ATCC 39315 / El Tor Inaba N16961) GN=mraY PE=3 SV=1	sp|Q9KPG4|MRAY_VIBCH	40 kDa	0.0278	0
696	IS1004 transposase OS=Vibrio cholerae serotype O1 (strain ATCC 39315 / El Tor Inaba N16961) GN=VC_0870 PE=4 SV=1	tr|Q7DCS6|Q7DCS6_VIBCH (+1)	17 kDa	0.0897	0
697	Uncharacterized protein OS=Vibrio cholerae serotype O1 (strain ATCC 39315 / El Tor Inaba N16961) GN=VC_1197 PE=4 SV=1	tr|Q9KSQ9|Q9KSQ9_VIBCH	26 kDa	0.0519	0
698	ATP-dependent DNA helicase Rep OS=Vibrio cholerae serotype O1 (strain ATCC 39315 / El Tor Inaba N16961) GN=rep PE=3 SV=1	tr|Q9KVH9|Q9KVH9_VIBCH	77 kDa	0.0194	0
699	Inosine-guanosine kinase OS=Vibrio cholerae serotype O1 (strain ATCC 39315 / El Tor Inaba N16961) GN=VC_1129 PE=4 SV=1	tr|Q9KSX7|Q9KSX7_VIBCH	49 kDa	0.0576	0
700	2-amino-3-ketobutyrate coenzyme A ligase OS=Vibrio cholerae serotype O1 (strain ATCC 39315 / El Tor Inaba N16961) GN=kbl PE=3 SV=1	tr|Q9KL61|Q9KL61_VIBCH	43 kDa	0.0252	0
701	50S ribosomal protein L3 glutamine methyltransferase OS=Vibrio cholerae serotype O1 (strain ATCC 39315 / El Tor Inaba N16961) GN=prmB PE=3 SV=1	sp|Q9KQ83|PRMB_VIBCH	36 kDa	0.0478	0
702	Type II secretion system protein F OS=Vibrio cholerae serotype O1 (strain ATCC 39315 / El Tor Inaba N16961) GN=epsF PE=1 SV=1	sp|P45780|GSPF_VIBCH	45 kDa	0.0271	0
703	TCP pilus virulence regulatory protein OS=Vibrio cholerae serotype O1 (strain ATCC 39315 / El Tor Inaba N16961) GN=tcpN PE=3 SV=1	sp|P0C6D6|TCPN_VIBCH	32 kDa	0.029	0
704	Uncharacterized protein OS=Vibrio cholerae serotype O1 (strain ATCC 39315 / El Tor Inaba N16961) GN=VC_2567 PE=4 SV=1	tr|Q9KP12|Q9KP12_VIBCH	22 kDa	0.0737	0
705	Formamidopyrimidine-DNA glycosylase OS=Vibrio cholerae serotype O1 (strain ATCC 39315 / El Tor Inaba N16961) GN=mutM PE=3 SV=3	sp|Q9KVC5|FPG_VIBCH	30 kDa	0.0372	0
706	Sialidase OS=Vibrio cholerae serotype O1 (strain ATCC 39315 / El Tor Inaba N16961) GN=nanH PE=1 SV=1	sp|P0C6E9|NANH_VIBCH	86 kDa	0.0346	0
707	Type II secretion system protein G OS=Vibrio cholerae serotype O1 (strain ATCC 39315 / El Tor Inaba N16961) GN=epsG PE=1 SV=1	sp|P45773|GSPG_VIBCH	16 kDa	0.281	0
708	PTS system, fructose-specific IIA/FPR component OS=Vibrio cholerae serotype O1 (strain ATCC 39315 / El Tor Inaba N16961) GN=VC_A0518 PE=4 SV=1	tr|Q9KM70|Q9KM70_VIBCH	43 kDa	0.0725	0
709	Transcriptional regulator, LysR family OS=Vibrio cholerae serotype O1 (strain ATCC 39315 / El Tor Inaba N16961) GN=VC_1049 PE=1 SV=1	tr|Q9KT56|Q9KT56_VIBCH	34 kDa	0.087	0
710	Riboflavin biosynthesis protein OS=Vibrio cholerae serotype O1 (strain ATCC 39315 / El Tor Inaba N16961) GN=VC_0681 PE=3 SV=1	tr|Q9KU48|Q9KU48_VIBCH	36 kDa	0.0714	0
711	Zinc-binding alcohol dehydrogenase OS=Vibrio cholerae serotype O1 (strain ATCC 39315 / El Tor Inaba N16961) GN=VC_0026 PE=4 SV=1	tr|Q9KVW2|Q9KVW2_VIBCH	35 kDa	0.0859	0
712	Arsenate reductase OS=Vibrio cholerae serotype O1 (strain ATCC 39315 / El Tor Inaba N16961) GN=VC_2165 PE=1 SV=1	tr|Q9KQ39|Q9KQ39_VIBCH	13 kDa	0.224	0
713	Peptidyl-prolyl cis-trans isomerase OS=Vibrio cholerae serotype O1 (strain ATCC 39315 / El Tor Inaba N16961) GN=VC_1849 PE=3 SV=1	tr|Q9KQZ8|Q9KQZ8_VIBCH	18 kDa	0.146	0
714	Opacity protein-related protein OS=Vibrio cholerae serotype O1 (strain ATCC 39315 / El Tor Inaba N16961) GN=VC_1329 PE=4 SV=1	tr|Q9KSC9|Q9KSC9_VIBCH	24 kDa	0.0943	0
715	Elongation factor P-like protein OS=Vibrio cholerae serotype O1 (strain ATCC 39315 / El Tor Inaba N16961) GN=VC_1209 PE=3 SV=2	sp|Q9KSP7|EFPL_VIBCH	21 kDa	0.106	0
716	CbbY family protein OS=Vibrio cholerae serotype O1 (strain ATCC 39315 / El Tor Inaba N16961) GN=VC_A0102 PE=4 SV=1	tr|Q9KN63|Q9KN63_VIBCH	24 kDa	0.142	0
717	D-erythrose-4-phosphate dehydrogenase OS=Vibrio cholerae serotype O1 (strain ATCC 39315 / El Tor Inaba N16961) GN=epd PE=3 SV=1	sp|P0C6C2|E4PD_VIBCH	38 kDa	0.0733	0
718	ADP-heptose--LPS heptosyltransferase II OS=Vibrio cholerae serotype O1 (strain ATCC 39315 / El Tor Inaba N16961) GN=VC_0236 PE=4 SV=1	tr|Q9KVB0|Q9KVB0_VIBCH	39 kDa	0.0723	0
719	Multidrug resistance protein, putative OS=Vibrio cholerae serotype O1 (strain ATCC 39315 / El Tor Inaba N16961) GN=VC_1409 PE=1 SV=1	tr|Q9KS51|Q9KS51_VIBCH	52 kDa	0.0537	0
720	Spermidine N(1)-acetyltransferase OS=Vibrio cholerae serotype O1 (strain ATCC 39315 / El Tor Inaba N16961) GN=speG PE=1 SV=1	sp|Q9KL03|ATDA_VIBCH	21 kDa	0.133	0
721	UDP-N-acetylmuramoylalanine--D-glutamate ligase OS=Vibrio cholerae serotype O1 (strain ATCC 39315 / El Tor Inaba N16961) GN=murD PE=3 SV=2	sp|Q9KPG5|MURD_VIBCH	47 kDa	0.0386	0
722	Cytochrome b OS=Vibrio cholerae serotype O1 (strain ATCC 39315 / El Tor Inaba N16961) GN=VC_0574 PE=3 SV=1	tr|Q9KUE7|Q9KUE7_VIBCH	48 kDa	0.0285	0
723	Uncharacterized protein OS=Vibrio cholerae serotype O1 (strain ATCC 39315 / El Tor Inaba N16961) GN=VC_0165 PE=4 SV=1	tr|Q9KVI1|Q9KVI1_VIBCH	40 kDa	0.0272	0
724	Chemotaxis protein CheV OS=Vibrio cholerae serotype O1 (strain ATCC 39315 / El Tor Inaba N16961) GN=VC_2006 PE=4 SV=1	tr|Q9KQJ2|Q9KQJ2_VIBCH	35 kDa	0.0382	0
725	Uncharacterized protein OS=Vibrio cholerae serotype O1 (strain ATCC 39315 / El Tor Inaba N16961) GN=VC_A0405 PE=4 SV=1	tr|Q9KMF5|Q9KMF5_VIBCH	23 kDa	0.0437	0
726	Iron-regulated outer membrane virulence protein OS=Vibrio cholerae serotype O1 (strain ATCC 39315 / El Tor Inaba N16961) GN=irgA PE=3 SV=1	sp|P0C6R0|IRGA_VIBCH	72 kDa	0.0337	0
727	Uncharacterized protein OS=Vibrio cholerae serotype O1 (strain ATCC 39315 / El Tor Inaba N16961) GN=VC_A0396 PE=4 SV=1	tr|Q9KMG2|Q9KMG2_VIBCH	30 kDa	0.0471	0
728	PTS system, N-acetylglucosamine-specific IIABC component OS=Vibrio cholerae serotype O1 (strain ATCC 39315 / El Tor Inaba N16961) GN=VC_0995 PE=4 SV=1	tr|Q9KTA8|Q9KTA8_VIBCH	55 kDa	0.0402	0
729	Cytochrome c biogenesis ATP-binding export protein CcmA OS=Vibrio cholerae serotype O1 (strain ATCC 39315 / El Tor Inaba N16961) GN=ccmA PE=3 SV=1	sp|Q9KQE3|CCMA_VIBCH	23 kDa	0.0676	0
730	Oxidoreductase, short-chain dehydrogenase/reductase family OS=Vibrio cholerae serotype O1 (strain ATCC 39315 / El Tor Inaba N16961) GN=VC_1059 PE=4 SV=1	tr|Q9KT46|Q9KT46_VIBCH	27 kDa	0.0526	0
731	Thymidine kinase OS=Vibrio cholerae serotype O1 (strain ATCC 39315 / El Tor Inaba N16961) GN=tdk PE=3 SV=1	sp|Q9KST9|KITH_VIBCH	22 kDa	0.109	0
732	Lipopolysaccharide biosynthesis protein RfbV OS=Vibrio cholerae serotype O1 (strain ATCC 39315 / El Tor Inaba N16961) GN=VC_0259 PE=4 SV=1	tr|H9L4P1|H9L4P1_VIBCH	47 kDa	0.0195	0
733	TolR membrane protein OS=Vibrio cholerae serotype O1 (strain ATCC 39315 / El Tor Inaba N16961) GN=VC_1838 PE=3 SV=1	tr|Q9KR09|Q9KR09_VIBCH	16 kDa	0.0548	0
734	50S ribosomal protein L7/L12 OS=Vibrio cholerae serotype O1 (strain ATCC 39315 / El Tor Inaba N16961) GN=rplL PE=3 SV=1	sp|Q9KV31|RL7_VIBCH	12 kDa	0.0909	0
735	Iron-containing alcohol dehydrogenase OS=Vibrio cholerae serotype O1 (strain ATCC 39315 / El Tor Inaba N16961) GN=VC_A0702 PE=4 SV=1	tr|Q9KLP1|Q9KLP1_VIBCH	42 kDa	0.034	0
736	Iron-binding protein IscA OS=Vibrio cholerae serotype O1 (strain ATCC 39315 / El Tor Inaba N16961) GN=VC_0750 PE=4 SV=1	tr|Q9KTY0|Q9KTY0_VIBCH	12 kDa	0.103	0
737	Sensor histidine kinase OS=Vibrio cholerae serotype O1 (strain ATCC 39315 / El Tor Inaba N16961) GN=VC_1315 PE=4 SV=1	tr|Q9KSE2|Q9KSE2_VIBCH	50 kDa	0.029	0
738	Transcriptional regulator, LuxR family OS=Vibrio cholerae serotype O1 (strain ATCC 39315 / El Tor Inaba N16961) GN=VC_A0952 PE=1 SV=1	tr|Q9KKZ8|Q9KKZ8_VIBCH	26 kDa	0.058	0
739	tRNA pseudouridine synthase A OS=Vibrio cholerae serotype O1 (strain ATCC 39315 / El Tor Inaba N16961) GN=truA PE=3 SV=1	sp|Q9KTA4|TRUA_VIBCH	30 kDa	0.0758	0
740	Phosphoheptose isomerase OS=Vibrio cholerae serotype O1 (strain ATCC 39315 / El Tor Inaba N16961) GN=gmhA PE=1 SV=1	sp|Q9KPY2|GMHA_VIBCH	21 kDa	0.0838	0
741	Transposase OrfAB, subunit A OS=Vibrio cholerae serotype O1 (strain ATCC 39315 / El Tor Inaba N16961) GN=VC_0256 PE=4 SV=1	tr|Q9K344|Q9K344_VIBCH (+1)	13 kDa	0.105	0
742	Sigma-54 dependent response regulator OS=Vibrio cholerae serotype O1 (strain ATCC 39315 / El Tor Inaba N16961) GN=VC_2135 PE=4 SV=1	tr|Q9KQ67|Q9KQ67_VIBCH	52 kDa	0.0271	0
743	Ribosomal RNA small subunit methyltransferase E OS=Vibrio cholerae serotype O1 (strain ATCC 39315 / El Tor Inaba N16961) GN=VC_0469 PE=3 SV=1	tr|Q9KUP6|Q9KUP6_VIBCH	27 kDa	0.103	0
744	Chemotaxis protein CheV OS=Vibrio cholerae serotype O1 (strain ATCC 39315 / El Tor Inaba N16961) GN=VC_2202 PE=4 SV=1	tr|Q9KQ05|Q9KQ05_VIBCH	34 kDa	0.0325	0
745	Succinyl-CoA ligase [ADP-forming] subunit beta OS=Vibrio cholerae serotype O1 (strain ATCC 39315 / El Tor Inaba N16961) GN=sucC PE=3 SV=1	sp|Q9KQB5|SUCC_VIBCH	41 kDa	0.0412	0
746	Chemotaxis response regulator protein-glutamate methylesterase of group 1 operon OS=Vibrio cholerae serotype O1 (strain ATCC 39315 / El Tor Inaba N16961) GN=cheB1 PE=3 SV=1	sp|Q9KQD8|CHEB1_VIBCH	40 kDa	0.0265	0
747	Endonuclease III OS=Vibrio cholerae serotype O1 (strain ATCC 39315 / El Tor Inaba N16961) GN=nth PE=3 SV=1	tr|Q9KT92|Q9KT92_VIBCH	24 kDa	0.0423	0
748	Flagellar motor switch protein FliM OS=Vibrio cholerae serotype O1 (strain ATCC 39315 / El Tor Inaba N16961) GN=VC_2126 PE=3 SV=1	tr|Q9KQ75|Q9KQ75_VIBCH	40 kDa	0.043	0
749	Octanoyltransferase OS=Vibrio cholerae serotype O1 (strain ATCC 39315 / El Tor Inaba N16961) GN=lipB PE=3 SV=2	sp|Q9KTF8|LIPB_VIBCH	25 kDa	0.0787	0
750	Phosphatidylserine decarboxylase proenzyme OS=Vibrio cholerae serotype O1 (strain ATCC 39315 / El Tor Inaba N16961) GN=psd PE=3 SV=1	sp|Q9KV19|PSD_VIBCH	32 kDa	0.0702	0
751	Uncharacterized protein OS=Vibrio cholerae serotype O1 (strain ATCC 39315 / El Tor Inaba N16961) GN=VC_A0881 PE=4 SV=1	tr|Q9KL66|Q9KL66_VIBCH	14 kDa	0.0992	0
752	VisC-related protein OS=Vibrio cholerae serotype O1 (strain ATCC 39315 / El Tor Inaba N16961) GN=VC_0963 PE=4 SV=1	tr|Q9KTD9|Q9KTD9_VIBCH	44 kDa	0.0529	0
753	Beta-ketoadipate enol-lactone hydrolase, putative OS=Vibrio cholerae serotype O1 (strain ATCC 39315 / El Tor Inaba N16961) GN=VC_0522 PE=4 SV=1	tr|Q9KUJ8|Q9KUJ8_VIBCH	30 kDa	0.037	0
754	Signal peptidase I OS=Vibrio cholerae serotype O1 (strain ATCC 39315 / El Tor Inaba N16961) GN=VC_2462 PE=3 SV=1	tr|Q9KPB1|Q9KPB1_VIBCH	34 kDa	0.0369	0
755	Periplasmic linker protein, putative OS=Vibrio cholerae serotype O1 (strain ATCC 39315 / El Tor Inaba N16961) GN=VC_1674 PE=4 SV=1	tr|Q9KRG8|Q9KRG8_VIBCH	41 kDa	0.0244	0
756	1,4-dihydroxy-2-naphthoyl-CoA synthase OS=Vibrio cholerae serotype O1 (strain ATCC 39315 / El Tor Inaba N16961) GN=menB PE=3 SV=1	tr|Q9KQM5|Q9KQM5_VIBCH	33 kDa	0.0338	0
757	Protein TonB OS=Vibrio cholerae serotype O1 (strain ATCC 39315 / El Tor Inaba N16961) GN=VC_1544 PE=3 SV=1	tr|Q9KRU0|Q9KRU0_VIBCH	23 kDa	0.0728	0
758	AmpD protein OS=Vibrio cholerae serotype O1 (strain ATCC 39315 / El Tor Inaba N16961) GN=VC_2421 PE=4 SV=1	tr|Q9KPE7|Q9KPE7_VIBCH	21 kDa	0.0497	0
759	Serine acetyltransferase-related protein OS=Vibrio cholerae serotype O1 (strain ATCC 39315 / El Tor Inaba N16961) GN=VC_0919 PE=4 SV=1	tr|Q9KTI3|Q9KTI3_VIBCH	20 kDa	0.0435	0
760	Ubiquinol-cytochrome c reductase iron-sulfur subunit OS=Vibrio cholerae serotype O1 (strain ATCC 39315 / El Tor Inaba N16961) GN=VC_0573 PE=4 SV=1	tr|Q9KUE8|Q9KUE8_VIBCH	21 kDa	0.0609	0
761	Sulfite reductase [NADPH] hemoprotein beta-component OS=Vibrio cholerae serotype O1 (strain ATCC 39315 / El Tor Inaba N16961) GN=cysI PE=3 SV=1	sp|Q9KUX3|CYSI_VIBCH	64 kDa	0.0173	0
762	Glyceraldehyde 3-phosphate dehydrogenase OS=Vibrio cholerae serotype O1 (strain ATCC 39315 / El Tor Inaba N16961) GN=VC_A0843 PE=3 SV=1	tr|Q9KLA3|Q9KLA3_VIBCH	56 kDa	0.0314	0
763	Flagellin C OS=Vibrio cholerae serotype O1 (strain ATCC 39315 / El Tor Inaba N16961) GN=flaC PE=3 SV=1	sp|P0C6C5|FLAC_VIBCH	40 kDa	0	0.138
[truncated: 57 more rows]

## Sheet: Legends
Full lists of identified proteins. (Semi-)quantitative LC-MS analysis comparing sheath preparations from Hcp limited cells*** to VipA-N3 Hcp limited cells±± and WT** to VipA-N3 Hcp limited cells±±.
[truncated: 2 more rows]
