# Supplementary material for: Cryo‐EM reconstruction of Type VI secretion system baseplate and sheath distal end
Source: EMBO J. 2017 Dec 18;37(4):e97103. doi: 10.15252/embj.201797103 (PMC5813253; doi:10.15252/embj.201797103)
Supplement: Supplementary file 9 — Dataset EV7 [file EMBJ-37-e97103-s009.xls]

## Sheet: Quantitative value
Displaying: Quantitative Value (Normalized Total Spectra) = (Average of the spectrum counts for all of the samples) * (Spectrum counts in each sample) / (Individual sample’s sum)
#	Identified Proteins (536)	Accession Number	Molecular Weight	WT**	VipA-N3 Hcp lim. Prep 3 ±±
1	50S ribosomal protein L14 OS=Vibrio cholerae serotype O1 (strain ATCC 39315 / El Tor Inaba N16961) GN=rplN PE=3 SV=1	sp|Q9KNZ4|RL14_VIBCH	14 kDa	139.64	73.758
2	50S ribosomal protein L13 OS=Vibrio cholerae serotype O1 (strain ATCC 39315 / El Tor Inaba N16961) GN=rplM PE=3 SV=1	sp|Q9KUF1|RL13_VIBCH	16 kDa	45.678	26.747
3	50S ribosomal protein L5 OS=Vibrio cholerae serotype O1 (strain ATCC 39315 / El Tor Inaba N16961) GN=rplE PE=3 SV=1	sp|Q9KNZ6|RL5_VIBCH	20 kDa	43.068	21.884
4	Trypsin OS=Sus scrofa PE=1 SV=1	sp|P00761|TRYP_CON-PIG	24 kDa	41.763	21.884
5	Kit Fusion	Biognosys|iRT	14 kDa	11.746	6.4842
6	VipB - Uncharacterized protein OS=Vibrio cholerae serotype O1 (strain ATCC 39315 / El Tor Inaba N16961) GN=VC_A0108 PE=1 SV=1	tr|Q9KN57|Q9KN57_VIBCH	56 kDa	806.55	714.07
7	VipA - Uncharacterized protein OS=Vibrio cholerae serotype O1 (strain ATCC 39315 / El Tor Inaba N16961) GN=VC_A0107 PE=1 SV=1	tr|Q9KN58|Q9KN58_VIBCH	18 kDa	362.82	262.61
8	Hcp protein OS=Vibrio cholerae serotype O1 (strain ATCC 39315 / El Tor Inaba N16961) GN=VC_1415 PE=4 SV=1	tr|H9L4Q3|H9L4Q3_VIBCH	19 kDa	18.271	65.652
9	TssK - Uncharacterized protein OS=Vibrio cholerae serotype O1 (strain ATCC 39315 / El Tor Inaba N16961) GN=VC_A0114 PE=4 SV=1	tr|Q9KN51|Q9KN51_VIBCH	50 kDa	6.5255	77.81
10	VgrG3 - VgrG protein OS=Vibrio cholerae serotype O1 (strain ATCC 39315 / El Tor Inaba N16961) GN=VC_A0123 PE=1 SV=1	tr|Q9KN42|Q9KN42_VIBCH	113 kDa	2.6102	48.631
11	VgrG2 - VgrG protein OS=Vibrio cholerae serotype O1 (strain ATCC 39315 / El Tor Inaba N16961) GN=VC_A0018 PE=4 SV=1	tr|Q9KNE7|Q9KNE7_VIBCH	77 kDa	3.9153	42.958
12	TssF - Uncharacterized protein OS=Vibrio cholerae serotype O1 (strain ATCC 39315 / El Tor Inaba N16961) GN=VC_A0110 PE=4 SV=1	tr|Q9KN55|Q9KN55_VIBCH	67 kDa	1.3051	27.558
13	VasX - Uncharacterized protein OS=Vibrio cholerae serotype O1 (strain ATCC 39315 / El Tor Inaba N16961) GN=VC_A0020 PE=4 SV=1	tr|Q9KNE5|Q9KNE5_VIBCH	121 kDa	0	21.074
14	TssG - Uncharacterized protein OS=Vibrio cholerae serotype O1 (strain ATCC 39315 / El Tor Inaba N16961) GN=VC_A0111 PE=4 SV=1	tr|Q9KN54|Q9KN54_VIBCH	38 kDa	0	16.21
15	Actin cross-linking toxin VgrG1 OS=Vibrio cholerae serotype O1 (strain ATCC 39315 / El Tor Inaba N16961) GN=vgrG1 PE=1 SV=1	sp|Q9KS45|VGRG1_VIBCH	129 kDa	0	38.095
16	TssJ - Uncharacterized protein OS=Vibrio cholerae serotype O1 (strain ATCC 39315 / El Tor Inaba N16961) GN=VC_A0113 PE=4 SV=1	tr|Q9KN52|Q9KN52_VIBCH	18 kDa	2.6102	3.2421
17	PAAR - Uncharacterized protein OS=Vibrio cholerae serotype O1 (strain ATCC 39315 / El Tor Inaba N16961) GN=VC_A0284 PE=4 SV=1	tr|Q9KMP0|Q9KMP0_VIBCH	18 kDa	0	2.4316
18	TssE - Uncharacterized protein OS=Vibrio cholerae serotype O1 (strain ATCC 39315 / El Tor Inaba N16961) GN=VC_A0109 PE=4 SV=1	tr|Q9KN56|Q9KN56_VIBCH	16 kDa	0	6.4842
19	VasW - Uncharacterized protein OS=Vibrio cholerae serotype O1 (strain ATCC 39315 / El Tor Inaba N16961) GN=VC_A0019 PE=4 SV=1	tr|Q9KNE6|Q9KNE6_VIBCH	34 kDa	0	5.6737
20	Fha - Uncharacterized protein OS=Vibrio cholerae serotype O1 (strain ATCC 39315 / El Tor Inaba N16961) GN=VC_A0112 PE=4 SV=1	tr|Q9KN53|Q9KN53_VIBCH	55 kDa	0	0.81052
21	VasH - Sigma-54 dependent transcriptional regulator OS=Vibrio cholerae serotype O1 (strain ATCC 39315 / El Tor Inaba N16961) GN=VC_A0117 PE=4 SV=1	tr|Q9KN48|Q9KN48_VIBCH	59 kDa	0	0.81052
22	TsiV3 - Uncharacterized protein OS=Vibrio cholerae serotype O1 (strain ATCC 39315 / El Tor Inaba N16961) GN=VC_A0124 PE=1 SV=1	tr|Q9KN41|Q9KN41_VIBCH	14 kDa	0	1.621
23	Flagellin D OS=Vibrio cholerae serotype O1 (strain ATCC 39315 / El Tor Inaba N16961) GN=flaD PE=1 SV=1	sp|P0C6C6|FLAD_VIBCH	40 kDa	0	0
24	Part Green fluorescent protein OS=Aequorea victoria GN=GFP PE=1 SV=1	sp|GFPova|GFPova_CON-vector	29 kDa	0	0
25	Flagellin A OS=Vibrio cholerae serotype O1 (strain ATCC 39315 / El Tor Inaba N16961) GN=flaA PE=3 SV=1	sp|P0C6C3|FLAA_VIBCH	40 kDa	0	0
26	Flagellin B OS=Vibrio cholerae serotype O1 (strain ATCC 39315 / El Tor Inaba N16961) GN=flaB PE=3 SV=1	sp|P0C6C4|FLAB_VIBCH	40 kDa	0	0
27	Flagellin C OS=Vibrio cholerae serotype O1 (strain ATCC 39315 / El Tor Inaba N16961) GN=flaC PE=3 SV=1	sp|P0C6C5|FLAC_VIBCH	40 kDa	0	0
28	ATP-dependent zinc metalloprotease FtsH OS=Vibrio cholerae serotype O1 (strain ATCC 39315 / El Tor Inaba N16961) GN=ftsH PE=3 SV=1	tr|Q9KU86|Q9KU86_VIBCH	72 kDa	0	0
29	30S ribosomal protein S3 OS=Vibrio cholerae serotype O1 (strain ATCC 39315 / El Tor Inaba N16961) GN=rpsC PE=3 SV=1	sp|Q9KNZ0|RS3_VIBCH	26 kDa	0	0
30	DNA-directed RNA polymerase subunit beta' OS=Vibrio cholerae serotype O1 (strain ATCC 39315 / El Tor Inaba N16961) GN=rpoC PE=3 SV=1	sp|Q9KV29|RPOC_VIBCH	155 kDa	0	0
31	Cell division protein FtsZ OS=Vibrio cholerae serotype O1 (strain ATCC 39315 / El Tor Inaba N16961) GN=ftsZ PE=3 SV=1	tr|Q9KPH1|Q9KPH1_VIBCH	42 kDa	0	0
32	Elongation factor 4 OS=Vibrio cholerae serotype O1 (strain ATCC 39315 / El Tor Inaba N16961) GN=lepA PE=3 SV=1	sp|Q9KPB0|LEPA_VIBCH	66 kDa	0	0
33	Protein HflC OS=Vibrio cholerae serotype O1 (strain ATCC 39315 / El Tor Inaba N16961) GN=hflC PE=3 SV=1	sp|Q9KV08|HFLC_VIBCH	37 kDa	0	0
34	Flagellar hook protein FlgE OS=Vibrio cholerae serotype O1 (strain ATCC 39315 / El Tor Inaba N16961) GN=VC_2197 PE=3 SV=1	tr|Q9KQ10|Q9KQ10_VIBCH	47 kDa	0	0
35	30S ribosomal protein S4 OS=Vibrio cholerae serotype O1 (strain ATCC 39315 / El Tor Inaba N16961) GN=rpsD PE=3 SV=1	sp|Q9KP07|RS4_VIBCH	23 kDa	0	0
36	50S ribosomal protein L2 OS=Vibrio cholerae serotype O1 (strain ATCC 39315 / El Tor Inaba N16961) GN=rplB PE=3 SV=1	sp|Q9KNY7|RL2_VIBCH	30 kDa	0	0
37	Ribonuclease E OS=Vibrio cholerae serotype O1 (strain ATCC 39315 / El Tor Inaba N16961) GN=rne PE=3 SV=1	tr|Q9KQG8|Q9KQG8_VIBCH	118 kDa	0	0
38	30S ribosomal protein S9 OS=Vibrio cholerae serotype O1 (strain ATCC 39315 / El Tor Inaba N16961) GN=rpsI PE=3 SV=1	sp|Q9KUF0|RS9_VIBCH	15 kDa	0	0
39	Translation initiation factor IF-2 OS=Vibrio cholerae serotype O1 (strain ATCC 39315 / El Tor Inaba N16961) GN=infB PE=3 SV=1	sp|Q9KU80|IF2_VIBCH	99 kDa	0	0
40	16 kDa heat shock protein A OS=Vibrio cholerae serotype O1 (strain ATCC 39315 / El Tor Inaba N16961) GN=VC_0018 PE=3 SV=1	tr|Q9KVX0|Q9KVX0_VIBCH	17 kDa	0	0
41	50S ribosomal protein L9 OS=Vibrio cholerae serotype O1 (strain ATCC 39315 / El Tor Inaba N16961) GN=rplI PE=3 SV=1	sp|Q9KUY9|RL9_VIBCH	16 kDa	0	0
42	60 kDa chaperonin 1 OS=Vibrio cholerae serotype O1 (strain ATCC 39315 / El Tor Inaba N16961) GN=groL1 PE=3 SV=1	sp|Q9KNR7|CH601_VIBCH	57 kDa	0	0
43	50S ribosomal protein L19 OS=Vibrio cholerae serotype O1 (strain ATCC 39315 / El Tor Inaba N16961) GN=rplS PE=3 SV=3	sp|Q9KUF7|RL19_VIBCH	13 kDa	0	0
44	Protein HflK OS=Vibrio cholerae serotype O1 (strain ATCC 39315 / El Tor Inaba N16961) GN=hflK PE=3 SV=1	sp|Q9KV09|HFLK_VIBCH	44 kDa	0	0
45	30S ribosomal protein S8 OS=Vibrio cholerae serotype O1 (strain ATCC 39315 / El Tor Inaba N16961) GN=rpsH PE=3 SV=1	sp|Q9KNZ8|RS8_VIBCH	14 kDa	0	0
46	30S ribosomal protein S10 OS=Vibrio cholerae serotype O1 (strain ATCC 39315 / El Tor Inaba N16961) GN=rpsJ PE=3 SV=1	sp|Q9KNY3|RS10_VIBCH	12 kDa	0	0
47	Chromosome partition protein MukB OS=Vibrio cholerae serotype O1 (strain ATCC 39315 / El Tor Inaba N16961) GN=mukB PE=3 SV=1	sp|Q9KRC8|MUKB_VIBCH	170 kDa	0	0
48	Guanosine-3',5'-bis(diphosphate) 3'-pyrophosphohydrolase OS=Vibrio cholerae serotype O1 (strain ATCC 39315 / El Tor Inaba N16961) GN=spoT PE=1 SV=1	sp|Q9KNM2|SPOT_VIBCH	79 kDa	0	0
49	30S ribosomal protein S12 OS=Vibrio cholerae serotype O1 (strain ATCC 39315 / El Tor Inaba N16961) GN=rpsL PE=3 SV=1	sp|Q9KUZ9|RS12_VIBCH	14 kDa	0	0
50	50S ribosomal protein L3 OS=Vibrio cholerae serotype O1 (strain ATCC 39315 / El Tor Inaba N16961) GN=rplC PE=3 SV=1	sp|Q9KNY4|RL3_VIBCH	22 kDa	0	0
51	Lysine decarboxylase, inducible OS=Vibrio cholerae serotype O1 (strain ATCC 39315 / El Tor Inaba N16961) GN=VC_0281 PE=4 SV=1	tr|Q9KV75|Q9KV75_VIBCH	83 kDa	0	0
52	Ribose-phosphate pyrophosphokinase OS=Vibrio cholerae serotype O1 (strain ATCC 39315 / El Tor Inaba N16961) GN=prs PE=3 SV=1	sp|Q9KQ22|KPRS_VIBCH	34 kDa	0	0
53	30S ribosomal protein S11 OS=Vibrio cholerae serotype O1 (strain ATCC 39315 / El Tor Inaba N16961) GN=rpsK PE=3 SV=1	sp|P66367|RS11_VIBCH	14 kDa	0	0
54	DNA-directed RNA polymerase subunit beta OS=Vibrio cholerae serotype O1 (strain ATCC 39315 / El Tor Inaba N16961) GN=rpoB PE=1 SV=2	sp|Q9KV30|RPOB_VIBCH	149 kDa	0	0
55	Chaperone protein DnaK OS=Vibrio cholerae serotype O1 (strain ATCC 39315 / El Tor Inaba N16961) GN=dnaK PE=3 SV=2	sp|O34241|DNAK_VIBCH	69 kDa	0	0
56	Keratin, type II cytoskeletal 1 OS=Homo sapiens GN=KRT1 PE=1 SV=6	sp|P04264|K2C1_CON-HUMAN	66 kDa	0	0
57	Outer membrane protein U OS=Vibrio cholerae serotype O1 (strain ATCC 39315 / El Tor Inaba N16961) GN=ompU PE=3 SV=1	sp|P0C6Q6|OMPU_VIBCH	37 kDa	0	0
58	Elongation factor G 2 OS=Vibrio cholerae serotype O1 (strain ATCC 39315 / El Tor Inaba N16961) GN=fusA2 PE=3 SV=1	sp|Q9KPM5|EFG2_VIBCH	76 kDa	0	0
59	Lon protease OS=Vibrio cholerae serotype O1 (strain ATCC 39315 / El Tor Inaba N16961) GN=lon PE=2 SV=1	tr|Q9KQS8|Q9KQS8_VIBCH	88 kDa	0	0
60	ATP-dependent RNA helicase DeaD OS=Vibrio cholerae serotype O1 (strain ATCC 39315 / El Tor Inaba N16961) GN=deaD PE=3 SV=1	tr|Q9KLE2|Q9KLE2_VIBCH	74 kDa	0	0
61	Ribonuclease R OS=Vibrio cholerae serotype O1 (strain ATCC 39315 / El Tor Inaba N16961) GN=rnr PE=3 SV=1	sp|Q9KNY1|RNR_VIBCH	93 kDa	0	0
62	50S ribosomal protein L21 OS=Vibrio cholerae serotype O1 (strain ATCC 39315 / El Tor Inaba N16961) GN=rplU PE=3 SV=1	sp|Q9KUT0|RL21_VIBCH	12 kDa	0	0
63	50S ribosomal protein L1 OS=Vibrio cholerae serotype O1 (strain ATCC 39315 / El Tor Inaba N16961) GN=rplA PE=3 SV=1	sp|Q9KV33|RL1_VIBCH	25 kDa	0	0
64	50S ribosomal protein L15 OS=Vibrio cholerae serotype O1 (strain ATCC 39315 / El Tor Inaba N16961) GN=rplO PE=3 SV=1	sp|Q9KP03|RL15_VIBCH	15 kDa	0	0
65	Elongation factor Tu-A OS=Vibrio cholerae serotype O1 (strain ATCC 39315 / El Tor Inaba N16961) GN=tufA PE=3 SV=1	sp|Q9KV37|EFTU1_VIBCH	43 kDa	0	0
66	Flagellar M-ring protein OS=Vibrio cholerae serotype O1 (strain ATCC 39315 / El Tor Inaba N16961) GN=VC_2133 PE=3 SV=1	tr|Q9KQ69|Q9KQ69_VIBCH	64 kDa	0	0
67	30S ribosomal protein S5 OS=Vibrio cholerae serotype O1 (strain ATCC 39315 / El Tor Inaba N16961) GN=rpsE PE=3 SV=1	sp|Q9KP01|RS5_VIBCH	18 kDa	0	0
68	Uncharacterized protein OS=Vibrio cholerae serotype O1 (strain ATCC 39315 / El Tor Inaba N16961) GN=VC_0239 PE=4 SV=1	tr|Q9KVA7|Q9KVA7_VIBCH	67 kDa	0	0
69	ATP-dependent RNA helicase SrmB OS=Vibrio cholerae serotype O1 (strain ATCC 39315 / El Tor Inaba N16961) GN=srmB PE=3 SV=1	tr|Q9KU63|Q9KU63_VIBCH	48 kDa	0	0
70	30S ribosomal protein S7 OS=Vibrio cholerae serotype O1 (strain ATCC 39315 / El Tor Inaba N16961) GN=rpsG PE=3 SV=1	sp|Q9KUZ8|RS7_VIBCH	18 kDa	0	0
71	Formate acetyltransferase OS=Vibrio cholerae serotype O1 (strain ATCC 39315 / El Tor Inaba N16961) GN=VC_1866 PE=4 SV=1	tr|Q9KQY1|Q9KQY1_VIBCH	88 kDa	0	0
72	Poly(A) polymerase I OS=Vibrio cholerae serotype O1 (strain ATCC 39315 / El Tor Inaba N16961) GN=pcnB PE=3 SV=1	tr|Q9KUC8|Q9KUC8_VIBCH	53 kDa	0	0
73	30S ribosomal protein S13 OS=Vibrio cholerae serotype O1 (strain ATCC 39315 / El Tor Inaba N16961) GN=rpsM PE=3 SV=1	sp|Q9KP05|RS13_VIBCH	13 kDa	0	0
74	50S ribosomal protein L23 OS=Vibrio cholerae serotype O1 (strain ATCC 39315 / El Tor Inaba N16961) GN=rplW PE=3 SV=1	sp|Q9KNY6|RL23_VIBCH	11 kDa	0	0
75	Dystonin OS=Homo sapiens GN=DST PE=1 SV=4	REV_sp|Q03001|DYST_CON-HUMAN	861 kDa	0	0
76	Chaperone protein DnaJ OS=Vibrio cholerae serotype O1 (strain ATCC 39315 / El Tor Inaba N16961) GN=dnaJ PE=3 SV=2	sp|O34242|DNAJ_VIBCH	41 kDa	0	0
77	Flagellar hook-associated protein FlgM OS=Vibrio cholerae serotype O1 (strain ATCC 39315 / El Tor Inaba N16961) GN=VC_2191 PE=4 SV=1	tr|Q9KQ16|Q9KQ16_VIBCH	69 kDa	0	0
78	Protein RecA OS=Vibrio cholerae serotype O1 (strain ATCC 39315 / El Tor Inaba N16961) GN=recA PE=3 SV=1	sp|P45383|RECA_VIBCH	38 kDa	0	0
79	50S ribosomal protein L17 OS=Vibrio cholerae serotype O1 (strain ATCC 39315 / El Tor Inaba N16961) GN=rplQ PE=3 SV=1	sp|Q9KP09|RL17_VIBCH	14 kDa	0	0
80	Keratin, type I cytoskeletal 10 OS=Homo sapiens GN=KRT10 PE=1 SV=6	sp|P13645|K1C10_CON-HUMAN	59 kDa	0	0
81	Polyribonucleotide nucleotidyltransferase OS=Vibrio cholerae serotype O1 (strain ATCC 39315 / El Tor Inaba N16961) GN=pnp PE=3 SV=1	sp|Q9KU76|PNP_VIBCH	77 kDa	0	0
82	Protease DO OS=Vibrio cholerae serotype O1 (strain ATCC 39315 / El Tor Inaba N16961) GN=VC_0566 PE=4 SV=1	tr|Q9KUF5|Q9KUF5_VIBCH	48 kDa	0	0
83	50S ribosomal protein L20 OS=Vibrio cholerae serotype O1 (strain ATCC 39315 / El Tor Inaba N16961) GN=rplT PE=3 SV=1	sp|P0A479|RL20_VIBCH	13 kDa	0	0
84	GTP-binding protein TypA OS=Vibrio cholerae serotype O1 (strain ATCC 39315 / El Tor Inaba N16961) GN=VC_2744 PE=4 SV=1	tr|Q9KNJ4|Q9KNJ4_VIBCH	67 kDa	0	0
85	Dihydrolipoyllysine-residue succinyltransferase component of 2-oxoglutarate dehydrogenase complex OS=Vibrio cholerae serotype O1 (strain ATCC 39315 / El Tor Inaba N16961) GN=VC_2086 PE=3 SV=1	tr|Q9KQB4|Q9KQB4_VIBCH	44 kDa	0	0
86	Translation initiation factor IF-3 OS=Vibrio cholerae serotype O1 (strain ATCC 39315 / El Tor Inaba N16961) GN=infC PE=3 SV=1	sp|O68844|IF3_VIBCH	21 kDa	0	0
87	Acyl protein synthase/acyl-CoA reductase RfbN OS=Vibrio cholerae serotype O1 (strain ATCC 39315 / El Tor Inaba N16961) GN=VC_0251 PE=4 SV=1	tr|Q9KV99|Q9KV99_VIBCH	92 kDa	0	0
88	Type II secretion system protein D OS=Vibrio cholerae serotype O1 (strain ATCC 39315 / El Tor Inaba N16961) GN=epsD PE=3 SV=2	sp|P45779|GSPD_VIBCH	73 kDa	0	0
89	ATP-dependent RNA helicase, DEAD box family OS=Vibrio cholerae serotype O1 (strain ATCC 39315 / El Tor Inaba N16961) GN=VC_A0768 PE=3 SV=1	tr|Q9KLH6|Q9KLH6_VIBCH	47 kDa	0	0
90	50S ribosomal protein L4 OS=Vibrio cholerae serotype O1 (strain ATCC 39315 / El Tor Inaba N16961) GN=rplD PE=3 SV=1	sp|Q9KNY5|RL4_VIBCH	22 kDa	0	0
91	50S ribosomal protein L16 OS=Vibrio cholerae serotype O1 (strain ATCC 39315 / El Tor Inaba N16961) GN=rplP PE=3 SV=1	sp|Q9KNZ1|RL16_VIBCH	16 kDa	0	0
92	50S ribosomal protein L22 OS=Vibrio cholerae serotype O1 (strain ATCC 39315 / El Tor Inaba N16961) GN=rplV PE=3 SV=1	sp|Q9KNY9|RL22_VIBCH	12 kDa	0	0
93	30S ribosomal protein S1 OS=Vibrio cholerae serotype O1 (strain ATCC 39315 / El Tor Inaba N16961) GN=VC_1915 PE=3 SV=1	tr|Q9KQT3|Q9KQT3_VIBCH	61 kDa	0	0
94	Ribosomal RNA large subunit methyltransferase K/L OS=Vibrio cholerae serotype O1 (strain ATCC 39315 / El Tor Inaba N16961) GN=rlmL PE=3 SV=1	sp|Q9KRZ5|RLMKL_VIBCH	80 kDa	0	0
95	GTPase Der OS=Vibrio cholerae serotype O1 (strain ATCC 39315 / El Tor Inaba N16961) GN=der PE=3 SV=1	sp|Q9KTW7|DER_VIBCH	56 kDa	0	0
96	Uncharacterized protein OS=Vibrio cholerae serotype O1 (strain ATCC 39315 / El Tor Inaba N16961) GN=VC_2208 PE=4 SV=1	tr|Q9KPZ9|Q9KPZ9_VIBCH	43 kDa	0	0
97	Flagellin E OS=Vibrio cholerae serotype O1 (strain ATCC 39315 / El Tor Inaba N16961) GN=flaE PE=3 SV=1	sp|P0C6C7|FLAE_VIBCH	41 kDa	0	0
98	CTP synthase OS=Vibrio cholerae serotype O1 (strain ATCC 39315 / El Tor Inaba N16961) GN=pyrG PE=3 SV=3	sp|Q9KPC4|PYRG_VIBCH	60 kDa	0	0
99	RfbL protein OS=Vibrio cholerae serotype O1 (strain ATCC 39315 / El Tor Inaba N16961) GN=VC_0249 PE=4 SV=1	tr|H9L4Q1|H9L4Q1_VIBCH	53 kDa	0	0
100	DNA topoisomerase 4 subunit A OS=Vibrio cholerae serotype O1 (strain ATCC 39315 / El Tor Inaba N16961) GN=parC PE=3 SV=1	tr|Q9KPE0|Q9KPE0_VIBCH	85 kDa	0	0
101	Uncharacterized protein OS=Vibrio cholerae serotype O1 (strain ATCC 39315 / El Tor Inaba N16961) GN=VC_2207 PE=4 SV=1	tr|Q9KQ00|Q9KQ00_VIBCH	25 kDa	0	0
102	1,4-alpha-glucan branching enzyme GlgB OS=Vibrio cholerae serotype O1 (strain ATCC 39315 / El Tor Inaba N16961) GN=glgB PE=3 SV=1	sp|Q9KNE8|GLGB_VIBCH	77 kDa	0	0
103	Glutamine synthetase OS=Vibrio cholerae serotype O1 (strain ATCC 39315 / El Tor Inaba N16961) GN=glnA PE=3 SV=1	sp|Q9KNJ2|GLNA_VIBCH	52 kDa	0	0
104	50S ribosomal protein L28 OS=Vibrio cholerae serotype O1 (strain ATCC 39315 / El Tor Inaba N16961) GN=rpmB PE=3 SV=1	sp|Q9KVC8|RL28_VIBCH	9 kDa	0	0
105	Flagellar hook-associated protein 2 OS=Vibrio cholerae serotype O1 (strain ATCC 39315 / El Tor Inaba N16961) GN=fliD PE=3 SV=1	sp|Q9KQ63|FLID_VIBCH	72 kDa	0	0
106	UPF0313 protein VC_1711 OS=Vibrio cholerae serotype O1 (strain ATCC 39315 / El Tor Inaba N16961) GN=VC_1711 PE=3 SV=1	sp|Q9KRD1|Y1711_VIBCH	88 kDa	0	0
107	ATP-dependent RNA helicase, DEAD box family OS=Vibrio cholerae serotype O1 (strain ATCC 39315 / El Tor Inaba N16961) GN=VC_A0061 PE=3 SV=1	tr|Q9KNA4|Q9KNA4_VIBCH	50 kDa	0	0
108	NADH dehydrogenase OS=Vibrio cholerae serotype O1 (strain ATCC 39315 / El Tor Inaba N16961) GN=VC_1890 PE=4 SV=1	tr|Q9KQV8|Q9KQV8_VIBCH	48 kDa	0	0
109	Maltoporin OS=Vibrio cholerae serotype O1 (strain ATCC 39315 / El Tor Inaba N16961) GN=lamB PE=2 SV=1	sp|Q56652|LAMB_VIBCH	45 kDa	0	0
110	Rod shape-determining protein MreB OS=Vibrio cholerae serotype O1 (strain ATCC 39315 / El Tor Inaba N16961) GN=VC_0415 PE=4 SV=1	tr|H9L4S9|H9L4S9_VIBCH	37 kDa	0	0
111	Uncharacterized protein OS=Vibrio cholerae serotype O1 (strain ATCC 39315 / El Tor Inaba N16961) GN=VC_A0544 PE=4 SV=1	tr|Q9KM45|Q9KM45_VIBCH	63 kDa	0	0
112	Keratin, type I cytoskeletal 9 OS=Homo sapiens GN=KRT9 PE=1 SV=3	sp|P35527|K1C9_CON-HUMAN	62 kDa	0	0
113	Multifunctional-autoprocessing repeats-in-toxin OS=Vibrio cholerae serotype O1 (strain ATCC 39315 / El Tor Inaba N16961) GN=rtxA PE=1 SV=2	sp|Q9KS12|MARTX_VIBCH	485 kDa	0	0
114	50S ribosomal protein L6 OS=Vibrio cholerae serotype O1 (strain ATCC 39315 / El Tor Inaba N16961) GN=rplF PE=3 SV=1	sp|Q9KNZ9|RL6_VIBCH	19 kDa	0	0
115	Keratin, type II cytoskeletal 2 epidermal OS=Homo sapiens GN=KRT2 PE=1 SV=2	sp|P35908|K22E_CON-HUMAN	65 kDa	0	0
116	Ribosomal large subunit pseudouridine synthase B OS=Vibrio cholerae serotype O1 (strain ATCC 39315 / El Tor Inaba N16961) GN=rluB PE=3 SV=1	sp|Q9KSS7|RLUB_VIBCH	37 kDa	0	0
117	Aldehyde-alcohol dehydrogenase OS=Vibrio cholerae serotype O1 (strain ATCC 39315 / El Tor Inaba N16961) GN=VC_2033 PE=3 SV=1	tr|Q9KQG5|Q9KQG5_VIBCH	96 kDa	0	0
118	Flagellar hook-associated protein FlgL OS=Vibrio cholerae serotype O1 (strain ATCC 39315 / El Tor Inaba N16961) GN=VC_2190 PE=4 SV=1	tr|Q9KQ17|Q9KQ17_VIBCH	45 kDa	0	0
119	30S ribosomal protein S14 OS=Vibrio cholerae serotype O1 (strain ATCC 39315 / El Tor Inaba N16961) GN=rpsN PE=3 SV=1	sp|Q9KNZ7|RS14_VIBCH	12 kDa	0	0
120	Trigger factor OS=Vibrio cholerae serotype O1 (strain ATCC 39315 / El Tor Inaba N16961) GN=tig PE=1 SV=1	sp|Q9KQS5|TIG_VIBCH	48 kDa	0	0
121	Fumarate reductase flavoprotein subunit OS=Vibrio cholerae serotype O1 (strain ATCC 39315 / El Tor Inaba N16961) GN=VC_2656 PE=3 SV=1	tr|Q9KNS5|Q9KNS5_VIBCH	66 kDa	0	0
122	Uncharacterized protein OS=Vibrio cholerae serotype O1 (strain ATCC 39315 / El Tor Inaba N16961) GN=VC_0811 PE=4 SV=1	tr|Q9KTS7|Q9KTS7_VIBCH	27 kDa	0	0
123	Uncharacterized protein OS=Vibrio cholerae serotype O1 (strain ATCC 39315 / El Tor Inaba N16961) GN=VC_A0167 PE=4 SV=1	tr|Q9KMZ9|Q9KMZ9_VIBCH	29 kDa	0	0
124	Uncharacterized protein OS=Vibrio cholerae serotype O1 (strain ATCC 39315 / El Tor Inaba N16961) GN=VC_0998 PE=4 SV=1	tr|Q9KTA5|Q9KTA5_VIBCH	178 kDa	0	0
125	Type II secretion system protein E OS=Vibrio cholerae serotype O1 (strain ATCC 39315 / El Tor Inaba N16961) GN=epsE PE=1 SV=1	sp|P37093|GSPE_VIBCH	56 kDa	0	0
126	GTPase Era OS=Vibrio cholerae serotype O1 (strain ATCC 39315 / El Tor Inaba N16961) GN=era PE=3 SV=3	sp|Q9KPB3|ERA_VIBCH	37 kDa	0	0
127	30S ribosomal protein S6 OS=Vibrio cholerae serotype O1 (strain ATCC 39315 / El Tor Inaba N16961) GN=rpsF PE=3 SV=1	sp|Q9KUZ2|RS6_VIBCH	14 kDa	0	0
128	Uncharacterized protein OS=Vibrio cholerae serotype O1 (strain ATCC 39315 / El Tor Inaba N16961) GN=VC_0630 PE=4 SV=1	tr|Q9KU93|Q9KU93_VIBCH	49 kDa	0	0
129	Protein F-related protein OS=Vibrio cholerae serotype O1 (strain ATCC 39315 / El Tor Inaba N16961) GN=VC_A0659 PE=3 SV=1	tr|Q9KLT2|Q9KLT2_VIBCH	23 kDa	0	0
130	Putative mannose-1-phosphate guanylyltransferase OS=Vibrio cholerae serotype O1 (strain ATCC 39315 / El Tor Inaba N16961) GN=rfbA PE=3 SV=2	sp|Q07024|RFBA_VIBCH	52 kDa	0	0
131	Maltose/maltodextrin import ATP-binding protein MalK OS=Vibrio cholerae serotype O1 (strain ATCC 39315 / El Tor Inaba N16961) GN=malK PE=3 SV=1	sp|Q9KL04|MALK_VIBCH	41 kDa	0	0
132	Phosphate acetyltransferase OS=Vibrio cholerae serotype O1 (strain ATCC 39315 / El Tor Inaba N16961) GN=pta PE=3 SV=1	sp|Q9KT08|PTA_VIBCH	77 kDa	0	0
133	Ribosomal protein S6 modification protein-related protein OS=Vibrio cholerae serotype O1 (strain ATCC 39315 / El Tor Inaba N16961) GN=VC_2333 PE=4 SV=1	tr|Q9KPN3|Q9KPN3_VIBCH	56 kDa	0	0
134	Iron-sulfur cluster assembly scaffold protein IscU OS=Vibrio cholerae serotype O1 (strain ATCC 39315 / El Tor Inaba N16961) GN=VC_0749 PE=3 SV=1	tr|Q9KTY1|Q9KTY1_VIBCH	14 kDa	0	0
135	GTPase HflX OS=Vibrio cholerae serotype O1 (strain ATCC 39315 / El Tor Inaba N16961) GN=hflX PE=3 SV=1	tr|Q9KV10|Q9KV10_VIBCH	49 kDa	0	0
136	Transcription termination factor Rho OS=Vibrio cholerae serotype O1 (strain ATCC 39315 / El Tor Inaba N16961) GN=rho PE=3 SV=1	tr|Q9KV50|Q9KV50_VIBCH	47 kDa	0	0
137	Cysteine desulfurase IscS OS=Vibrio cholerae serotype O1 (strain ATCC 39315 / El Tor Inaba N16961) GN=iscS PE=3 SV=1	sp|Q9KTY2|ISCS_VIBCH	45 kDa	0	0
138	Uncharacterized protein OS=Vibrio cholerae serotype O1 (strain ATCC 39315 / El Tor Inaba N16961) GN=VC_1505 PE=4 SV=1	tr|Q9KRX8|Q9KRX8_VIBCH	34 kDa	0	0
139	RNA polymerase sigma factor RpoD OS=Vibrio cholerae serotype O1 (strain ATCC 39315 / El Tor Inaba N16961) GN=rpoD PE=3 SV=1	tr|Q9KUK1|Q9KUK1_VIBCH	71 kDa	0	0
140	tRNA sulfurtransferase OS=Vibrio cholerae serotype O1 (strain ATCC 39315 / El Tor Inaba N16961) GN=thiI PE=3 SV=2	sp|Q9KTK8|THII_VIBCH	54 kDa	0	0
141	Transcription-repair-coupling factor OS=Vibrio cholerae serotype O1 (strain ATCC 39315 / El Tor Inaba N16961) GN=mfd PE=3 SV=1	tr|Q9KQW2|Q9KQW2_VIBCH	130 kDa	0	0
142	PhoH family protein OS=Vibrio cholerae serotype O1 (strain ATCC 39315 / El Tor Inaba N16961) GN=VC_0961 PE=4 SV=1	tr|Q9KTE1|Q9KTE1_VIBCH	42 kDa	0	0
143	Transcription termination/antitermination protein NusA OS=Vibrio cholerae serotype O1 (strain ATCC 39315 / El Tor Inaba N16961) GN=nusA PE=3 SV=1	tr|Q9KU81|Q9KU81_VIBCH	55 kDa	0	0
144	DNA-directed RNA polymerase subunit alpha OS=Vibrio cholerae serotype O1 (strain ATCC 39315 / El Tor Inaba N16961) GN=rpoA PE=3 SV=1	sp|Q9KP08|RPOA_VIBCH	36 kDa	0	0
145	Uncharacterized protein OS=Vibrio cholerae serotype O1 (strain ATCC 39315 / El Tor Inaba N16961) GN=VC_1321 PE=4 SV=1	tr|Q9KSD7|Q9KSD7_VIBCH	116 kDa	0	0
146	Protein translocase subunit SecD OS=Vibrio cholerae serotype O1 (strain ATCC 39315 / El Tor Inaba N16961) GN=secD PE=3 SV=1	tr|Q9KTY7|Q9KTY7_VIBCH	67 kDa	0	0
147	MSHA biogenesis protein MshE OS=Vibrio cholerae serotype O1 (strain ATCC 39315 / El Tor Inaba N16961) GN=VC_0405 PE=4 SV=1	tr|Q9KUV7|Q9KUV7_VIBCH	64 kDa	0	0
148	Hemolysin OS=Vibrio cholerae serotype O1 (strain ATCC 39315 / El Tor Inaba N16961) GN=hlyA PE=1 SV=2	sp|P09545|HLYA_VIBCH	82 kDa	0	0
149	Polyphosphate kinase OS=Vibrio cholerae serotype O1 (strain ATCC 39315 / El Tor Inaba N16961) GN=ppk PE=3 SV=1	sp|Q9KU07|PPK_VIBCH	82 kDa	0	0
150	Pseudouridine synthase OS=Vibrio cholerae serotype O1 (strain ATCC 39315 / El Tor Inaba N16961) GN=VC_2223 PE=3 SV=1	tr|Q9KPY9|Q9KPY9_VIBCH	38 kDa	0	0
151	2-oxoglutarate dehydrogenase, E1 component OS=Vibrio cholerae serotype O1 (strain ATCC 39315 / El Tor Inaba N16961) GN=VC_2087 PE=4 SV=1	tr|Q9KQB3|Q9KQB3_VIBCH	105 kDa	0	0
152	Uncharacterized protein OS=Vibrio cholerae serotype O1 (strain ATCC 39315 / El Tor Inaba N16961) GN=VC_2206 PE=4 SV=1	tr|Q9KQ01|Q9KQ01_VIBCH	16 kDa	0	0
153	30S ribosomal protein S21 OS=Vibrio cholerae serotype O1 (strain ATCC 39315 / El Tor Inaba N16961) GN=rpsU PE=3 SV=1	sp|P66532|RS21_VIBCH	8 kDa	0	0
154	Elongation factor Ts OS=Vibrio cholerae serotype O1 (strain ATCC 39315 / El Tor Inaba N16961) GN=tsf PE=3 SV=1	sp|Q9KPV3|EFTS_VIBCH	30 kDa	0	0
155	Sodium-type flagellar protein MotY OS=Vibrio cholerae serotype O1 (strain ATCC 39315 / El Tor Inaba N16961) GN=VC_1008 PE=4 SV=1	tr|Q9KT95|Q9KT95_VIBCH	34 kDa	0	0
156	SsrA-binding protein OS=Vibrio cholerae serotype O1 (strain ATCC 39315 / El Tor Inaba N16961) GN=smpB PE=3 SV=3	sp|P52116|SSRP_VIBCH	19 kDa	0	0
157	GDP-mannose 4,6-dehydratase OS=Vibrio cholerae serotype O1 (strain ATCC 39315 / El Tor Inaba N16961) GN=gmd PE=3 SV=1	sp|Q06952|GM4D_VIBCH	42 kDa	0	0
158	Spermidine/putrescine import ATP-binding protein PotA OS=Vibrio cholerae serotype O1 (strain ATCC 39315 / El Tor Inaba N16961) GN=potA PE=3 SV=1	sp|Q9KS33|POTA_VIBCH	43 kDa	0	0
159	Uncharacterized protein OS=Vibrio cholerae serotype O1 (strain ATCC 39315 / El Tor Inaba N16961) GN=VC_A0849 PE=4 SV=1	tr|Q9KL97|Q9KL97_VIBCH	341 kDa	0	0
160	DNA gyrase subunit B OS=Vibrio cholerae serotype O1 (strain ATCC 39315 / El Tor Inaba N16961) GN=gyrB PE=3 SV=1	sp|Q9KVX3|GYRB_VIBCH	90 kDa	0	0
161	Flagellar basal-body rod protein FlgG OS=Vibrio cholerae serotype O1 (strain ATCC 39315 / El Tor Inaba N16961) GN=VC_2195 PE=3 SV=1	tr|Q9KQ12|Q9KQ12_VIBCH	28 kDa	0	0
162	6,7-dimethyl-8-ribityllumazine synthase OS=Vibrio cholerae serotype O1 (strain ATCC 39315 / El Tor Inaba N16961) GN=ribH PE=3 SV=2	sp|Q9KPU4|RISB_VIBCH	16 kDa	0	0
163	ATP-dependent helicase HrpA OS=Vibrio cholerae serotype O1 (strain ATCC 39315 / El Tor Inaba N16961) GN=VC_1382 PE=4 SV=1	tr|Q9KS77|Q9KS77_VIBCH	150 kDa	0	0
164	Multidrug resistance protein, putative OS=Vibrio cholerae serotype O1 (strain ATCC 39315 / El Tor Inaba N16961) GN=VC_0164 PE=4 SV=1	tr|Q9KVI2|Q9KVI2_VIBCH	112 kDa	0	0
165	Phosphomannomutase OS=Vibrio cholerae serotype O1 (strain ATCC 39315 / El Tor Inaba N16961) GN=rfbB PE=3 SV=1	sp|Q06951|RFBB_VIBCH	52 kDa	0	0
166	UPF0325 protein VC_2264 OS=Vibrio cholerae serotype O1 (strain ATCC 39315 / El Tor Inaba N16961) GN=VC_2264 PE=3 SV=2	sp|Q9KPU8|Y2264_VIBCH	15 kDa	0	0
167	Aspartokinase OS=Vibrio cholerae serotype O1 (strain ATCC 39315 / El Tor Inaba N16961) GN=VC_0547 PE=3 SV=1	tr|Q9KUH4|Q9KUH4_VIBCH	42 kDa	0	0
168	CDP-diacylglycerol--serine O-phosphatidyltransferase OS=Vibrio cholerae serotype O1 (strain ATCC 39315 / El Tor Inaba N16961) GN=VC_0315 PE=3 SV=1	tr|Q9KV43|Q9KV43_VIBCH	51 kDa	0	0
169	Lipopolysaccharide/O-antigen transport protein OS=Vibrio cholerae serotype O1 (strain ATCC 39315 / El Tor Inaba N16961) GN=VC_0247 PE=4 SV=1	tr|Q9KVA2|Q9KVA2_VIBCH	30 kDa	0	0
170	RfbG protein OS=Vibrio cholerae serotype O1 (strain ATCC 39315 / El Tor Inaba N16961) GN=VC_0245 PE=4 SV=1	tr|Q9KVA4|Q9KVA4_VIBCH	53 kDa	0	0
171	Uncharacterized protein OS=Vibrio cholerae serotype O1 (strain ATCC 39315 / El Tor Inaba N16961) GN=VC_0228 PE=4 SV=1	tr|Q9KVB8|Q9KVB8_VIBCH	38 kDa	0	0
172	50S ribosomal protein L11 OS=Vibrio cholerae serotype O1 (strain ATCC 39315 / El Tor Inaba N16961) GN=rplK PE=3 SV=1	sp|Q9KV34|RL11_VIBCH	15 kDa	0	0
173	Na(+)-translocating NADH-quinone reductase subunit A OS=Vibrio cholerae serotype O1 (strain ATCC 39315 / El Tor Inaba N16961) GN=nqrA PE=1 SV=2	sp|Q9KPS1|NQRA_VIBCH	49 kDa	0	0
174	30S ribosomal protein S19 OS=Vibrio cholerae serotype O1 (strain ATCC 39315 / El Tor Inaba N16961) GN=rpsS PE=3 SV=1	sp|Q9KNY8|RS19_VIBCH	10 kDa	0	0
175	UvrABC system protein C OS=Vibrio cholerae serotype O1 (strain ATCC 39315 / El Tor Inaba N16961) GN=uvrC PE=3 SV=1	sp|Q9KSP2|UVRC_VIBCH	69 kDa	0	0
176	Coenzyme A biosynthesis bifunctional protein CoaBC OS=Vibrio cholerae serotype O1 (strain ATCC 39315 / El Tor Inaba N16961) GN=coaBC PE=3 SV=1	sp|Q9KVD1|COABC_VIBCH	43 kDa	0	0
177	Protein FlaG OS=Vibrio cholerae serotype O1 (strain ATCC 39315 / El Tor Inaba N16961) GN=flaG PE=4 SV=1	sp|P0C6D4|FLAG_VIBCH	17 kDa	0	0
178	RNA pyrophosphohydrolase OS=Vibrio cholerae serotype O1 (strain ATCC 39315 / El Tor Inaba N16961) GN=rppH PE=3 SV=2	sp|Q9KU53|RPPH_VIBCH	20 kDa	0	0
179	Riboflavin synthase, alpha subunit OS=Vibrio cholerae serotype O1 (strain ATCC 39315 / El Tor Inaba N16961) GN=VC_2270 PE=4 SV=1	tr|Q9KPU2|Q9KPU2_VIBCH	24 kDa	0	0
180	30S ribosomal protein S17 OS=Vibrio cholerae serotype O1 (strain ATCC 39315 / El Tor Inaba N16961) GN=rpsQ PE=3 SV=1	sp|Q9KNZ3|RS17_VIBCH	10 kDa	0	0
181	Flagellar L-ring protein OS=Vibrio cholerae serotype O1 (strain ATCC 39315 / El Tor Inaba N16961) GN=flgH PE=3 SV=2	sp|Q9KQ13|FLGH_VIBCH	28 kDa	0	0
182	Flagellar basal-body rod protein FlgF OS=Vibrio cholerae serotype O1 (strain ATCC 39315 / El Tor Inaba N16961) GN=VC_2196 PE=3 SV=1	tr|Q9KQ11|Q9KQ11_VIBCH	27 kDa	0	0
183	ADP-L-glycero-D-manno-heptose-6-epimerase OS=Vibrio cholerae serotype O1 (strain ATCC 39315 / El Tor Inaba N16961) GN=hldD PE=3 SV=1	sp|Q06963|HLDD_VIBCH	35 kDa	0	0
184	Perosamine synthase OS=Vibrio cholerae serotype O1 (strain ATCC 39315 / El Tor Inaba N16961) GN=VC_0244 PE=3 SV=1	tr|Q9KVA5|Q9KVA5_VIBCH	41 kDa	0	0
185	Acetyltransferase component of pyruvate dehydrogenase complex OS=Vibrio cholerae serotype O1 (strain ATCC 39315 / El Tor Inaba N16961) GN=VC_2413 PE=3 SV=1	tr|Q9KPF5|Q9KPF5_VIBCH	66 kDa	0	0
186	Site-determining protein OS=Vibrio cholerae serotype O1 (strain ATCC 39315 / El Tor Inaba N16961) GN=VC_2067 PE=3 SV=1	tr|Q9KQD3|Q9KQD3_VIBCH	34 kDa	0	0
187	30S ribosomal protein S15 OS=Vibrio cholerae serotype O1 (strain ATCC 39315 / El Tor Inaba N16961) GN=rpsO PE=3 SV=1	sp|Q9KU77|RS15_VIBCH	10 kDa	0	0
188	3-ketoacyl-CoA thiolase OS=Vibrio cholerae serotype O1 (strain ATCC 39315 / El Tor Inaba N16961) GN=fadI PE=3 SV=2	sp|Q9KT59|FADI_VIBCH	46 kDa	0	0
189	Uncharacterized protein OS=Vibrio cholerae serotype O1 (strain ATCC 39315 / El Tor Inaba N16961) GN=VC_0165 PE=4 SV=1	tr|Q9KVI1|Q9KVI1_VIBCH	40 kDa	0	0
190	50S ribosomal protein L30 OS=Vibrio cholerae serotype O1 (strain ATCC 39315 / El Tor Inaba N16961) GN=rpmD PE=3 SV=1	sp|Q9KP02|RL30_VIBCH	7 kDa	0	0
191	Succinate dehydrogenase iron-sulfur subunit OS=Vibrio cholerae serotype O1 (strain ATCC 39315 / El Tor Inaba N16961) GN=VC_2657 PE=3 SV=1	tr|Q9KNS4|Q9KNS4_VIBCH	28 kDa	0	0
192	DNA topoisomerase 4 subunit B OS=Vibrio cholerae serotype O1 (strain ATCC 39315 / El Tor Inaba N16961) GN=parE PE=3 SV=1	tr|Q9KPD9|Q9KPD9_VIBCH	69 kDa	0	0
193	Outer membrane protein OmpV OS=Vibrio cholerae serotype O1 (strain ATCC 39315 / El Tor Inaba N16961) GN=ompV PE=1 SV=1	sp|P06111|OMPV_VIBCH	28 kDa	0	0
194	50S ribosomal protein L27 OS=Vibrio cholerae serotype O1 (strain ATCC 39315 / El Tor Inaba N16961) GN=rpmA PE=3 SV=1	sp|Q9KUS9|RL27_VIBCH	9 kDa	0	0
195	30S ribosomal protein S18 OS=Vibrio cholerae serotype O1 (strain ATCC 39315 / El Tor Inaba N16961) GN=rpsR PE=3 SV=1	sp|Q9KUZ0|RS18_VIBCH	9 kDa	0	0
196	ABC transporter, ATP-binding protein OS=Vibrio cholerae serotype O1 (strain ATCC 39315 / El Tor Inaba N16961) GN=VC_2528 PE=4 SV=1	tr|H9L4Q7|H9L4Q7_VIBCH	27 kDa	0	0
197	ClpB protein OS=Vibrio cholerae serotype O1 (strain ATCC 39315 / El Tor Inaba N16961) GN=VC_A0116 PE=3 SV=1	tr|Q9KN49|Q9KN49_VIBCH	96 kDa	0	0
198	Transferase, hexapeptide repeat family OS=Vibrio cholerae serotype O1 (strain ATCC 39315 / El Tor Inaba N16961) GN=VC_0238 PE=4 SV=1	tr|Q9KVA8|Q9KVA8_VIBCH	21 kDa	0	0
199	Uncharacterized protein OS=Vibrio cholerae serotype O1 (strain ATCC 39315 / El Tor Inaba N16961) GN=VC_0234 PE=4 SV=1	tr|Q9KVB2|Q9KVB2_VIBCH	30 kDa	0	0
200	3-deoxy-D-manno-octulosonic-acid transferase OS=Vibrio cholerae serotype O1 (strain ATCC 39315 / El Tor Inaba N16961) GN=VC_0233 PE=4 SV=1	tr|Q9KVB3|Q9KVB3_VIBCH	49 kDa	0	0
201	Uncharacterized protein OS=Vibrio cholerae serotype O1 (strain ATCC 39315 / El Tor Inaba N16961) GN=VC_A0283 PE=4 SV=1	tr|Q9KMP1|Q9KMP1_VIBCH	47 kDa	0	0
202	Enolase OS=Vibrio cholerae serotype O1 (strain ATCC 39315 / El Tor Inaba N16961) GN=eno PE=3 SV=1	sp|Q9KPC5|ENO_VIBCH	46 kDa	0	0
203	Uncharacterized protein OS=Vibrio cholerae serotype O1 (strain ATCC 39315 / El Tor Inaba N16961) GN=VC_1492 PE=4 SV=1	tr|Q9KRZ1|Q9KRZ1_VIBCH	184 kDa	0	0
204	Peptide ABC transporter, ATP-binding protein OS=Vibrio cholerae serotype O1 (strain ATCC 39315 / El Tor Inaba N16961) GN=VC_0170 PE=4 SV=1	tr|Q9KVH6|Q9KVH6_VIBCH	64 kDa	0	0
205	Aerobic respiration control protein FexA OS=Vibrio cholerae serotype O1 (strain ATCC 39315 / El Tor Inaba N16961) GN=VC_2368 PE=4 SV=1	tr|Q9KPJ9|Q9KPJ9_VIBCH	27 kDa	0	0
206	Autonomous glycyl radical cofactor OS=Vibrio cholerae serotype O1 (strain ATCC 39315 / El Tor Inaba N16961) GN=grcA PE=3 SV=1	sp|Q9KPK6|GRCA_VIBCH	14 kDa	0	0
207	Glutamine--tRNA ligase OS=Vibrio cholerae serotype O1 (strain ATCC 39315 / El Tor Inaba N16961) GN=glnS PE=3 SV=1	sp|Q9KTA6|SYQ_VIBCH	64 kDa	0	0
208	DNA mismatch repair protein MutL OS=Vibrio cholerae serotype O1 (strain ATCC 39315 / El Tor Inaba N16961) GN=mutL PE=3 SV=1	sp|Q9KV13|MUTL_VIBCH	73 kDa	0	0
209	Purine-binding chemotaxis protein CheW OS=Vibrio cholerae serotype O1 (strain ATCC 39315 / El Tor Inaba N16961) GN=VC_2059 PE=4 SV=1	tr|Q9KQE1|Q9KQE1_VIBCH	20 kDa	0	0
210	Type I restriction enzyme HsdR, putative OS=Vibrio cholerae serotype O1 (strain ATCC 39315 / El Tor Inaba N16961) GN=VC_1765 PE=4 SV=1	tr|Q9KR78|Q9KR78_VIBCH	117 kDa	0	0
211	Lipid A biosynthesis lauroyltransferase OS=Vibrio cholerae serotype O1 (strain ATCC 39315 / El Tor Inaba N16961) GN=lpxL PE=3 SV=1	tr|Q9KVD3|Q9KVD3_VIBCH	37 kDa	0	0
212	Uncharacterized protein OS=Vibrio cholerae serotype O1 (strain ATCC 39315 / El Tor Inaba N16961) GN=VC_2740 PE=4 SV=1	tr|Q9KNJ8|Q9KNJ8_VIBCH	35 kDa	0	0
213	Penicillin-binding protein 3 OS=Vibrio cholerae serotype O1 (strain ATCC 39315 / El Tor Inaba N16961) GN=VC_2407 PE=4 SV=1	tr|Q9KPG1|Q9KPG1_VIBCH	63 kDa	0	0
214	DamX-related protein OS=Vibrio cholerae serotype O1 (strain ATCC 39315 / El Tor Inaba N16961) GN=VC_A0573 PE=4 SV=1	tr|Q9KM16|Q9KM16_VIBCH	21 kDa	0	0
215	ATP-dependent protease ATPase subunit HslU OS=Vibrio cholerae serotype O1 (strain ATCC 39315 / El Tor Inaba N16961) GN=hslU PE=3 SV=1	sp|Q9KNQ7|HSLU_VIBCH	50 kDa	0	0
216	Replicative DNA helicase OS=Vibrio cholerae serotype O1 (strain ATCC 39315 / El Tor Inaba N16961) GN=VC_0371 PE=3 SV=1	tr|Q9KUY7|Q9KUY7_VIBCH	52 kDa	0	0
217	Sodium-type flagellar protein MotX OS=Vibrio cholerae serotype O1 (strain ATCC 39315 / El Tor Inaba N16961) GN=VC_2601 PE=4 SV=1	tr|Q9KNX9|Q9KNX9_VIBCH	24 kDa	0	0
218	50S ribosomal protein L18 OS=Vibrio cholerae serotype O1 (strain ATCC 39315 / El Tor Inaba N16961) GN=rplR PE=3 SV=1	sp|Q9KP00|RL18_VIBCH	13 kDa	0	0
219	Penicillin-binding protein 1B OS=Vibrio cholerae serotype O1 (strain ATCC 39315 / El Tor Inaba N16961) GN=mrcB PE=3 SV=1	sp|Q9KUC0|PBPB_VIBCH	87 kDa	0	0
220	Uncharacterized protein OS=Vibrio cholerae serotype O1 (strain ATCC 39315 / El Tor Inaba N16961) GN=VC_1894 PE=4 SV=1	tr|Q9KQV4|Q9KQV4_VIBCH	22 kDa	0	0
221	Transcriptional regulator, LuxR family OS=Vibrio cholerae serotype O1 (strain ATCC 39315 / El Tor Inaba N16961) GN=VC_1213 PE=4 SV=1	tr|Q9KSP3|Q9KSP3_VIBCH	24 kDa	0	0
222	Diaminopimelate epimerase OS=Vibrio cholerae serotype O1 (strain ATCC 39315 / El Tor Inaba N16961) GN=dapF PE=1 SV=2	sp|Q9KVL6|DAPF_VIBCH	31 kDa	0	0
223	50S ribosomal protein L33 OS=Vibrio cholerae serotype O1 (strain ATCC 39315 / El Tor Inaba N16961) GN=rpmG PE=3 SV=1	sp|Q9KVC7|RL33_VIBCH	6 kDa	0	0
224	Acetyl-CoA carboxylase, biotin carboxylase OS=Vibrio cholerae serotype O1 (strain ATCC 39315 / El Tor Inaba N16961) GN=VC_0295 PE=4 SV=1	tr|Q9KV62|Q9KV62_VIBCH	49 kDa	0	0
225	Cation transport ATPase, E1-E2 family OS=Vibrio cholerae serotype O1 (strain ATCC 39315 / El Tor Inaba N16961) GN=VC_1033 PE=3 SV=1	tr|Q9KT72|Q9KT72_VIBCH	81 kDa	0	0
226	5'-nucleotidase OS=Vibrio cholerae serotype O1 (strain ATCC 39315 / El Tor Inaba N16961) GN=nutA PE=3 SV=1	sp|Q9KQ30|5NTD_VIBCH	61 kDa	0	0
227	Vitamin B12 transporter BtuB OS=Vibrio cholerae serotype O1 (strain ATCC 39315 / El Tor Inaba N16961) GN=btuB PE=3 SV=1	sp|Q9KVI9|BTUB_VIBCH	69 kDa	0	0
228	Elongation factor G 1 OS=Vibrio cholerae serotype O1 (strain ATCC 39315 / El Tor Inaba N16961) GN=fusA1 PE=3 SV=1	sp|Q9KUZ7|EFG1_VIBCH	77 kDa	0	0
229	Beta-lactamase TEM OS=Escherichia coli GN=bla PE=1 SV=1	sp|P62593|BLAT_CON-ECOLX	32 kDa	0	0
230	50S ribosomal protein L24 OS=Vibrio cholerae serotype O1 (strain ATCC 39315 / El Tor Inaba N16961) GN=rplX PE=3 SV=1	sp|Q9KNZ5|RL24_VIBCH	11 kDa	0	0
231	Acetate kinase 1 OS=Vibrio cholerae serotype O1 (strain ATCC 39315 / El Tor Inaba N16961) GN=ackA1 PE=3 SV=1	sp|Q9KT07|ACKA1_VIBCH	43 kDa	0	0
232	Outer membrane protein OmpA OS=Vibrio cholerae serotype O1 (strain ATCC 39315 / El Tor Inaba N16961) GN=VC_2213 PE=3 SV=1	tr|H9L4R9|H9L4R9_VIBCH	34 kDa	0	0
233	DNA repair protein radA OS=Vibrio cholerae serotype O1 (strain ATCC 39315 / El Tor Inaba N16961) GN=VC_2343 PE=3 SV=1	tr|Q9KPM4|Q9KPM4_VIBCH	49 kDa	0	0
234	Uncharacterized protein OS=Vibrio cholerae serotype O1 (strain ATCC 39315 / El Tor Inaba N16961) GN=VC_1503 PE=4 SV=1	tr|Q9KRY0|Q9KRY0_VIBCH	33 kDa	0	0
235	Uncharacterized protein OS=Vibrio cholerae serotype O1 (strain ATCC 39315 / El Tor Inaba N16961) GN=VC_2212 PE=4 SV=1	tr|H9L4T3|H9L4T3_VIBCH	27 kDa	0	0
236	GTP pyrophosphokinase OS=Vibrio cholerae serotype O1 (strain ATCC 39315 / El Tor Inaba N16961) GN=VC_2451 PE=3 SV=1	tr|H9L4Q9|H9L4Q9_VIBCH	84 kDa	0	0
237	Signal recognition particle protein OS=Vibrio cholerae serotype O1 (strain ATCC 39315 / El Tor Inaba N16961) GN=ffh PE=3 SV=1	tr|Q9KUG1|Q9KUG1_VIBCH	50 kDa	0	0
238	Keratin 5 OS=Mus musculus GN=Krt5 PE=2 SV=2	tr|Q32P04|Q32P04_CON-MOUSE	62 kDa	0	0
239	Uncharacterized protein OS=Vibrio cholerae serotype O1 (strain ATCC 39315 / El Tor Inaba N16961) GN=VC_0928 PE=4 SV=1	tr|Q9KTH4|Q9KTH4_VIBCH	30 kDa	0	0
240	Uncharacterized protein OS=Vibrio cholerae serotype O1 (strain ATCC 39315 / El Tor Inaba N16961) GN=VC_A0924 PE=4 SV=1	tr|Q9KL25|Q9KL25_VIBCH	74 kDa	0	0
241	Regulatory protein LuxO OS=Vibrio cholerae serotype O1 (strain ATCC 39315 / El Tor Inaba N16961) GN=luxO PE=1 SV=1	sp|Q9KT84|LUXO_VIBCH	51 kDa	0	0
242	Peptidyl-prolyl cis-trans isomerase OS=Vibrio cholerae serotype O1 (strain ATCC 39315 / El Tor Inaba N16961) GN=VC_0354 PE=4 SV=1	tr|Q9KV04|Q9KV04_VIBCH	28 kDa	0	0
243	DNA polymerase III, epsilon subunit OS=Vibrio cholerae serotype O1 (strain ATCC 39315 / El Tor Inaba N16961) GN=VC_2233 PE=4 SV=1	tr|Q9KPX9|Q9KPX9_VIBCH	28 kDa	0	0
244	Uncharacterized protein OS=Vibrio cholerae serotype O1 (strain ATCC 39315 / El Tor Inaba N16961) GN=VC_A0002 PE=4 SV=1	tr|Q9KNG2|Q9KNG2_VIBCH	75 kDa	0	0
245	Uncharacterized protein OS=Vibrio cholerae serotype O1 (strain ATCC 39315 / El Tor Inaba N16961) GN=VC_1909 PE=4 SV=1	tr|Q9KQT9|Q9KQT9_VIBCH	30 kDa	0	0
246	Asparagine--tRNA ligase OS=Vibrio cholerae serotype O1 (strain ATCC 39315 / El Tor Inaba N16961) GN=asnS PE=3 SV=2	sp|Q9KSF9|SYN_VIBCH	52 kDa	0	0
247	Probable alpha-L-glutamate ligase OS=Vibrio cholerae serotype O1 (strain ATCC 39315 / El Tor Inaba N16961) GN=rimK PE=3 SV=1	sp|Q9KPT1|RIMK_VIBCH	32 kDa	0	0
248	Shikimate kinase OS=Vibrio cholerae serotype O1 (strain ATCC 39315 / El Tor Inaba N16961) GN=aroK PE=3 SV=1	sp|Q9KNV1|AROK_VIBCH	20 kDa	0	0
249	Long-chain-fatty-acid--CoA ligase OS=Vibrio cholerae serotype O1 (strain ATCC 39315 / El Tor Inaba N16961) GN=VC_1985 PE=4 SV=1	tr|Q9KQL3|Q9KQL3_VIBCH	63 kDa	0	0
250	Keratin, type I cytoskeletal 14 OS=Homo sapiens GN=KRT14 PE=1 SV=4	sp|P02533|K1C14_CON-HUMAN	52 kDa	0	0
251	Phenylalanine--tRNA ligase beta subunit OS=Vibrio cholerae serotype O1 (strain ATCC 39315 / El Tor Inaba N16961) GN=pheT PE=3 SV=1	sp|Q9KSN6|SYFB_VIBCH	86 kDa	0	0
252	Glutamate synthase, large subunit OS=Vibrio cholerae serotype O1 (strain ATCC 39315 / El Tor Inaba N16961) GN=VC_2373 PE=4 SV=1	tr|Q9KPJ4|Q9KPJ4_VIBCH	169 kDa	0	0
253	Cytoplasmic axial filament protein OS=Vibrio cholerae serotype O1 (strain ATCC 39315 / El Tor Inaba N16961) GN=VC_0419 PE=4 SV=1	tr|Q9KUU6|Q9KUU6_VIBCH	55 kDa	0	0
254	UDP-N-acetylglucosamine 1-carboxyvinyltransferase OS=Vibrio cholerae serotype O1 (strain ATCC 39315 / El Tor Inaba N16961) GN=murA PE=1 SV=1	sp|Q9KP62|MURA_VIBCH	45 kDa	0	0
255	ATP-dependent RNA helicase DbpA OS=Vibrio cholerae serotype O1 (strain ATCC 39315 / El Tor Inaba N16961) GN=VC_2564 PE=3 SV=1	tr|Q9KP15|Q9KP15_VIBCH	50 kDa	0	0
256	Uncharacterized protein OS=Vibrio cholerae serotype O1 (strain ATCC 39315 / El Tor Inaba N16961) GN=VC_1067 PE=4 SV=1	tr|Q9KT38|Q9KT38_VIBCH	79 kDa	0	0
257	Site-determining protein OS=Vibrio cholerae serotype O1 (strain ATCC 39315 / El Tor Inaba N16961) GN=VC_1960 PE=3 SV=1	tr|Q9KQN8|Q9KQN8_VIBCH	30 kDa	0	0
258	30S ribosomal protein S2 OS=Vibrio cholerae serotype O1 (strain ATCC 39315 / El Tor Inaba N16961) GN=rpsB PE=3 SV=1	sp|Q9KPV2|RS2_VIBCH	27 kDa	0	0
259	Fatty acid oxidation complex subunit alpha OS=Vibrio cholerae serotype O1 (strain ATCC 39315 / El Tor Inaba N16961) GN=fadJ PE=3 SV=2	sp|Q9KT58|FADJ_VIBCH	77 kDa	0	0
260	Inner membrane protein, putative OS=Vibrio cholerae serotype O1 (strain ATCC 39315 / El Tor Inaba N16961) GN=VC_0822 PE=4 SV=1	tr|Q9KTR8|Q9KTR8_VIBCH	127 kDa	0	0
261	Ornithine decarboxylase, inducible OS=Vibrio cholerae serotype O1 (strain ATCC 39315 / El Tor Inaba N16961) GN=VC_A1063 PE=4 SV=1	tr|Q9KKN9|Q9KKN9_VIBCH	81 kDa	0	0
262	SohB protein, peptidase U7 family OS=Vibrio cholerae serotype O1 (strain ATCC 39315 / El Tor Inaba N16961) GN=VC_1060 PE=4 SV=1	tr|Q9KT45|Q9KT45_VIBCH	39 kDa	0	0
263	Acetyl-coenzyme A carboxylase carboxyl transferase subunit alpha OS=Vibrio cholerae serotype O1 (strain ATCC 39315 / El Tor Inaba N16961) GN=accA PE=3 SV=1	sp|Q9KPW8|ACCA_VIBCH	36 kDa	0	0
264	M-like protein OS=Streptococcus equisimilis PE=3 SV=1	tr|O33631|O33631_CON-STREQ	52 kDa	0	0
265	Protein TolB OS=Vibrio cholerae serotype O1 (strain ATCC 39315 / El Tor Inaba N16961) GN=tolB PE=3 SV=1	sp|Q9KR11|TOLB_VIBCH	50 kDa	0	0
266	N-acetylmuramoyl-L-alanine amidase OS=Vibrio cholerae serotype O1 (strain ATCC 39315 / El Tor Inaba N16961) GN=VC_0344 PE=4 SV=1	tr|Q9KV14|Q9KV14_VIBCH	64 kDa	0	0
267	Aspartate-semialdehyde dehydrogenase 2 OS=Vibrio cholerae serotype O1 (strain ATCC 39315 / El Tor Inaba N16961) GN=asd2 PE=1 SV=2	sp|P23247|DHAS2_VIBCH	37 kDa	0	0
268	Uncharacterized protein OS=Vibrio cholerae serotype O1 (strain ATCC 39315 / El Tor Inaba N16961) GN=VC_A0735 PE=4 SV=1	tr|Q9KLK8|Q9KLK8_VIBCH	27 kDa	0	0
269	MSHA biogenesis protein MshL OS=Vibrio cholerae serotype O1 (strain ATCC 39315 / El Tor Inaba N16961) GN=VC_0402 PE=4 SV=1	tr|Q9KUV9|Q9KUV9_VIBCH	60 kDa	0	0
270	Cytochrome d ubiquinol oxidase, subunit I OS=Vibrio cholerae serotype O1 (strain ATCC 39315 / El Tor Inaba N16961) GN=VC_1844 PE=4 SV=1	tr|Q9KR03|Q9KR03_VIBCH	61 kDa	0	0
271	Cytochrome c-type biogenesis protein CcmF OS=Vibrio cholerae serotype O1 (strain ATCC 39315 / El Tor Inaba N16961) GN=VC_2052 PE=4 SV=1	tr|Q9KQE8|Q9KQE8_VIBCH	73 kDa	0	0
272	50S ribosomal protein L31 OS=Vibrio cholerae serotype O1 (strain ATCC 39315 / El Tor Inaba N16961) GN=rpmE PE=3 SV=1	sp|Q9KNQ2|RL31_VIBCH	8 kDa	0	0
273	Protein translocase subunit SecY OS=Vibrio cholerae serotype O1 (strain ATCC 39315 / El Tor Inaba N16961) GN=secY PE=3 SV=2	sp|P78283|SECY_VIBCH	49 kDa	0	0
274	Succinate dehydrogenase flavoprotein subunit OS=Vibrio cholerae serotype O1 (strain ATCC 39315 / El Tor Inaba N16961) GN=VC_2089 PE=3 SV=1	tr|Q9KQB1|Q9KQB1_VIBCH	65 kDa	0	0
275	Chemotaxis protein CheA OS=Vibrio cholerae serotype O1 (strain ATCC 39315 / El Tor Inaba N16961) GN=VC_2063 PE=4 SV=1	tr|Q9KQD7|Q9KQD7_VIBCH	84 kDa	0	0
276	Lipoyl synthase OS=Vibrio cholerae serotype O1 (strain ATCC 39315 / El Tor Inaba N16961) GN=lipA PE=3 SV=1	sp|Q9KTF9|LIPA_VIBCH	36 kDa	0	0
277	Methyl-accepting chemotaxis protein OS=Vibrio cholerae serotype O1 (strain ATCC 39315 / El Tor Inaba N16961) GN=VC_A1069 PE=4 SV=1	tr|Q9KKN3|Q9KKN3_VIBCH	70 kDa	0	0
278	cyan fluorescent protein [Fluorescent tagging vector pUC57-Ps12-tag-CFP]gb|ADK12952.1|	sp|TagCFP|TagCFP_CON-vector	27 kDa	0	0
279	Lysine--tRNA ligase OS=Vibrio cholerae serotype O1 (strain ATCC 39315 / El Tor Inaba N16961) GN=lysS PE=3 SV=2	sp|Q9KU60|SYK_VIBCH	58 kDa	0	0
280	ATP synthase subunit beta OS=Vibrio cholerae serotype O1 (strain ATCC 39315 / El Tor Inaba N16961) GN=atpD PE=3 SV=3	sp|Q9KNH5|ATPB_VIBCH	51 kDa	0	0
281	Chaperone protein HtpG OS=Vibrio cholerae serotype O1 (strain ATCC 39315 / El Tor Inaba N16961) GN=htpG PE=2 SV=2	sp|P22359|HTPG_VIBCH	72 kDa	0	0
282	Dihydrolipoyl dehydrogenase OS=Vibrio cholerae serotype O1 (strain ATCC 39315 / El Tor Inaba N16961) GN=lpd PE=3 SV=1	sp|Q9KPF6|DLDH_VIBCH	51 kDa	0	0
283	ABC transporter, ATP-binding protein OS=Vibrio cholerae serotype O1 (strain ATCC 39315 / El Tor Inaba N16961) GN=VC_2608 PE=4 SV=1	tr|Q9KNX2|Q9KNX2_VIBCH	76 kDa	0	0
284	60 kDa chaperonin 2 OS=Vibrio cholerae serotype O1 (strain ATCC 39315 / El Tor Inaba N16961) GN=groL2 PE=3 SV=1	sp|Q9KLC6|CH602_VIBCH	56 kDa	0	0
285	Acetolactate synthase OS=Vibrio cholerae serotype O1 (strain ATCC 39315 / El Tor Inaba N16961) GN=VC_1590 PE=3 SV=1	tr|Q9KRP6|Q9KRP6_VIBCH	62 kDa	0	0
286	Negative regulator of flagellin synthesis FlgM, putative OS=Vibrio cholerae serotype O1 (strain ATCC 39315 / El Tor Inaba N16961) GN=VC_2204 PE=4 SV=1	tr|Q9KQ03|Q9KQ03_VIBCH	11 kDa	0	0
287	FixG-related protein OS=Vibrio cholerae serotype O1 (strain ATCC 39315 / El Tor Inaba N16961) GN=VC_0036 PE=4 SV=1	tr|Q9KVV3|Q9KVV3_VIBCH	56 kDa	0	0
288	Single-stranded DNA-binding protein OS=Vibrio cholerae serotype O1 (strain ATCC 39315 / El Tor Inaba N16961) GN=ssb PE=3 SV=1	sp|Q9KUW2|SSB_VIBCH	20 kDa	0	0
289	GTP cyclohydrolase-2 OS=Vibrio cholerae serotype O1 (strain ATCC 39315 / El Tor Inaba N16961) GN=ribA PE=3 SV=2	sp|Q9KSJ3|RIBA_VIBCH	22 kDa	0	0
290	Anaerobic C4-dicarboxylate transporter OS=Vibrio cholerae serotype O1 (strain ATCC 39315 / El Tor Inaba N16961) GN=VC_A0205 PE=3 SV=1	tr|Q9KMW3|Q9KMW3_VIBCH	48 kDa	0	0
291	Cell division protein FtsN, putative OS=Vibrio cholerae serotype O1 (strain ATCC 39315 / El Tor Inaba N16961) GN=VC_2676 PE=4 SV=1	tr|Q9KNQ5|Q9KNQ5_VIBCH	21 kDa	0	0
292	Glutamine--fructose-6-phosphate aminotransferase [isomerizing] OS=Vibrio cholerae serotype O1 (strain ATCC 39315 / El Tor Inaba N16961) GN=glmS PE=3 SV=3	sp|Q9KUM8|GLMS_VIBCH	67 kDa	0	0
293	Outer membrane protein TolC OS=Vibrio cholerae serotype O1 (strain ATCC 39315 / El Tor Inaba N16961) GN=tolC PE=1 SV=1	sp|Q9K2Y1|TOLC_VIBCH	48 kDa	0	0
294	Antioxidant, AhpC/Tsa family OS=Vibrio cholerae serotype O1 (strain ATCC 39315 / El Tor Inaba N16961) GN=VC_0731 PE=4 SV=1	tr|Q9KTZ9|Q9KTZ9_VIBCH	23 kDa	0	0
295	Pyruvate kinase OS=Vibrio cholerae serotype O1 (strain ATCC 39315 / El Tor Inaba N16961) GN=VC_0485 PE=3 SV=1	tr|Q9KUN0|Q9KUN0_VIBCH	50 kDa	0	0
296	ATP synthase subunit b OS=Vibrio cholerae serotype O1 (strain ATCC 39315 / El Tor Inaba N16961) GN=atpF PE=3 SV=1	sp|Q9KNH1|ATPF_VIBCH	18 kDa	0	0
297	Uncharacterized protein OS=Vibrio cholerae serotype O1 (strain ATCC 39315 / El Tor Inaba N16961) GN=VC_2387 PE=4 SV=1	tr|Q9KPI1|Q9KPI1_VIBCH	24 kDa	0	0
298	Na(+)-translocating NADH-quinone reductase subunit F OS=Vibrio cholerae serotype O1 (strain ATCC 39315 / El Tor Inaba N16961) GN=nqrF PE=1 SV=1	sp|Q9X4Q8|NQRF_VIBCH	45 kDa	0	0
299	Anaerobic ribonucleoside-triphosphate reductase OS=Vibrio cholerae serotype O1 (strain ATCC 39315 / El Tor Inaba N16961) GN=VC_A0511 PE=4 SV=1	tr|Q9KM77|Q9KM77_VIBCH	80 kDa	0	0
300	Methionine--tRNA ligase OS=Vibrio cholerae serotype O1 (strain ATCC 39315 / El Tor Inaba N16961) GN=metG PE=3 SV=2	REV_sp|Q9KT69|SYM_VIBCH	77 kDa	0	0
301	Aspartate ammonia-lyase OS=Vibrio cholerae serotype O1 (strain ATCC 39315 / El Tor Inaba N16961) GN=VC_2698 PE=3 SV=1	tr|Q9KNN3|Q9KNN3_VIBCH	53 kDa	0	0
302	Flagellar basal body rod protein FlgB OS=Vibrio cholerae serotype O1 (strain ATCC 39315 / El Tor Inaba N16961) GN=VC_2200 PE=3 SV=1	tr|Q9KQ07|Q9KQ07_VIBCH	14 kDa	0	0
303	Protease OS=Vibrio cholerae serotype O1 (strain ATCC 39315 / El Tor Inaba N16961) GN=VC_A0223 PE=1 SV=1	tr|Q9KMU6|Q9KMU6_VIBCH	102 kDa	0	0
304	Anaerobic glycerol-3-phosphate dehydrogenase, subunit C OS=Vibrio cholerae serotype O1 (strain ATCC 39315 / El Tor Inaba N16961) GN=VC_A0749 PE=4 SV=1	tr|Q9KLJ5|Q9KLJ5_VIBCH	46 kDa	0	0
305	Uncharacterized protein OS=Vibrio cholerae serotype O1 (strain ATCC 39315 / El Tor Inaba N16961) GN=VC_0742 PE=4 SV=1	tr|Q9KTY8|Q9KTY8_VIBCH	12 kDa	0	0
306	tRNA pseudouridine synthase B OS=Vibrio cholerae serotype O1 (strain ATCC 39315 / El Tor Inaba N16961) GN=truB PE=3 SV=1	sp|Q9KU78|TRUB_VIBCH	34 kDa	0	0
307	Uncharacterized protein OS=Vibrio cholerae serotype O1 (strain ATCC 39315 / El Tor Inaba N16961) GN=VC_1600 PE=4 SV=1	tr|Q9KRN6|Q9KRN6_VIBCH	26 kDa	0	0
308	50S ribosomal protein L32 OS=Vibrio cholerae serotype O1 (strain ATCC 39315 / El Tor Inaba N16961) GN=rpmF PE=3 SV=3	sp|Q9KQH3|RL32_VIBCH	6 kDa	0	0
309	UPF0227 protein VC_1892 OS=Vibrio cholerae serotype O1 (strain ATCC 39315 / El Tor Inaba N16961) GN=VC_1892 PE=3 SV=1	sp|Q9KQV6|Y1892_VIBCH	21 kDa	0	0
310	ATP-dependent RNA helicase RhlB OS=Vibrio cholerae serotype O1 (strain ATCC 39315 / El Tor Inaba N16961) GN=rhlB PE=3 SV=1	sp|Q9KV52|RHLB_VIBCH	49 kDa	0	0
311	Bifunctional uridylyltransferase/uridylyl-removing enzyme OS=Vibrio cholerae serotype O1 (strain ATCC 39315 / El Tor Inaba N16961) GN=glnD PE=3 SV=2	sp|Q9KPV0|GLND_VIBCH	102 kDa	0	0
312	Uncharacterized protein OS=Vibrio cholerae serotype O1 (strain ATCC 39315 / El Tor Inaba N16961) GN=VC_A0079 PE=4 SV=1	tr|Q9KN86|Q9KN86_VIBCH	48 kDa	0	0
313	Gonadoliberin III-related protein OS=Vibrio cholerae serotype O1 (strain ATCC 39315 / El Tor Inaba N16961) GN=VC_1161 PE=4 SV=1	tr|Q9KSU5|Q9KSU5_VIBCH	55 kDa	0	0
314	L-serine dehydratase 1 OS=Vibrio cholerae serotype O1 (strain ATCC 39315 / El Tor Inaba N16961) GN=VC_1300 PE=4 SV=1	tr|Q9KSF6|Q9KSF6_VIBCH	49 kDa	0	0
315	Uncharacterized protein OS=Vibrio cholerae serotype O1 (strain ATCC 39315 / El Tor Inaba N16961) GN=VC_1607 PE=4 SV=1	tr|Q9KRM9|Q9KRM9_VIBCH	36 kDa	0	0
316	Aspartate--tRNA ligase OS=Vibrio cholerae serotype O1 (strain ATCC 39315 / El Tor Inaba N16961) GN=aspS PE=3 SV=1	sp|Q9KSU0|SYD_VIBCH	66 kDa	0	0
317	Ribosome biogenesis GTPase A OS=Vibrio cholerae serotype O1 (strain ATCC 39315 / El Tor Inaba N16961) GN=VC_A0528 PE=3 SV=1	tr|Q9KM60|Q9KM60_VIBCH	36 kDa	0	0
318	Aspartate carbamoyltransferase regulatory chain OS=Vibrio cholerae serotype O1 (strain ATCC 39315 / El Tor Inaba N16961) GN=pyrI PE=3 SV=1	sp|Q9KP65|PYRI_VIBCH	17 kDa	0	0
319	Uridine kinase OS=Vibrio cholerae serotype O1 (strain ATCC 39315 / El Tor Inaba N16961) GN=udk PE=3 SV=2	sp|Q9KT67|URK_VIBCH	24 kDa	0	0
320	Flagellar hook-length control protein FliK, putative OS=Vibrio cholerae serotype O1 (strain ATCC 39315 / El Tor Inaba N16961) GN=VC_2128 PE=4 SV=1	tr|Q9KQ73|Q9KQ73_VIBCH	70 kDa	0	0
321	Uncharacterized protein OS=Vibrio cholerae serotype O1 (strain ATCC 39315 / El Tor Inaba N16961) GN=VC_1606 PE=4 SV=1	tr|Q9KRN0|Q9KRN0_VIBCH	52 kDa	0	0
322	D-alanyl-D-alanine carboxypeptidase OS=Vibrio cholerae serotype O1 (strain ATCC 39315 / El Tor Inaba N16961) GN=VC_0947 PE=3 SV=1	tr|Q9KTF5|Q9KTF5_VIBCH	43 kDa	0	0
323	Oxaloacetate decarboxylase, alpha subunit OS=Vibrio cholerae serotype O1 (strain ATCC 39315 / El Tor Inaba N16961) GN=VC_0550 PE=4 SV=1	tr|Q9KUH1|Q9KUH1_VIBCH	65 kDa	0	0
324	Phosphoenolpyruvate synthase OS=Vibrio cholerae serotype O1 (strain ATCC 39315 / El Tor Inaba N16961) GN=VC_A0987 PE=3 SV=1	tr|Q9KKW3|Q9KKW3_VIBCH	88 kDa	0	0
325	ATP-dependent Clp protease, ATP-binding subunit ClpA OS=Vibrio cholerae serotype O1 (strain ATCC 39315 / El Tor Inaba N16961) GN=VC_1144 PE=3 SV=1	tr|Q9KSW2|Q9KSW2_VIBCH	84 kDa	0	0
326	Uncharacterized protein OS=Vibrio cholerae serotype O1 (strain ATCC 39315 / El Tor Inaba N16961) GN=VC_A0920 PE=4 SV=1	tr|Q9KL29|Q9KL29_VIBCH	21 kDa	0	0
327	Aminopeptidase N OS=Vibrio cholerae serotype O1 (strain ATCC 39315 / El Tor Inaba N16961) GN=VC_1494 PE=4 SV=1	tr|Q9KRY9|Q9KRY9_VIBCH	98 kDa	0	0
328	RNA polymerase-associated protein RapA OS=Vibrio cholerae serotype O1 (strain ATCC 39315 / El Tor Inaba N16961) GN=rapA PE=3 SV=1	sp|Q9KP70|RAPA_VIBCH	109 kDa	0	0
329	Glyceraldehyde-3-phosphate dehydrogenase OS=Vibrio cholerae serotype O1 (strain ATCC 39315 / El Tor Inaba N16961) GN=VC_2000 PE=3 SV=1	tr|Q9KQJ8|Q9KQJ8_VIBCH	35 kDa	0	0
330	Uncharacterized protein OS=Vibrio cholerae serotype O1 (strain ATCC 39315 / El Tor Inaba N16961) GN=VC_1197 PE=4 SV=1	tr|Q9KSQ9|Q9KSQ9_VIBCH	26 kDa	0	0
331	Uncharacterized protein OS=Vibrio cholerae serotype O1 (strain ATCC 39315 / El Tor Inaba N16961) GN=VC_A0405 PE=4 SV=1	tr|Q9KMF5|Q9KMF5_VIBCH	23 kDa	0	0
332	Potassium uptake protein TrkA OS=Vibrio cholerae serotype O1 (strain ATCC 39315 / El Tor Inaba N16961) GN=VC_0043 PE=4 SV=1	tr|Q9KVU6|Q9KVU6_VIBCH	50 kDa	0	0
333	UDP-3-O-acylglucosamine N-acyltransferase OS=Vibrio cholerae serotype O1 (strain ATCC 39315 / El Tor Inaba N16961) GN=lpxD PE=3 SV=1	sp|Q9KPW2|LPXD_VIBCH	37 kDa	0	0
334	Uncharacterized protein OS=Vibrio cholerae serotype O1 (strain ATCC 39315 / El Tor Inaba N16961) GN=VC_1964 PE=4 SV=1	tr|Q9KQN4|Q9KQN4_VIBCH	32 kDa	0	0
335	4-alpha-glucanotransferase OS=Vibrio cholerae serotype O1 (strain ATCC 39315 / El Tor Inaba N16961) GN=VC_A0014 PE=3 SV=1	tr|Q9KNF0|Q9KNF0_VIBCH	81 kDa	0	0
336	Ccm2-related protein OS=Vibrio cholerae serotype O1 (strain ATCC 39315 / El Tor Inaba N16961) GN=VC_A1042 PE=4 SV=1	tr|Q9KKR0|Q9KKR0_VIBCH	14 kDa	0	0
337	Uncharacterized protein OS=Vibrio cholerae serotype O1 (strain ATCC 39315 / El Tor Inaba N16961) GN=VC_A0015 PE=4 SV=1	tr|Q9KNE9|Q9KNE9_VIBCH	9 kDa	0	0
338	Aspartokinase OS=Vibrio cholerae serotype O1 (strain ATCC 39315 / El Tor Inaba N16961) GN=VC_0391 PE=3 SV=1	tr|Q9KUW8|Q9KUW8_VIBCH	53 kDa	0	0
339	Uncharacterized protein OS=Vibrio cholerae serotype O1 (strain ATCC 39315 / El Tor Inaba N16961) GN=VC_A0047 PE=4 SV=1	tr|Q9KNB8|Q9KNB8_VIBCH	42 kDa	0	0
340	Uncharacterized protein OS=Vibrio cholerae serotype O1 (strain ATCC 39315 / El Tor Inaba N16961) GN=VC_1895 PE=4 SV=1	tr|Q9KQV3|Q9KQV3_VIBCH	14 kDa	0	0
341	Uncharacterized protein OS=Vibrio cholerae serotype O1 (strain ATCC 39315 / El Tor Inaba N16961) GN=VC_1966 PE=4 SV=1	tr|Q9KQN2|Q9KQN2_VIBCH	69 kDa	0	0
342	Exodeoxyribonuclease III OS=Vibrio cholerae serotype O1 (strain ATCC 39315 / El Tor Inaba N16961) GN=VC_1860 PE=4 SV=1	tr|Q9KQY7|Q9KQY7_VIBCH	31 kDa	0	0
343	Helicase, putative OS=Vibrio cholerae serotype O1 (strain ATCC 39315 / El Tor Inaba N16961) GN=VC_1760 PE=4 SV=1	tr|Q9KR83|Q9KR83_VIBCH	105 kDa	0	0
344	TolA protein OS=Vibrio cholerae serotype O1 (strain ATCC 39315 / El Tor Inaba N16961) GN=VC_1837 PE=4 SV=1	tr|Q9KR10|Q9KR10_VIBCH	40 kDa	0	0
345	Ferritin OS=Vibrio cholerae serotype O1 (strain ATCC 39315 / El Tor Inaba N16961) GN=VC_0078 PE=1 SV=1	tr|Q9KVR1|Q9KVR1_VIBCH	21 kDa	0	0
346	Uncharacterized protein OS=Vibrio cholerae serotype O1 (strain ATCC 39315 / El Tor Inaba N16961) GN=VC_1201 PE=4 SV=1	tr|Q9KSQ5|Q9KSQ5_VIBCH	27 kDa	0	0
347	VisC protein OS=Vibrio cholerae serotype O1 (strain ATCC 39315 / El Tor Inaba N16961) GN=VC_2474 PE=4 SV=1	tr|Q9KP99|Q9KP99_VIBCH	45 kDa	0	0
348	Flagellar P-ring protein OS=Vibrio cholerae serotype O1 (strain ATCC 39315 / El Tor Inaba N16961) GN=flgI PE=3 SV=1	sp|Q9KQ14|FLGI_VIBCH	38 kDa	0	0
349	Peptidyl-prolyl cis-trans isomerase OS=Vibrio cholerae serotype O1 (strain ATCC 39315 / El Tor Inaba N16961) GN=VC_0684 PE=4 SV=1	tr|Q9KU45|Q9KU45_VIBCH	15 kDa	0	0
350	Leucine--tRNA ligase OS=Vibrio cholerae serotype O1 (strain ATCC 39315 / El Tor Inaba N16961) GN=leuS PE=3 SV=2	sp|Q9KTE6|SYL_VIBCH	97 kDa	0	0
351	RNA-directed DNA polymerase OS=Vibrio cholerae serotype O1 (strain ATCC 39315 / El Tor Inaba N16961) GN=VC_2385 PE=4 SV=1	tr|Q9KPI3|Q9KPI3_VIBCH	37 kDa	0	0
352	Peptide chain release factor 1 OS=Vibrio cholerae serotype O1 (strain ATCC 39315 / El Tor Inaba N16961) GN=prfA PE=3 SV=1	sp|Q9KQ25|RF1_VIBCH	40 kDa	0	0
353	Uncharacterized protein OS=Vibrio cholerae serotype O1 (strain ATCC 39315 / El Tor Inaba N16961) GN=VC_2499 PE=4 SV=1	tr|Q9KP76|Q9KP76_VIBCH	39 kDa	0	0
354	Inorganic pyrophosphatase OS=Vibrio cholerae serotype O1 (strain ATCC 39315 / El Tor Inaba N16961) GN=ppa PE=3 SV=1	sp|Q9KP34|IPYR_VIBCH	20 kDa	0	0
355	Succinylglutamate desuccinylase OS=Vibrio cholerae serotype O1 (strain ATCC 39315 / El Tor Inaba N16961) GN=astE PE=1 SV=1	sp|Q9KSL4|ASTE_VIBCH	39 kDa	0	0
356	GGDEF family protein OS=Vibrio cholerae serotype O1 (strain ATCC 39315 / El Tor Inaba N16961) GN=VC_A0557 PE=4 SV=1	tr|Q9KM32|Q9KM32_VIBCH	53 kDa	0	0
357	tRNA-2-methylthio-N(6)-dimethylallyladenosine synthase OS=Vibrio cholerae serotype O1 (strain ATCC 39315 / El Tor Inaba N16961) GN=miaB PE=3 SV=1	sp|Q9KTE0|MIAB_VIBCH	54 kDa	0	0
358	50S ribosomal protein L10 OS=Vibrio cholerae serotype O1 (strain ATCC 39315 / El Tor Inaba N16961) GN=rplJ PE=3 SV=1	sp|Q9KV32|RL10_VIBCH	17 kDa	0	0
359	ABC transporter, ATP-binding protein OS=Vibrio cholerae serotype O1 (strain ATCC 39315 / El Tor Inaba N16961) GN=VC_1486 PE=4 SV=1	tr|Q9KRZ7|Q9KRZ7_VIBCH	72 kDa	0	0
360	Nitrogen regulation protein NR(I) OS=Vibrio cholerae serotype O1 (strain ATCC 39315 / El Tor Inaba N16961) GN=VC_2749 PE=4 SV=1	tr|Q9KNI9|Q9KNI9_VIBCH	53 kDa	0	0
361	Uncharacterized protein OS=Vibrio cholerae serotype O1 (strain ATCC 39315 / El Tor Inaba N16961) GN=VC_1563 PE=4 SV=1	tr|Q9KRS3|Q9KRS3_VIBCH	37 kDa	0	0
362	Aldehyde dehydrogenase OS=Vibrio cholerae serotype O1 (strain ATCC 39315 / El Tor Inaba N16961) GN=VC_A1067 PE=3 SV=1	tr|Q9KKN5|Q9KKN5_VIBCH	53 kDa	0	0
363	Membrane-bound lytic murein transglycosylase D OS=Vibrio cholerae serotype O1 (strain ATCC 39315 / El Tor Inaba N16961) GN=VC_2237 PE=4 SV=1	tr|Q9KPX5|Q9KPX5_VIBCH	59 kDa	0	0
364	Bifunctional protein GlmU OS=Vibrio cholerae serotype O1 (strain ATCC 39315 / El Tor Inaba N16961) GN=glmU PE=3 SV=1	sp|Q9KNH7|GLMU_VIBCH	49 kDa	0	0
365	DNA-binding protein HU-alpha OS=Vibrio cholerae serotype O1 (strain ATCC 39315 / El Tor Inaba N16961) GN=hupA PE=3 SV=1	sp|Q9KV83|DBHA_VIBCH	9 kDa	0	0
366	Ribosomal RNA large subunit methyltransferase I OS=Vibrio cholerae serotype O1 (strain ATCC 39315 / El Tor Inaba N16961) GN=rlmI PE=3 SV=2	sp|Q9KSA5|RLMI_VIBCH	45 kDa	0	0
367	NAD(P) transhydrogenase subunit beta OS=Vibrio cholerae serotype O1 (strain ATCC 39315 / El Tor Inaba N16961) GN=VC_A0564 PE=3 SV=1	tr|Q9KM25|Q9KM25_VIBCH	49 kDa	0	0
368	Protease 4 OS=Vibrio cholerae serotype O1 (strain ATCC 39315 / El Tor Inaba N16961) GN=VC_1994 PE=3 SV=1	tr|Q9KQK4|Q9KQK4_VIBCH	67 kDa	0	0
369	Major outer membrane lipoprotein OS=Vibrio cholerae serotype O1 (strain ATCC 39315 / El Tor Inaba N16961) GN=VC_A0059 PE=4 SV=1	tr|Q9KNA6|Q9KNA6_VIBCH	13 kDa	0	0
370	Uncharacterized protein OS=Vibrio cholerae serotype O1 (strain ATCC 39315 / El Tor Inaba N16961) GN=VC_2386 PE=4 SV=1	tr|Q9KPI2|Q9KPI2_VIBCH	63 kDa	0	0
371	Ribosomal small subunit pseudouridine synthase A OS=Vibrio cholerae serotype O1 (strain ATCC 39315 / El Tor Inaba N16961) GN=rsuA PE=3 SV=1	sp|Q9KRK5|RSUA_VIBCH	26 kDa	0	0
372	tRNA-modifying protein YgfZ OS=Vibrio cholerae serotype O1 (strain ATCC 39315 / El Tor Inaba N16961) GN=VC_2472 PE=3 SV=1	sp|Q9KPA1|YGFZ_VIBCH	36 kDa	0	0
373	Integration host factor subunit beta OS=Vibrio cholerae serotype O1 (strain ATCC 39315 / El Tor Inaba N16961) GN=ihfB PE=3 SV=1	sp|Q9KQT4|IHFB_VIBCH	11 kDa	0	0
374	Toxin coregulated pilus biosynthesis protein P OS=Vibrio cholerae serotype O1 (strain ATCC 39315 / El Tor Inaba N16961) GN=tcpP PE=3 SV=2	sp|P29485|TCPP_VIBCH	26 kDa	0	0
375	Enterobactin synthetase component F-related protein OS=Vibrio cholerae serotype O1 (strain ATCC 39315 / El Tor Inaba N16961) GN=VC_1579 PE=1 SV=1	tr|Q9KRQ7|Q9KRQ7_VIBCH	63 kDa	0	0
376	ABC transporter, ATP-binding protein OS=Vibrio cholerae serotype O1 (strain ATCC 39315 / El Tor Inaba N16961) GN=VC_0698 PE=4 SV=1	tr|Q9KU31|Q9KU31_VIBCH	62 kDa	0	0
377	50S ribosomal protein L29 OS=Vibrio cholerae serotype O1 (strain ATCC 39315 / El Tor Inaba N16961) GN=rpmC PE=3 SV=1	sp|Q9KNZ2|RL29_VIBCH	7 kDa	0	0
378	Cold shock-like protein CspD OS=Vibrio cholerae serotype O1 (strain ATCC 39315 / El Tor Inaba N16961) GN=cspD PE=3 SV=1	sp|Q9KSW4|CSPD_VIBCH	8 kDa	0	0
379	UPF0250 protein VC_0945 OS=Vibrio cholerae serotype O1 (strain ATCC 39315 / El Tor Inaba N16961) GN=VC_0945 PE=3 SV=1	sp|Q9KTF7|Y945_VIBCH	10 kDa	0	0
380	Accessory colonization factor AcfB OS=Vibrio cholerae serotype O1 (strain ATCC 39315 / El Tor Inaba N16961) GN=VC_0840 PE=4 SV=1	tr|Q9KTQ7|Q9KTQ7_VIBCH	69 kDa	0	0
381	50S ribosomal protein L7/L12 OS=Vibrio cholerae serotype O1 (strain ATCC 39315 / El Tor Inaba N16961) GN=rplL PE=3 SV=1	sp|Q9KV31|RL7_VIBCH	12 kDa	0	0
382	23S rRNA (uracil(1939)-C(5))-methyltransferase RlmD OS=Vibrio cholerae serotype O1 (strain ATCC 39315 / El Tor Inaba N16961) GN=rlmD PE=3 SV=1	sp|Q9KPC1|RLMD_VIBCH	49 kDa	0	0
383	Hemolysin-related protein OS=Vibrio cholerae serotype O1 (strain ATCC 39315 / El Tor Inaba N16961) GN=VC_1888 PE=4 SV=1	tr|Q9KQW0|Q9KQW0_VIBCH	75 kDa	0	0
384	Oligopeptide ABC transporter, ATP-binding protein OS=Vibrio cholerae serotype O1 (strain ATCC 39315 / El Tor Inaba N16961) GN=VC_1094 PE=4 SV=1	tr|Q9KT11|Q9KT11_VIBCH	36 kDa	0	0
385	Amidophosphoribosyltransferase OS=Vibrio cholerae serotype O1 (strain ATCC 39315 / El Tor Inaba N16961) GN=purF PE=3 SV=1	tr|Q9KT99|Q9KT99_VIBCH	56 kDa	0	0
386	Maltose ABC transporter, periplasmic maltose-binding protein OS=Vibrio cholerae serotype O1 (strain ATCC 39315 / El Tor Inaba N16961) GN=VC_A0945 PE=4 SV=1	tr|Q9KL05|Q9KL05_VIBCH	44 kDa	0	0
387	Cytosol aminopeptidase OS=Vibrio cholerae serotype O1 (strain ATCC 39315 / El Tor Inaba N16961) GN=pepA PE=3 SV=1	sp|P0C6E1|AMPA_VIBCH	55 kDa	0	0
388	Exopolysaccharide biosynthesis protein, putative OS=Vibrio cholerae serotype O1 (strain ATCC 39315 / El Tor Inaba N16961) GN=VC_0937 PE=4 SV=1	tr|Q9KTG5|Q9KTG5_VIBCH	83 kDa	0	0
389	Uncharacterized protein OS=Vibrio cholerae serotype O1 (strain ATCC 39315 / El Tor Inaba N16961) GN=VC_0355 PE=4 SV=1	tr|Q9KV03|Q9KV03_VIBCH	27 kDa	0	0
390	Phage shock protein A OS=Vibrio cholerae serotype O1 (strain ATCC 39315 / El Tor Inaba N16961) GN=VC_1678 PE=4 SV=1	tr|Q9KRG4|Q9KRG4_VIBCH	25 kDa	0	0
391	4-hydroxy-3-methylbut-2-en-1-yl diphosphate synthase (flavodoxin) OS=Vibrio cholerae serotype O1 (strain ATCC 39315 / El Tor Inaba N16961) GN=ispG PE=3 SV=2	sp|Q9KTX1|ISPG_VIBCH	41 kDa	0	0
392	UvrABC system protein A OS=Vibrio cholerae serotype O1 (strain ATCC 39315 / El Tor Inaba N16961) GN=uvrA PE=3 SV=1	sp|Q9KUW5|UVRA_VIBCH	104 kDa	0	0
393	Alpha-1,4 glucan phosphorylase OS=Vibrio cholerae serotype O1 (strain ATCC 39315 / El Tor Inaba N16961) GN=VC_A0013 PE=3 SV=1	tr|Q9KNF1|Q9KNF1_VIBCH	93 kDa	0	0
394	Flagellar basal-body rod protein FlgC OS=Vibrio cholerae serotype O1 (strain ATCC 39315 / El Tor Inaba N16961) GN=VC_2199 PE=4 SV=1	tr|Q9KQ08|Q9KQ08_VIBCH	15 kDa	0	0
395	Putrescine-binding periplasmic protein OS=Vibrio cholerae serotype O1 (strain ATCC 39315 / El Tor Inaba N16961) GN=VC_1425 PE=3 SV=1	tr|Q9KS36|Q9KS36_VIBCH	41 kDa	0	0
396	Uncharacterized protein OS=Vibrio cholerae serotype O1 (strain ATCC 39315 / El Tor Inaba N16961) GN=VC_A0441 PE=4 SV=1	tr|Q9KMC3|Q9KMC3_VIBCH	36 kDa	0	0
397	Flagellar motor switch protein FliN OS=Vibrio cholerae serotype O1 (strain ATCC 39315 / El Tor Inaba N16961) GN=VC_2125 PE=3 SV=1	tr|Q9KQ76|Q9KQ76_VIBCH	15 kDa	0	0
398	Adenylosuccinate synthetase OS=Vibrio cholerae serotype O1 (strain ATCC 39315 / El Tor Inaba N16961) GN=purA PE=3 SV=3	sp|Q9KNX8|PURA_VIBCH	47 kDa	0	0
399	Asparagine synthetase B, glutamine-hydrolyzing OS=Vibrio cholerae serotype O1 (strain ATCC 39315 / El Tor Inaba N16961) GN=VC_0991 PE=4 SV=1	tr|Q9KTB2|Q9KTB2_VIBCH	62 kDa	0	0
400	Peptidoglycan-associated lipoprotein OS=Vibrio cholerae serotype O1 (strain ATCC 39315 / El Tor Inaba N16961) GN=VC_1835 PE=3 SV=1	tr|Q9KR12|Q9KR12_VIBCH	18 kDa	0	0
401	30S ribosomal protein S16 OS=Vibrio cholerae serotype O1 (strain ATCC 39315 / El Tor Inaba N16961) GN=rpsP PE=3 SV=1	sp|Q9KUG0|RS16_VIBCH	9 kDa	0	0
402	UDP-N-acetylmuramate--L-alanine ligase OS=Vibrio cholerae serotype O1 (strain ATCC 39315 / El Tor Inaba N16961) GN=murC PE=3 SV=2	sp|Q9KPG8|MURC_VIBCH	53 kDa	0	0
403	Transcription antitermination protein RfaH OS=Vibrio cholerae serotype O1 (strain ATCC 39315 / El Tor Inaba N16961) GN=rfaH PE=3 SV=1	tr|Q9KTB3|Q9KTB3_VIBCH	19 kDa	0	0
404	RNA-binding protein OS=Vibrio cholerae serotype O1 (strain ATCC 39315 / El Tor Inaba N16961) GN=VC_0159 PE=4 SV=1	tr|Q9KVI6|Q9KVI6_VIBCH	17 kDa	0	0
405	Uncharacterized protein OS=Vibrio cholerae serotype O1 (strain ATCC 39315 / El Tor Inaba N16961) GN=VC_0635 PE=4 SV=1	tr|Q9KU88|Q9KU88_VIBCH	11 kDa	0	0
406	Fructose-1,6-bisphosphatase class 1 OS=Vibrio cholerae serotype O1 (strain ATCC 39315 / El Tor Inaba N16961) GN=fbp PE=3 SV=1	sp|Q9KP35|F16PA_VIBCH	37 kDa	0	0
407	Zinc import ATP-binding protein ZnuC OS=Vibrio cholerae serotype O1 (strain ATCC 39315 / El Tor Inaba N16961) GN=znuC PE=3 SV=1	sp|Q9KQB8|ZNUC_VIBCH	29 kDa	0	0
408	Ribosome maturation factor RimP OS=Vibrio cholerae serotype O1 (strain ATCC 39315 / El Tor Inaba N16961) GN=rimP PE=3 SV=1	sp|Q9KU82|RIMP_VIBCH	17 kDa	0	0
409	D-3-phosphoglycerate dehydrogenase OS=Vibrio cholerae serotype O1 (strain ATCC 39315 / El Tor Inaba N16961) GN=VC_2481 PE=3 SV=1	tr|Q9KP92|Q9KP92_VIBCH	44 kDa	0	0
410	Lipopolysaccharide export system protein LptC OS=Vibrio cholerae serotype O1 (strain ATCC 39315 / El Tor Inaba N16961) GN=lptC PE=3 SV=1	tr|Q9KP51|Q9KP51_VIBCH	21 kDa	0	0
411	Uncharacterized protein OS=Vibrio cholerae serotype O1 (strain ATCC 39315 / El Tor Inaba N16961) GN=VC_A0734 PE=4 SV=1	tr|Q9KLK9|Q9KLK9_VIBCH	20 kDa	0	0
412	High frequency lysogenization protein HflD homolog OS=Vibrio cholerae serotype O1 (strain ATCC 39315 / El Tor Inaba N16961) GN=hflD PE=3 SV=1	sp|Q9KSX9|HFLD_VIBCH	23 kDa	0	0
413	Ribosomal RNA large subunit methyltransferase E OS=Vibrio cholerae serotype O1 (strain ATCC 39315 / El Tor Inaba N16961) GN=rlmE PE=3 SV=1	sp|Q9KU87|RLME_VIBCH	23 kDa	0	0
414	Aminoacyl-histidine dipeptidase OS=Vibrio cholerae serotype O1 (strain ATCC 39315 / El Tor Inaba N16961) GN=VC_2279 PE=4 SV=1	tr|Q9KPT3|Q9KPT3_VIBCH	59 kDa	0	0
415	Uncharacterized protein OS=Vibrio cholerae serotype O1 (strain ATCC 39315 / El Tor Inaba N16961) GN=VC_1154 PE=4 SV=1	tr|Q9KSV2|Q9KSV2_VIBCH	20 kDa	0	0
416	Polysaccharide biosynthesis protein, putative OS=Vibrio cholerae serotype O1 (strain ATCC 39315 / El Tor Inaba N16961) GN=VC_0925 PE=4 SV=1	tr|Q9KTH7|Q9KTH7_VIBCH	40 kDa	0	0
417	Keratin, type II cytoskeletal 1b OS=Homo sapiens GN=KRT77 PE=1 SV=3	sp|Q7Z794|K2C1B_CON-HUMAN	62 kDa	0	0
418	Uncharacterized protein OS=Vibrio cholerae serotype O1 (strain ATCC 39315 / El Tor Inaba N16961) GN=VC_A0762 PE=4 SV=1	tr|Q9KLI2|Q9KLI2_VIBCH	56 kDa	0	0
419	Uncharacterized protein OS=Vibrio cholerae serotype O1 (strain ATCC 39315 / El Tor Inaba N16961) GN=VC_1148 PE=4 SV=1	tr|Q9KSV8|Q9KSV8_VIBCH	32 kDa	0	0
420	Biosynthetic arginine decarboxylase OS=Vibrio cholerae serotype O1 (strain ATCC 39315 / El Tor Inaba N16961) GN=speA PE=3 SV=2	sp|Q9KLD1|SPEA_VIBCH	72 kDa	0	0
421	Threonine--tRNA ligase OS=Vibrio cholerae serotype O1 (strain ATCC 39315 / El Tor Inaba N16961) GN=thrS PE=3 SV=1	sp|Q9KMN7|SYT_VIBCH	73 kDa	0	0
422	Methionine aminopeptidase OS=Vibrio cholerae serotype O1 (strain ATCC 39315 / El Tor Inaba N16961) GN=map PE=3 SV=1	tr|Q9KPV1|Q9KPV1_VIBCH	31 kDa	0	0
423	Magnesium and cobalt efflux protein CorC OS=Vibrio cholerae serotype O1 (strain ATCC 39315 / El Tor Inaba N16961) GN=corC PE=3 SV=1	sp|Q9KTE3|CORC_VIBCH	33 kDa	0	0
424	S-adenosylmethionine synthase OS=Vibrio cholerae serotype O1 (strain ATCC 39315 / El Tor Inaba N16961) GN=metK PE=3 SV=1	sp|Q9KUP3|METK_VIBCH	42 kDa	0	0
425	Acetate kinase 2 OS=Vibrio cholerae serotype O1 (strain ATCC 39315 / El Tor Inaba N16961) GN=ackA2 PE=3 SV=1	sp|Q9KMT5|ACKA2_VIBCH	43 kDa	0	0
426	Peptidyl-prolyl cis-trans isomerase OS=Vibrio cholerae serotype O1 (strain ATCC 39315 / El Tor Inaba N16961) GN=VC_2299 PE=3 SV=1	tr|Q9KPR7|Q9KPR7_VIBCH	21 kDa	0	0
427	Flagellin D OS=Vibrio cholerae serotype O1 (strain ATCC 39315 / El Tor Inaba N16961) GN=flaD PE=1 SV=1	REV_sp|P0C6C6|FLAD_VIBCH	40 kDa	0	0
428	Queuine tRNA-ribosyltransferase OS=Vibrio cholerae serotype O1 (strain ATCC 39315 / El Tor Inaba N16961) GN=tgt PE=3 SV=1	sp|Q9KTY9|TGT_VIBCH	43 kDa	0	0
429	RNA chaperone ProQ OS=Vibrio cholerae serotype O1 (strain ATCC 39315 / El Tor Inaba N16961) GN=proQ PE=3 SV=1	sp|Q9KRY6|PROQ_VIBCH	23 kDa	0	0
430	DNA-directed RNA polymerase subunit omega OS=Vibrio cholerae serotype O1 (strain ATCC 39315 / El Tor Inaba N16961) GN=rpoZ PE=3 SV=1	sp|Q9KNM3|RPOZ_VIBCH	10 kDa	0	0
431	Cysteine synthase OS=Vibrio cholerae serotype O1 (strain ATCC 39315 / El Tor Inaba N16961) GN=VC_0968 PE=3 SV=1	tr|Q9KTD4|Q9KTD4_VIBCH	34 kDa	0	0
432	Lipoprotein, putative OS=Vibrio cholerae serotype O1 (strain ATCC 39315 / El Tor Inaba N16961) GN=VC_2298 PE=4 SV=1	tr|Q9KPR8|Q9KPR8_VIBCH	22 kDa	0	0
433	Sigma-54 modulation protein, putative OS=Vibrio cholerae serotype O1 (strain ATCC 39315 / El Tor Inaba N16961) GN=VC_0706 PE=4 SV=1	tr|Q9KU23|Q9KU23_VIBCH	12 kDa	0	0
434	Uncharacterized protein OS=Vibrio cholerae serotype O1 (strain ATCC 39315 / El Tor Inaba N16961) GN=VC_A0181 PE=4 SV=1	tr|Q9KMY5|Q9KMY5_VIBCH	33 kDa	0	0
435	MutT/nudix family protein OS=Vibrio cholerae serotype O1 (strain ATCC 39315 / El Tor Inaba N16961) GN=VC_A0592 PE=4 SV=1	tr|Q9KLZ7|Q9KLZ7_VIBCH	22 kDa	0	0
436	Ribosomal RNA small subunit methyltransferase J OS=Vibrio cholerae serotype O1 (strain ATCC 39315 / El Tor Inaba N16961) GN=rsmJ PE=3 SV=2	sp|Q9KVR6|RSMJ_VIBCH	29 kDa	0	0
437	Phosphoglycerate kinase OS=Vibrio cholerae serotype O1 (strain ATCC 39315 / El Tor Inaba N16961) GN=pgk PE=3 SV=1	sp|P0C6Q3|PGK_VIBCH	41 kDa	0	0
438	Inositol-1-monophosphatase OS=Vibrio cholerae serotype O1 (strain ATCC 39315 / El Tor Inaba N16961) GN=VC_0745 PE=3 SV=2	sp|Q9KTY5|SUHB_VIBCH	29 kDa	0	0
439	DNA-binding protein HU-beta OS=Vibrio cholerae serotype O1 (strain ATCC 39315 / El Tor Inaba N16961) GN=hupB PE=3 SV=1	sp|Q9KQS9|DBHB_VIBCH	9 kDa	0	0
440	TagE protein OS=Vibrio cholerae serotype O1 (strain ATCC 39315 / El Tor Inaba N16961) GN=VC_A1043 PE=4 SV=1	tr|Q9KKQ9|Q9KKQ9_VIBCH	35 kDa	0	0
441	Oligopeptide ABC transporter, ATP-binding protein OS=Vibrio cholerae serotype O1 (strain ATCC 39315 / El Tor Inaba N16961) GN=VC_1095 PE=4 SV=1	tr|Q9KT10|Q9KT10_VIBCH	37 kDa	0	0
442	Sec-independent protein translocase protein TatA OS=Vibrio cholerae serotype O1 (strain ATCC 39315 / El Tor Inaba N16961) GN=tatA PE=3 SV=1	sp|P57051|TATA_VIBCH	9 kDa	0	0
443	Uncharacterized protein OS=Vibrio cholerae serotype O1 (strain ATCC 39315 / El Tor Inaba N16961) GN=VC_A0478 PE=4 SV=1	tr|Q9KMA0|Q9KMA0_VIBCH	11 kDa	0	0
444	Cytidylate kinase OS=Vibrio cholerae serotype O1 (strain ATCC 39315 / El Tor Inaba N16961) GN=cmk PE=3 SV=2	sp|Q9KQT2|KCY_VIBCH	24 kDa	0	0
445	Uncharacterized protein OS=Vibrio cholerae serotype O1 (strain ATCC 39315 / El Tor Inaba N16961) GN=VC_1531 PE=4 SV=1	tr|Q9KRV3|Q9KRV3_VIBCH	11 kDa	0	0
446	Exonuclease SbcD, putative OS=Vibrio cholerae serotype O1 (strain ATCC 39315 / El Tor Inaba N16961) GN=VC_A0520 PE=4 SV=1	tr|Q9KM68|Q9KM68_VIBCH	43 kDa	0	0
447	Flagellar biosynthetic protein FlhA OS=Vibrio cholerae serotype O1 (strain ATCC 39315 / El Tor Inaba N16961) GN=VC_2069 PE=4 SV=1	tr|Q9KQD1|Q9KQD1_VIBCH	76 kDa	0	0
448	D-alanyl-D-alanine endopeptidase OS=Vibrio cholerae serotype O1 (strain ATCC 39315 / El Tor Inaba N16961) GN=VC_A0870 PE=3 SV=1	tr|Q9KL77|Q9KL77_VIBCH	35 kDa	0	0
449	Sialic acid-binding periplasmic protein SiaP OS=Vibrio cholerae serotype O1 (strain ATCC 39315 / El Tor Inaba N16961) GN=siaP PE=1 SV=1	sp|Q9KR64|SIAP_VIBCH	36 kDa	0	0
450	Protein translocase subunit SecA OS=Vibrio cholerae serotype O1 (strain ATCC 39315 / El Tor Inaba N16961) GN=secA PE=3 SV=1	sp|Q9KPH4|SECA_VIBCH	102 kDa	0	0
451	tRNA-specific 2-thiouridylase MnmA OS=Vibrio cholerae serotype O1 (strain ATCC 39315 / El Tor Inaba N16961) GN=mnmA PE=3 SV=1	sp|Q9KSX8|MNMA_VIBCH	42 kDa	0	0
452	UDP-N-acetyl-D-mannosaminuronic acid dehydrogenase OS=Vibrio cholerae serotype O1 (strain ATCC 39315 / El Tor Inaba N16961) GN=VC_0918 PE=3 SV=1	tr|Q9KTI4|Q9KTI4_VIBCH	45 kDa	0	0
453	Keratin 32 OS=Mus musculus GN=Krt32 PE=2 SV=1	REV_tr|Q148N4|Q148N4_CON-MOUSE	46 kDa	0	0
454	ATP-dependent protease subunit HslV OS=Vibrio cholerae serotype O1 (strain ATCC 39315 / El Tor Inaba N16961) GN=hslV PE=3 SV=3	sp|Q9KNQ6|HSLV_VIBCH	20 kDa	0	0
455	Uncharacterized protein OS=Vibrio cholerae serotype O1 (strain ATCC 39315 / El Tor Inaba N16961) GN=VC_A0689 PE=4 SV=1	tr|Q9KLQ3|Q9KLQ3_VIBCH	13 kDa	0	0
456	Flagellar protein FliS OS=Vibrio cholerae serotype O1 (strain ATCC 39315 / El Tor Inaba N16961) GN=fliS PE=3 SV=1	sp|Q9KQ65|FLIS_VIBCH	15 kDa	0	0
457	Tryptophanase OS=Vibrio cholerae serotype O1 (strain ATCC 39315 / El Tor Inaba N16961) GN=tnaA PE=3 SV=1	sp|Q9KN05|TNAA_VIBCH	53 kDa	0	0
458	Hemolysin-related protein OS=Vibrio cholerae serotype O1 (strain ATCC 39315 / El Tor Inaba N16961) GN=VC_0930 PE=4 SV=1	tr|Q9KTH2|Q9KTH2_VIBCH	104 kDa	0	0
459	Uncharacterized protein OS=Vibrio cholerae serotype O1 (strain ATCC 39315 / El Tor Inaba N16961) GN=VC_1710 PE=4 SV=1	tr|Q9KRD2|Q9KRD2_VIBCH	92 kDa	0	0
460	Uncharacterized protein OS=Vibrio cholerae serotype O1 (strain ATCC 39315 / El Tor Inaba N16961) GN=VC_A0919 PE=1 SV=1	tr|Q9KL30|Q9KL30_VIBCH	11 kDa	0	0
461	Outer membrane protein OmpK OS=Vibrio cholerae serotype O1 (strain ATCC 39315 / El Tor Inaba N16961) GN=VC_2305 PE=4 SV=1	tr|Q9KPR1|Q9KPR1_VIBCH	33 kDa	0	0
462	Succinate dehydrogenase iron-sulfur subunit OS=Vibrio cholerae serotype O1 (strain ATCC 39315 / El Tor Inaba N16961) GN=VC_2088 PE=3 SV=1	tr|Q9KQB2|Q9KQB2_VIBCH	26 kDa	0	0
463	Smp protein, putative OS=Vibrio cholerae serotype O1 (strain ATCC 39315 / El Tor Inaba N16961) GN=VC_2346 PE=4 SV=1	tr|Q9KPM1|Q9KPM1_VIBCH	25 kDa	0	0
464	ATP synthase subunit alpha OS=Vibrio cholerae serotype O1 (strain ATCC 39315 / El Tor Inaba N16961) GN=atpA PE=3 SV=2	sp|Q9KNH3|ATPA_VIBCH	56 kDa	0	0
465	Soluble lytic murein transglycosylase OS=Vibrio cholerae serotype O1 (strain ATCC 39315 / El Tor Inaba N16961) GN=VC_0700 PE=4 SV=1	tr|Q9KU29|Q9KU29_VIBCH	74 kDa	0	0
466	Probable thiol peroxidase OS=Vibrio cholerae serotype O1 (strain ATCC 39315 / El Tor Inaba N16961) GN=tpx PE=3 SV=1	sp|P0C6P9|TPX_VIBCH	18 kDa	0	0
467	Uncharacterized protein OS=Vibrio cholerae serotype O1 (strain ATCC 39315 / El Tor Inaba N16961) GN=VC_A0174 PE=4 SV=1	tr|Q9KMZ2|Q9KMZ2_VIBCH	35 kDa	0	0
468	Cardiolipin synthase A OS=Vibrio cholerae serotype O1 (strain ATCC 39315 / El Tor Inaba N16961) GN=clsA PE=3 SV=1	tr|Q9KRH2|Q9KRH2_VIBCH	55 kDa	0	0
469	Ribosome modulation factor OS=Vibrio cholerae serotype O1 (strain ATCC 39315 / El Tor Inaba N16961) GN=rmf PE=3 SV=1	tr|Q9KRZ9|Q9KRZ9_VIBCH	7 kDa	0	0
470	Flagellar protein FliL, putative OS=Vibrio cholerae serotype O1 (strain ATCC 39315 / El Tor Inaba N16961) GN=VC_2127 PE=4 SV=1	tr|Q9KQ74|Q9KQ74_VIBCH	18 kDa	0	0
471	Chemotaxis protein CheV OS=Vibrio cholerae serotype O1 (strain ATCC 39315 / El Tor Inaba N16961) GN=VC_2202 PE=4 SV=1	tr|Q9KQ05|Q9KQ05_VIBCH	34 kDa	0	0
472	33 kDa chaperonin OS=Vibrio cholerae serotype O1 (strain ATCC 39315 / El Tor Inaba N16961) GN=hslO PE=3 SV=2	sp|Q9KNK2|HSLO_VIBCH	32 kDa	0	0
473	Maltose operon periplasmic protein, putative OS=Vibrio cholerae serotype O1 (strain ATCC 39315 / El Tor Inaba N16961) GN=VC_A1027 PE=4 SV=1	tr|Q9KKS3|Q9KKS3_VIBCH	31 kDa	0	0
474	Cadaverine/lysine antiporter CadB, putative OS=Vibrio cholerae serotype O1 (strain ATCC 39315 / El Tor Inaba N16961) GN=VC_0280 PE=4 SV=1	tr|Q9KV76|Q9KV76_VIBCH	47 kDa	0	0
475	Uncharacterized protein OS=Vibrio cholerae serotype O1 (strain ATCC 39315 / El Tor Inaba N16961) GN=VC_A0582 PE=4 SV=1	tr|Q9KM07|Q9KM07_VIBCH	18 kDa	0	0
476	Uncharacterized protein OS=Vibrio cholerae serotype O1 (strain ATCC 39315 / El Tor Inaba N16961) GN=VC_0942 PE=4 SV=1	tr|Q9KTG0|Q9KTG0_VIBCH	13 kDa	0	0
477	30S ribosomal protein S20 OS=Vibrio cholerae serotype O1 (strain ATCC 39315 / El Tor Inaba N16961) GN=rpsT PE=3 SV=2	sp|O34239|RS20_VIBCH	10 kDa	0	0
478	Peptide deformylase 1 OS=Vibrio cholerae serotype O1 (strain ATCC 39315 / El Tor Inaba N16961) GN=def1 PE=1 SV=1	sp|Q9KVU3|DEF1_VIBCH	19 kDa	0	0
479	Anti-sigma F factor antagonist, putative OS=Vibrio cholerae serotype O1 (strain ATCC 39315 / El Tor Inaba N16961) GN=VC_A1087 PE=4 SV=1	tr|Q9KKL6|Q9KKL6_VIBCH	12 kDa	0	0
480	Methionyl-tRNA formyltransferase OS=Vibrio cholerae serotype O1 (strain ATCC 39315 / El Tor Inaba N16961) GN=fmt PE=1 SV=1	sp|Q9KVU4|FMT_VIBCH	34 kDa	0	0
481	Phosphotyrosine protein phosphatase OS=Vibrio cholerae serotype O1 (strain ATCC 39315 / El Tor Inaba N16961) GN=VC_1041 PE=4 SV=1	tr|Q9KT64|Q9KT64_VIBCH	17 kDa	0	0
482	AsmA protein OS=Vibrio cholerae serotype O1 (strain ATCC 39315 / El Tor Inaba N16961) GN=VC_1039 PE=4 SV=1	tr|Q9KT66|Q9KT66_VIBCH	75 kDa	0	0
483	Uncharacterized protein OS=Vibrio cholerae serotype O1 (strain ATCC 39315 / El Tor Inaba N16961) GN=VC_0728 PE=4 SV=1	tr|Q9KU02|Q9KU02_VIBCH	31 kDa	0	0
484	Translation initiation factor IF-1 OS=Vibrio cholerae serotype O1 (strain ATCC 39315 / El Tor Inaba N16961) GN=infA PE=3 SV=1	sp|P65128|IF1_VIBCH	8 kDa	0	0
485	Enterobactin synthetase component F-related protein OS=Vibrio cholerae serotype O1 (strain ATCC 39315 / El Tor Inaba N16961) GN=VC_1579 PE=1 SV=1	REV_tr|Q9KRQ7|Q9KRQ7_VIBCH	63 kDa	0	0
486	Cell division ATP-binding protein FtsE OS=Vibrio cholerae serotype O1 (strain ATCC 39315 / El Tor Inaba N16961) GN=VC_0148 PE=4 SV=1	tr|Q9KVJ5|Q9KVJ5_VIBCH	26 kDa	0	0
487	Glycerol kinase OS=Vibrio cholerae serotype O1 (strain ATCC 39315 / El Tor Inaba N16961) GN=glpK PE=3 SV=1	sp|Q9KLJ9|GLPK_VIBCH	56 kDa	0	0
488	Regulator of ribonuclease activity A OS=Vibrio cholerae serotype O1 (strain ATCC 39315 / El Tor Inaba N16961) GN=rraA PE=3 SV=1	sp|Q9KNQ9|RRAA_VIBCH	18 kDa	0	0
489	MSHA pilin protein MshB OS=Vibrio cholerae serotype O1 (strain ATCC 39315 / El Tor Inaba N16961) GN=VC_0408 PE=4 SV=1	tr|Q9KUV4|Q9KUV4_VIBCH	21 kDa	0	0
490	Uncharacterized protein OS=Vibrio cholerae serotype O1 (strain ATCC 39315 / El Tor Inaba N16961) GN=VC_1269 PE=4 SV=1	tr|Q9KSI7|Q9KSI7_VIBCH	20 kDa	0	0
491	Lipoprotein NlpD OS=Vibrio cholerae serotype O1 (strain ATCC 39315 / El Tor Inaba N16961) GN=VC_0533 PE=4 SV=1	tr|Q9KUI7|Q9KUI7_VIBCH	34 kDa	0	0
492	Flagellar hook-basal body complex protein FliE OS=Vibrio cholerae serotype O1 (strain ATCC 39315 / El Tor Inaba N16961) GN=fliE PE=3 SV=1	tr|Q9KQ68|Q9KQ68_VIBCH	12 kDa	0	0
493	Uncharacterized protein OS=Vibrio cholerae serotype O1 (strain ATCC 39315 / El Tor Inaba N16961) GN=VC_1189 PE=4 SV=1	tr|Q9KSR7|Q9KSR7_VIBCH	16 kDa	0	0
494	Uncharacterized protein OS=Vibrio cholerae serotype O1 (strain ATCC 39315 / El Tor Inaba N16961) GN=VC_A0730 PE=4 SV=1	tr|Q9KLL3|Q9KLL3_VIBCH	69 kDa	0	0
495	Ribonuclease PH OS=Vibrio cholerae serotype O1 (strain ATCC 39315 / El Tor Inaba N16961) GN=rph PE=3 SV=2	sp|Q9KVD6|RNPH_VIBCH	26 kDa	0	0
496	Uncharacterized protein OS=Vibrio cholerae serotype O1 (strain ATCC 39315 / El Tor Inaba N16961) GN=VC_1480 PE=4 SV=1	tr|Q9KS03|Q9KS03_VIBCH	13 kDa	0	0
497	Inosine-5'-monophosphate dehydrogenase OS=Vibrio cholerae serotype O1 (strain ATCC 39315 / El Tor Inaba N16961) GN=VC_0767 PE=1 SV=1	tr|Q9KTW3|Q9KTW3_VIBCH	52 kDa	0	0
498	Uncharacterized protein OS=Vibrio cholerae serotype O1 (strain ATCC 39315 / El Tor Inaba N16961) GN=VC_A0486 PE=4 SV=1	tr|Q9KM95|Q9KM95_VIBCH	16 kDa	0	0
499	ATP-dependent RNA helicase RhlE OS=Vibrio cholerae serotype O1 (strain ATCC 39315 / El Tor Inaba N16961) GN=rhlE PE=3 SV=1	tr|Q9KMW4|Q9KMW4_VIBCH	49 kDa	0	0
500	UPF0176 protein VC_1259 OS=Vibrio cholerae serotype O1 (strain ATCC 39315 / El Tor Inaba N16961) GN=VC_1259 PE=3 SV=2	sp|Q9KSJ7|Y1259_VIBCH	37 kDa	0	0
501	Glycine cleavage system transcriptional repressor, putative OS=Vibrio cholerae serotype O1 (strain ATCC 39315 / El Tor Inaba N16961) GN=VC_2159 PE=1 SV=1	tr|Q9KQ45|Q9KQ45_VIBCH	20 kDa	0	0
502	Uncharacterized protein OS=Vibrio cholerae serotype O1 (strain ATCC 39315 / El Tor Inaba N16961) GN=VC_2026 PE=4 SV=1	tr|Q9KQH2|Q9KQH2_VIBCH	20 kDa	0	0
503	Uncharacterized protein OS=Vibrio cholerae serotype O1 (strain ATCC 39315 / El Tor Inaba N16961) GN=VC_1913 PE=3 SV=1	tr|Q9KQT5|Q9KQT5_VIBCH	10 kDa	0	0
504	Agglutination protein OS=Vibrio cholerae serotype O1 (strain ATCC 39315 / El Tor Inaba N16961) GN=VC_1621 PE=4 SV=1	tr|Q9KRL6|Q9KRL6_VIBCH	49 kDa	0	0
505	Protease DegS OS=Vibrio cholerae serotype O1 (strain ATCC 39315 / El Tor Inaba N16961) GN=VC_0565 PE=4 SV=1	tr|Q9KUF6|Q9KUF6_VIBCH	38 kDa	0	0
506	Phosphatidylserine decarboxylase proenzyme OS=Vibrio cholerae serotype O1 (strain ATCC 39315 / El Tor Inaba N16961) GN=psd PE=3 SV=1	sp|Q9KV19|PSD_VIBCH	32 kDa	0	0
507	Ribosomal large subunit pseudouridine synthase C OS=Vibrio cholerae serotype O1 (strain ATCC 39315 / El Tor Inaba N16961) GN=rluC PE=3 SV=1	sp|Q9KQH0|RLUC_VIBCH	36 kDa	0	0
508	Lipoprotein-related protein OS=Vibrio cholerae serotype O1 (strain ATCC 39315 / El Tor Inaba N16961) GN=VC_1064 PE=4 SV=1	tr|Q9KT41|Q9KT41_VIBCH	16 kDa	0	0
509	Uncharacterized protein OS=Vibrio cholerae serotype O1 (strain ATCC 39315 / El Tor Inaba N16961) GN=VC_2567 PE=4 SV=1	tr|Q9KP12|Q9KP12_VIBCH	22 kDa	0	0
510	RNA polymerase sigma factor FliA OS=Vibrio cholerae serotype O1 (strain ATCC 39315 / El Tor Inaba N16961) GN=fliA PE=3 SV=1	tr|Q9KQD4|Q9KQD4_VIBCH	27 kDa	0	0
511	Uncharacterized protein OS=Vibrio cholerae serotype O1 (strain ATCC 39315 / El Tor Inaba N16961) GN=VC_2557 PE=4 SV=1	tr|Q9KP22|Q9KP22_VIBCH	22 kDa	0	0
512	Uncharacterized protein OS=Vibrio cholerae serotype O1 (strain ATCC 39315 / El Tor Inaba N16961) GN=VC_0074 PE=4 SV=1	tr|Q9KVR5|Q9KVR5_VIBCH	14 kDa	0	0
513	Uncharacterized protein OS=Vibrio cholerae serotype O1 (strain ATCC 39315 / El Tor Inaba N16961) GN=VC_1272 PE=4 SV=1	tr|Q9KSI4|Q9KSI4_VIBCH	15 kDa	0	0
514	Uncharacterized protein OS=Vibrio cholerae serotype O1 (strain ATCC 39315 / El Tor Inaba N16961) GN=VC_1577 PE=4 SV=1	tr|Q9KRQ9|Q9KRQ9_VIBCH	31 kDa	0	0
515	Uncharacterized protein OS=Vibrio cholerae serotype O1 (strain ATCC 39315 / El Tor Inaba N16961) GN=VC_2058 PE=4 SV=1	tr|Q9KQE2|Q9KQE2_VIBCH	19 kDa	0	0
516	Uncharacterized protein OS=Vibrio cholerae serotype O1 (strain ATCC 39315 / El Tor Inaba N16961) GN=VC_A0010 PE=4 SV=1	tr|Q9KNF4|Q9KNF4_VIBCH	16 kDa	0	0
517	Ribosomal large subunit pseudouridine synthase D OS=Vibrio cholerae serotype O1 (strain ATCC 39315 / El Tor Inaba N16961) GN=rluD PE=3 SV=1	sp|Q9KU20|RLUD_VIBCH	37 kDa	0	0
518	NH(3)-dependent NAD(+) synthetase OS=Vibrio cholerae serotype O1 (strain ATCC 39315 / El Tor Inaba N16961) GN=nadE PE=1 SV=1	sp|Q9KMW1|NADE_VIBCH	30 kDa	0	0
519	Uncharacterized protein OS=Vibrio cholerae serotype O1 (strain ATCC 39315 / El Tor Inaba N16961) GN=VC_1178 PE=4 SV=1	tr|Q9KSS8|Q9KSS8_VIBCH	23 kDa	0	0
520	Glycine--tRNA ligase alpha subunit OS=Vibrio cholerae serotype O1 (strain ATCC 39315 / El Tor Inaba N16961) GN=glyQ PE=3 SV=2	sp|Q9KVW7|SYGA_VIBCH	35 kDa	0	0
521	Uncharacterized protein OS=Vibrio cholerae serotype O1 (strain ATCC 39315 / El Tor Inaba N16961) GN=VC_A0200 PE=4 SV=1	tr|Q9KMW6|Q9KMW6_VIBCH	42 kDa	0	0
522	Uncharacterized protein OS=Vibrio cholerae serotype O1 (strain ATCC 39315 / El Tor Inaba N16961) GN=VC_2556 PE=4 SV=1	tr|Q9KP23|Q9KP23_VIBCH	14 kDa	0	0
523	Uncharacterized protein OS=Vibrio cholerae serotype O1 (strain ATCC 39315 / El Tor Inaba N16961) GN=VC_2500 PE=4 SV=1	tr|Q9KP75|Q9KP75_VIBCH	41 kDa	0	0
524	FKBP-type peptidyl-prolyl cis-trans isomerase SlyD OS=Vibrio cholerae serotype O1 (strain ATCC 39315 / El Tor Inaba N16961) GN=slyD PE=1 SV=1	sp|Q9KNX6|SLYD_VIBCH	21 kDa	0	0
525	Acyl carrier protein OS=Vibrio cholerae serotype O1 (strain ATCC 39315 / El Tor Inaba N16961) GN=acpP PE=3 SV=3	sp|Q9KQH8|ACP_VIBCH	9 kDa	0	0
526	Elongation factor Tu-B OS=Vibrio cholerae serotype O1 (strain ATCC 39315 / El Tor Inaba N16961) GN=tufB PE=3 SV=1	sp|Q9KUZ6|EFTU2_VIBCH	43 kDa	0	0
527	Ribonuclease P protein component OS=Vibrio cholerae serotype O1 (strain ATCC 39315 / El Tor Inaba N16961) GN=rnpA PE=3 SV=1	sp|Q9KVY2|RNPA_VIBCH	14 kDa	0	0
528	Cyclic AMP receptor protein OS=Vibrio cholerae serotype O1 (strain ATCC 39315 / El Tor Inaba N16961) GN=VC_2614 PE=4 SV=1	tr|Q9KNW6|Q9KNW6_VIBCH	24 kDa	0	0
529	Phosphohistidine phosphatase OS=Vibrio cholerae serotype O1 (strain ATCC 39315 / El Tor Inaba N16961) GN=VC_2070 PE=4 SV=1	tr|Q9KQD0|Q9KQD0_VIBCH	18 kDa	0	0
530	Phage shock protein B OS=Vibrio cholerae serotype O1 (strain ATCC 39315 / El Tor Inaba N16961) GN=VC_1677 PE=4 SV=1	tr|Q9KRG5|Q9KRG5_VIBCH	9 kDa	0	0
531	Uncharacterized protein OS=Vibrio cholerae serotype O1 (strain ATCC 39315 / El Tor Inaba N16961) GN=VC_0876 PE=4 SV=1	tr|Q9KTM6|Q9KTM6_VIBCH	26 kDa	0	0
532	Protease, putative OS=Vibrio cholerae serotype O1 (strain ATCC 39315 / El Tor Inaba N16961) GN=VC_0652 PE=4 SV=1	tr|Q9KU71|Q9KU71_VIBCH	37 kDa	0	0
533	Hemolysin, putative OS=Vibrio cholerae serotype O1 (strain ATCC 39315 / El Tor Inaba N16961) GN=VC_0578 PE=4 SV=1	tr|Q9KUE3|Q9KUE3_VIBCH	21 kDa	0	0
534	Uncharacterized protein OS=Vibrio cholerae serotype O1 (strain ATCC 39315 / El Tor Inaba N16961) GN=VC_0142 PE=4 SV=1	tr|Q9KVK1|Q9KVK1_VIBCH	15 kDa	0	0
535	Glutaredoxin OS=Vibrio cholerae serotype O1 (strain ATCC 39315 / El Tor Inaba N16961) GN=grx PE=3 SV=2	sp|Q9KSW0|GLRX_VIBCH	10 kDa	0	0
536	Probable chromosome-partitioning protein ParB OS=Vibrio cholerae serotype O1 (strain ATCC 39315 / El Tor Inaba N16961) GN=parB PE=3 SV=1	sp|Q9KNG7|PARB_VIBCH	32 kDa	0	0

## Sheet: Exclusive Spectrum Count
Displaying: Exclusive Spectrum Count - The number of spectra, associated only with a single protein group
#	Identified Proteins (536)	Accession Number	Molecular Weight	WT**	VipA-N3 Hcp lim. Prep 3 ±±
1	50S ribosomal protein L14 OS=Vibrio cholerae serotype O1 (strain ATCC 39315 / El Tor Inaba N16961) GN=rplN PE=3 SV=1	sp|Q9KNZ4|RL14_VIBCH	14 kDa	618	881
2	50S ribosomal protein L13 OS=Vibrio cholerae serotype O1 (strain ATCC 39315 / El Tor Inaba N16961) GN=rplM PE=3 SV=1	sp|Q9KUF1|RL13_VIBCH	16 kDa	806	114
3	50S ribosomal protein L5 OS=Vibrio cholerae serotype O1 (strain ATCC 39315 / El Tor Inaba N16961) GN=rplE PE=3 SV=1	sp|Q9KNZ6|RL5_VIBCH	20 kDa	290	190
4	Trypsin OS=Sus scrofa PE=1 SV=1	sp|P00761|TRYP_CON-PIG	24 kDa	278	324
5	Kit Fusion	Biognosys|iRT	14 kDa	330	47
6	VipB - Uncharacterized protein OS=Vibrio cholerae serotype O1 (strain ATCC 39315 / El Tor Inaba N16961) GN=VC_A0108 PE=1 SV=1	tr|Q9KN57|Q9KN57_VIBCH	56 kDa	312	32
7	VipA - Uncharacterized protein OS=Vibrio cholerae serotype O1 (strain ATCC 39315 / El Tor Inaba N16961) GN=VC_A0107 PE=1 SV=1	tr|Q9KN58|Q9KN58_VIBCH	18 kDa	351	20
8	Hcp protein OS=Vibrio cholerae serotype O1 (strain ATCC 39315 / El Tor Inaba N16961) GN=VC_1415 PE=4 SV=1	tr|H9L4Q3|H9L4Q3_VIBCH	19 kDa	88	71
9	TssK - Uncharacterized protein OS=Vibrio cholerae serotype O1 (strain ATCC 39315 / El Tor Inaba N16961) GN=VC_A0114 PE=4 SV=1	tr|Q9KN51|Q9KN51_VIBCH	50 kDa	107	91
10	VgrG3 - VgrG protein OS=Vibrio cholerae serotype O1 (strain ATCC 39315 / El Tor Inaba N16961) GN=VC_A0123 PE=1 SV=1	tr|Q9KN42|Q9KN42_VIBCH	113 kDa	92	103
11	VgrG2 - VgrG protein OS=Vibrio cholerae serotype O1 (strain ATCC 39315 / El Tor Inaba N16961) GN=VC_A0018 PE=4 SV=1	tr|Q9KNE7|Q9KNE7_VIBCH	77 kDa	79	51
12	TssF - Uncharacterized protein OS=Vibrio cholerae serotype O1 (strain ATCC 39315 / El Tor Inaba N16961) GN=VC_A0110 PE=4 SV=1	tr|Q9KN55|Q9KN55_VIBCH	67 kDa	29	72
13	VasX - Uncharacterized protein OS=Vibrio cholerae serotype O1 (strain ATCC 39315 / El Tor Inaba N16961) GN=VC_A0020 PE=4 SV=1	tr|Q9KNE5|Q9KNE5_VIBCH	121 kDa	14	81
14	TssG - Uncharacterized protein OS=Vibrio cholerae serotype O1 (strain ATCC 39315 / El Tor Inaba N16961) GN=VC_A0111 PE=4 SV=1	tr|Q9KN54|Q9KN54_VIBCH	38 kDa	5	96
15	Actin cross-linking toxin VgrG1 OS=Vibrio cholerae serotype O1 (strain ATCC 39315 / El Tor Inaba N16961) GN=vgrG1 PE=1 SV=1	sp|Q9KS45|VGRG1_VIBCH	129 kDa	50	59
16	TssJ - Uncharacterized protein OS=Vibrio cholerae serotype O1 (strain ATCC 39315 / El Tor Inaba N16961) GN=VC_A0113 PE=4 SV=1	tr|Q9KN52|Q9KN52_VIBCH	18 kDa	43	34
17	PAAR - Uncharacterized protein OS=Vibrio cholerae serotype O1 (strain ATCC 39315 / El Tor Inaba N16961) GN=VC_A0284 PE=4 SV=1	tr|Q9KMP0|Q9KMP0_VIBCH	18 kDa	99	5
18	TssE - Uncharacterized protein OS=Vibrio cholerae serotype O1 (strain ATCC 39315 / El Tor Inaba N16961) GN=VC_A0109 PE=4 SV=1	tr|Q9KN56|Q9KN56_VIBCH	16 kDa	47	45
19	VasW - Uncharacterized protein OS=Vibrio cholerae serotype O1 (strain ATCC 39315 / El Tor Inaba N16961) GN=VC_A0019 PE=4 SV=1	tr|Q9KNE6|Q9KNE6_VIBCH	34 kDa	31	58
20	Fha - Uncharacterized protein OS=Vibrio cholerae serotype O1 (strain ATCC 39315 / El Tor Inaba N16961) GN=VC_A0112 PE=4 SV=1	tr|Q9KN53|Q9KN53_VIBCH	55 kDa	32	44
21	VasH - Sigma-54 dependent transcriptional regulator OS=Vibrio cholerae serotype O1 (strain ATCC 39315 / El Tor Inaba N16961) GN=VC_A0117 PE=4 SV=1	tr|Q9KN48|Q9KN48_VIBCH	59 kDa	30	45
22	TsiV3 - Uncharacterized protein OS=Vibrio cholerae serotype O1 (strain ATCC 39315 / El Tor Inaba N16961) GN=VC_A0124 PE=1 SV=1	tr|Q9KN41|Q9KN41_VIBCH	14 kDa	39	41
23	Flagellin D OS=Vibrio cholerae serotype O1 (strain ATCC 39315 / El Tor Inaba N16961) GN=flaD PE=1 SV=1	sp|P0C6C6|FLAD_VIBCH	40 kDa	38	22
24	Part Green fluorescent protein OS=Aequorea victoria GN=GFP PE=1 SV=1	sp|GFPova|GFPova_CON-vector	29 kDa	23	38
25	Flagellin A OS=Vibrio cholerae serotype O1 (strain ATCC 39315 / El Tor Inaba N16961) GN=flaA PE=3 SV=1	sp|P0C6C3|FLAA_VIBCH	40 kDa	53	21
26	Flagellin B OS=Vibrio cholerae serotype O1 (strain ATCC 39315 / El Tor Inaba N16961) GN=flaB PE=3 SV=1	sp|P0C6C4|FLAB_VIBCH	40 kDa	2	60
27	Flagellin C OS=Vibrio cholerae serotype O1 (strain ATCC 39315 / El Tor Inaba N16961) GN=flaC PE=3 SV=1	sp|P0C6C5|FLAC_VIBCH	40 kDa	28	55
28	ATP-dependent zinc metalloprotease FtsH OS=Vibrio cholerae serotype O1 (strain ATCC 39315 / El Tor Inaba N16961) GN=ftsH PE=3 SV=1	tr|Q9KU86|Q9KU86_VIBCH	72 kDa	47	26
29	30S ribosomal protein S3 OS=Vibrio cholerae serotype O1 (strain ATCC 39315 / El Tor Inaba N16961) GN=rpsC PE=3 SV=1	sp|Q9KNZ0|RS3_VIBCH	26 kDa	23	60
30	DNA-directed RNA polymerase subunit beta' OS=Vibrio cholerae serotype O1 (strain ATCC 39315 / El Tor Inaba N16961) GN=rpoC PE=3 SV=1	sp|Q9KV29|RPOC_VIBCH	155 kDa	35	33
31	Cell division protein FtsZ OS=Vibrio cholerae serotype O1 (strain ATCC 39315 / El Tor Inaba N16961) GN=ftsZ PE=3 SV=1	tr|Q9KPH1|Q9KPH1_VIBCH	42 kDa	22	37
32	Elongation factor 4 OS=Vibrio cholerae serotype O1 (strain ATCC 39315 / El Tor Inaba N16961) GN=lepA PE=3 SV=1	sp|Q9KPB0|LEPA_VIBCH	66 kDa	27	27
33	Protein HflC OS=Vibrio cholerae serotype O1 (strain ATCC 39315 / El Tor Inaba N16961) GN=hflC PE=3 SV=1	sp|Q9KV08|HFLC_VIBCH	37 kDa	33	27
34	Flagellar hook protein FlgE OS=Vibrio cholerae serotype O1 (strain ATCC 39315 / El Tor Inaba N16961) GN=VC_2197 PE=3 SV=1	tr|Q9KQ10|Q9KQ10_VIBCH	47 kDa	27	30
35	30S ribosomal protein S4 OS=Vibrio cholerae serotype O1 (strain ATCC 39315 / El Tor Inaba N16961) GN=rpsD PE=3 SV=1	sp|Q9KP07|RS4_VIBCH	23 kDa	29	33
36	50S ribosomal protein L2 OS=Vibrio cholerae serotype O1 (strain ATCC 39315 / El Tor Inaba N16961) GN=rplB PE=3 SV=1	sp|Q9KNY7|RL2_VIBCH	30 kDa	16	32
37	Ribonuclease E OS=Vibrio cholerae serotype O1 (strain ATCC 39315 / El Tor Inaba N16961) GN=rne PE=3 SV=1	tr|Q9KQG8|Q9KQG8_VIBCH	118 kDa	3	53
38	30S ribosomal protein S9 OS=Vibrio cholerae serotype O1 (strain ATCC 39315 / El Tor Inaba N16961) GN=rpsI PE=3 SV=1	sp|Q9KUF0|RS9_VIBCH	15 kDa	46	8
39	Translation initiation factor IF-2 OS=Vibrio cholerae serotype O1 (strain ATCC 39315 / El Tor Inaba N16961) GN=infB PE=3 SV=1	sp|Q9KU80|IF2_VIBCH	99 kDa	47	24
40	16 kDa heat shock protein A OS=Vibrio cholerae serotype O1 (strain ATCC 39315 / El Tor Inaba N16961) GN=VC_0018 PE=3 SV=1	tr|Q9KVX0|Q9KVX0_VIBCH	17 kDa	15	20
41	50S ribosomal protein L9 OS=Vibrio cholerae serotype O1 (strain ATCC 39315 / El Tor Inaba N16961) GN=rplI PE=3 SV=1	sp|Q9KUY9|RL9_VIBCH	16 kDa	1	34
42	60 kDa chaperonin 1 OS=Vibrio cholerae serotype O1 (strain ATCC 39315 / El Tor Inaba N16961) GN=groL1 PE=3 SV=1	sp|Q9KNR7|CH601_VIBCH	57 kDa	29	24
43	50S ribosomal protein L19 OS=Vibrio cholerae serotype O1 (strain ATCC 39315 / El Tor Inaba N16961) GN=rplS PE=3 SV=3	sp|Q9KUF7|RL19_VIBCH	13 kDa	21	26
44	Protein HflK OS=Vibrio cholerae serotype O1 (strain ATCC 39315 / El Tor Inaba N16961) GN=hflK PE=3 SV=1	sp|Q9KV09|HFLK_VIBCH	44 kDa	21	30
45	30S ribosomal protein S8 OS=Vibrio cholerae serotype O1 (strain ATCC 39315 / El Tor Inaba N16961) GN=rpsH PE=3 SV=1	sp|Q9KNZ8|RS8_VIBCH	14 kDa	24	33
46	30S ribosomal protein S10 OS=Vibrio cholerae serotype O1 (strain ATCC 39315 / El Tor Inaba N16961) GN=rpsJ PE=3 SV=1	sp|Q9KNY3|RS10_VIBCH	12 kDa	19	25
47	Chromosome partition protein MukB OS=Vibrio cholerae serotype O1 (strain ATCC 39315 / El Tor Inaba N16961) GN=mukB PE=3 SV=1	sp|Q9KRC8|MUKB_VIBCH	170 kDa	19	25
48	Guanosine-3',5'-bis(diphosphate) 3'-pyrophosphohydrolase OS=Vibrio cholerae serotype O1 (strain ATCC 39315 / El Tor Inaba N16961) GN=spoT PE=1 SV=1	sp|Q9KNM2|SPOT_VIBCH	79 kDa	32	27
49	30S ribosomal protein S12 OS=Vibrio cholerae serotype O1 (strain ATCC 39315 / El Tor Inaba N16961) GN=rpsL PE=3 SV=1	sp|Q9KUZ9|RS12_VIBCH	14 kDa	23	26
50	50S ribosomal protein L3 OS=Vibrio cholerae serotype O1 (strain ATCC 39315 / El Tor Inaba N16961) GN=rplC PE=3 SV=1	sp|Q9KNY4|RL3_VIBCH	22 kDa	10	30
51	Lysine decarboxylase, inducible OS=Vibrio cholerae serotype O1 (strain ATCC 39315 / El Tor Inaba N16961) GN=VC_0281 PE=4 SV=1	tr|Q9KV75|Q9KV75_VIBCH	83 kDa	23	32
52	Ribose-phosphate pyrophosphokinase OS=Vibrio cholerae serotype O1 (strain ATCC 39315 / El Tor Inaba N16961) GN=prs PE=3 SV=1	sp|Q9KQ22|KPRS_VIBCH	34 kDa	17	25
53	30S ribosomal protein S11 OS=Vibrio cholerae serotype O1 (strain ATCC 39315 / El Tor Inaba N16961) GN=rpsK PE=3 SV=1	sp|P66367|RS11_VIBCH	14 kDa	29	22
54	DNA-directed RNA polymerase subunit beta OS=Vibrio cholerae serotype O1 (strain ATCC 39315 / El Tor Inaba N16961) GN=rpoB PE=1 SV=2	sp|Q9KV30|RPOB_VIBCH	149 kDa	17	27
55	Chaperone protein DnaK OS=Vibrio cholerae serotype O1 (strain ATCC 39315 / El Tor Inaba N16961) GN=dnaK PE=3 SV=2	sp|O34241|DNAK_VIBCH	69 kDa	31	3
56	Keratin, type II cytoskeletal 1 OS=Homo sapiens GN=KRT1 PE=1 SV=6	sp|P04264|K2C1_CON-HUMAN	66 kDa	26	24
57	Outer membrane protein U OS=Vibrio cholerae serotype O1 (strain ATCC 39315 / El Tor Inaba N16961) GN=ompU PE=3 SV=1	sp|P0C6Q6|OMPU_VIBCH	37 kDa	16	19
58	Elongation factor G 2 OS=Vibrio cholerae serotype O1 (strain ATCC 39315 / El Tor Inaba N16961) GN=fusA2 PE=3 SV=1	sp|Q9KPM5|EFG2_VIBCH	76 kDa	23	14
59	Lon protease OS=Vibrio cholerae serotype O1 (strain ATCC 39315 / El Tor Inaba N16961) GN=lon PE=2 SV=1	tr|Q9KQS8|Q9KQS8_VIBCH	88 kDa	14	26
60	ATP-dependent RNA helicase DeaD OS=Vibrio cholerae serotype O1 (strain ATCC 39315 / El Tor Inaba N16961) GN=deaD PE=3 SV=1	tr|Q9KLE2|Q9KLE2_VIBCH	74 kDa	12	25
61	Ribonuclease R OS=Vibrio cholerae serotype O1 (strain ATCC 39315 / El Tor Inaba N16961) GN=rnr PE=3 SV=1	sp|Q9KNY1|RNR_VIBCH	93 kDa	17	19
62	50S ribosomal protein L21 OS=Vibrio cholerae serotype O1 (strain ATCC 39315 / El Tor Inaba N16961) GN=rplU PE=3 SV=1	sp|Q9KUT0|RL21_VIBCH	12 kDa	10	27
63	50S ribosomal protein L1 OS=Vibrio cholerae serotype O1 (strain ATCC 39315 / El Tor Inaba N16961) GN=rplA PE=3 SV=1	sp|Q9KV33|RL1_VIBCH	25 kDa	11	8
64	50S ribosomal protein L15 OS=Vibrio cholerae serotype O1 (strain ATCC 39315 / El Tor Inaba N16961) GN=rplO PE=3 SV=1	sp|Q9KP03|RL15_VIBCH	15 kDa	2	0
65	Elongation factor Tu-A OS=Vibrio cholerae serotype O1 (strain ATCC 39315 / El Tor Inaba N16961) GN=tufA PE=3 SV=1	sp|Q9KV37|EFTU1_VIBCH	43 kDa	17	17
66	Flagellar M-ring protein OS=Vibrio cholerae serotype O1 (strain ATCC 39315 / El Tor Inaba N16961) GN=VC_2133 PE=3 SV=1	tr|Q9KQ69|Q9KQ69_VIBCH	64 kDa	35	0
67	30S ribosomal protein S5 OS=Vibrio cholerae serotype O1 (strain ATCC 39315 / El Tor Inaba N16961) GN=rpsE PE=3 SV=1	sp|Q9KP01|RS5_VIBCH	18 kDa	19	17
68	Uncharacterized protein OS=Vibrio cholerae serotype O1 (strain ATCC 39315 / El Tor Inaba N16961) GN=VC_0239 PE=4 SV=1	tr|Q9KVA7|Q9KVA7_VIBCH	67 kDa	10	23
69	ATP-dependent RNA helicase SrmB OS=Vibrio cholerae serotype O1 (strain ATCC 39315 / El Tor Inaba N16961) GN=srmB PE=3 SV=1	tr|Q9KU63|Q9KU63_VIBCH	48 kDa	0	26
70	30S ribosomal protein S7 OS=Vibrio cholerae serotype O1 (strain ATCC 39315 / El Tor Inaba N16961) GN=rpsG PE=3 SV=1	sp|Q9KUZ8|RS7_VIBCH	18 kDa	13	15
71	Formate acetyltransferase OS=Vibrio cholerae serotype O1 (strain ATCC 39315 / El Tor Inaba N16961) GN=VC_1866 PE=4 SV=1	tr|Q9KQY1|Q9KQY1_VIBCH	88 kDa	8	19
72	Poly(A) polymerase I OS=Vibrio cholerae serotype O1 (strain ATCC 39315 / El Tor Inaba N16961) GN=pcnB PE=3 SV=1	tr|Q9KUC8|Q9KUC8_VIBCH	53 kDa	8	26
73	30S ribosomal protein S13 OS=Vibrio cholerae serotype O1 (strain ATCC 39315 / El Tor Inaba N16961) GN=rpsM PE=3 SV=1	sp|Q9KP05|RS13_VIBCH	13 kDa	14	18
74	50S ribosomal protein L23 OS=Vibrio cholerae serotype O1 (strain ATCC 39315 / El Tor Inaba N16961) GN=rplW PE=3 SV=1	sp|Q9KNY6|RL23_VIBCH	11 kDa	14	13
75	Dystonin OS=Homo sapiens GN=DST PE=1 SV=4	REV_sp|Q03001|DYST_CON-HUMAN	861 kDa	14	19
76	Chaperone protein DnaJ OS=Vibrio cholerae serotype O1 (strain ATCC 39315 / El Tor Inaba N16961) GN=dnaJ PE=3 SV=2	sp|O34242|DNAJ_VIBCH	41 kDa	16	13
77	Flagellar hook-associated protein FlgM OS=Vibrio cholerae serotype O1 (strain ATCC 39315 / El Tor Inaba N16961) GN=VC_2191 PE=4 SV=1	tr|Q9KQ16|Q9KQ16_VIBCH	69 kDa	13	20
78	Protein RecA OS=Vibrio cholerae serotype O1 (strain ATCC 39315 / El Tor Inaba N16961) GN=recA PE=3 SV=1	sp|P45383|RECA_VIBCH	38 kDa	14	16
79	50S ribosomal protein L17 OS=Vibrio cholerae serotype O1 (strain ATCC 39315 / El Tor Inaba N16961) GN=rplQ PE=3 SV=1	sp|Q9KP09|RL17_VIBCH	14 kDa	12	10
80	Keratin, type I cytoskeletal 10 OS=Homo sapiens GN=KRT10 PE=1 SV=6	sp|P13645|K1C10_CON-HUMAN	59 kDa	9	8
81	Polyribonucleotide nucleotidyltransferase OS=Vibrio cholerae serotype O1 (strain ATCC 39315 / El Tor Inaba N16961) GN=pnp PE=3 SV=1	sp|Q9KU76|PNP_VIBCH	77 kDa	22	15
82	Protease DO OS=Vibrio cholerae serotype O1 (strain ATCC 39315 / El Tor Inaba N16961) GN=VC_0566 PE=4 SV=1	tr|Q9KUF5|Q9KUF5_VIBCH	48 kDa	14	16
83	50S ribosomal protein L20 OS=Vibrio cholerae serotype O1 (strain ATCC 39315 / El Tor Inaba N16961) GN=rplT PE=3 SV=1	sp|P0A479|RL20_VIBCH	13 kDa	10	17
84	GTP-binding protein TypA OS=Vibrio cholerae serotype O1 (strain ATCC 39315 / El Tor Inaba N16961) GN=VC_2744 PE=4 SV=1	tr|Q9KNJ4|Q9KNJ4_VIBCH	67 kDa	15	11
85	Dihydrolipoyllysine-residue succinyltransferase component of 2-oxoglutarate dehydrogenase complex OS=Vibrio cholerae serotype O1 (strain ATCC 39315 / El Tor Inaba N16961) GN=VC_2086 PE=3 SV=1	tr|Q9KQB4|Q9KQB4_VIBCH	44 kDa	14	12
86	Translation initiation factor IF-3 OS=Vibrio cholerae serotype O1 (strain ATCC 39315 / El Tor Inaba N16961) GN=infC PE=3 SV=1	sp|O68844|IF3_VIBCH	21 kDa	21	6
87	Acyl protein synthase/acyl-CoA reductase RfbN OS=Vibrio cholerae serotype O1 (strain ATCC 39315 / El Tor Inaba N16961) GN=VC_0251 PE=4 SV=1	tr|Q9KV99|Q9KV99_VIBCH	92 kDa	29	0
88	Type II secretion system protein D OS=Vibrio cholerae serotype O1 (strain ATCC 39315 / El Tor Inaba N16961) GN=epsD PE=3 SV=2	sp|P45779|GSPD_VIBCH	73 kDa	7	9
89	ATP-dependent RNA helicase, DEAD box family OS=Vibrio cholerae serotype O1 (strain ATCC 39315 / El Tor Inaba N16961) GN=VC_A0768 PE=3 SV=1	tr|Q9KLH6|Q9KLH6_VIBCH	47 kDa	12	11
90	50S ribosomal protein L4 OS=Vibrio cholerae serotype O1 (strain ATCC 39315 / El Tor Inaba N16961) GN=rplD PE=3 SV=1	sp|Q9KNY5|RL4_VIBCH	22 kDa	16	11
91	50S ribosomal protein L16 OS=Vibrio cholerae serotype O1 (strain ATCC 39315 / El Tor Inaba N16961) GN=rplP PE=3 SV=1	sp|Q9KNZ1|RL16_VIBCH	16 kDa	20	6
92	50S ribosomal protein L22 OS=Vibrio cholerae serotype O1 (strain ATCC 39315 / El Tor Inaba N16961) GN=rplV PE=3 SV=1	sp|Q9KNY9|RL22_VIBCH	12 kDa	12	13
93	30S ribosomal protein S1 OS=Vibrio cholerae serotype O1 (strain ATCC 39315 / El Tor Inaba N16961) GN=VC_1915 PE=3 SV=1	tr|Q9KQT3|Q9KQT3_VIBCH	61 kDa	11	13
94	Ribosomal RNA large subunit methyltransferase K/L OS=Vibrio cholerae serotype O1 (strain ATCC 39315 / El Tor Inaba N16961) GN=rlmL PE=3 SV=1	sp|Q9KRZ5|RLMKL_VIBCH	80 kDa	9	10
95	GTPase Der OS=Vibrio cholerae serotype O1 (strain ATCC 39315 / El Tor Inaba N16961) GN=der PE=3 SV=1	sp|Q9KTW7|DER_VIBCH	56 kDa	23	0
96	Uncharacterized protein OS=Vibrio cholerae serotype O1 (strain ATCC 39315 / El Tor Inaba N16961) GN=VC_2208 PE=4 SV=1	tr|Q9KPZ9|Q9KPZ9_VIBCH	43 kDa	5	9
97	Flagellin E OS=Vibrio cholerae serotype O1 (strain ATCC 39315 / El Tor Inaba N16961) GN=flaE PE=3 SV=1	sp|P0C6C7|FLAE_VIBCH	41 kDa	7	10
98	CTP synthase OS=Vibrio cholerae serotype O1 (strain ATCC 39315 / El Tor Inaba N16961) GN=pyrG PE=3 SV=3	sp|Q9KPC4|PYRG_VIBCH	60 kDa	9	10
99	RfbL protein OS=Vibrio cholerae serotype O1 (strain ATCC 39315 / El Tor Inaba N16961) GN=VC_0249 PE=4 SV=1	tr|H9L4Q1|H9L4Q1_VIBCH	53 kDa	14	11
100	DNA topoisomerase 4 subunit A OS=Vibrio cholerae serotype O1 (strain ATCC 39315 / El Tor Inaba N16961) GN=parC PE=3 SV=1	tr|Q9KPE0|Q9KPE0_VIBCH	85 kDa	13	18
101	Uncharacterized protein OS=Vibrio cholerae serotype O1 (strain ATCC 39315 / El Tor Inaba N16961) GN=VC_2207 PE=4 SV=1	tr|Q9KQ00|Q9KQ00_VIBCH	25 kDa	8	14
102	1,4-alpha-glucan branching enzyme GlgB OS=Vibrio cholerae serotype O1 (strain ATCC 39315 / El Tor Inaba N16961) GN=glgB PE=3 SV=1	sp|Q9KNE8|GLGB_VIBCH	77 kDa	2	16
103	Glutamine synthetase OS=Vibrio cholerae serotype O1 (strain ATCC 39315 / El Tor Inaba N16961) GN=glnA PE=3 SV=1	sp|Q9KNJ2|GLNA_VIBCH	52 kDa	0	1
104	50S ribosomal protein L28 OS=Vibrio cholerae serotype O1 (strain ATCC 39315 / El Tor Inaba N16961) GN=rpmB PE=3 SV=1	sp|Q9KVC8|RL28_VIBCH	9 kDa	11	16
105	Flagellar hook-associated protein 2 OS=Vibrio cholerae serotype O1 (strain ATCC 39315 / El Tor Inaba N16961) GN=fliD PE=3 SV=1	sp|Q9KQ63|FLID_VIBCH	72 kDa	8	7
106	UPF0313 protein VC_1711 OS=Vibrio cholerae serotype O1 (strain ATCC 39315 / El Tor Inaba N16961) GN=VC_1711 PE=3 SV=1	sp|Q9KRD1|Y1711_VIBCH	88 kDa	10	16
107	ATP-dependent RNA helicase, DEAD box family OS=Vibrio cholerae serotype O1 (strain ATCC 39315 / El Tor Inaba N16961) GN=VC_A0061 PE=3 SV=1	tr|Q9KNA4|Q9KNA4_VIBCH	50 kDa	6	15
108	NADH dehydrogenase OS=Vibrio cholerae serotype O1 (strain ATCC 39315 / El Tor Inaba N16961) GN=VC_1890 PE=4 SV=1	tr|Q9KQV8|Q9KQV8_VIBCH	48 kDa	23	0
109	Maltoporin OS=Vibrio cholerae serotype O1 (strain ATCC 39315 / El Tor Inaba N16961) GN=lamB PE=2 SV=1	sp|Q56652|LAMB_VIBCH	45 kDa	7	6
110	Rod shape-determining protein MreB OS=Vibrio cholerae serotype O1 (strain ATCC 39315 / El Tor Inaba N16961) GN=VC_0415 PE=4 SV=1	tr|H9L4S9|H9L4S9_VIBCH	37 kDa	9	10
111	Uncharacterized protein OS=Vibrio cholerae serotype O1 (strain ATCC 39315 / El Tor Inaba N16961) GN=VC_A0544 PE=4 SV=1	tr|Q9KM45|Q9KM45_VIBCH	63 kDa	7	14
112	Keratin, type I cytoskeletal 9 OS=Homo sapiens GN=KRT9 PE=1 SV=3	sp|P35527|K1C9_CON-HUMAN	62 kDa	10	5
113	Multifunctional-autoprocessing repeats-in-toxin OS=Vibrio cholerae serotype O1 (strain ATCC 39315 / El Tor Inaba N16961) GN=rtxA PE=1 SV=2	sp|Q9KS12|MARTX_VIBCH	485 kDa	14	9
114	50S ribosomal protein L6 OS=Vibrio cholerae serotype O1 (strain ATCC 39315 / El Tor Inaba N16961) GN=rplF PE=3 SV=1	sp|Q9KNZ9|RL6_VIBCH	19 kDa	0	20
115	Keratin, type II cytoskeletal 2 epidermal OS=Homo sapiens GN=KRT2 PE=1 SV=2	sp|P35908|K22E_CON-HUMAN	65 kDa	28	0
116	Ribosomal large subunit pseudouridine synthase B OS=Vibrio cholerae serotype O1 (strain ATCC 39315 / El Tor Inaba N16961) GN=rluB PE=3 SV=1	sp|Q9KSS7|RLUB_VIBCH	37 kDa	9	10
117	Aldehyde-alcohol dehydrogenase OS=Vibrio cholerae serotype O1 (strain ATCC 39315 / El Tor Inaba N16961) GN=VC_2033 PE=3 SV=1	tr|Q9KQG5|Q9KQG5_VIBCH	96 kDa	11	11
118	Flagellar hook-associated protein FlgL OS=Vibrio cholerae serotype O1 (strain ATCC 39315 / El Tor Inaba N16961) GN=VC_2190 PE=4 SV=1	tr|Q9KQ17|Q9KQ17_VIBCH	45 kDa	4	10
119	30S ribosomal protein S14 OS=Vibrio cholerae serotype O1 (strain ATCC 39315 / El Tor Inaba N16961) GN=rpsN PE=3 SV=1	sp|Q9KNZ7|RS14_VIBCH	12 kDa	7	11
120	Trigger factor OS=Vibrio cholerae serotype O1 (strain ATCC 39315 / El Tor Inaba N16961) GN=tig PE=1 SV=1	sp|Q9KQS5|TIG_VIBCH	48 kDa	23	1
121	Fumarate reductase flavoprotein subunit OS=Vibrio cholerae serotype O1 (strain ATCC 39315 / El Tor Inaba N16961) GN=VC_2656 PE=3 SV=1	tr|Q9KNS5|Q9KNS5_VIBCH	66 kDa	10	7
122	Uncharacterized protein OS=Vibrio cholerae serotype O1 (strain ATCC 39315 / El Tor Inaba N16961) GN=VC_0811 PE=4 SV=1	tr|Q9KTS7|Q9KTS7_VIBCH	27 kDa	9	16
123	Uncharacterized protein OS=Vibrio cholerae serotype O1 (strain ATCC 39315 / El Tor Inaba N16961) GN=VC_A0167 PE=4 SV=1	tr|Q9KMZ9|Q9KMZ9_VIBCH	29 kDa	6	7
124	Uncharacterized protein OS=Vibrio cholerae serotype O1 (strain ATCC 39315 / El Tor Inaba N16961) GN=VC_0998 PE=4 SV=1	tr|Q9KTA5|Q9KTA5_VIBCH	178 kDa	6	10
125	Type II secretion system protein E OS=Vibrio cholerae serotype O1 (strain ATCC 39315 / El Tor Inaba N16961) GN=epsE PE=1 SV=1	sp|P37093|GSPE_VIBCH	56 kDa	6	12
126	GTPase Era OS=Vibrio cholerae serotype O1 (strain ATCC 39315 / El Tor Inaba N16961) GN=era PE=3 SV=3	sp|Q9KPB3|ERA_VIBCH	37 kDa	12	8
127	30S ribosomal protein S6 OS=Vibrio cholerae serotype O1 (strain ATCC 39315 / El Tor Inaba N16961) GN=rpsF PE=3 SV=1	sp|Q9KUZ2|RS6_VIBCH	14 kDa	7	9
128	Uncharacterized protein OS=Vibrio cholerae serotype O1 (strain ATCC 39315 / El Tor Inaba N16961) GN=VC_0630 PE=4 SV=1	tr|Q9KU93|Q9KU93_VIBCH	49 kDa	5	8
129	Protein F-related protein OS=Vibrio cholerae serotype O1 (strain ATCC 39315 / El Tor Inaba N16961) GN=VC_A0659 PE=3 SV=1	tr|Q9KLT2|Q9KLT2_VIBCH	23 kDa	6	4
130	Putative mannose-1-phosphate guanylyltransferase OS=Vibrio cholerae serotype O1 (strain ATCC 39315 / El Tor Inaba N16961) GN=rfbA PE=3 SV=2	sp|Q07024|RFBA_VIBCH	52 kDa	7	8
131	Maltose/maltodextrin import ATP-binding protein MalK OS=Vibrio cholerae serotype O1 (strain ATCC 39315 / El Tor Inaba N16961) GN=malK PE=3 SV=1	sp|Q9KL04|MALK_VIBCH	41 kDa	7	8
132	Phosphate acetyltransferase OS=Vibrio cholerae serotype O1 (strain ATCC 39315 / El Tor Inaba N16961) GN=pta PE=3 SV=1	sp|Q9KT08|PTA_VIBCH	77 kDa	4	3
133	Ribosomal protein S6 modification protein-related protein OS=Vibrio cholerae serotype O1 (strain ATCC 39315 / El Tor Inaba N16961) GN=VC_2333 PE=4 SV=1	tr|Q9KPN3|Q9KPN3_VIBCH	56 kDa	8	10
134	Iron-sulfur cluster assembly scaffold protein IscU OS=Vibrio cholerae serotype O1 (strain ATCC 39315 / El Tor Inaba N16961) GN=VC_0749 PE=3 SV=1	tr|Q9KTY1|Q9KTY1_VIBCH	14 kDa	8	11
135	GTPase HflX OS=Vibrio cholerae serotype O1 (strain ATCC 39315 / El Tor Inaba N16961) GN=hflX PE=3 SV=1	tr|Q9KV10|Q9KV10_VIBCH	49 kDa	9	12
136	Transcription termination factor Rho OS=Vibrio cholerae serotype O1 (strain ATCC 39315 / El Tor Inaba N16961) GN=rho PE=3 SV=1	tr|Q9KV50|Q9KV50_VIBCH	47 kDa	7	12
137	Cysteine desulfurase IscS OS=Vibrio cholerae serotype O1 (strain ATCC 39315 / El Tor Inaba N16961) GN=iscS PE=3 SV=1	sp|Q9KTY2|ISCS_VIBCH	45 kDa	4	11
138	Uncharacterized protein OS=Vibrio cholerae serotype O1 (strain ATCC 39315 / El Tor Inaba N16961) GN=VC_1505 PE=4 SV=1	tr|Q9KRX8|Q9KRX8_VIBCH	34 kDa	6	8
139	RNA polymerase sigma factor RpoD OS=Vibrio cholerae serotype O1 (strain ATCC 39315 / El Tor Inaba N16961) GN=rpoD PE=3 SV=1	tr|Q9KUK1|Q9KUK1_VIBCH	71 kDa	0	20
140	tRNA sulfurtransferase OS=Vibrio cholerae serotype O1 (strain ATCC 39315 / El Tor Inaba N16961) GN=thiI PE=3 SV=2	sp|Q9KTK8|THII_VIBCH	54 kDa	3	7
141	Transcription-repair-coupling factor OS=Vibrio cholerae serotype O1 (strain ATCC 39315 / El Tor Inaba N16961) GN=mfd PE=3 SV=1	tr|Q9KQW2|Q9KQW2_VIBCH	130 kDa	7	13
142	PhoH family protein OS=Vibrio cholerae serotype O1 (strain ATCC 39315 / El Tor Inaba N16961) GN=VC_0961 PE=4 SV=1	tr|Q9KTE1|Q9KTE1_VIBCH	42 kDa	6	7
143	Transcription termination/antitermination protein NusA OS=Vibrio cholerae serotype O1 (strain ATCC 39315 / El Tor Inaba N16961) GN=nusA PE=3 SV=1	tr|Q9KU81|Q9KU81_VIBCH	55 kDa	14	2
144	DNA-directed RNA polymerase subunit alpha OS=Vibrio cholerae serotype O1 (strain ATCC 39315 / El Tor Inaba N16961) GN=rpoA PE=3 SV=1	sp|Q9KP08|RPOA_VIBCH	36 kDa	9	8
145	Uncharacterized protein OS=Vibrio cholerae serotype O1 (strain ATCC 39315 / El Tor Inaba N16961) GN=VC_1321 PE=4 SV=1	tr|Q9KSD7|Q9KSD7_VIBCH	116 kDa	6	8
146	Protein translocase subunit SecD OS=Vibrio cholerae serotype O1 (strain ATCC 39315 / El Tor Inaba N16961) GN=secD PE=3 SV=1	tr|Q9KTY7|Q9KTY7_VIBCH	67 kDa	4	8
147	MSHA biogenesis protein MshE OS=Vibrio cholerae serotype O1 (strain ATCC 39315 / El Tor Inaba N16961) GN=VC_0405 PE=4 SV=1	tr|Q9KUV7|Q9KUV7_VIBCH	64 kDa	16	4
148	Hemolysin OS=Vibrio cholerae serotype O1 (strain ATCC 39315 / El Tor Inaba N16961) GN=hlyA PE=1 SV=2	sp|P09545|HLYA_VIBCH	82 kDa	6	8
149	Polyphosphate kinase OS=Vibrio cholerae serotype O1 (strain ATCC 39315 / El Tor Inaba N16961) GN=ppk PE=3 SV=1	sp|Q9KU07|PPK_VIBCH	82 kDa	4	7
150	Pseudouridine synthase OS=Vibrio cholerae serotype O1 (strain ATCC 39315 / El Tor Inaba N16961) GN=VC_2223 PE=3 SV=1	tr|Q9KPY9|Q9KPY9_VIBCH	38 kDa	4	5
151	2-oxoglutarate dehydrogenase, E1 component OS=Vibrio cholerae serotype O1 (strain ATCC 39315 / El Tor Inaba N16961) GN=VC_2087 PE=4 SV=1	tr|Q9KQB3|Q9KQB3_VIBCH	105 kDa	4	8
152	Uncharacterized protein OS=Vibrio cholerae serotype O1 (strain ATCC 39315 / El Tor Inaba N16961) GN=VC_2206 PE=4 SV=1	tr|Q9KQ01|Q9KQ01_VIBCH	16 kDa	2	7
153	30S ribosomal protein S21 OS=Vibrio cholerae serotype O1 (strain ATCC 39315 / El Tor Inaba N16961) GN=rpsU PE=3 SV=1	sp|P66532|RS21_VIBCH	8 kDa	13	0
154	Elongation factor Ts OS=Vibrio cholerae serotype O1 (strain ATCC 39315 / El Tor Inaba N16961) GN=tsf PE=3 SV=1	sp|Q9KPV3|EFTS_VIBCH	30 kDa	10	4
155	Sodium-type flagellar protein MotY OS=Vibrio cholerae serotype O1 (strain ATCC 39315 / El Tor Inaba N16961) GN=VC_1008 PE=4 SV=1	tr|Q9KT95|Q9KT95_VIBCH	34 kDa	2	7
156	SsrA-binding protein OS=Vibrio cholerae serotype O1 (strain ATCC 39315 / El Tor Inaba N16961) GN=smpB PE=3 SV=3	sp|P52116|SSRP_VIBCH	19 kDa	8	0
157	GDP-mannose 4,6-dehydratase OS=Vibrio cholerae serotype O1 (strain ATCC 39315 / El Tor Inaba N16961) GN=gmd PE=3 SV=1	sp|Q06952|GM4D_VIBCH	42 kDa	3	7
158	Spermidine/putrescine import ATP-binding protein PotA OS=Vibrio cholerae serotype O1 (strain ATCC 39315 / El Tor Inaba N16961) GN=potA PE=3 SV=1	sp|Q9KS33|POTA_VIBCH	43 kDa	7	6
159	Uncharacterized protein OS=Vibrio cholerae serotype O1 (strain ATCC 39315 / El Tor Inaba N16961) GN=VC_A0849 PE=4 SV=1	tr|Q9KL97|Q9KL97_VIBCH	341 kDa	4	6
160	DNA gyrase subunit B OS=Vibrio cholerae serotype O1 (strain ATCC 39315 / El Tor Inaba N16961) GN=gyrB PE=3 SV=1	sp|Q9KVX3|GYRB_VIBCH	90 kDa	10	6
161	Flagellar basal-body rod protein FlgG OS=Vibrio cholerae serotype O1 (strain ATCC 39315 / El Tor Inaba N16961) GN=VC_2195 PE=3 SV=1	tr|Q9KQ12|Q9KQ12_VIBCH	28 kDa	5	8
162	6,7-dimethyl-8-ribityllumazine synthase OS=Vibrio cholerae serotype O1 (strain ATCC 39315 / El Tor Inaba N16961) GN=ribH PE=3 SV=2	sp|Q9KPU4|RISB_VIBCH	16 kDa	9	5
163	ATP-dependent helicase HrpA OS=Vibrio cholerae serotype O1 (strain ATCC 39315 / El Tor Inaba N16961) GN=VC_1382 PE=4 SV=1	tr|Q9KS77|Q9KS77_VIBCH	150 kDa	7	6
164	Multidrug resistance protein, putative OS=Vibrio cholerae serotype O1 (strain ATCC 39315 / El Tor Inaba N16961) GN=VC_0164 PE=4 SV=1	tr|Q9KVI2|Q9KVI2_VIBCH	112 kDa	4	11
165	Phosphomannomutase OS=Vibrio cholerae serotype O1 (strain ATCC 39315 / El Tor Inaba N16961) GN=rfbB PE=3 SV=1	sp|Q06951|RFBB_VIBCH	52 kDa	2	8
166	UPF0325 protein VC_2264 OS=Vibrio cholerae serotype O1 (strain ATCC 39315 / El Tor Inaba N16961) GN=VC_2264 PE=3 SV=2	sp|Q9KPU8|Y2264_VIBCH	15 kDa	6	7
167	Aspartokinase OS=Vibrio cholerae serotype O1 (strain ATCC 39315 / El Tor Inaba N16961) GN=VC_0547 PE=3 SV=1	tr|Q9KUH4|Q9KUH4_VIBCH	42 kDa	8	7
168	CDP-diacylglycerol--serine O-phosphatidyltransferase OS=Vibrio cholerae serotype O1 (strain ATCC 39315 / El Tor Inaba N16961) GN=VC_0315 PE=3 SV=1	tr|Q9KV43|Q9KV43_VIBCH	51 kDa	3	10
169	Lipopolysaccharide/O-antigen transport protein OS=Vibrio cholerae serotype O1 (strain ATCC 39315 / El Tor Inaba N16961) GN=VC_0247 PE=4 SV=1	tr|Q9KVA2|Q9KVA2_VIBCH	30 kDa	12	0
170	RfbG protein OS=Vibrio cholerae serotype O1 (strain ATCC 39315 / El Tor Inaba N16961) GN=VC_0245 PE=4 SV=1	tr|Q9KVA4|Q9KVA4_VIBCH	53 kDa	5	8
171	Uncharacterized protein OS=Vibrio cholerae serotype O1 (strain ATCC 39315 / El Tor Inaba N16961) GN=VC_0228 PE=4 SV=1	tr|Q9KVB8|Q9KVB8_VIBCH	38 kDa	2	9
172	50S ribosomal protein L11 OS=Vibrio cholerae serotype O1 (strain ATCC 39315 / El Tor Inaba N16961) GN=rplK PE=3 SV=1	sp|Q9KV34|RL11_VIBCH	15 kDa	9	6
173	Na(+)-translocating NADH-quinone reductase subunit A OS=Vibrio cholerae serotype O1 (strain ATCC 39315 / El Tor Inaba N16961) GN=nqrA PE=1 SV=2	sp|Q9KPS1|NQRA_VIBCH	49 kDa	10	1
174	30S ribosomal protein S19 OS=Vibrio cholerae serotype O1 (strain ATCC 39315 / El Tor Inaba N16961) GN=rpsS PE=3 SV=1	sp|Q9KNY8|RS19_VIBCH	10 kDa	9	0
175	UvrABC system protein C OS=Vibrio cholerae serotype O1 (strain ATCC 39315 / El Tor Inaba N16961) GN=uvrC PE=3 SV=1	sp|Q9KSP2|UVRC_VIBCH	69 kDa	0	11
176	Coenzyme A biosynthesis bifunctional protein CoaBC OS=Vibrio cholerae serotype O1 (strain ATCC 39315 / El Tor Inaba N16961) GN=coaBC PE=3 SV=1	sp|Q9KVD1|COABC_VIBCH	43 kDa	6	5
177	Protein FlaG OS=Vibrio cholerae serotype O1 (strain ATCC 39315 / El Tor Inaba N16961) GN=flaG PE=4 SV=1	sp|P0C6D4|FLAG_VIBCH	17 kDa	3	4
178	RNA pyrophosphohydrolase OS=Vibrio cholerae serotype O1 (strain ATCC 39315 / El Tor Inaba N16961) GN=rppH PE=3 SV=2	sp|Q9KU53|RPPH_VIBCH	20 kDa	4	2
179	Riboflavin synthase, alpha subunit OS=Vibrio cholerae serotype O1 (strain ATCC 39315 / El Tor Inaba N16961) GN=VC_2270 PE=4 SV=1	tr|Q9KPU2|Q9KPU2_VIBCH	24 kDa	2	8
180	30S ribosomal protein S17 OS=Vibrio cholerae serotype O1 (strain ATCC 39315 / El Tor Inaba N16961) GN=rpsQ PE=3 SV=1	sp|Q9KNZ3|RS17_VIBCH	10 kDa	1	3
181	Flagellar L-ring protein OS=Vibrio cholerae serotype O1 (strain ATCC 39315 / El Tor Inaba N16961) GN=flgH PE=3 SV=2	sp|Q9KQ13|FLGH_VIBCH	28 kDa	2	3
182	Flagellar basal-body rod protein FlgF OS=Vibrio cholerae serotype O1 (strain ATCC 39315 / El Tor Inaba N16961) GN=VC_2196 PE=3 SV=1	tr|Q9KQ11|Q9KQ11_VIBCH	27 kDa	7	2
183	ADP-L-glycero-D-manno-heptose-6-epimerase OS=Vibrio cholerae serotype O1 (strain ATCC 39315 / El Tor Inaba N16961) GN=hldD PE=3 SV=1	sp|Q06963|HLDD_VIBCH	35 kDa	6	4
184	Perosamine synthase OS=Vibrio cholerae serotype O1 (strain ATCC 39315 / El Tor Inaba N16961) GN=VC_0244 PE=3 SV=1	tr|Q9KVA5|Q9KVA5_VIBCH	41 kDa	1	2
185	Acetyltransferase component of pyruvate dehydrogenase complex OS=Vibrio cholerae serotype O1 (strain ATCC 39315 / El Tor Inaba N16961) GN=VC_2413 PE=3 SV=1	tr|Q9KPF5|Q9KPF5_VIBCH	66 kDa	0	5
186	Site-determining protein OS=Vibrio cholerae serotype O1 (strain ATCC 39315 / El Tor Inaba N16961) GN=VC_2067 PE=3 SV=1	tr|Q9KQD3|Q9KQD3_VIBCH	34 kDa	5	6
187	30S ribosomal protein S15 OS=Vibrio cholerae serotype O1 (strain ATCC 39315 / El Tor Inaba N16961) GN=rpsO PE=3 SV=1	sp|Q9KU77|RS15_VIBCH	10 kDa	6	6
188	3-ketoacyl-CoA thiolase OS=Vibrio cholerae serotype O1 (strain ATCC 39315 / El Tor Inaba N16961) GN=fadI PE=3 SV=2	sp|Q9KT59|FADI_VIBCH	46 kDa	6	6
189	Uncharacterized protein OS=Vibrio cholerae serotype O1 (strain ATCC 39315 / El Tor Inaba N16961) GN=VC_0165 PE=4 SV=1	tr|Q9KVI1|Q9KVI1_VIBCH	40 kDa	6	6
190	50S ribosomal protein L30 OS=Vibrio cholerae serotype O1 (strain ATCC 39315 / El Tor Inaba N16961) GN=rpmD PE=3 SV=1	sp|Q9KP02|RL30_VIBCH	7 kDa	3	6
191	Succinate dehydrogenase iron-sulfur subunit OS=Vibrio cholerae serotype O1 (strain ATCC 39315 / El Tor Inaba N16961) GN=VC_2657 PE=3 SV=1	tr|Q9KNS4|Q9KNS4_VIBCH	28 kDa	4	6
192	DNA topoisomerase 4 subunit B OS=Vibrio cholerae serotype O1 (strain ATCC 39315 / El Tor Inaba N16961) GN=parE PE=3 SV=1	tr|Q9KPD9|Q9KPD9_VIBCH	69 kDa	6	5
193	Outer membrane protein OmpV OS=Vibrio cholerae serotype O1 (strain ATCC 39315 / El Tor Inaba N16961) GN=ompV PE=1 SV=1	sp|P06111|OMPV_VIBCH	28 kDa	6	4
194	50S ribosomal protein L27 OS=Vibrio cholerae serotype O1 (strain ATCC 39315 / El Tor Inaba N16961) GN=rpmA PE=3 SV=1	sp|Q9KUS9|RL27_VIBCH	9 kDa	2	6
195	30S ribosomal protein S18 OS=Vibrio cholerae serotype O1 (strain ATCC 39315 / El Tor Inaba N16961) GN=rpsR PE=3 SV=1	sp|Q9KUZ0|RS18_VIBCH	9 kDa	3	2
196	ABC transporter, ATP-binding protein OS=Vibrio cholerae serotype O1 (strain ATCC 39315 / El Tor Inaba N16961) GN=VC_2528 PE=4 SV=1	tr|H9L4Q7|H9L4Q7_VIBCH	27 kDa	3	2
197	ClpB protein OS=Vibrio cholerae serotype O1 (strain ATCC 39315 / El Tor Inaba N16961) GN=VC_A0116 PE=3 SV=1	tr|Q9KN49|Q9KN49_VIBCH	96 kDa	1	4
198	Transferase, hexapeptide repeat family OS=Vibrio cholerae serotype O1 (strain ATCC 39315 / El Tor Inaba N16961) GN=VC_0238 PE=4 SV=1	tr|Q9KVA8|Q9KVA8_VIBCH	21 kDa	1	7
199	Uncharacterized protein OS=Vibrio cholerae serotype O1 (strain ATCC 39315 / El Tor Inaba N16961) GN=VC_0234 PE=4 SV=1	tr|Q9KVB2|Q9KVB2_VIBCH	30 kDa	5	7
200	3-deoxy-D-manno-octulosonic-acid transferase OS=Vibrio cholerae serotype O1 (strain ATCC 39315 / El Tor Inaba N16961) GN=VC_0233 PE=4 SV=1	tr|Q9KVB3|Q9KVB3_VIBCH	49 kDa	3	5
201	Uncharacterized protein OS=Vibrio cholerae serotype O1 (strain ATCC 39315 / El Tor Inaba N16961) GN=VC_A0283 PE=4 SV=1	tr|Q9KMP1|Q9KMP1_VIBCH	47 kDa	3	4
202	Enolase OS=Vibrio cholerae serotype O1 (strain ATCC 39315 / El Tor Inaba N16961) GN=eno PE=3 SV=1	sp|Q9KPC5|ENO_VIBCH	46 kDa	4	6
203	Uncharacterized protein OS=Vibrio cholerae serotype O1 (strain ATCC 39315 / El Tor Inaba N16961) GN=VC_1492 PE=4 SV=1	tr|Q9KRZ1|Q9KRZ1_VIBCH	184 kDa	3	3
204	Peptide ABC transporter, ATP-binding protein OS=Vibrio cholerae serotype O1 (strain ATCC 39315 / El Tor Inaba N16961) GN=VC_0170 PE=4 SV=1	tr|Q9KVH6|Q9KVH6_VIBCH	64 kDa	6	2
205	Aerobic respiration control protein FexA OS=Vibrio cholerae serotype O1 (strain ATCC 39315 / El Tor Inaba N16961) GN=VC_2368 PE=4 SV=1	tr|Q9KPJ9|Q9KPJ9_VIBCH	27 kDa	3	2
206	Autonomous glycyl radical cofactor OS=Vibrio cholerae serotype O1 (strain ATCC 39315 / El Tor Inaba N16961) GN=grcA PE=3 SV=1	sp|Q9KPK6|GRCA_VIBCH	14 kDa	2	2
207	Glutamine--tRNA ligase OS=Vibrio cholerae serotype O1 (strain ATCC 39315 / El Tor Inaba N16961) GN=glnS PE=3 SV=1	sp|Q9KTA6|SYQ_VIBCH	64 kDa	5	0
208	DNA mismatch repair protein MutL OS=Vibrio cholerae serotype O1 (strain ATCC 39315 / El Tor Inaba N16961) GN=mutL PE=3 SV=1	sp|Q9KV13|MUTL_VIBCH	73 kDa	0	5
209	Purine-binding chemotaxis protein CheW OS=Vibrio cholerae serotype O1 (strain ATCC 39315 / El Tor Inaba N16961) GN=VC_2059 PE=4 SV=1	tr|Q9KQE1|Q9KQE1_VIBCH	20 kDa	0	5
210	Type I restriction enzyme HsdR, putative OS=Vibrio cholerae serotype O1 (strain ATCC 39315 / El Tor Inaba N16961) GN=VC_1765 PE=4 SV=1	tr|Q9KR78|Q9KR78_VIBCH	117 kDa	12	0
211	Lipid A biosynthesis lauroyltransferase OS=Vibrio cholerae serotype O1 (strain ATCC 39315 / El Tor Inaba N16961) GN=lpxL PE=3 SV=1	tr|Q9KVD3|Q9KVD3_VIBCH	37 kDa	7	5
212	Uncharacterized protein OS=Vibrio cholerae serotype O1 (strain ATCC 39315 / El Tor Inaba N16961) GN=VC_2740 PE=4 SV=1	tr|Q9KNJ8|Q9KNJ8_VIBCH	35 kDa	3	5
213	Penicillin-binding protein 3 OS=Vibrio cholerae serotype O1 (strain ATCC 39315 / El Tor Inaba N16961) GN=VC_2407 PE=4 SV=1	tr|Q9KPG1|Q9KPG1_VIBCH	63 kDa	5	6
214	DamX-related protein OS=Vibrio cholerae serotype O1 (strain ATCC 39315 / El Tor Inaba N16961) GN=VC_A0573 PE=4 SV=1	tr|Q9KM16|Q9KM16_VIBCH	21 kDa	2	5
215	ATP-dependent protease ATPase subunit HslU OS=Vibrio cholerae serotype O1 (strain ATCC 39315 / El Tor Inaba N16961) GN=hslU PE=3 SV=1	sp|Q9KNQ7|HSLU_VIBCH	50 kDa	3	5
216	Replicative DNA helicase OS=Vibrio cholerae serotype O1 (strain ATCC 39315 / El Tor Inaba N16961) GN=VC_0371 PE=3 SV=1	tr|Q9KUY7|Q9KUY7_VIBCH	52 kDa	1	3
217	Sodium-type flagellar protein MotX OS=Vibrio cholerae serotype O1 (strain ATCC 39315 / El Tor Inaba N16961) GN=VC_2601 PE=4 SV=1	tr|Q9KNX9|Q9KNX9_VIBCH	24 kDa	0	4
218	50S ribosomal protein L18 OS=Vibrio cholerae serotype O1 (strain ATCC 39315 / El Tor Inaba N16961) GN=rplR PE=3 SV=1	sp|Q9KP00|RL18_VIBCH	13 kDa	0	1
219	Penicillin-binding protein 1B OS=Vibrio cholerae serotype O1 (strain ATCC 39315 / El Tor Inaba N16961) GN=mrcB PE=3 SV=1	sp|Q9KUC0|PBPB_VIBCH	87 kDa	0	4
220	Uncharacterized protein OS=Vibrio cholerae serotype O1 (strain ATCC 39315 / El Tor Inaba N16961) GN=VC_1894 PE=4 SV=1	tr|Q9KQV4|Q9KQV4_VIBCH	22 kDa	0	9
221	Transcriptional regulator, LuxR family OS=Vibrio cholerae serotype O1 (strain ATCC 39315 / El Tor Inaba N16961) GN=VC_1213 PE=4 SV=1	tr|Q9KSP3|Q9KSP3_VIBCH	24 kDa	0	5
222	Diaminopimelate epimerase OS=Vibrio cholerae serotype O1 (strain ATCC 39315 / El Tor Inaba N16961) GN=dapF PE=1 SV=2	sp|Q9KVL6|DAPF_VIBCH	31 kDa	0	9
223	50S ribosomal protein L33 OS=Vibrio cholerae serotype O1 (strain ATCC 39315 / El Tor Inaba N16961) GN=rpmG PE=3 SV=1	sp|Q9KVC7|RL33_VIBCH	6 kDa	6	5
224	Acetyl-CoA carboxylase, biotin carboxylase OS=Vibrio cholerae serotype O1 (strain ATCC 39315 / El Tor Inaba N16961) GN=VC_0295 PE=4 SV=1	tr|Q9KV62|Q9KV62_VIBCH	49 kDa	3	4
225	Cation transport ATPase, E1-E2 family OS=Vibrio cholerae serotype O1 (strain ATCC 39315 / El Tor Inaba N16961) GN=VC_1033 PE=3 SV=1	tr|Q9KT72|Q9KT72_VIBCH	81 kDa	4	8
226	5'-nucleotidase OS=Vibrio cholerae serotype O1 (strain ATCC 39315 / El Tor Inaba N16961) GN=nutA PE=3 SV=1	sp|Q9KQ30|5NTD_VIBCH	61 kDa	3	4
227	Vitamin B12 transporter BtuB OS=Vibrio cholerae serotype O1 (strain ATCC 39315 / El Tor Inaba N16961) GN=btuB PE=3 SV=1	sp|Q9KVI9|BTUB_VIBCH	69 kDa	3	3
228	Elongation factor G 1 OS=Vibrio cholerae serotype O1 (strain ATCC 39315 / El Tor Inaba N16961) GN=fusA1 PE=3 SV=1	sp|Q9KUZ7|EFG1_VIBCH	77 kDa	2	4
229	Beta-lactamase TEM OS=Escherichia coli GN=bla PE=1 SV=1	sp|P62593|BLAT_CON-ECOLX	32 kDa	0	2
230	50S ribosomal protein L24 OS=Vibrio cholerae serotype O1 (strain ATCC 39315 / El Tor Inaba N16961) GN=rplX PE=3 SV=1	sp|Q9KNZ5|RL24_VIBCH	11 kDa	1	1
231	Acetate kinase 1 OS=Vibrio cholerae serotype O1 (strain ATCC 39315 / El Tor Inaba N16961) GN=ackA1 PE=3 SV=1	sp|Q9KT07|ACKA1_VIBCH	43 kDa	0	2
232	Outer membrane protein OmpA OS=Vibrio cholerae serotype O1 (strain ATCC 39315 / El Tor Inaba N16961) GN=VC_2213 PE=3 SV=1	tr|H9L4R9|H9L4R9_VIBCH	34 kDa	5	1
233	DNA repair protein radA OS=Vibrio cholerae serotype O1 (strain ATCC 39315 / El Tor Inaba N16961) GN=VC_2343 PE=3 SV=1	tr|Q9KPM4|Q9KPM4_VIBCH	49 kDa	0	4
234	Uncharacterized protein OS=Vibrio cholerae serotype O1 (strain ATCC 39315 / El Tor Inaba N16961) GN=VC_1503 PE=4 SV=1	tr|Q9KRY0|Q9KRY0_VIBCH	33 kDa	0	1
235	Uncharacterized protein OS=Vibrio cholerae serotype O1 (strain ATCC 39315 / El Tor Inaba N16961) GN=VC_2212 PE=4 SV=1	tr|H9L4T3|H9L4T3_VIBCH	27 kDa	0	8
236	GTP pyrophosphokinase OS=Vibrio cholerae serotype O1 (strain ATCC 39315 / El Tor Inaba N16961) GN=VC_2451 PE=3 SV=1	tr|H9L4Q9|H9L4Q9_VIBCH	84 kDa	0	8
237	Signal recognition particle protein OS=Vibrio cholerae serotype O1 (strain ATCC 39315 / El Tor Inaba N16961) GN=ffh PE=3 SV=1	tr|Q9KUG1|Q9KUG1_VIBCH	50 kDa	3	5
238	Keratin 5 OS=Mus musculus GN=Krt5 PE=2 SV=2	tr|Q32P04|Q32P04_CON-MOUSE	62 kDa	2	4
239	Uncharacterized protein OS=Vibrio cholerae serotype O1 (strain ATCC 39315 / El Tor Inaba N16961) GN=VC_0928 PE=4 SV=1	tr|Q9KTH4|Q9KTH4_VIBCH	30 kDa	2	3
240	Uncharacterized protein OS=Vibrio cholerae serotype O1 (strain ATCC 39315 / El Tor Inaba N16961) GN=VC_A0924 PE=4 SV=1	tr|Q9KL25|Q9KL25_VIBCH	74 kDa	2	3
241	Regulatory protein LuxO OS=Vibrio cholerae serotype O1 (strain ATCC 39315 / El Tor Inaba N16961) GN=luxO PE=1 SV=1	sp|Q9KT84|LUXO_VIBCH	51 kDa	1	3
242	Peptidyl-prolyl cis-trans isomerase OS=Vibrio cholerae serotype O1 (strain ATCC 39315 / El Tor Inaba N16961) GN=VC_0354 PE=4 SV=1	tr|Q9KV04|Q9KV04_VIBCH	28 kDa	6	1
243	DNA polymerase III, epsilon subunit OS=Vibrio cholerae serotype O1 (strain ATCC 39315 / El Tor Inaba N16961) GN=VC_2233 PE=4 SV=1	tr|Q9KPX9|Q9KPX9_VIBCH	28 kDa	1	1
244	Uncharacterized protein OS=Vibrio cholerae serotype O1 (strain ATCC 39315 / El Tor Inaba N16961) GN=VC_A0002 PE=4 SV=1	tr|Q9KNG2|Q9KNG2_VIBCH	75 kDa	1	5
245	Uncharacterized protein OS=Vibrio cholerae serotype O1 (strain ATCC 39315 / El Tor Inaba N16961) GN=VC_1909 PE=4 SV=1	tr|Q9KQT9|Q9KQT9_VIBCH	30 kDa	0	1
246	Asparagine--tRNA ligase OS=Vibrio cholerae serotype O1 (strain ATCC 39315 / El Tor Inaba N16961) GN=asnS PE=3 SV=2	sp|Q9KSF9|SYN_VIBCH	52 kDa	0	9
247	Probable alpha-L-glutamate ligase OS=Vibrio cholerae serotype O1 (strain ATCC 39315 / El Tor Inaba N16961) GN=rimK PE=3 SV=1	sp|Q9KPT1|RIMK_VIBCH	32 kDa	3	3
248	Shikimate kinase OS=Vibrio cholerae serotype O1 (strain ATCC 39315 / El Tor Inaba N16961) GN=aroK PE=3 SV=1	sp|Q9KNV1|AROK_VIBCH	20 kDa	3	2
249	Long-chain-fatty-acid--CoA ligase OS=Vibrio cholerae serotype O1 (strain ATCC 39315 / El Tor Inaba N16961) GN=VC_1985 PE=4 SV=1	tr|Q9KQL3|Q9KQL3_VIBCH	63 kDa	3	3
250	Keratin, type I cytoskeletal 14 OS=Homo sapiens GN=KRT14 PE=1 SV=4	sp|P02533|K1C14_CON-HUMAN	52 kDa	2	5
251	Phenylalanine--tRNA ligase beta subunit OS=Vibrio cholerae serotype O1 (strain ATCC 39315 / El Tor Inaba N16961) GN=pheT PE=3 SV=1	sp|Q9KSN6|SYFB_VIBCH	86 kDa	3	2
252	Glutamate synthase, large subunit OS=Vibrio cholerae serotype O1 (strain ATCC 39315 / El Tor Inaba N16961) GN=VC_2373 PE=4 SV=1	tr|Q9KPJ4|Q9KPJ4_VIBCH	169 kDa	2	4
253	Cytoplasmic axial filament protein OS=Vibrio cholerae serotype O1 (strain ATCC 39315 / El Tor Inaba N16961) GN=VC_0419 PE=4 SV=1	tr|Q9KUU6|Q9KUU6_VIBCH	55 kDa	2	3
254	UDP-N-acetylglucosamine 1-carboxyvinyltransferase OS=Vibrio cholerae serotype O1 (strain ATCC 39315 / El Tor Inaba N16961) GN=murA PE=1 SV=1	sp|Q9KP62|MURA_VIBCH	45 kDa	1	1
255	ATP-dependent RNA helicase DbpA OS=Vibrio cholerae serotype O1 (strain ATCC 39315 / El Tor Inaba N16961) GN=VC_2564 PE=3 SV=1	tr|Q9KP15|Q9KP15_VIBCH	50 kDa	2	1
256	Uncharacterized protein OS=Vibrio cholerae serotype O1 (strain ATCC 39315 / El Tor Inaba N16961) GN=VC_1067 PE=4 SV=1	tr|Q9KT38|Q9KT38_VIBCH	79 kDa	2	1
257	Site-determining protein OS=Vibrio cholerae serotype O1 (strain ATCC 39315 / El Tor Inaba N16961) GN=VC_1960 PE=3 SV=1	tr|Q9KQN8|Q9KQN8_VIBCH	30 kDa	1	2
258	30S ribosomal protein S2 OS=Vibrio cholerae serotype O1 (strain ATCC 39315 / El Tor Inaba N16961) GN=rpsB PE=3 SV=1	sp|Q9KPV2|RS2_VIBCH	27 kDa	1	0
259	Fatty acid oxidation complex subunit alpha OS=Vibrio cholerae serotype O1 (strain ATCC 39315 / El Tor Inaba N16961) GN=fadJ PE=3 SV=2	sp|Q9KT58|FADJ_VIBCH	77 kDa	0	3
260	Inner membrane protein, putative OS=Vibrio cholerae serotype O1 (strain ATCC 39315 / El Tor Inaba N16961) GN=VC_0822 PE=4 SV=1	tr|Q9KTR8|Q9KTR8_VIBCH	127 kDa	0	4
261	Ornithine decarboxylase, inducible OS=Vibrio cholerae serotype O1 (strain ATCC 39315 / El Tor Inaba N16961) GN=VC_A1063 PE=4 SV=1	tr|Q9KKN9|Q9KKN9_VIBCH	81 kDa	0	3
262	SohB protein, peptidase U7 family OS=Vibrio cholerae serotype O1 (strain ATCC 39315 / El Tor Inaba N16961) GN=VC_1060 PE=4 SV=1	tr|Q9KT45|Q9KT45_VIBCH	39 kDa	3	3
263	Acetyl-coenzyme A carboxylase carboxyl transferase subunit alpha OS=Vibrio cholerae serotype O1 (strain ATCC 39315 / El Tor Inaba N16961) GN=accA PE=3 SV=1	sp|Q9KPW8|ACCA_VIBCH	36 kDa	3	3
264	M-like protein OS=Streptococcus equisimilis PE=3 SV=1	tr|O33631|O33631_CON-STREQ	52 kDa	2	4
265	Protein TolB OS=Vibrio cholerae serotype O1 (strain ATCC 39315 / El Tor Inaba N16961) GN=tolB PE=3 SV=1	sp|Q9KR11|TOLB_VIBCH	50 kDa	3	5
266	N-acetylmuramoyl-L-alanine amidase OS=Vibrio cholerae serotype O1 (strain ATCC 39315 / El Tor Inaba N16961) GN=VC_0344 PE=4 SV=1	tr|Q9KV14|Q9KV14_VIBCH	64 kDa	4	2
267	Aspartate-semialdehyde dehydrogenase 2 OS=Vibrio cholerae serotype O1 (strain ATCC 39315 / El Tor Inaba N16961) GN=asd2 PE=1 SV=2	sp|P23247|DHAS2_VIBCH	37 kDa	1	3
268	Uncharacterized protein OS=Vibrio cholerae serotype O1 (strain ATCC 39315 / El Tor Inaba N16961) GN=VC_A0735 PE=4 SV=1	tr|Q9KLK8|Q9KLK8_VIBCH	27 kDa	0	2
269	MSHA biogenesis protein MshL OS=Vibrio cholerae serotype O1 (strain ATCC 39315 / El Tor Inaba N16961) GN=VC_0402 PE=4 SV=1	tr|Q9KUV9|Q9KUV9_VIBCH	60 kDa	1	3
270	Cytochrome d ubiquinol oxidase, subunit I OS=Vibrio cholerae serotype O1 (strain ATCC 39315 / El Tor Inaba N16961) GN=VC_1844 PE=4 SV=1	tr|Q9KR03|Q9KR03_VIBCH	61 kDa	1	4
271	Cytochrome c-type biogenesis protein CcmF OS=Vibrio cholerae serotype O1 (strain ATCC 39315 / El Tor Inaba N16961) GN=VC_2052 PE=4 SV=1	tr|Q9KQE8|Q9KQE8_VIBCH	73 kDa	1	4
272	50S ribosomal protein L31 OS=Vibrio cholerae serotype O1 (strain ATCC 39315 / El Tor Inaba N16961) GN=rpmE PE=3 SV=1	sp|Q9KNQ2|RL31_VIBCH	8 kDa	0	4
273	Protein translocase subunit SecY OS=Vibrio cholerae serotype O1 (strain ATCC 39315 / El Tor Inaba N16961) GN=secY PE=3 SV=2	sp|P78283|SECY_VIBCH	49 kDa	1	1
274	Succinate dehydrogenase flavoprotein subunit OS=Vibrio cholerae serotype O1 (strain ATCC 39315 / El Tor Inaba N16961) GN=VC_2089 PE=3 SV=1	tr|Q9KQB1|Q9KQB1_VIBCH	65 kDa	0	5
275	Chemotaxis protein CheA OS=Vibrio cholerae serotype O1 (strain ATCC 39315 / El Tor Inaba N16961) GN=VC_2063 PE=4 SV=1	tr|Q9KQD7|Q9KQD7_VIBCH	84 kDa	0	3
276	Lipoyl synthase OS=Vibrio cholerae serotype O1 (strain ATCC 39315 / El Tor Inaba N16961) GN=lipA PE=3 SV=1	sp|Q9KTF9|LIPA_VIBCH	36 kDa	0	1
277	Methyl-accepting chemotaxis protein OS=Vibrio cholerae serotype O1 (strain ATCC 39315 / El Tor Inaba N16961) GN=VC_A1069 PE=4 SV=1	tr|Q9KKN3|Q9KKN3_VIBCH	70 kDa	5	0
278	cyan fluorescent protein [Fluorescent tagging vector pUC57-Ps12-tag-CFP]gb|ADK12952.1|	sp|TagCFP|TagCFP_CON-vector	27 kDa	0	2
279	Lysine--tRNA ligase OS=Vibrio cholerae serotype O1 (strain ATCC 39315 / El Tor Inaba N16961) GN=lysS PE=3 SV=2	sp|Q9KU60|SYK_VIBCH	58 kDa	1	0
280	ATP synthase subunit beta OS=Vibrio cholerae serotype O1 (strain ATCC 39315 / El Tor Inaba N16961) GN=atpD PE=3 SV=3	sp|Q9KNH5|ATPB_VIBCH	51 kDa	0	1
281	Chaperone protein HtpG OS=Vibrio cholerae serotype O1 (strain ATCC 39315 / El Tor Inaba N16961) GN=htpG PE=2 SV=2	sp|P22359|HTPG_VIBCH	72 kDa	0	8
282	Dihydrolipoyl dehydrogenase OS=Vibrio cholerae serotype O1 (strain ATCC 39315 / El Tor Inaba N16961) GN=lpd PE=3 SV=1	sp|Q9KPF6|DLDH_VIBCH	51 kDa	3	3
283	ABC transporter, ATP-binding protein OS=Vibrio cholerae serotype O1 (strain ATCC 39315 / El Tor Inaba N16961) GN=VC_2608 PE=4 SV=1	tr|Q9KNX2|Q9KNX2_VIBCH	76 kDa	3	4
284	60 kDa chaperonin 2 OS=Vibrio cholerae serotype O1 (strain ATCC 39315 / El Tor Inaba N16961) GN=groL2 PE=3 SV=1	sp|Q9KLC6|CH602_VIBCH	56 kDa	3	4
285	Acetolactate synthase OS=Vibrio cholerae serotype O1 (strain ATCC 39315 / El Tor Inaba N16961) GN=VC_1590 PE=3 SV=1	tr|Q9KRP6|Q9KRP6_VIBCH	62 kDa	2	2
286	Negative regulator of flagellin synthesis FlgM, putative OS=Vibrio cholerae serotype O1 (strain ATCC 39315 / El Tor Inaba N16961) GN=VC_2204 PE=4 SV=1	tr|Q9KQ03|Q9KQ03_VIBCH	11 kDa	1	4
287	FixG-related protein OS=Vibrio cholerae serotype O1 (strain ATCC 39315 / El Tor Inaba N16961) GN=VC_0036 PE=4 SV=1	tr|Q9KVV3|Q9KVV3_VIBCH	56 kDa	1	3
288	Single-stranded DNA-binding protein OS=Vibrio cholerae serotype O1 (strain ATCC 39315 / El Tor Inaba N16961) GN=ssb PE=3 SV=1	sp|Q9KUW2|SSB_VIBCH	20 kDa	0	4
289	GTP cyclohydrolase-2 OS=Vibrio cholerae serotype O1 (strain ATCC 39315 / El Tor Inaba N16961) GN=ribA PE=3 SV=2	sp|Q9KSJ3|RIBA_VIBCH	22 kDa	1	3
290	Anaerobic C4-dicarboxylate transporter OS=Vibrio cholerae serotype O1 (strain ATCC 39315 / El Tor Inaba N16961) GN=VC_A0205 PE=3 SV=1	tr|Q9KMW3|Q9KMW3_VIBCH	48 kDa	1	4
291	Cell division protein FtsN, putative OS=Vibrio cholerae serotype O1 (strain ATCC 39315 / El Tor Inaba N16961) GN=VC_2676 PE=4 SV=1	tr|Q9KNQ5|Q9KNQ5_VIBCH	21 kDa	1	4
292	Glutamine--fructose-6-phosphate aminotransferase [isomerizing] OS=Vibrio cholerae serotype O1 (strain ATCC 39315 / El Tor Inaba N16961) GN=glmS PE=3 SV=3	sp|Q9KUM8|GLMS_VIBCH	67 kDa	1	6
293	Outer membrane protein TolC OS=Vibrio cholerae serotype O1 (strain ATCC 39315 / El Tor Inaba N16961) GN=tolC PE=1 SV=1	sp|Q9K2Y1|TOLC_VIBCH	48 kDa	2	0
294	Antioxidant, AhpC/Tsa family OS=Vibrio cholerae serotype O1 (strain ATCC 39315 / El Tor Inaba N16961) GN=VC_0731 PE=4 SV=1	tr|Q9KTZ9|Q9KTZ9_VIBCH	23 kDa	0	2
295	Pyruvate kinase OS=Vibrio cholerae serotype O1 (strain ATCC 39315 / El Tor Inaba N16961) GN=VC_0485 PE=3 SV=1	tr|Q9KUN0|Q9KUN0_VIBCH	50 kDa	0	1
296	ATP synthase subunit b OS=Vibrio cholerae serotype O1 (strain ATCC 39315 / El Tor Inaba N16961) GN=atpF PE=3 SV=1	sp|Q9KNH1|ATPF_VIBCH	18 kDa	0	1
297	Uncharacterized protein OS=Vibrio cholerae serotype O1 (strain ATCC 39315 / El Tor Inaba N16961) GN=VC_2387 PE=4 SV=1	tr|Q9KPI1|Q9KPI1_VIBCH	24 kDa	0	1
298	Na(+)-translocating NADH-quinone reductase subunit F OS=Vibrio cholerae serotype O1 (strain ATCC 39315 / El Tor Inaba N16961) GN=nqrF PE=1 SV=1	sp|Q9X4Q8|NQRF_VIBCH	45 kDa	6	0
299	Anaerobic ribonucleoside-triphosphate reductase OS=Vibrio cholerae serotype O1 (strain ATCC 39315 / El Tor Inaba N16961) GN=VC_A0511 PE=4 SV=1	tr|Q9KM77|Q9KM77_VIBCH	80 kDa	0	1
300	Methionine--tRNA ligase OS=Vibrio cholerae serotype O1 (strain ATCC 39315 / El Tor Inaba N16961) GN=metG PE=3 SV=2	REV_sp|Q9KT69|SYM_VIBCH	77 kDa	0	7
301	Aspartate ammonia-lyase OS=Vibrio cholerae serotype O1 (strain ATCC 39315 / El Tor Inaba N16961) GN=VC_2698 PE=3 SV=1	tr|Q9KNN3|Q9KNN3_VIBCH	53 kDa	3	3
302	Flagellar basal body rod protein FlgB OS=Vibrio cholerae serotype O1 (strain ATCC 39315 / El Tor Inaba N16961) GN=VC_2200 PE=3 SV=1	tr|Q9KQ07|Q9KQ07_VIBCH	14 kDa	3	2
303	Protease OS=Vibrio cholerae serotype O1 (strain ATCC 39315 / El Tor Inaba N16961) GN=VC_A0223 PE=1 SV=1	tr|Q9KMU6|Q9KMU6_VIBCH	102 kDa	3	3
304	Anaerobic glycerol-3-phosphate dehydrogenase, subunit C OS=Vibrio cholerae serotype O1 (strain ATCC 39315 / El Tor Inaba N16961) GN=VC_A0749 PE=4 SV=1	tr|Q9KLJ5|Q9KLJ5_VIBCH	46 kDa	2	4
305	Uncharacterized protein OS=Vibrio cholerae serotype O1 (strain ATCC 39315 / El Tor Inaba N16961) GN=VC_0742 PE=4 SV=1	tr|Q9KTY8|Q9KTY8_VIBCH	12 kDa	3	3
306	tRNA pseudouridine synthase B OS=Vibrio cholerae serotype O1 (strain ATCC 39315 / El Tor Inaba N16961) GN=truB PE=3 SV=1	sp|Q9KU78|TRUB_VIBCH	34 kDa	2	2
307	Uncharacterized protein OS=Vibrio cholerae serotype O1 (strain ATCC 39315 / El Tor Inaba N16961) GN=VC_1600 PE=4 SV=1	tr|Q9KRN6|Q9KRN6_VIBCH	26 kDa	1	5
308	50S ribosomal protein L32 OS=Vibrio cholerae serotype O1 (strain ATCC 39315 / El Tor Inaba N16961) GN=rpmF PE=3 SV=3	sp|Q9KQH3|RL32_VIBCH	6 kDa	2	0
309	UPF0227 protein VC_1892 OS=Vibrio cholerae serotype O1 (strain ATCC 39315 / El Tor Inaba N16961) GN=VC_1892 PE=3 SV=1	sp|Q9KQV6|Y1892_VIBCH	21 kDa	1	1
310	ATP-dependent RNA helicase RhlB OS=Vibrio cholerae serotype O1 (strain ATCC 39315 / El Tor Inaba N16961) GN=rhlB PE=3 SV=1	sp|Q9KV52|RHLB_VIBCH	49 kDa	1	2
311	Bifunctional uridylyltransferase/uridylyl-removing enzyme OS=Vibrio cholerae serotype O1 (strain ATCC 39315 / El Tor Inaba N16961) GN=glnD PE=3 SV=2	sp|Q9KPV0|GLND_VIBCH	102 kDa	1	2
312	Uncharacterized protein OS=Vibrio cholerae serotype O1 (strain ATCC 39315 / El Tor Inaba N16961) GN=VC_A0079 PE=4 SV=1	tr|Q9KN86|Q9KN86_VIBCH	48 kDa	4	1
313	Gonadoliberin III-related protein OS=Vibrio cholerae serotype O1 (strain ATCC 39315 / El Tor Inaba N16961) GN=VC_1161 PE=4 SV=1	tr|Q9KSU5|Q9KSU5_VIBCH	55 kDa	1	0
314	L-serine dehydratase 1 OS=Vibrio cholerae serotype O1 (strain ATCC 39315 / El Tor Inaba N16961) GN=VC_1300 PE=4 SV=1	tr|Q9KSF6|Q9KSF6_VIBCH	49 kDa	0	1
315	Uncharacterized protein OS=Vibrio cholerae serotype O1 (strain ATCC 39315 / El Tor Inaba N16961) GN=VC_1607 PE=4 SV=1	tr|Q9KRM9|Q9KRM9_VIBCH	36 kDa	0	5
316	Aspartate--tRNA ligase OS=Vibrio cholerae serotype O1 (strain ATCC 39315 / El Tor Inaba N16961) GN=aspS PE=3 SV=1	sp|Q9KSU0|SYD_VIBCH	66 kDa	0	1
317	Ribosome biogenesis GTPase A OS=Vibrio cholerae serotype O1 (strain ATCC 39315 / El Tor Inaba N16961) GN=VC_A0528 PE=3 SV=1	tr|Q9KM60|Q9KM60_VIBCH	36 kDa	0	1
318	Aspartate carbamoyltransferase regulatory chain OS=Vibrio cholerae serotype O1 (strain ATCC 39315 / El Tor Inaba N16961) GN=pyrI PE=3 SV=1	sp|Q9KP65|PYRI_VIBCH	17 kDa	1	0
319	Uridine kinase OS=Vibrio cholerae serotype O1 (strain ATCC 39315 / El Tor Inaba N16961) GN=udk PE=3 SV=2	sp|Q9KT67|URK_VIBCH	24 kDa	0	1
320	Flagellar hook-length control protein FliK, putative OS=Vibrio cholerae serotype O1 (strain ATCC 39315 / El Tor Inaba N16961) GN=VC_2128 PE=4 SV=1	tr|Q9KQ73|Q9KQ73_VIBCH	70 kDa	0	2
321	Uncharacterized protein OS=Vibrio cholerae serotype O1 (strain ATCC 39315 / El Tor Inaba N16961) GN=VC_1606 PE=4 SV=1	tr|Q9KRN0|Q9KRN0_VIBCH	52 kDa	0	1
322	D-alanyl-D-alanine carboxypeptidase OS=Vibrio cholerae serotype O1 (strain ATCC 39315 / El Tor Inaba N16961) GN=VC_0947 PE=3 SV=1	tr|Q9KTF5|Q9KTF5_VIBCH	43 kDa	0	3
323	Oxaloacetate decarboxylase, alpha subunit OS=Vibrio cholerae serotype O1 (strain ATCC 39315 / El Tor Inaba N16961) GN=VC_0550 PE=4 SV=1	tr|Q9KUH1|Q9KUH1_VIBCH	65 kDa	5	0
324	Phosphoenolpyruvate synthase OS=Vibrio cholerae serotype O1 (strain ATCC 39315 / El Tor Inaba N16961) GN=VC_A0987 PE=3 SV=1	tr|Q9KKW3|Q9KKW3_VIBCH	88 kDa	0	1
325	ATP-dependent Clp protease, ATP-binding subunit ClpA OS=Vibrio cholerae serotype O1 (strain ATCC 39315 / El Tor Inaba N16961) GN=VC_1144 PE=3 SV=1	tr|Q9KSW2|Q9KSW2_VIBCH	84 kDa	0	1
326	Uncharacterized protein OS=Vibrio cholerae serotype O1 (strain ATCC 39315 / El Tor Inaba N16961) GN=VC_A0920 PE=4 SV=1	tr|Q9KL29|Q9KL29_VIBCH	21 kDa	3	3
327	Aminopeptidase N OS=Vibrio cholerae serotype O1 (strain ATCC 39315 / El Tor Inaba N16961) GN=VC_1494 PE=4 SV=1	tr|Q9KRY9|Q9KRY9_VIBCH	98 kDa	2	2
328	RNA polymerase-associated protein RapA OS=Vibrio cholerae serotype O1 (strain ATCC 39315 / El Tor Inaba N16961) GN=rapA PE=3 SV=1	sp|Q9KP70|RAPA_VIBCH	109 kDa	1	2
329	Glyceraldehyde-3-phosphate dehydrogenase OS=Vibrio cholerae serotype O1 (strain ATCC 39315 / El Tor Inaba N16961) GN=VC_2000 PE=3 SV=1	tr|Q9KQJ8|Q9KQJ8_VIBCH	35 kDa	2	2
330	Uncharacterized protein OS=Vibrio cholerae serotype O1 (strain ATCC 39315 / El Tor Inaba N16961) GN=VC_1197 PE=4 SV=1	tr|Q9KSQ9|Q9KSQ9_VIBCH	26 kDa	2	2
331	Uncharacterized protein OS=Vibrio cholerae serotype O1 (strain ATCC 39315 / El Tor Inaba N16961) GN=VC_A0405 PE=4 SV=1	tr|Q9KMF5|Q9KMF5_VIBCH	23 kDa	2	4
332	Potassium uptake protein TrkA OS=Vibrio cholerae serotype O1 (strain ATCC 39315 / El Tor Inaba N16961) GN=VC_0043 PE=4 SV=1	tr|Q9KVU6|Q9KVU6_VIBCH	50 kDa	2	0
333	UDP-3-O-acylglucosamine N-acyltransferase OS=Vibrio cholerae serotype O1 (strain ATCC 39315 / El Tor Inaba N16961) GN=lpxD PE=3 SV=1	sp|Q9KPW2|LPXD_VIBCH	37 kDa	1	4
334	Uncharacterized protein OS=Vibrio cholerae serotype O1 (strain ATCC 39315 / El Tor Inaba N16961) GN=VC_1964 PE=4 SV=1	tr|Q9KQN4|Q9KQN4_VIBCH	32 kDa	2	4
335	4-alpha-glucanotransferase OS=Vibrio cholerae serotype O1 (strain ATCC 39315 / El Tor Inaba N16961) GN=VC_A0014 PE=3 SV=1	tr|Q9KNF0|Q9KNF0_VIBCH	81 kDa	1	3
336	Ccm2-related protein OS=Vibrio cholerae serotype O1 (strain ATCC 39315 / El Tor Inaba N16961) GN=VC_A1042 PE=4 SV=1	tr|Q9KKR0|Q9KKR0_VIBCH	14 kDa	1	4
337	Uncharacterized protein OS=Vibrio cholerae serotype O1 (strain ATCC 39315 / El Tor Inaba N16961) GN=VC_A0015 PE=4 SV=1	tr|Q9KNE9|Q9KNE9_VIBCH	9 kDa	1	2
338	Aspartokinase OS=Vibrio cholerae serotype O1 (strain ATCC 39315 / El Tor Inaba N16961) GN=VC_0391 PE=3 SV=1	tr|Q9KUW8|Q9KUW8_VIBCH	53 kDa	5	1
339	Uncharacterized protein OS=Vibrio cholerae serotype O1 (strain ATCC 39315 / El Tor Inaba N16961) GN=VC_A0047 PE=4 SV=1	tr|Q9KNB8|Q9KNB8_VIBCH	42 kDa	1	3
340	Uncharacterized protein OS=Vibrio cholerae serotype O1 (strain ATCC 39315 / El Tor Inaba N16961) GN=VC_1895 PE=4 SV=1	tr|Q9KQV3|Q9KQV3_VIBCH	14 kDa	0	1
341	Uncharacterized protein OS=Vibrio cholerae serotype O1 (strain ATCC 39315 / El Tor Inaba N16961) GN=VC_1966 PE=4 SV=1	tr|Q9KQN2|Q9KQN2_VIBCH	69 kDa	1	1
342	Exodeoxyribonuclease III OS=Vibrio cholerae serotype O1 (strain ATCC 39315 / El Tor Inaba N16961) GN=VC_1860 PE=4 SV=1	tr|Q9KQY7|Q9KQY7_VIBCH	31 kDa	3	1
343	Helicase, putative OS=Vibrio cholerae serotype O1 (strain ATCC 39315 / El Tor Inaba N16961) GN=VC_1760 PE=4 SV=1	tr|Q9KR83|Q9KR83_VIBCH	105 kDa	1	1
344	TolA protein OS=Vibrio cholerae serotype O1 (strain ATCC 39315 / El Tor Inaba N16961) GN=VC_1837 PE=4 SV=1	tr|Q9KR10|Q9KR10_VIBCH	40 kDa	0	1
345	Ferritin OS=Vibrio cholerae serotype O1 (strain ATCC 39315 / El Tor Inaba N16961) GN=VC_0078 PE=1 SV=1	tr|Q9KVR1|Q9KVR1_VIBCH	21 kDa	0	2
346	Uncharacterized protein OS=Vibrio cholerae serotype O1 (strain ATCC 39315 / El Tor Inaba N16961) GN=VC_1201 PE=4 SV=1	tr|Q9KSQ5|Q9KSQ5_VIBCH	27 kDa	0	2
347	VisC protein OS=Vibrio cholerae serotype O1 (strain ATCC 39315 / El Tor Inaba N16961) GN=VC_2474 PE=4 SV=1	tr|Q9KP99|Q9KP99_VIBCH	45 kDa	0	1
348	Flagellar P-ring protein OS=Vibrio cholerae serotype O1 (strain ATCC 39315 / El Tor Inaba N16961) GN=flgI PE=3 SV=1	sp|Q9KQ14|FLGI_VIBCH	38 kDa	0	1
349	Peptidyl-prolyl cis-trans isomerase OS=Vibrio cholerae serotype O1 (strain ATCC 39315 / El Tor Inaba N16961) GN=VC_0684 PE=4 SV=1	tr|Q9KU45|Q9KU45_VIBCH	15 kDa	0	4
350	Leucine--tRNA ligase OS=Vibrio cholerae serotype O1 (strain ATCC 39315 / El Tor Inaba N16961) GN=leuS PE=3 SV=2	sp|Q9KTE6|SYL_VIBCH	97 kDa	0	1
351	RNA-directed DNA polymerase OS=Vibrio cholerae serotype O1 (strain ATCC 39315 / El Tor Inaba N16961) GN=VC_2385 PE=4 SV=1	tr|Q9KPI3|Q9KPI3_VIBCH	37 kDa	3	0
352	Peptide chain release factor 1 OS=Vibrio cholerae serotype O1 (strain ATCC 39315 / El Tor Inaba N16961) GN=prfA PE=3 SV=1	sp|Q9KQ25|RF1_VIBCH	40 kDa	0	2
353	Uncharacterized protein OS=Vibrio cholerae serotype O1 (strain ATCC 39315 / El Tor Inaba N16961) GN=VC_2499 PE=4 SV=1	tr|Q9KP76|Q9KP76_VIBCH	39 kDa	0	3
354	Inorganic pyrophosphatase OS=Vibrio cholerae serotype O1 (strain ATCC 39315 / El Tor Inaba N16961) GN=ppa PE=3 SV=1	sp|Q9KP34|IPYR_VIBCH	20 kDa	0	1
355	Succinylglutamate desuccinylase OS=Vibrio cholerae serotype O1 (strain ATCC 39315 / El Tor Inaba N16961) GN=astE PE=1 SV=1	sp|Q9KSL4|ASTE_VIBCH	39 kDa	0	1
356	GGDEF family protein OS=Vibrio cholerae serotype O1 (strain ATCC 39315 / El Tor Inaba N16961) GN=VC_A0557 PE=4 SV=1	tr|Q9KM32|Q9KM32_VIBCH	53 kDa	3	0
357	tRNA-2-methylthio-N(6)-dimethylallyladenosine synthase OS=Vibrio cholerae serotype O1 (strain ATCC 39315 / El Tor Inaba N16961) GN=miaB PE=3 SV=1	sp|Q9KTE0|MIAB_VIBCH	54 kDa	0	2
358	50S ribosomal protein L10 OS=Vibrio cholerae serotype O1 (strain ATCC 39315 / El Tor Inaba N16961) GN=rplJ PE=3 SV=1	sp|Q9KV32|RL10_VIBCH	17 kDa	0	3
359	ABC transporter, ATP-binding protein OS=Vibrio cholerae serotype O1 (strain ATCC 39315 / El Tor Inaba N16961) GN=VC_1486 PE=4 SV=1	tr|Q9KRZ7|Q9KRZ7_VIBCH	72 kDa	2	0
360	Nitrogen regulation protein NR(I) OS=Vibrio cholerae serotype O1 (strain ATCC 39315 / El Tor Inaba N16961) GN=VC_2749 PE=4 SV=1	tr|Q9KNI9|Q9KNI9_VIBCH	53 kDa	0	2
361	Uncharacterized protein OS=Vibrio cholerae serotype O1 (strain ATCC 39315 / El Tor Inaba N16961) GN=VC_1563 PE=4 SV=1	tr|Q9KRS3|Q9KRS3_VIBCH	37 kDa	2	2
362	Aldehyde dehydrogenase OS=Vibrio cholerae serotype O1 (strain ATCC 39315 / El Tor Inaba N16961) GN=VC_A1067 PE=3 SV=1	tr|Q9KKN5|Q9KKN5_VIBCH	53 kDa	2	3
363	Membrane-bound lytic murein transglycosylase D OS=Vibrio cholerae serotype O1 (strain ATCC 39315 / El Tor Inaba N16961) GN=VC_2237 PE=4 SV=1	tr|Q9KPX5|Q9KPX5_VIBCH	59 kDa	2	3
364	Bifunctional protein GlmU OS=Vibrio cholerae serotype O1 (strain ATCC 39315 / El Tor Inaba N16961) GN=glmU PE=3 SV=1	sp|Q9KNH7|GLMU_VIBCH	49 kDa	3	2
365	DNA-binding protein HU-alpha OS=Vibrio cholerae serotype O1 (strain ATCC 39315 / El Tor Inaba N16961) GN=hupA PE=3 SV=1	sp|Q9KV83|DBHA_VIBCH	9 kDa	2	3
366	Ribosomal RNA large subunit methyltransferase I OS=Vibrio cholerae serotype O1 (strain ATCC 39315 / El Tor Inaba N16961) GN=rlmI PE=3 SV=2	sp|Q9KSA5|RLMI_VIBCH	45 kDa	2	1
367	NAD(P) transhydrogenase subunit beta OS=Vibrio cholerae serotype O1 (strain ATCC 39315 / El Tor Inaba N16961) GN=VC_A0564 PE=3 SV=1	tr|Q9KM25|Q9KM25_VIBCH	49 kDa	3	1
368	Protease 4 OS=Vibrio cholerae serotype O1 (strain ATCC 39315 / El Tor Inaba N16961) GN=VC_1994 PE=3 SV=1	tr|Q9KQK4|Q9KQK4_VIBCH	67 kDa	1	3
369	Major outer membrane lipoprotein OS=Vibrio cholerae serotype O1 (strain ATCC 39315 / El Tor Inaba N16961) GN=VC_A0059 PE=4 SV=1	tr|Q9KNA6|Q9KNA6_VIBCH	13 kDa	1	2
370	Uncharacterized protein OS=Vibrio cholerae serotype O1 (strain ATCC 39315 / El Tor Inaba N16961) GN=VC_2386 PE=4 SV=1	tr|Q9KPI2|Q9KPI2_VIBCH	63 kDa	1	1
371	Ribosomal small subunit pseudouridine synthase A OS=Vibrio cholerae serotype O1 (strain ATCC 39315 / El Tor Inaba N16961) GN=rsuA PE=3 SV=1	sp|Q9KRK5|RSUA_VIBCH	26 kDa	1	4
372	tRNA-modifying protein YgfZ OS=Vibrio cholerae serotype O1 (strain ATCC 39315 / El Tor Inaba N16961) GN=VC_2472 PE=3 SV=1	sp|Q9KPA1|YGFZ_VIBCH	36 kDa	1	2
373	Integration host factor subunit beta OS=Vibrio cholerae serotype O1 (strain ATCC 39315 / El Tor Inaba N16961) GN=ihfB PE=3 SV=1	sp|Q9KQT4|IHFB_VIBCH	11 kDa	1	1
374	Toxin coregulated pilus biosynthesis protein P OS=Vibrio cholerae serotype O1 (strain ATCC 39315 / El Tor Inaba N16961) GN=tcpP PE=3 SV=2	sp|P29485|TCPP_VIBCH	26 kDa	1	1
375	Enterobactin synthetase component F-related protein OS=Vibrio cholerae serotype O1 (strain ATCC 39315 / El Tor Inaba N16961) GN=VC_1579 PE=1 SV=1	tr|Q9KRQ7|Q9KRQ7_VIBCH	63 kDa	2	3
376	ABC transporter, ATP-binding protein OS=Vibrio cholerae serotype O1 (strain ATCC 39315 / El Tor Inaba N16961) GN=VC_0698 PE=4 SV=1	tr|Q9KU31|Q9KU31_VIBCH	62 kDa	1	3
377	50S ribosomal protein L29 OS=Vibrio cholerae serotype O1 (strain ATCC 39315 / El Tor Inaba N16961) GN=rpmC PE=3 SV=1	sp|Q9KNZ2|RL29_VIBCH	7 kDa	0	1
378	Cold shock-like protein CspD OS=Vibrio cholerae serotype O1 (strain ATCC 39315 / El Tor Inaba N16961) GN=cspD PE=3 SV=1	sp|Q9KSW4|CSPD_VIBCH	8 kDa	0	3
379	UPF0250 protein VC_0945 OS=Vibrio cholerae serotype O1 (strain ATCC 39315 / El Tor Inaba N16961) GN=VC_0945 PE=3 SV=1	sp|Q9KTF7|Y945_VIBCH	10 kDa	0	1
380	Accessory colonization factor AcfB OS=Vibrio cholerae serotype O1 (strain ATCC 39315 / El Tor Inaba N16961) GN=VC_0840 PE=4 SV=1	tr|Q9KTQ7|Q9KTQ7_VIBCH	69 kDa	0	1
381	50S ribosomal protein L7/L12 OS=Vibrio cholerae serotype O1 (strain ATCC 39315 / El Tor Inaba N16961) GN=rplL PE=3 SV=1	sp|Q9KV31|RL7_VIBCH	12 kDa	1	0
382	23S rRNA (uracil(1939)-C(5))-methyltransferase RlmD OS=Vibrio cholerae serotype O1 (strain ATCC 39315 / El Tor Inaba N16961) GN=rlmD PE=3 SV=1	sp|Q9KPC1|RLMD_VIBCH	49 kDa	0	1
383	Hemolysin-related protein OS=Vibrio cholerae serotype O1 (strain ATCC 39315 / El Tor Inaba N16961) GN=VC_1888 PE=4 SV=1	tr|Q9KQW0|Q9KQW0_VIBCH	75 kDa	0	2
384	Oligopeptide ABC transporter, ATP-binding protein OS=Vibrio cholerae serotype O1 (strain ATCC 39315 / El Tor Inaba N16961) GN=VC_1094 PE=4 SV=1	tr|Q9KT11|Q9KT11_VIBCH	36 kDa	0	1
385	Amidophosphoribosyltransferase OS=Vibrio cholerae serotype O1 (strain ATCC 39315 / El Tor Inaba N16961) GN=purF PE=3 SV=1	tr|Q9KT99|Q9KT99_VIBCH	56 kDa	0	2
386	Maltose ABC transporter, periplasmic maltose-binding protein OS=Vibrio cholerae serotype O1 (strain ATCC 39315 / El Tor Inaba N16961) GN=VC_A0945 PE=4 SV=1	tr|Q9KL05|Q9KL05_VIBCH	44 kDa	0	2
387	Cytosol aminopeptidase OS=Vibrio cholerae serotype O1 (strain ATCC 39315 / El Tor Inaba N16961) GN=pepA PE=3 SV=1	sp|P0C6E1|AMPA_VIBCH	55 kDa	0	2
388	Exopolysaccharide biosynthesis protein, putative OS=Vibrio cholerae serotype O1 (strain ATCC 39315 / El Tor Inaba N16961) GN=VC_0937 PE=4 SV=1	tr|Q9KTG5|Q9KTG5_VIBCH	83 kDa	0	1
389	Uncharacterized protein OS=Vibrio cholerae serotype O1 (strain ATCC 39315 / El Tor Inaba N16961) GN=VC_0355 PE=4 SV=1	tr|Q9KV03|Q9KV03_VIBCH	27 kDa	0	1
390	Phage shock protein A OS=Vibrio cholerae serotype O1 (strain ATCC 39315 / El Tor Inaba N16961) GN=VC_1678 PE=4 SV=1	tr|Q9KRG4|Q9KRG4_VIBCH	25 kDa	0	1
391	4-hydroxy-3-methylbut-2-en-1-yl diphosphate synthase (flavodoxin) OS=Vibrio cholerae serotype O1 (strain ATCC 39315 / El Tor Inaba N16961) GN=ispG PE=3 SV=2	sp|Q9KTX1|ISPG_VIBCH	41 kDa	0	1
392	UvrABC system protein A OS=Vibrio cholerae serotype O1 (strain ATCC 39315 / El Tor Inaba N16961) GN=uvrA PE=3 SV=1	sp|Q9KUW5|UVRA_VIBCH	104 kDa	5	0
393	Alpha-1,4 glucan phosphorylase OS=Vibrio cholerae serotype O1 (strain ATCC 39315 / El Tor Inaba N16961) GN=VC_A0013 PE=3 SV=1	tr|Q9KNF1|Q9KNF1_VIBCH	93 kDa	0	1
394	Flagellar basal-body rod protein FlgC OS=Vibrio cholerae serotype O1 (strain ATCC 39315 / El Tor Inaba N16961) GN=VC_2199 PE=4 SV=1	tr|Q9KQ08|Q9KQ08_VIBCH	15 kDa	0	3
395	Putrescine-binding periplasmic protein OS=Vibrio cholerae serotype O1 (strain ATCC 39315 / El Tor Inaba N16961) GN=VC_1425 PE=3 SV=1	tr|Q9KS36|Q9KS36_VIBCH	41 kDa	0	3
396	Uncharacterized protein OS=Vibrio cholerae serotype O1 (strain ATCC 39315 / El Tor Inaba N16961) GN=VC_A0441 PE=4 SV=1	tr|Q9KMC3|Q9KMC3_VIBCH	36 kDa	0	2
397	Flagellar motor switch protein FliN OS=Vibrio cholerae serotype O1 (strain ATCC 39315 / El Tor Inaba N16961) GN=VC_2125 PE=3 SV=1	tr|Q9KQ76|Q9KQ76_VIBCH	15 kDa	0	1
398	Adenylosuccinate synthetase OS=Vibrio cholerae serotype O1 (strain ATCC 39315 / El Tor Inaba N16961) GN=purA PE=3 SV=3	sp|Q9KNX8|PURA_VIBCH	47 kDa	3	2
399	Asparagine synthetase B, glutamine-hydrolyzing OS=Vibrio cholerae serotype O1 (strain ATCC 39315 / El Tor Inaba N16961) GN=VC_0991 PE=4 SV=1	tr|Q9KTB2|Q9KTB2_VIBCH	62 kDa	3	2
400	Peptidoglycan-associated lipoprotein OS=Vibrio cholerae serotype O1 (strain ATCC 39315 / El Tor Inaba N16961) GN=VC_1835 PE=3 SV=1	tr|Q9KR12|Q9KR12_VIBCH	18 kDa	2	2
401	30S ribosomal protein S16 OS=Vibrio cholerae serotype O1 (strain ATCC 39315 / El Tor Inaba N16961) GN=rpsP PE=3 SV=1	sp|Q9KUG0|RS16_VIBCH	9 kDa	2	1
402	UDP-N-acetylmuramate--L-alanine ligase OS=Vibrio cholerae serotype O1 (strain ATCC 39315 / El Tor Inaba N16961) GN=murC PE=3 SV=2	sp|Q9KPG8|MURC_VIBCH	53 kDa	2	2
403	Transcription antitermination protein RfaH OS=Vibrio cholerae serotype O1 (strain ATCC 39315 / El Tor Inaba N16961) GN=rfaH PE=3 SV=1	tr|Q9KTB3|Q9KTB3_VIBCH	19 kDa	1	1
404	RNA-binding protein OS=Vibrio cholerae serotype O1 (strain ATCC 39315 / El Tor Inaba N16961) GN=VC_0159 PE=4 SV=1	tr|Q9KVI6|Q9KVI6_VIBCH	17 kDa	1	1
405	Uncharacterized protein OS=Vibrio cholerae serotype O1 (strain ATCC 39315 / El Tor Inaba N16961) GN=VC_0635 PE=4 SV=1	tr|Q9KU88|Q9KU88_VIBCH	11 kDa	1	1
406	Fructose-1,6-bisphosphatase class 1 OS=Vibrio cholerae serotype O1 (strain ATCC 39315 / El Tor Inaba N16961) GN=fbp PE=3 SV=1	sp|Q9KP35|F16PA_VIBCH	37 kDa	1	1
407	Zinc import ATP-binding protein ZnuC OS=Vibrio cholerae serotype O1 (strain ATCC 39315 / El Tor Inaba N16961) GN=znuC PE=3 SV=1	sp|Q9KQB8|ZNUC_VIBCH	29 kDa	1	2
408	Ribosome maturation factor RimP OS=Vibrio cholerae serotype O1 (strain ATCC 39315 / El Tor Inaba N16961) GN=rimP PE=3 SV=1	sp|Q9KU82|RIMP_VIBCH	17 kDa	2	1
409	D-3-phosphoglycerate dehydrogenase OS=Vibrio cholerae serotype O1 (strain ATCC 39315 / El Tor Inaba N16961) GN=VC_2481 PE=3 SV=1	tr|Q9KP92|Q9KP92_VIBCH	44 kDa	1	1
410	Lipopolysaccharide export system protein LptC OS=Vibrio cholerae serotype O1 (strain ATCC 39315 / El Tor Inaba N16961) GN=lptC PE=3 SV=1	tr|Q9KP51|Q9KP51_VIBCH	21 kDa	0	1
411	Uncharacterized protein OS=Vibrio cholerae serotype O1 (strain ATCC 39315 / El Tor Inaba N16961) GN=VC_A0734 PE=4 SV=1	tr|Q9KLK9|Q9KLK9_VIBCH	20 kDa	1	1
412	High frequency lysogenization protein HflD homolog OS=Vibrio cholerae serotype O1 (strain ATCC 39315 / El Tor Inaba N16961) GN=hflD PE=3 SV=1	sp|Q9KSX9|HFLD_VIBCH	23 kDa	0	1
413	Ribosomal RNA large subunit methyltransferase E OS=Vibrio cholerae serotype O1 (strain ATCC 39315 / El Tor Inaba N16961) GN=rlmE PE=3 SV=1	sp|Q9KU87|RLME_VIBCH	23 kDa	0	1
414	Aminoacyl-histidine dipeptidase OS=Vibrio cholerae serotype O1 (strain ATCC 39315 / El Tor Inaba N16961) GN=VC_2279 PE=4 SV=1	tr|Q9KPT3|Q9KPT3_VIBCH	59 kDa	0	2
415	Uncharacterized protein OS=Vibrio cholerae serotype O1 (strain ATCC 39315 / El Tor Inaba N16961) GN=VC_1154 PE=4 SV=1	tr|Q9KSV2|Q9KSV2_VIBCH	20 kDa	1	0
416	Polysaccharide biosynthesis protein, putative OS=Vibrio cholerae serotype O1 (strain ATCC 39315 / El Tor Inaba N16961) GN=VC_0925 PE=4 SV=1	tr|Q9KTH7|Q9KTH7_VIBCH	40 kDa	0	1
417	Keratin, type II cytoskeletal 1b OS=Homo sapiens GN=KRT77 PE=1 SV=3	sp|Q7Z794|K2C1B_CON-HUMAN	62 kDa	0	1
418	Uncharacterized protein OS=Vibrio cholerae serotype O1 (strain ATCC 39315 / El Tor Inaba N16961) GN=VC_A0762 PE=4 SV=1	tr|Q9KLI2|Q9KLI2_VIBCH	56 kDa	0	2
419	Uncharacterized protein OS=Vibrio cholerae serotype O1 (strain ATCC 39315 / El Tor Inaba N16961) GN=VC_1148 PE=4 SV=1	tr|Q9KSV8|Q9KSV8_VIBCH	32 kDa	0	1
420	Biosynthetic arginine decarboxylase OS=Vibrio cholerae serotype O1 (strain ATCC 39315 / El Tor Inaba N16961) GN=speA PE=3 SV=2	sp|Q9KLD1|SPEA_VIBCH	72 kDa	0	1
421	Threonine--tRNA ligase OS=Vibrio cholerae serotype O1 (strain ATCC 39315 / El Tor Inaba N16961) GN=thrS PE=3 SV=1	sp|Q9KMN7|SYT_VIBCH	73 kDa	0	1
422	Methionine aminopeptidase OS=Vibrio cholerae serotype O1 (strain ATCC 39315 / El Tor Inaba N16961) GN=map PE=3 SV=1	tr|Q9KPV1|Q9KPV1_VIBCH	31 kDa	0	1
423	Magnesium and cobalt efflux protein CorC OS=Vibrio cholerae serotype O1 (strain ATCC 39315 / El Tor Inaba N16961) GN=corC PE=3 SV=1	sp|Q9KTE3|CORC_VIBCH	33 kDa	0	1
424	S-adenosylmethionine synthase OS=Vibrio cholerae serotype O1 (strain ATCC 39315 / El Tor Inaba N16961) GN=metK PE=3 SV=1	sp|Q9KUP3|METK_VIBCH	42 kDa	0	1
425	Acetate kinase 2 OS=Vibrio cholerae serotype O1 (strain ATCC 39315 / El Tor Inaba N16961) GN=ackA2 PE=3 SV=1	sp|Q9KMT5|ACKA2_VIBCH	43 kDa	1	0
426	Peptidyl-prolyl cis-trans isomerase OS=Vibrio cholerae serotype O1 (strain ATCC 39315 / El Tor Inaba N16961) GN=VC_2299 PE=3 SV=1	tr|Q9KPR7|Q9KPR7_VIBCH	21 kDa	0	2
427	Flagellin D OS=Vibrio cholerae serotype O1 (strain ATCC 39315 / El Tor Inaba N16961) GN=flaD PE=1 SV=1	REV_sp|P0C6C6|FLAD_VIBCH	40 kDa	0	1
428	Queuine tRNA-ribosyltransferase OS=Vibrio cholerae serotype O1 (strain ATCC 39315 / El Tor Inaba N16961) GN=tgt PE=3 SV=1	sp|Q9KTY9|TGT_VIBCH	43 kDa	0	1
429	RNA chaperone ProQ OS=Vibrio cholerae serotype O1 (strain ATCC 39315 / El Tor Inaba N16961) GN=proQ PE=3 SV=1	sp|Q9KRY6|PROQ_VIBCH	23 kDa	2	1
430	DNA-directed RNA polymerase subunit omega OS=Vibrio cholerae serotype O1 (strain ATCC 39315 / El Tor Inaba N16961) GN=rpoZ PE=3 SV=1	sp|Q9KNM3|RPOZ_VIBCH	10 kDa	1	2
431	Cysteine synthase OS=Vibrio cholerae serotype O1 (strain ATCC 39315 / El Tor Inaba N16961) GN=VC_0968 PE=3 SV=1	tr|Q9KTD4|Q9KTD4_VIBCH	34 kDa	1	1
432	Lipoprotein, putative OS=Vibrio cholerae serotype O1 (strain ATCC 39315 / El Tor Inaba N16961) GN=VC_2298 PE=4 SV=1	tr|Q9KPR8|Q9KPR8_VIBCH	22 kDa	2	1
433	Sigma-54 modulation protein, putative OS=Vibrio cholerae serotype O1 (strain ATCC 39315 / El Tor Inaba N16961) GN=VC_0706 PE=4 SV=1	tr|Q9KU23|Q9KU23_VIBCH	12 kDa	1	1
434	Uncharacterized protein OS=Vibrio cholerae serotype O1 (strain ATCC 39315 / El Tor Inaba N16961) GN=VC_A0181 PE=4 SV=1	tr|Q9KMY5|Q9KMY5_VIBCH	33 kDa	1	1
435	MutT/nudix family protein OS=Vibrio cholerae serotype O1 (strain ATCC 39315 / El Tor Inaba N16961) GN=VC_A0592 PE=4 SV=1	tr|Q9KLZ7|Q9KLZ7_VIBCH	22 kDa	1	1
436	Ribosomal RNA small subunit methyltransferase J OS=Vibrio cholerae serotype O1 (strain ATCC 39315 / El Tor Inaba N16961) GN=rsmJ PE=3 SV=2	sp|Q9KVR6|RSMJ_VIBCH	29 kDa	2	1
437	Phosphoglycerate kinase OS=Vibrio cholerae serotype O1 (strain ATCC 39315 / El Tor Inaba N16961) GN=pgk PE=3 SV=1	sp|P0C6Q3|PGK_VIBCH	41 kDa	1	3
438	Inositol-1-monophosphatase OS=Vibrio cholerae serotype O1 (strain ATCC 39315 / El Tor Inaba N16961) GN=VC_0745 PE=3 SV=2	sp|Q9KTY5|SUHB_VIBCH	29 kDa	1	0
439	DNA-binding protein HU-beta OS=Vibrio cholerae serotype O1 (strain ATCC 39315 / El Tor Inaba N16961) GN=hupB PE=3 SV=1	sp|Q9KQS9|DBHB_VIBCH	9 kDa	1	1
440	TagE protein OS=Vibrio cholerae serotype O1 (strain ATCC 39315 / El Tor Inaba N16961) GN=VC_A1043 PE=4 SV=1	tr|Q9KKQ9|Q9KKQ9_VIBCH	35 kDa	1	1
441	Oligopeptide ABC transporter, ATP-binding protein OS=Vibrio cholerae serotype O1 (strain ATCC 39315 / El Tor Inaba N16961) GN=VC_1095 PE=4 SV=1	tr|Q9KT10|Q9KT10_VIBCH	37 kDa	1	1
442	Sec-independent protein translocase protein TatA OS=Vibrio cholerae serotype O1 (strain ATCC 39315 / El Tor Inaba N16961) GN=tatA PE=3 SV=1	sp|P57051|TATA_VIBCH	9 kDa	0	1
443	Uncharacterized protein OS=Vibrio cholerae serotype O1 (strain ATCC 39315 / El Tor Inaba N16961) GN=VC_A0478 PE=4 SV=1	tr|Q9KMA0|Q9KMA0_VIBCH	11 kDa	0	1
444	Cytidylate kinase OS=Vibrio cholerae serotype O1 (strain ATCC 39315 / El Tor Inaba N16961) GN=cmk PE=3 SV=2	sp|Q9KQT2|KCY_VIBCH	24 kDa	0	1
445	Uncharacterized protein OS=Vibrio cholerae serotype O1 (strain ATCC 39315 / El Tor Inaba N16961) GN=VC_1531 PE=4 SV=1	tr|Q9KRV3|Q9KRV3_VIBCH	11 kDa	1	0
446	Exonuclease SbcD, putative OS=Vibrio cholerae serotype O1 (strain ATCC 39315 / El Tor Inaba N16961) GN=VC_A0520 PE=4 SV=1	tr|Q9KM68|Q9KM68_VIBCH	43 kDa	0	1
447	Flagellar biosynthetic protein FlhA OS=Vibrio cholerae serotype O1 (strain ATCC 39315 / El Tor Inaba N16961) GN=VC_2069 PE=4 SV=1	tr|Q9KQD1|Q9KQD1_VIBCH	76 kDa	0	1
448	D-alanyl-D-alanine endopeptidase OS=Vibrio cholerae serotype O1 (strain ATCC 39315 / El Tor Inaba N16961) GN=VC_A0870 PE=3 SV=1	tr|Q9KL77|Q9KL77_VIBCH	35 kDa	0	1
449	Sialic acid-binding periplasmic protein SiaP OS=Vibrio cholerae serotype O1 (strain ATCC 39315 / El Tor Inaba N16961) GN=siaP PE=1 SV=1	sp|Q9KR64|SIAP_VIBCH	36 kDa	0	1
450	Protein translocase subunit SecA OS=Vibrio cholerae serotype O1 (strain ATCC 39315 / El Tor Inaba N16961) GN=secA PE=3 SV=1	sp|Q9KPH4|SECA_VIBCH	102 kDa	0	1
451	tRNA-specific 2-thiouridylase MnmA OS=Vibrio cholerae serotype O1 (strain ATCC 39315 / El Tor Inaba N16961) GN=mnmA PE=3 SV=1	sp|Q9KSX8|MNMA_VIBCH	42 kDa	0	1
452	UDP-N-acetyl-D-mannosaminuronic acid dehydrogenase OS=Vibrio cholerae serotype O1 (strain ATCC 39315 / El Tor Inaba N16961) GN=VC_0918 PE=3 SV=1	tr|Q9KTI4|Q9KTI4_VIBCH	45 kDa	3	0
453	Keratin 32 OS=Mus musculus GN=Krt32 PE=2 SV=1	REV_tr|Q148N4|Q148N4_CON-MOUSE	46 kDa	1	0
454	ATP-dependent protease subunit HslV OS=Vibrio cholerae serotype O1 (strain ATCC 39315 / El Tor Inaba N16961) GN=hslV PE=3 SV=3	sp|Q9KNQ6|HSLV_VIBCH	20 kDa	0	1
455	Uncharacterized protein OS=Vibrio cholerae serotype O1 (strain ATCC 39315 / El Tor Inaba N16961) GN=VC_A0689 PE=4 SV=1	tr|Q9KLQ3|Q9KLQ3_VIBCH	13 kDa	0	1
456	Flagellar protein FliS OS=Vibrio cholerae serotype O1 (strain ATCC 39315 / El Tor Inaba N16961) GN=fliS PE=3 SV=1	sp|Q9KQ65|FLIS_VIBCH	15 kDa	2	0
457	Tryptophanase OS=Vibrio cholerae serotype O1 (strain ATCC 39315 / El Tor Inaba N16961) GN=tnaA PE=3 SV=1	sp|Q9KN05|TNAA_VIBCH	53 kDa	0	2
458	Hemolysin-related protein OS=Vibrio cholerae serotype O1 (strain ATCC 39315 / El Tor Inaba N16961) GN=VC_0930 PE=4 SV=1	tr|Q9KTH2|Q9KTH2_VIBCH	104 kDa	0	2
459	Uncharacterized protein OS=Vibrio cholerae serotype O1 (strain ATCC 39315 / El Tor Inaba N16961) GN=VC_1710 PE=4 SV=1	tr|Q9KRD2|Q9KRD2_VIBCH	92 kDa	0	3
460	Uncharacterized protein OS=Vibrio cholerae serotype O1 (strain ATCC 39315 / El Tor Inaba N16961) GN=VC_A0919 PE=1 SV=1	tr|Q9KL30|Q9KL30_VIBCH	11 kDa	0	1
461	Outer membrane protein OmpK OS=Vibrio cholerae serotype O1 (strain ATCC 39315 / El Tor Inaba N16961) GN=VC_2305 PE=4 SV=1	tr|Q9KPR1|Q9KPR1_VIBCH	33 kDa	0	1
462	Succinate dehydrogenase iron-sulfur subunit OS=Vibrio cholerae serotype O1 (strain ATCC 39315 / El Tor Inaba N16961) GN=VC_2088 PE=3 SV=1	tr|Q9KQB2|Q9KQB2_VIBCH	26 kDa	0	1
463	Smp protein, putative OS=Vibrio cholerae serotype O1 (strain ATCC 39315 / El Tor Inaba N16961) GN=VC_2346 PE=4 SV=1	tr|Q9KPM1|Q9KPM1_VIBCH	25 kDa	1	0
464	ATP synthase subunit alpha OS=Vibrio cholerae serotype O1 (strain ATCC 39315 / El Tor Inaba N16961) GN=atpA PE=3 SV=2	sp|Q9KNH3|ATPA_VIBCH	56 kDa	1	2
465	Soluble lytic murein transglycosylase OS=Vibrio cholerae serotype O1 (strain ATCC 39315 / El Tor Inaba N16961) GN=VC_0700 PE=4 SV=1	tr|Q9KU29|Q9KU29_VIBCH	74 kDa	2	1
466	Probable thiol peroxidase OS=Vibrio cholerae serotype O1 (strain ATCC 39315 / El Tor Inaba N16961) GN=tpx PE=3 SV=1	sp|P0C6P9|TPX_VIBCH	18 kDa	1	1
467	Uncharacterized protein OS=Vibrio cholerae serotype O1 (strain ATCC 39315 / El Tor Inaba N16961) GN=VC_A0174 PE=4 SV=1	tr|Q9KMZ2|Q9KMZ2_VIBCH	35 kDa	1	2
468	Cardiolipin synthase A OS=Vibrio cholerae serotype O1 (strain ATCC 39315 / El Tor Inaba N16961) GN=clsA PE=3 SV=1	tr|Q9KRH2|Q9KRH2_VIBCH	55 kDa	1	1
469	Ribosome modulation factor OS=Vibrio cholerae serotype O1 (strain ATCC 39315 / El Tor Inaba N16961) GN=rmf PE=3 SV=1	tr|Q9KRZ9|Q9KRZ9_VIBCH	7 kDa	1	1
470	Flagellar protein FliL, putative OS=Vibrio cholerae serotype O1 (strain ATCC 39315 / El Tor Inaba N16961) GN=VC_2127 PE=4 SV=1	tr|Q9KQ74|Q9KQ74_VIBCH	18 kDa	1	2
471	Chemotaxis protein CheV OS=Vibrio cholerae serotype O1 (strain ATCC 39315 / El Tor Inaba N16961) GN=VC_2202 PE=4 SV=1	tr|Q9KQ05|Q9KQ05_VIBCH	34 kDa	0	2
472	33 kDa chaperonin OS=Vibrio cholerae serotype O1 (strain ATCC 39315 / El Tor Inaba N16961) GN=hslO PE=3 SV=2	sp|Q9KNK2|HSLO_VIBCH	32 kDa	1	0
473	Maltose operon periplasmic protein, putative OS=Vibrio cholerae serotype O1 (strain ATCC 39315 / El Tor Inaba N16961) GN=VC_A1027 PE=4 SV=1	tr|Q9KKS3|Q9KKS3_VIBCH	31 kDa	0	1
474	Cadaverine/lysine antiporter CadB, putative OS=Vibrio cholerae serotype O1 (strain ATCC 39315 / El Tor Inaba N16961) GN=VC_0280 PE=4 SV=1	tr|Q9KV76|Q9KV76_VIBCH	47 kDa	0	1
475	Uncharacterized protein OS=Vibrio cholerae serotype O1 (strain ATCC 39315 / El Tor Inaba N16961) GN=VC_A0582 PE=4 SV=1	tr|Q9KM07|Q9KM07_VIBCH	18 kDa	0	2
476	Uncharacterized protein OS=Vibrio cholerae serotype O1 (strain ATCC 39315 / El Tor Inaba N16961) GN=VC_0942 PE=4 SV=1	tr|Q9KTG0|Q9KTG0_VIBCH	13 kDa	0	2
477	30S ribosomal protein S20 OS=Vibrio cholerae serotype O1 (strain ATCC 39315 / El Tor Inaba N16961) GN=rpsT PE=3 SV=2	sp|O34239|RS20_VIBCH	10 kDa	0	1
478	Peptide deformylase 1 OS=Vibrio cholerae serotype O1 (strain ATCC 39315 / El Tor Inaba N16961) GN=def1 PE=1 SV=1	sp|Q9KVU3|DEF1_VIBCH	19 kDa	0	2
479	Anti-sigma F factor antagonist, putative OS=Vibrio cholerae serotype O1 (strain ATCC 39315 / El Tor Inaba N16961) GN=VC_A1087 PE=4 SV=1	tr|Q9KKL6|Q9KKL6_VIBCH	12 kDa	0	1
480	Methionyl-tRNA formyltransferase OS=Vibrio cholerae serotype O1 (strain ATCC 39315 / El Tor Inaba N16961) GN=fmt PE=1 SV=1	sp|Q9KVU4|FMT_VIBCH	34 kDa	0	1
481	Phosphotyrosine protein phosphatase OS=Vibrio cholerae serotype O1 (strain ATCC 39315 / El Tor Inaba N16961) GN=VC_1041 PE=4 SV=1	tr|Q9KT64|Q9KT64_VIBCH	17 kDa	2	0
482	AsmA protein OS=Vibrio cholerae serotype O1 (strain ATCC 39315 / El Tor Inaba N16961) GN=VC_1039 PE=4 SV=1	tr|Q9KT66|Q9KT66_VIBCH	75 kDa	0	2
483	Uncharacterized protein OS=Vibrio cholerae serotype O1 (strain ATCC 39315 / El Tor Inaba N16961) GN=VC_0728 PE=4 SV=1	tr|Q9KU02|Q9KU02_VIBCH	31 kDa	0	1
484	Translation initiation factor IF-1 OS=Vibrio cholerae serotype O1 (strain ATCC 39315 / El Tor Inaba N16961) GN=infA PE=3 SV=1	sp|P65128|IF1_VIBCH	8 kDa	0	1
485	Enterobactin synthetase component F-related protein OS=Vibrio cholerae serotype O1 (strain ATCC 39315 / El Tor Inaba N16961) GN=VC_1579 PE=1 SV=1	REV_tr|Q9KRQ7|Q9KRQ7_VIBCH	63 kDa	0	2
486	Cell division ATP-binding protein FtsE OS=Vibrio cholerae serotype O1 (strain ATCC 39315 / El Tor Inaba N16961) GN=VC_0148 PE=4 SV=1	tr|Q9KVJ5|Q9KVJ5_VIBCH	26 kDa	0	2
487	Glycerol kinase OS=Vibrio cholerae serotype O1 (strain ATCC 39315 / El Tor Inaba N16961) GN=glpK PE=3 SV=1	sp|Q9KLJ9|GLPK_VIBCH	56 kDa	0	2
488	Regulator of ribonuclease activity A OS=Vibrio cholerae serotype O1 (strain ATCC 39315 / El Tor Inaba N16961) GN=rraA PE=3 SV=1	sp|Q9KNQ9|RRAA_VIBCH	18 kDa	0	2
489	MSHA pilin protein MshB OS=Vibrio cholerae serotype O1 (strain ATCC 39315 / El Tor Inaba N16961) GN=VC_0408 PE=4 SV=1	tr|Q9KUV4|Q9KUV4_VIBCH	21 kDa	0	2
490	Uncharacterized protein OS=Vibrio cholerae serotype O1 (strain ATCC 39315 / El Tor Inaba N16961) GN=VC_1269 PE=4 SV=1	tr|Q9KSI7|Q9KSI7_VIBCH	20 kDa	3	0
491	Lipoprotein NlpD OS=Vibrio cholerae serotype O1 (strain ATCC 39315 / El Tor Inaba N16961) GN=VC_0533 PE=4 SV=1	tr|Q9KUI7|Q9KUI7_VIBCH	34 kDa	0	1
492	Flagellar hook-basal body complex protein FliE OS=Vibrio cholerae serotype O1 (strain ATCC 39315 / El Tor Inaba N16961) GN=fliE PE=3 SV=1	tr|Q9KQ68|Q9KQ68_VIBCH	12 kDa	0	1
493	Uncharacterized protein OS=Vibrio cholerae serotype O1 (strain ATCC 39315 / El Tor Inaba N16961) GN=VC_1189 PE=4 SV=1	tr|Q9KSR7|Q9KSR7_VIBCH	16 kDa	0	1
494	Uncharacterized protein OS=Vibrio cholerae serotype O1 (strain ATCC 39315 / El Tor Inaba N16961) GN=VC_A0730 PE=4 SV=1	tr|Q9KLL3|Q9KLL3_VIBCH	69 kDa	0	1
495	Ribonuclease PH OS=Vibrio cholerae serotype O1 (strain ATCC 39315 / El Tor Inaba N16961) GN=rph PE=3 SV=2	sp|Q9KVD6|RNPH_VIBCH	26 kDa	2	0
496	Uncharacterized protein OS=Vibrio cholerae serotype O1 (strain ATCC 39315 / El Tor Inaba N16961) GN=VC_1480 PE=4 SV=1	tr|Q9KS03|Q9KS03_VIBCH	13 kDa	0	1
497	Inosine-5'-monophosphate dehydrogenase OS=Vibrio cholerae serotype O1 (strain ATCC 39315 / El Tor Inaba N16961) GN=VC_0767 PE=1 SV=1	tr|Q9KTW3|Q9KTW3_VIBCH	52 kDa	0	1
498	Uncharacterized protein OS=Vibrio cholerae serotype O1 (strain ATCC 39315 / El Tor Inaba N16961) GN=VC_A0486 PE=4 SV=1	tr|Q9KM95|Q9KM95_VIBCH	16 kDa	1	0
499	ATP-dependent RNA helicase RhlE OS=Vibrio cholerae serotype O1 (strain ATCC 39315 / El Tor Inaba N16961) GN=rhlE PE=3 SV=1	tr|Q9KMW4|Q9KMW4_VIBCH	49 kDa	1	1
500	UPF0176 protein VC_1259 OS=Vibrio cholerae serotype O1 (strain ATCC 39315 / El Tor Inaba N16961) GN=VC_1259 PE=3 SV=2	sp|Q9KSJ7|Y1259_VIBCH	37 kDa	1	1
501	Glycine cleavage system transcriptional repressor, putative OS=Vibrio cholerae serotype O1 (strain ATCC 39315 / El Tor Inaba N16961) GN=VC_2159 PE=1 SV=1	tr|Q9KQ45|Q9KQ45_VIBCH	20 kDa	1	1
502	Uncharacterized protein OS=Vibrio cholerae serotype O1 (strain ATCC 39315 / El Tor Inaba N16961) GN=VC_2026 PE=4 SV=1	tr|Q9KQH2|Q9KQH2_VIBCH	20 kDa	1	1
503	Uncharacterized protein OS=Vibrio cholerae serotype O1 (strain ATCC 39315 / El Tor Inaba N16961) GN=VC_1913 PE=3 SV=1	tr|Q9KQT5|Q9KQT5_VIBCH	10 kDa	1	1
504	Agglutination protein OS=Vibrio cholerae serotype O1 (strain ATCC 39315 / El Tor Inaba N16961) GN=VC_1621 PE=4 SV=1	tr|Q9KRL6|Q9KRL6_VIBCH	49 kDa	1	0
505	Protease DegS OS=Vibrio cholerae serotype O1 (strain ATCC 39315 / El Tor Inaba N16961) GN=VC_0565 PE=4 SV=1	tr|Q9KUF6|Q9KUF6_VIBCH	38 kDa	0	1
506	Phosphatidylserine decarboxylase proenzyme OS=Vibrio cholerae serotype O1 (strain ATCC 39315 / El Tor Inaba N16961) GN=psd PE=3 SV=1	sp|Q9KV19|PSD_VIBCH	32 kDa	0	2
507	Ribosomal large subunit pseudouridine synthase C OS=Vibrio cholerae serotype O1 (strain ATCC 39315 / El Tor Inaba N16961) GN=rluC PE=3 SV=1	sp|Q9KQH0|RLUC_VIBCH	36 kDa	0	2
508	Lipoprotein-related protein OS=Vibrio cholerae serotype O1 (strain ATCC 39315 / El Tor Inaba N16961) GN=VC_1064 PE=4 SV=1	tr|Q9KT41|Q9KT41_VIBCH	16 kDa	0	2
509	Uncharacterized protein OS=Vibrio cholerae serotype O1 (strain ATCC 39315 / El Tor Inaba N16961) GN=VC_2567 PE=4 SV=1	tr|Q9KP12|Q9KP12_VIBCH	22 kDa	0	2
510	RNA polymerase sigma factor FliA OS=Vibrio cholerae serotype O1 (strain ATCC 39315 / El Tor Inaba N16961) GN=fliA PE=3 SV=1	tr|Q9KQD4|Q9KQD4_VIBCH	27 kDa	0	1
511	Uncharacterized protein OS=Vibrio cholerae serotype O1 (strain ATCC 39315 / El Tor Inaba N16961) GN=VC_2557 PE=4 SV=1	tr|Q9KP22|Q9KP22_VIBCH	22 kDa	1	0
512	Uncharacterized protein OS=Vibrio cholerae serotype O1 (strain ATCC 39315 / El Tor Inaba N16961) GN=VC_0074 PE=4 SV=1	tr|Q9KVR5|Q9KVR5_VIBCH	14 kDa	0	1
513	Uncharacterized protein OS=Vibrio cholerae serotype O1 (strain ATCC 39315 / El Tor Inaba N16961) GN=VC_1272 PE=4 SV=1	tr|Q9KSI4|Q9KSI4_VIBCH	15 kDa	0	1
514	Uncharacterized protein OS=Vibrio cholerae serotype O1 (strain ATCC 39315 / El Tor Inaba N16961) GN=VC_1577 PE=4 SV=1	tr|Q9KRQ9|Q9KRQ9_VIBCH	31 kDa	1	0
515	Uncharacterized protein OS=Vibrio cholerae serotype O1 (strain ATCC 39315 / El Tor Inaba N16961) GN=VC_2058 PE=4 SV=1	tr|Q9KQE2|Q9KQE2_VIBCH	19 kDa	1	0
516	Uncharacterized protein OS=Vibrio cholerae serotype O1 (strain ATCC 39315 / El Tor Inaba N16961) GN=VC_A0010 PE=4 SV=1	tr|Q9KNF4|Q9KNF4_VIBCH	16 kDa	0	1
517	Ribosomal large subunit pseudouridine synthase D OS=Vibrio cholerae serotype O1 (strain ATCC 39315 / El Tor Inaba N16961) GN=rluD PE=3 SV=1	sp|Q9KU20|RLUD_VIBCH	37 kDa	0	1
518	NH(3)-dependent NAD(+) synthetase OS=Vibrio cholerae serotype O1 (strain ATCC 39315 / El Tor Inaba N16961) GN=nadE PE=1 SV=1	sp|Q9KMW1|NADE_VIBCH	30 kDa	0	1
519	Uncharacterized protein OS=Vibrio cholerae serotype O1 (strain ATCC 39315 / El Tor Inaba N16961) GN=VC_1178 PE=4 SV=1	tr|Q9KSS8|Q9KSS8_VIBCH	23 kDa	0	1
520	Glycine--tRNA ligase alpha subunit OS=Vibrio cholerae serotype O1 (strain ATCC 39315 / El Tor Inaba N16961) GN=glyQ PE=3 SV=2	sp|Q9KVW7|SYGA_VIBCH	35 kDa	0	1
521	Uncharacterized protein OS=Vibrio cholerae serotype O1 (strain ATCC 39315 / El Tor Inaba N16961) GN=VC_A0200 PE=4 SV=1	tr|Q9KMW6|Q9KMW6_VIBCH	42 kDa	0	1
522	Uncharacterized protein OS=Vibrio cholerae serotype O1 (strain ATCC 39315 / El Tor Inaba N16961) GN=VC_2556 PE=4 SV=1	tr|Q9KP23|Q9KP23_VIBCH	14 kDa	1	0
523	Uncharacterized protein OS=Vibrio cholerae serotype O1 (strain ATCC 39315 / El Tor Inaba N16961) GN=VC_2500 PE=4 SV=1	tr|Q9KP75|Q9KP75_VIBCH	41 kDa	1	0
524	FKBP-type peptidyl-prolyl cis-trans isomerase SlyD OS=Vibrio cholerae serotype O1 (strain ATCC 39315 / El Tor Inaba N16961) GN=slyD PE=1 SV=1	sp|Q9KNX6|SLYD_VIBCH	21 kDa	0	1
525	Acyl carrier protein OS=Vibrio cholerae serotype O1 (strain ATCC 39315 / El Tor Inaba N16961) GN=acpP PE=3 SV=3	sp|Q9KQH8|ACP_VIBCH	9 kDa	0	1
526	Elongation factor Tu-B OS=Vibrio cholerae serotype O1 (strain ATCC 39315 / El Tor Inaba N16961) GN=tufB PE=3 SV=1	sp|Q9KUZ6|EFTU2_VIBCH	43 kDa	0	1
527	Ribonuclease P protein component OS=Vibrio cholerae serotype O1 (strain ATCC 39315 / El Tor Inaba N16961) GN=rnpA PE=3 SV=1	sp|Q9KVY2|RNPA_VIBCH	14 kDa	0	1
528	Cyclic AMP receptor protein OS=Vibrio cholerae serotype O1 (strain ATCC 39315 / El Tor Inaba N16961) GN=VC_2614 PE=4 SV=1	tr|Q9KNW6|Q9KNW6_VIBCH	24 kDa	0	1
529	Phosphohistidine phosphatase OS=Vibrio cholerae serotype O1 (strain ATCC 39315 / El Tor Inaba N16961) GN=VC_2070 PE=4 SV=1	tr|Q9KQD0|Q9KQD0_VIBCH	18 kDa	0	1
530	Phage shock protein B OS=Vibrio cholerae serotype O1 (strain ATCC 39315 / El Tor Inaba N16961) GN=VC_1677 PE=4 SV=1	tr|Q9KRG5|Q9KRG5_VIBCH	9 kDa	0	1
531	Uncharacterized protein OS=Vibrio cholerae serotype O1 (strain ATCC 39315 / El Tor Inaba N16961) GN=VC_0876 PE=4 SV=1	tr|Q9KTM6|Q9KTM6_VIBCH	26 kDa	0	1
532	Protease, putative OS=Vibrio cholerae serotype O1 (strain ATCC 39315 / El Tor Inaba N16961) GN=VC_0652 PE=4 SV=1	tr|Q9KU71|Q9KU71_VIBCH	37 kDa	0	1
533	Hemolysin, putative OS=Vibrio cholerae serotype O1 (strain ATCC 39315 / El Tor Inaba N16961) GN=VC_0578 PE=4 SV=1	tr|Q9KUE3|Q9KUE3_VIBCH	21 kDa	0	1
534	Uncharacterized protein OS=Vibrio cholerae serotype O1 (strain ATCC 39315 / El Tor Inaba N16961) GN=VC_0142 PE=4 SV=1	tr|Q9KVK1|Q9KVK1_VIBCH	15 kDa	0	1
535	Glutaredoxin OS=Vibrio cholerae serotype O1 (strain ATCC 39315 / El Tor Inaba N16961) GN=grx PE=3 SV=2	sp|Q9KSW0|GLRX_VIBCH	10 kDa	0	1
536	Probable chromosome-partitioning protein ParB OS=Vibrio cholerae serotype O1 (strain ATCC 39315 / El Tor Inaba N16961) GN=parB PE=3 SV=1	sp|Q9KNG7|PARB_VIBCH	32 kDa	0	1

## Sheet: Percent Coverage
Displaying: Percent Coverage - The percentage of all the amino acids in the protein sequence that were covered by identified peptides detected in the sample
#	Identified Proteins (536)	Accession Number	Molecular Weight	WT**	VipA-N3 Hcp lim. Prep 3 ±±
1	50S ribosomal protein L14 OS=Vibrio cholerae serotype O1 (strain ATCC 39315 / El Tor Inaba N16961) GN=rplN PE=3 SV=1	sp|Q9KNZ4|RL14_VIBCH	14 kDa	0.825	0.868
2	50S ribosomal protein L13 OS=Vibrio cholerae serotype O1 (strain ATCC 39315 / El Tor Inaba N16961) GN=rplM PE=3 SV=1	sp|Q9KUF1|RL13_VIBCH	16 kDa	0.947	0.817
3	50S ribosomal protein L5 OS=Vibrio cholerae serotype O1 (strain ATCC 39315 / El Tor Inaba N16961) GN=rplE PE=3 SV=1	sp|Q9KNZ6|RL5_VIBCH	20 kDa	0.403	0.384
4	Trypsin OS=Sus scrofa PE=1 SV=1	sp|P00761|TRYP_CON-PIG	24 kDa	0.964	0.94
5	Kit Fusion	Biognosys|iRT	14 kDa	0.858	0.565
6	VipB - Uncharacterized protein OS=Vibrio cholerae serotype O1 (strain ATCC 39315 / El Tor Inaba N16961) GN=VC_A0108 PE=1 SV=1	tr|Q9KN57|Q9KN57_VIBCH	56 kDa	0.862	0.473
7	VipA - Uncharacterized protein OS=Vibrio cholerae serotype O1 (strain ATCC 39315 / El Tor Inaba N16961) GN=VC_A0107 PE=1 SV=1	tr|Q9KN58|Q9KN58_VIBCH	18 kDa	0.894	0.56
8	Hcp protein OS=Vibrio cholerae serotype O1 (strain ATCC 39315 / El Tor Inaba N16961) GN=VC_1415 PE=4 SV=1	tr|H9L4Q3|H9L4Q3_VIBCH	19 kDa	0.518	0.576
9	TssK - Uncharacterized protein OS=Vibrio cholerae serotype O1 (strain ATCC 39315 / El Tor Inaba N16961) GN=VC_A0114 PE=4 SV=1	tr|Q9KN51|Q9KN51_VIBCH	50 kDa	0.626	0.463
10	VgrG3 - VgrG protein OS=Vibrio cholerae serotype O1 (strain ATCC 39315 / El Tor Inaba N16961) GN=VC_A0123 PE=1 SV=1	tr|Q9KN42|Q9KN42_VIBCH	113 kDa	0.691	0.652
11	VgrG2 - VgrG protein OS=Vibrio cholerae serotype O1 (strain ATCC 39315 / El Tor Inaba N16961) GN=VC_A0018 PE=4 SV=1	tr|Q9KNE7|Q9KNE7_VIBCH	77 kDa	0.493	0.395
12	TssF - Uncharacterized protein OS=Vibrio cholerae serotype O1 (strain ATCC 39315 / El Tor Inaba N16961) GN=VC_A0110 PE=4 SV=1	tr|Q9KN55|Q9KN55_VIBCH	67 kDa	0.643	0.794
13	VasX - Uncharacterized protein OS=Vibrio cholerae serotype O1 (strain ATCC 39315 / El Tor Inaba N16961) GN=VC_A0020 PE=4 SV=1	tr|Q9KNE5|Q9KNE5_VIBCH	121 kDa	0.436	0.465
14	TssG - Uncharacterized protein OS=Vibrio cholerae serotype O1 (strain ATCC 39315 / El Tor Inaba N16961) GN=VC_A0111 PE=4 SV=1	tr|Q9KN54|Q9KN54_VIBCH	38 kDa	0.117	0.696
15	Actin cross-linking toxin VgrG1 OS=Vibrio cholerae serotype O1 (strain ATCC 39315 / El Tor Inaba N16961) GN=vgrG1 PE=1 SV=1	sp|Q9KS45|VGRG1_VIBCH	129 kDa	0.484	0.481
16	TssJ - Uncharacterized protein OS=Vibrio cholerae serotype O1 (strain ATCC 39315 / El Tor Inaba N16961) GN=VC_A0113 PE=4 SV=1	tr|Q9KN52|Q9KN52_VIBCH	18 kDa	0.482	0.426
17	PAAR - Uncharacterized protein OS=Vibrio cholerae serotype O1 (strain ATCC 39315 / El Tor Inaba N16961) GN=VC_A0284 PE=4 SV=1	tr|Q9KMP0|Q9KMP0_VIBCH	18 kDa	0.73	0.242
18	TssE - Uncharacterized protein OS=Vibrio cholerae serotype O1 (strain ATCC 39315 / El Tor Inaba N16961) GN=VC_A0109 PE=4 SV=1	tr|Q9KN56|Q9KN56_VIBCH	16 kDa	0.587	0.549
19	VasW - Uncharacterized protein OS=Vibrio cholerae serotype O1 (strain ATCC 39315 / El Tor Inaba N16961) GN=VC_A0019 PE=4 SV=1	tr|Q9KNE6|Q9KNE6_VIBCH	34 kDa	0.526	0.536
20	Fha - Uncharacterized protein OS=Vibrio cholerae serotype O1 (strain ATCC 39315 / El Tor Inaba N16961) GN=VC_A0112 PE=4 SV=1	tr|Q9KN53|Q9KN53_VIBCH	55 kDa	0.307	0.432
21	VasH - Sigma-54 dependent transcriptional regulator OS=Vibrio cholerae serotype O1 (strain ATCC 39315 / El Tor Inaba N16961) GN=VC_A0117 PE=4 SV=1	tr|Q9KN48|Q9KN48_VIBCH	59 kDa	0.662	0.662
22	TsiV3 - Uncharacterized protein OS=Vibrio cholerae serotype O1 (strain ATCC 39315 / El Tor Inaba N16961) GN=VC_A0124 PE=1 SV=1	tr|Q9KN41|Q9KN41_VIBCH	14 kDa	0.393	0.482
23	Flagellin D OS=Vibrio cholerae serotype O1 (strain ATCC 39315 / El Tor Inaba N16961) GN=flaD PE=1 SV=1	sp|P0C6C6|FLAD_VIBCH	40 kDa	0.717	0.717
24	Part Green fluorescent protein OS=Aequorea victoria GN=GFP PE=1 SV=1	sp|GFPova|GFPova_CON-vector	29 kDa	0.779	0.819
25	Flagellin A OS=Vibrio cholerae serotype O1 (strain ATCC 39315 / El Tor Inaba N16961) GN=flaA PE=3 SV=1	sp|P0C6C3|FLAA_VIBCH	40 kDa	0.496	0.357
26	Flagellin B OS=Vibrio cholerae serotype O1 (strain ATCC 39315 / El Tor Inaba N16961) GN=flaB PE=3 SV=1	sp|P0C6C4|FLAB_VIBCH	40 kDa	0.0433	0.551
27	Flagellin C OS=Vibrio cholerae serotype O1 (strain ATCC 39315 / El Tor Inaba N16961) GN=flaC PE=3 SV=1	sp|P0C6C5|FLAC_VIBCH	40 kDa	0.53	0.538
28	ATP-dependent zinc metalloprotease FtsH OS=Vibrio cholerae serotype O1 (strain ATCC 39315 / El Tor Inaba N16961) GN=ftsH PE=3 SV=1	tr|Q9KU86|Q9KU86_VIBCH	72 kDa	0.549	0.476
29	30S ribosomal protein S3 OS=Vibrio cholerae serotype O1 (strain ATCC 39315 / El Tor Inaba N16961) GN=rpsC PE=3 SV=1	sp|Q9KNZ0|RS3_VIBCH	26 kDa	0.569	0.685
30	DNA-directed RNA polymerase subunit beta' OS=Vibrio cholerae serotype O1 (strain ATCC 39315 / El Tor Inaba N16961) GN=rpoC PE=3 SV=1	sp|Q9KV29|RPOC_VIBCH	155 kDa	0.62	0.606
31	Cell division protein FtsZ OS=Vibrio cholerae serotype O1 (strain ATCC 39315 / El Tor Inaba N16961) GN=ftsZ PE=3 SV=1	tr|Q9KPH1|Q9KPH1_VIBCH	42 kDa	0.505	0.505
32	Elongation factor 4 OS=Vibrio cholerae serotype O1 (strain ATCC 39315 / El Tor Inaba N16961) GN=lepA PE=3 SV=1	sp|Q9KPB0|LEPA_VIBCH	66 kDa	0.217	0.225
33	Protein HflC OS=Vibrio cholerae serotype O1 (strain ATCC 39315 / El Tor Inaba N16961) GN=hflC PE=3 SV=1	sp|Q9KV08|HFLC_VIBCH	37 kDa	0.676	0.687
34	Flagellar hook protein FlgE OS=Vibrio cholerae serotype O1 (strain ATCC 39315 / El Tor Inaba N16961) GN=VC_2197 PE=3 SV=1	tr|Q9KQ10|Q9KQ10_VIBCH	47 kDa	0.335	0.343
35	30S ribosomal protein S4 OS=Vibrio cholerae serotype O1 (strain ATCC 39315 / El Tor Inaba N16961) GN=rpsD PE=3 SV=1	sp|Q9KP07|RS4_VIBCH	23 kDa	0.548	0.565
36	50S ribosomal protein L2 OS=Vibrio cholerae serotype O1 (strain ATCC 39315 / El Tor Inaba N16961) GN=rplB PE=3 SV=1	sp|Q9KNY7|RL2_VIBCH	30 kDa	0.512	0.574
37	Ribonuclease E OS=Vibrio cholerae serotype O1 (strain ATCC 39315 / El Tor Inaba N16961) GN=rne PE=3 SV=1	tr|Q9KQG8|Q9KQG8_VIBCH	118 kDa	0.0836	0.735
38	30S ribosomal protein S9 OS=Vibrio cholerae serotype O1 (strain ATCC 39315 / El Tor Inaba N16961) GN=rpsI PE=3 SV=1	sp|Q9KUF0|RS9_VIBCH	15 kDa	0.518	0.131
39	Translation initiation factor IF-2 OS=Vibrio cholerae serotype O1 (strain ATCC 39315 / El Tor Inaba N16961) GN=infB PE=3 SV=1	sp|Q9KU80|IF2_VIBCH	99 kDa	0.586	0.5
40	16 kDa heat shock protein A OS=Vibrio cholerae serotype O1 (strain ATCC 39315 / El Tor Inaba N16961) GN=VC_0018 PE=3 SV=1	tr|Q9KVX0|Q9KVX0_VIBCH	17 kDa	0.473	0.473
41	50S ribosomal protein L9 OS=Vibrio cholerae serotype O1 (strain ATCC 39315 / El Tor Inaba N16961) GN=rplI PE=3 SV=1	sp|Q9KUY9|RL9_VIBCH	16 kDa	0.0136	0.326
42	60 kDa chaperonin 1 OS=Vibrio cholerae serotype O1 (strain ATCC 39315 / El Tor Inaba N16961) GN=groL1 PE=3 SV=1	sp|Q9KNR7|CH601_VIBCH	57 kDa	0.247	0.236
43	50S ribosomal protein L19 OS=Vibrio cholerae serotype O1 (strain ATCC 39315 / El Tor Inaba N16961) GN=rplS PE=3 SV=3	sp|Q9KUF7|RL19_VIBCH	13 kDa	0.405	0.461
44	Protein HflK OS=Vibrio cholerae serotype O1 (strain ATCC 39315 / El Tor Inaba N16961) GN=hflK PE=3 SV=1	sp|Q9KV09|HFLK_VIBCH	44 kDa	0.256	0.318
45	30S ribosomal protein S8 OS=Vibrio cholerae serotype O1 (strain ATCC 39315 / El Tor Inaba N16961) GN=rpsH PE=3 SV=1	sp|Q9KNZ8|RS8_VIBCH	14 kDa	0.628	0.628
46	30S ribosomal protein S10 OS=Vibrio cholerae serotype O1 (strain ATCC 39315 / El Tor Inaba N16961) GN=rpsJ PE=3 SV=1	sp|Q9KNY3|RS10_VIBCH	12 kDa	0.275	0.308
47	Chromosome partition protein MukB OS=Vibrio cholerae serotype O1 (strain ATCC 39315 / El Tor Inaba N16961) GN=mukB PE=3 SV=1	sp|Q9KRC8|MUKB_VIBCH	170 kDa	0.216	0.288
48	Guanosine-3',5'-bis(diphosphate) 3'-pyrophosphohydrolase OS=Vibrio cholerae serotype O1 (strain ATCC 39315 / El Tor Inaba N16961) GN=spoT PE=1 SV=1	sp|Q9KNM2|SPOT_VIBCH	79 kDa	0.563	0.433
49	30S ribosomal protein S12 OS=Vibrio cholerae serotype O1 (strain ATCC 39315 / El Tor Inaba N16961) GN=rpsL PE=3 SV=1	sp|Q9KUZ9|RS12_VIBCH	14 kDa	0.324	0.336
50	50S ribosomal protein L3 OS=Vibrio cholerae serotype O1 (strain ATCC 39315 / El Tor Inaba N16961) GN=rplC PE=3 SV=1	sp|Q9KNY4|RL3_VIBCH	22 kDa	0.127	0.34
51	Lysine decarboxylase, inducible OS=Vibrio cholerae serotype O1 (strain ATCC 39315 / El Tor Inaba N16961) GN=VC_0281 PE=4 SV=1	tr|Q9KV75|Q9KV75_VIBCH	83 kDa	0.631	0.631
52	Ribose-phosphate pyrophosphokinase OS=Vibrio cholerae serotype O1 (strain ATCC 39315 / El Tor Inaba N16961) GN=prs PE=3 SV=1	sp|Q9KQ22|KPRS_VIBCH	34 kDa	0.545	0.755
53	30S ribosomal protein S11 OS=Vibrio cholerae serotype O1 (strain ATCC 39315 / El Tor Inaba N16961) GN=rpsK PE=3 SV=1	sp|P66367|RS11_VIBCH	14 kDa	0.472	0.451
54	DNA-directed RNA polymerase subunit beta OS=Vibrio cholerae serotype O1 (strain ATCC 39315 / El Tor Inaba N16961) GN=rpoB PE=1 SV=2	sp|Q9KV30|RPOB_VIBCH	149 kDa	0.338	0.411
55	Chaperone protein DnaK OS=Vibrio cholerae serotype O1 (strain ATCC 39315 / El Tor Inaba N16961) GN=dnaK PE=3 SV=2	sp|O34241|DNAK_VIBCH	69 kDa	0.353	0.0638
56	Keratin, type II cytoskeletal 1 OS=Homo sapiens GN=KRT1 PE=1 SV=6	sp|P04264|K2C1_CON-HUMAN	66 kDa	0.719	0.707
57	Outer membrane protein U OS=Vibrio cholerae serotype O1 (strain ATCC 39315 / El Tor Inaba N16961) GN=ompU PE=3 SV=1	sp|P0C6Q6|OMPU_VIBCH	37 kDa	0.327	0.269
58	Elongation factor G 2 OS=Vibrio cholerae serotype O1 (strain ATCC 39315 / El Tor Inaba N16961) GN=fusA2 PE=3 SV=1	sp|Q9KPM5|EFG2_VIBCH	76 kDa	0.402	0.312
59	Lon protease OS=Vibrio cholerae serotype O1 (strain ATCC 39315 / El Tor Inaba N16961) GN=lon PE=2 SV=1	tr|Q9KQS8|Q9KQS8_VIBCH	88 kDa	0.423	0.558
60	ATP-dependent RNA helicase DeaD OS=Vibrio cholerae serotype O1 (strain ATCC 39315 / El Tor Inaba N16961) GN=deaD PE=3 SV=1	tr|Q9KLE2|Q9KLE2_VIBCH	74 kDa	0.216	0.395
61	Ribonuclease R OS=Vibrio cholerae serotype O1 (strain ATCC 39315 / El Tor Inaba N16961) GN=rnr PE=3 SV=1	sp|Q9KNY1|RNR_VIBCH	93 kDa	0.326	0.346
62	50S ribosomal protein L21 OS=Vibrio cholerae serotype O1 (strain ATCC 39315 / El Tor Inaba N16961) GN=rplU PE=3 SV=1	sp|Q9KUT0|RL21_VIBCH	12 kDa	0.534	0.534
63	50S ribosomal protein L1 OS=Vibrio cholerae serotype O1 (strain ATCC 39315 / El Tor Inaba N16961) GN=rplA PE=3 SV=1	sp|Q9KV33|RL1_VIBCH	25 kDa	0.39	0.39
64	50S ribosomal protein L15 OS=Vibrio cholerae serotype O1 (strain ATCC 39315 / El Tor Inaba N16961) GN=rplO PE=3 SV=1	sp|Q9KP03|RL15_VIBCH	15 kDa	0.00357	0
65	Elongation factor Tu-A OS=Vibrio cholerae serotype O1 (strain ATCC 39315 / El Tor Inaba N16961) GN=tufA PE=3 SV=1	sp|Q9KV37|EFTU1_VIBCH	43 kDa	0.47	0.42
66	Flagellar M-ring protein OS=Vibrio cholerae serotype O1 (strain ATCC 39315 / El Tor Inaba N16961) GN=VC_2133 PE=3 SV=1	tr|Q9KQ69|Q9KQ69_VIBCH	64 kDa	0.527	0
67	30S ribosomal protein S5 OS=Vibrio cholerae serotype O1 (strain ATCC 39315 / El Tor Inaba N16961) GN=rpsE PE=3 SV=1	sp|Q9KP01|RS5_VIBCH	18 kDa	0.421	0.336
68	Uncharacterized protein OS=Vibrio cholerae serotype O1 (strain ATCC 39315 / El Tor Inaba N16961) GN=VC_0239 PE=4 SV=1	tr|Q9KVA7|Q9KVA7_VIBCH	67 kDa	0.375	0.508
69	ATP-dependent RNA helicase SrmB OS=Vibrio cholerae serotype O1 (strain ATCC 39315 / El Tor Inaba N16961) GN=srmB PE=3 SV=1	tr|Q9KU63|Q9KU63_VIBCH	48 kDa	0	0.251
70	30S ribosomal protein S7 OS=Vibrio cholerae serotype O1 (strain ATCC 39315 / El Tor Inaba N16961) GN=rpsG PE=3 SV=1	sp|Q9KUZ8|RS7_VIBCH	18 kDa	0.238	0.24
71	Formate acetyltransferase OS=Vibrio cholerae serotype O1 (strain ATCC 39315 / El Tor Inaba N16961) GN=VC_1866 PE=4 SV=1	tr|Q9KQY1|Q9KQY1_VIBCH	88 kDa	0.145	0.262
72	Poly(A) polymerase I OS=Vibrio cholerae serotype O1 (strain ATCC 39315 / El Tor Inaba N16961) GN=pcnB PE=3 SV=1	tr|Q9KUC8|Q9KUC8_VIBCH	53 kDa	0.248	0.524
73	30S ribosomal protein S13 OS=Vibrio cholerae serotype O1 (strain ATCC 39315 / El Tor Inaba N16961) GN=rpsM PE=3 SV=1	sp|Q9KP05|RS13_VIBCH	13 kDa	0.308	0.308
74	50S ribosomal protein L23 OS=Vibrio cholerae serotype O1 (strain ATCC 39315 / El Tor Inaba N16961) GN=rplW PE=3 SV=1	sp|Q9KNY6|RL23_VIBCH	11 kDa	0.264	0.23
75	Dystonin OS=Homo sapiens GN=DST PE=1 SV=4	REV_sp|Q03001|DYST_CON-HUMAN	861 kDa	0.347	0.386
76	Chaperone protein DnaJ OS=Vibrio cholerae serotype O1 (strain ATCC 39315 / El Tor Inaba N16961) GN=dnaJ PE=3 SV=2	sp|O34242|DNAJ_VIBCH	41 kDa	0.372	0.322
77	Flagellar hook-associated protein FlgM OS=Vibrio cholerae serotype O1 (strain ATCC 39315 / El Tor Inaba N16961) GN=VC_2191 PE=4 SV=1	tr|Q9KQ16|Q9KQ16_VIBCH	69 kDa	0.198	0.297
78	Protein RecA OS=Vibrio cholerae serotype O1 (strain ATCC 39315 / El Tor Inaba N16961) GN=recA PE=3 SV=1	sp|P45383|RECA_VIBCH	38 kDa	0.174	0.23
79	50S ribosomal protein L17 OS=Vibrio cholerae serotype O1 (strain ATCC 39315 / El Tor Inaba N16961) GN=rplQ PE=3 SV=1	sp|Q9KP09|RL17_VIBCH	14 kDa	0.4	0.348
80	Keratin, type I cytoskeletal 10 OS=Homo sapiens GN=KRT10 PE=1 SV=6	sp|P13645|K1C10_CON-HUMAN	59 kDa	0.395	0.33
81	Polyribonucleotide nucleotidyltransferase OS=Vibrio cholerae serotype O1 (strain ATCC 39315 / El Tor Inaba N16961) GN=pnp PE=3 SV=1	sp|Q9KU76|PNP_VIBCH	77 kDa	0.419	0.419
82	Protease DO OS=Vibrio cholerae serotype O1 (strain ATCC 39315 / El Tor Inaba N16961) GN=VC_0566 PE=4 SV=1	tr|Q9KUF5|Q9KUF5_VIBCH	48 kDa	0.518	0.527
83	50S ribosomal protein L20 OS=Vibrio cholerae serotype O1 (strain ATCC 39315 / El Tor Inaba N16961) GN=rplT PE=3 SV=1	sp|P0A479|RL20_VIBCH	13 kDa	0.27	0.329
84	GTP-binding protein TypA OS=Vibrio cholerae serotype O1 (strain ATCC 39315 / El Tor Inaba N16961) GN=VC_2744 PE=4 SV=1	tr|Q9KNJ4|Q9KNJ4_VIBCH	67 kDa	0.274	0.158
85	Dihydrolipoyllysine-residue succinyltransferase component of 2-oxoglutarate dehydrogenase complex OS=Vibrio cholerae serotype O1 (strain ATCC 39315 / El Tor Inaba N16961) GN=VC_2086 PE=3 SV=1	tr|Q9KQB4|Q9KQB4_VIBCH	44 kDa	0.344	0.271
86	Translation initiation factor IF-3 OS=Vibrio cholerae serotype O1 (strain ATCC 39315 / El Tor Inaba N16961) GN=infC PE=3 SV=1	sp|O68844|IF3_VIBCH	21 kDa	0.459	0.167
87	Acyl protein synthase/acyl-CoA reductase RfbN OS=Vibrio cholerae serotype O1 (strain ATCC 39315 / El Tor Inaba N16961) GN=VC_0251 PE=4 SV=1	tr|Q9KV99|Q9KV99_VIBCH	92 kDa	0.577	0
88	Type II secretion system protein D OS=Vibrio cholerae serotype O1 (strain ATCC 39315 / El Tor Inaba N16961) GN=epsD PE=3 SV=2	sp|P45779|GSPD_VIBCH	73 kDa	0.125	0.165
89	ATP-dependent RNA helicase, DEAD box family OS=Vibrio cholerae serotype O1 (strain ATCC 39315 / El Tor Inaba N16961) GN=VC_A0768 PE=3 SV=1	tr|Q9KLH6|Q9KLH6_VIBCH	47 kDa	0.361	0.321
90	50S ribosomal protein L4 OS=Vibrio cholerae serotype O1 (strain ATCC 39315 / El Tor Inaba N16961) GN=rplD PE=3 SV=1	sp|Q9KNY5|RL4_VIBCH	22 kDa	0.171	0.143
91	50S ribosomal protein L16 OS=Vibrio cholerae serotype O1 (strain ATCC 39315 / El Tor Inaba N16961) GN=rplP PE=3 SV=1	sp|Q9KNZ1|RL16_VIBCH	16 kDa	0.563	0.342
92	50S ribosomal protein L22 OS=Vibrio cholerae serotype O1 (strain ATCC 39315 / El Tor Inaba N16961) GN=rplV PE=3 SV=1	sp|Q9KNY9|RL22_VIBCH	12 kDa	0.197	0.195
93	30S ribosomal protein S1 OS=Vibrio cholerae serotype O1 (strain ATCC 39315 / El Tor Inaba N16961) GN=VC_1915 PE=3 SV=1	tr|Q9KQT3|Q9KQT3_VIBCH	61 kDa	0.277	0.269
94	Ribosomal RNA large subunit methyltransferase K/L OS=Vibrio cholerae serotype O1 (strain ATCC 39315 / El Tor Inaba N16961) GN=rlmL PE=3 SV=1	sp|Q9KRZ5|RLMKL_VIBCH	80 kDa	0.526	0.603
95	GTPase Der OS=Vibrio cholerae serotype O1 (strain ATCC 39315 / El Tor Inaba N16961) GN=der PE=3 SV=1	sp|Q9KTW7|DER_VIBCH	56 kDa	0.461	0
96	Uncharacterized protein OS=Vibrio cholerae serotype O1 (strain ATCC 39315 / El Tor Inaba N16961) GN=VC_2208 PE=4 SV=1	tr|Q9KPZ9|Q9KPZ9_VIBCH	43 kDa	0.0837	0.119
97	Flagellin E OS=Vibrio cholerae serotype O1 (strain ATCC 39315 / El Tor Inaba N16961) GN=flaE PE=3 SV=1	sp|P0C6C7|FLAE_VIBCH	41 kDa	0.148	0.23
98	CTP synthase OS=Vibrio cholerae serotype O1 (strain ATCC 39315 / El Tor Inaba N16961) GN=pyrG PE=3 SV=3	sp|Q9KPC4|PYRG_VIBCH	60 kDa	0.24	0.3
99	RfbL protein OS=Vibrio cholerae serotype O1 (strain ATCC 39315 / El Tor Inaba N16961) GN=VC_0249 PE=4 SV=1	tr|H9L4Q1|H9L4Q1_VIBCH	53 kDa	0.35	0.296
100	DNA topoisomerase 4 subunit A OS=Vibrio cholerae serotype O1 (strain ATCC 39315 / El Tor Inaba N16961) GN=parC PE=3 SV=1	tr|Q9KPE0|Q9KPE0_VIBCH	85 kDa	0.334	0.38
101	Uncharacterized protein OS=Vibrio cholerae serotype O1 (strain ATCC 39315 / El Tor Inaba N16961) GN=VC_2207 PE=4 SV=1	tr|Q9KQ00|Q9KQ00_VIBCH	25 kDa	0.121	0.314
102	1,4-alpha-glucan branching enzyme GlgB OS=Vibrio cholerae serotype O1 (strain ATCC 39315 / El Tor Inaba N16961) GN=glgB PE=3 SV=1	sp|Q9KNE8|GLGB_VIBCH	77 kDa	0.101	0.323
103	Glutamine synthetase OS=Vibrio cholerae serotype O1 (strain ATCC 39315 / El Tor Inaba N16961) GN=glnA PE=3 SV=1	sp|Q9KNJ2|GLNA_VIBCH	52 kDa	0	0.00263
104	50S ribosomal protein L28 OS=Vibrio cholerae serotype O1 (strain ATCC 39315 / El Tor Inaba N16961) GN=rpmB PE=3 SV=1	sp|Q9KVC8|RL28_VIBCH	9 kDa	0.661	0.667
105	Flagellar hook-associated protein 2 OS=Vibrio cholerae serotype O1 (strain ATCC 39315 / El Tor Inaba N16961) GN=fliD PE=3 SV=1	sp|Q9KQ63|FLID_VIBCH	72 kDa	0.122	0.177
106	UPF0313 protein VC_1711 OS=Vibrio cholerae serotype O1 (strain ATCC 39315 / El Tor Inaba N16961) GN=VC_1711 PE=3 SV=1	sp|Q9KRD1|Y1711_VIBCH	88 kDa	0.377	0.436
107	ATP-dependent RNA helicase, DEAD box family OS=Vibrio cholerae serotype O1 (strain ATCC 39315 / El Tor Inaba N16961) GN=VC_A0061 PE=3 SV=1	tr|Q9KNA4|Q9KNA4_VIBCH	50 kDa	0.102	0.236
108	NADH dehydrogenase OS=Vibrio cholerae serotype O1 (strain ATCC 39315 / El Tor Inaba N16961) GN=VC_1890 PE=4 SV=1	tr|Q9KQV8|Q9KQV8_VIBCH	48 kDa	0.65	0
109	Maltoporin OS=Vibrio cholerae serotype O1 (strain ATCC 39315 / El Tor Inaba N16961) GN=lamB PE=2 SV=1	sp|Q56652|LAMB_VIBCH	45 kDa	0.347	0.366
110	Rod shape-determining protein MreB OS=Vibrio cholerae serotype O1 (strain ATCC 39315 / El Tor Inaba N16961) GN=VC_0415 PE=4 SV=1	tr|H9L4S9|H9L4S9_VIBCH	37 kDa	0.27	0.293
111	Uncharacterized protein OS=Vibrio cholerae serotype O1 (strain ATCC 39315 / El Tor Inaba N16961) GN=VC_A0544 PE=4 SV=1	tr|Q9KM45|Q9KM45_VIBCH	63 kDa	0.181	0.334
112	Keratin, type I cytoskeletal 9 OS=Homo sapiens GN=KRT9 PE=1 SV=3	sp|P35527|K1C9_CON-HUMAN	62 kDa	0.479	0.269
113	Multifunctional-autoprocessing repeats-in-toxin OS=Vibrio cholerae serotype O1 (strain ATCC 39315 / El Tor Inaba N16961) GN=rtxA PE=1 SV=2	sp|Q9KS12|MARTX_VIBCH	485 kDa	0.393	0.298
114	50S ribosomal protein L6 OS=Vibrio cholerae serotype O1 (strain ATCC 39315 / El Tor Inaba N16961) GN=rplF PE=3 SV=1	sp|Q9KNZ9|RL6_VIBCH	19 kDa	0	0.47
115	Keratin, type II cytoskeletal 2 epidermal OS=Homo sapiens GN=KRT2 PE=1 SV=2	sp|P35908|K22E_CON-HUMAN	65 kDa	0.095	0
116	Ribosomal large subunit pseudouridine synthase B OS=Vibrio cholerae serotype O1 (strain ATCC 39315 / El Tor Inaba N16961) GN=rluB PE=3 SV=1	sp|Q9KSS7|RLUB_VIBCH	37 kDa	0.179	0.245
117	Aldehyde-alcohol dehydrogenase OS=Vibrio cholerae serotype O1 (strain ATCC 39315 / El Tor Inaba N16961) GN=VC_2033 PE=3 SV=1	tr|Q9KQG5|Q9KQG5_VIBCH	96 kDa	0.345	0.342
118	Flagellar hook-associated protein FlgL OS=Vibrio cholerae serotype O1 (strain ATCC 39315 / El Tor Inaba N16961) GN=VC_2190 PE=4 SV=1	tr|Q9KQ17|Q9KQ17_VIBCH	45 kDa	0.361	0.377
119	30S ribosomal protein S14 OS=Vibrio cholerae serotype O1 (strain ATCC 39315 / El Tor Inaba N16961) GN=rpsN PE=3 SV=1	sp|Q9KNZ7|RS14_VIBCH	12 kDa	0.247	0.333
120	Trigger factor OS=Vibrio cholerae serotype O1 (strain ATCC 39315 / El Tor Inaba N16961) GN=tig PE=1 SV=1	sp|Q9KQS5|TIG_VIBCH	48 kDa	0.57	0.101
121	Fumarate reductase flavoprotein subunit OS=Vibrio cholerae serotype O1 (strain ATCC 39315 / El Tor Inaba N16961) GN=VC_2656 PE=3 SV=1	tr|Q9KNS5|Q9KNS5_VIBCH	66 kDa	0.26	0.217
122	Uncharacterized protein OS=Vibrio cholerae serotype O1 (strain ATCC 39315 / El Tor Inaba N16961) GN=VC_0811 PE=4 SV=1	tr|Q9KTS7|Q9KTS7_VIBCH	27 kDa	0.225	0.399
123	Uncharacterized protein OS=Vibrio cholerae serotype O1 (strain ATCC 39315 / El Tor Inaba N16961) GN=VC_A0167 PE=4 SV=1	tr|Q9KMZ9|Q9KMZ9_VIBCH	29 kDa	0.091	0.144
124	Uncharacterized protein OS=Vibrio cholerae serotype O1 (strain ATCC 39315 / El Tor Inaba N16961) GN=VC_0998 PE=4 SV=1	tr|Q9KTA5|Q9KTA5_VIBCH	178 kDa	0.128	0.168
125	Type II secretion system protein E OS=Vibrio cholerae serotype O1 (strain ATCC 39315 / El Tor Inaba N16961) GN=epsE PE=1 SV=1	sp|P37093|GSPE_VIBCH	56 kDa	0.52	0.709
126	GTPase Era OS=Vibrio cholerae serotype O1 (strain ATCC 39315 / El Tor Inaba N16961) GN=era PE=3 SV=3	sp|Q9KPB3|ERA_VIBCH	37 kDa	0.319	0.247
127	30S ribosomal protein S6 OS=Vibrio cholerae serotype O1 (strain ATCC 39315 / El Tor Inaba N16961) GN=rpsF PE=3 SV=1	sp|Q9KUZ2|RS6_VIBCH	14 kDa	0.193	0.236
128	Uncharacterized protein OS=Vibrio cholerae serotype O1 (strain ATCC 39315 / El Tor Inaba N16961) GN=VC_0630 PE=4 SV=1	tr|Q9KU93|Q9KU93_VIBCH	49 kDa	0.134	0.22
129	Protein F-related protein OS=Vibrio cholerae serotype O1 (strain ATCC 39315 / El Tor Inaba N16961) GN=VC_A0659 PE=3 SV=1	tr|Q9KLT2|Q9KLT2_VIBCH	23 kDa	0.161	0.129
130	Putative mannose-1-phosphate guanylyltransferase OS=Vibrio cholerae serotype O1 (strain ATCC 39315 / El Tor Inaba N16961) GN=rfbA PE=3 SV=2	sp|Q07024|RFBA_VIBCH	52 kDa	0.0992	0.115
131	Maltose/maltodextrin import ATP-binding protein MalK OS=Vibrio cholerae serotype O1 (strain ATCC 39315 / El Tor Inaba N16961) GN=malK PE=3 SV=1	sp|Q9KL04|MALK_VIBCH	41 kDa	0.133	0.11
132	Phosphate acetyltransferase OS=Vibrio cholerae serotype O1 (strain ATCC 39315 / El Tor Inaba N16961) GN=pta PE=3 SV=1	sp|Q9KT08|PTA_VIBCH	77 kDa	0.0294	0.0381
133	Ribosomal protein S6 modification protein-related protein OS=Vibrio cholerae serotype O1 (strain ATCC 39315 / El Tor Inaba N16961) GN=VC_2333 PE=4 SV=1	tr|Q9KPN3|Q9KPN3_VIBCH	56 kDa	0.294	0.341
134	Iron-sulfur cluster assembly scaffold protein IscU OS=Vibrio cholerae serotype O1 (strain ATCC 39315 / El Tor Inaba N16961) GN=VC_0749 PE=3 SV=1	tr|Q9KTY1|Q9KTY1_VIBCH	14 kDa	0.135	0.196
135	GTPase HflX OS=Vibrio cholerae serotype O1 (strain ATCC 39315 / El Tor Inaba N16961) GN=hflX PE=3 SV=1	tr|Q9KV10|Q9KV10_VIBCH	49 kDa	0.355	0.345
136	Transcription termination factor Rho OS=Vibrio cholerae serotype O1 (strain ATCC 39315 / El Tor Inaba N16961) GN=rho PE=3 SV=1	tr|Q9KV50|Q9KV50_VIBCH	47 kDa	0.0978	0.159
137	Cysteine desulfurase IscS OS=Vibrio cholerae serotype O1 (strain ATCC 39315 / El Tor Inaba N16961) GN=iscS PE=3 SV=1	sp|Q9KTY2|ISCS_VIBCH	45 kDa	0.0859	0.274
138	Uncharacterized protein OS=Vibrio cholerae serotype O1 (strain ATCC 39315 / El Tor Inaba N16961) GN=VC_1505 PE=4 SV=1	tr|Q9KRX8|Q9KRX8_VIBCH	34 kDa	0.125	0.169
139	RNA polymerase sigma factor RpoD OS=Vibrio cholerae serotype O1 (strain ATCC 39315 / El Tor Inaba N16961) GN=rpoD PE=3 SV=1	tr|Q9KUK1|Q9KUK1_VIBCH	71 kDa	0	0.371
140	tRNA sulfurtransferase OS=Vibrio cholerae serotype O1 (strain ATCC 39315 / El Tor Inaba N16961) GN=thiI PE=3 SV=2	sp|Q9KTK8|THII_VIBCH	54 kDa	0.0399	0.104
141	Transcription-repair-coupling factor OS=Vibrio cholerae serotype O1 (strain ATCC 39315 / El Tor Inaba N16961) GN=mfd PE=3 SV=1	tr|Q9KQW2|Q9KQW2_VIBCH	130 kDa	0.2	0.353
142	PhoH family protein OS=Vibrio cholerae serotype O1 (strain ATCC 39315 / El Tor Inaba N16961) GN=VC_0961 PE=4 SV=1	tr|Q9KTE1|Q9KTE1_VIBCH	42 kDa	0.0908	0.0983
143	Transcription termination/antitermination protein NusA OS=Vibrio cholerae serotype O1 (strain ATCC 39315 / El Tor Inaba N16961) GN=nusA PE=3 SV=1	tr|Q9KU81|Q9KU81_VIBCH	55 kDa	0.338	0.186
144	DNA-directed RNA polymerase subunit alpha OS=Vibrio cholerae serotype O1 (strain ATCC 39315 / El Tor Inaba N16961) GN=rpoA PE=3 SV=1	sp|Q9KP08|RPOA_VIBCH	36 kDa	0.709	0.612
145	Uncharacterized protein OS=Vibrio cholerae serotype O1 (strain ATCC 39315 / El Tor Inaba N16961) GN=VC_1321 PE=4 SV=1	tr|Q9KSD7|Q9KSD7_VIBCH	116 kDa	0.423	0.282
146	Protein translocase subunit SecD OS=Vibrio cholerae serotype O1 (strain ATCC 39315 / El Tor Inaba N16961) GN=secD PE=3 SV=1	tr|Q9KTY7|Q9KTY7_VIBCH	67 kDa	0.154	0.393
147	MSHA biogenesis protein MshE OS=Vibrio cholerae serotype O1 (strain ATCC 39315 / El Tor Inaba N16961) GN=VC_0405 PE=4 SV=1	tr|Q9KUV7|Q9KUV7_VIBCH	64 kDa	0.435	0.143
148	Hemolysin OS=Vibrio cholerae serotype O1 (strain ATCC 39315 / El Tor Inaba N16961) GN=hlyA PE=1 SV=2	sp|P09545|HLYA_VIBCH	82 kDa	0.441	0.36
149	Polyphosphate kinase OS=Vibrio cholerae serotype O1 (strain ATCC 39315 / El Tor Inaba N16961) GN=ppk PE=3 SV=1	sp|Q9KU07|PPK_VIBCH	82 kDa	0.0885	0.182
150	Pseudouridine synthase OS=Vibrio cholerae serotype O1 (strain ATCC 39315 / El Tor Inaba N16961) GN=VC_2223 PE=3 SV=1	tr|Q9KPY9|Q9KPY9_VIBCH	38 kDa	0.0796	0.135
151	2-oxoglutarate dehydrogenase, E1 component OS=Vibrio cholerae serotype O1 (strain ATCC 39315 / El Tor Inaba N16961) GN=VC_2087 PE=4 SV=1	tr|Q9KQB3|Q9KQB3_VIBCH	105 kDa	0.0257	0.049
152	Uncharacterized protein OS=Vibrio cholerae serotype O1 (strain ATCC 39315 / El Tor Inaba N16961) GN=VC_2206 PE=4 SV=1	tr|Q9KQ01|Q9KQ01_VIBCH	16 kDa	0.046	0.102
153	30S ribosomal protein S21 OS=Vibrio cholerae serotype O1 (strain ATCC 39315 / El Tor Inaba N16961) GN=rpsU PE=3 SV=1	sp|P66532|RS21_VIBCH	8 kDa	0.302	0
154	Elongation factor Ts OS=Vibrio cholerae serotype O1 (strain ATCC 39315 / El Tor Inaba N16961) GN=tsf PE=3 SV=1	sp|Q9KPV3|EFTS_VIBCH	30 kDa	0.256	0.256
155	Sodium-type flagellar protein MotY OS=Vibrio cholerae serotype O1 (strain ATCC 39315 / El Tor Inaba N16961) GN=VC_1008 PE=4 SV=1	tr|Q9KT95|Q9KT95_VIBCH	34 kDa	0.0176	0.0825
156	SsrA-binding protein OS=Vibrio cholerae serotype O1 (strain ATCC 39315 / El Tor Inaba N16961) GN=smpB PE=3 SV=3	sp|P52116|SSRP_VIBCH	19 kDa	0.083	0
157	GDP-mannose 4,6-dehydratase OS=Vibrio cholerae serotype O1 (strain ATCC 39315 / El Tor Inaba N16961) GN=gmd PE=3 SV=1	sp|Q06952|GM4D_VIBCH	42 kDa	0.0886	0.158
158	Spermidine/putrescine import ATP-binding protein PotA OS=Vibrio cholerae serotype O1 (strain ATCC 39315 / El Tor Inaba N16961) GN=potA PE=3 SV=1	sp|Q9KS33|POTA_VIBCH	43 kDa	0.496	0.425
159	Uncharacterized protein OS=Vibrio cholerae serotype O1 (strain ATCC 39315 / El Tor Inaba N16961) GN=VC_A0849 PE=4 SV=1	tr|Q9KL97|Q9KL97_VIBCH	341 kDa	0.172	0.235
160	DNA gyrase subunit B OS=Vibrio cholerae serotype O1 (strain ATCC 39315 / El Tor Inaba N16961) GN=gyrB PE=3 SV=1	sp|Q9KVX3|GYRB_VIBCH	90 kDa	0.242	0.161
161	Flagellar basal-body rod protein FlgG OS=Vibrio cholerae serotype O1 (strain ATCC 39315 / El Tor Inaba N16961) GN=VC_2195 PE=3 SV=1	tr|Q9KQ12|Q9KQ12_VIBCH	28 kDa	0.236	0.273
162	6,7-dimethyl-8-ribityllumazine synthase OS=Vibrio cholerae serotype O1 (strain ATCC 39315 / El Tor Inaba N16961) GN=ribH PE=3 SV=2	sp|Q9KPU4|RISB_VIBCH	16 kDa	0.235	0.127
163	ATP-dependent helicase HrpA OS=Vibrio cholerae serotype O1 (strain ATCC 39315 / El Tor Inaba N16961) GN=VC_1382 PE=4 SV=1	tr|Q9KS77|Q9KS77_VIBCH	150 kDa	0.229	0.169
164	Multidrug resistance protein, putative OS=Vibrio cholerae serotype O1 (strain ATCC 39315 / El Tor Inaba N16961) GN=VC_0164 PE=4 SV=1	tr|Q9KVI2|Q9KVI2_VIBCH	112 kDa	0.275	0.423
165	Phosphomannomutase OS=Vibrio cholerae serotype O1 (strain ATCC 39315 / El Tor Inaba N16961) GN=rfbB PE=3 SV=1	sp|Q06951|RFBB_VIBCH	52 kDa	0.0561	0.186
166	UPF0325 protein VC_2264 OS=Vibrio cholerae serotype O1 (strain ATCC 39315 / El Tor Inaba N16961) GN=VC_2264 PE=3 SV=2	sp|Q9KPU8|Y2264_VIBCH	15 kDa	0.489	0.326
167	Aspartokinase OS=Vibrio cholerae serotype O1 (strain ATCC 39315 / El Tor Inaba N16961) GN=VC_0547 PE=3 SV=1	tr|Q9KUH4|Q9KUH4_VIBCH	42 kDa	0.164	0.133
168	CDP-diacylglycerol--serine O-phosphatidyltransferase OS=Vibrio cholerae serotype O1 (strain ATCC 39315 / El Tor Inaba N16961) GN=VC_0315 PE=3 SV=1	tr|Q9KV43|Q9KV43_VIBCH	51 kDa	0.12	0.409
169	Lipopolysaccharide/O-antigen transport protein OS=Vibrio cholerae serotype O1 (strain ATCC 39315 / El Tor Inaba N16961) GN=VC_0247 PE=4 SV=1	tr|Q9KVA2|Q9KVA2_VIBCH	30 kDa	0.582	0
170	RfbG protein OS=Vibrio cholerae serotype O1 (strain ATCC 39315 / El Tor Inaba N16961) GN=VC_0245 PE=4 SV=1	tr|Q9KVA4|Q9KVA4_VIBCH	53 kDa	0.331	0.442
171	Uncharacterized protein OS=Vibrio cholerae serotype O1 (strain ATCC 39315 / El Tor Inaba N16961) GN=VC_0228 PE=4 SV=1	tr|Q9KVB8|Q9KVB8_VIBCH	38 kDa	0.147	0.456
172	50S ribosomal protein L11 OS=Vibrio cholerae serotype O1 (strain ATCC 39315 / El Tor Inaba N16961) GN=rplK PE=3 SV=1	sp|Q9KV34|RL11_VIBCH	15 kDa	0.321	0.226
173	Na(+)-translocating NADH-quinone reductase subunit A OS=Vibrio cholerae serotype O1 (strain ATCC 39315 / El Tor Inaba N16961) GN=nqrA PE=1 SV=2	sp|Q9KPS1|NQRA_VIBCH	49 kDa	0.419	0.0775
174	30S ribosomal protein S19 OS=Vibrio cholerae serotype O1 (strain ATCC 39315 / El Tor Inaba N16961) GN=rpsS PE=3 SV=1	sp|Q9KNY8|RS19_VIBCH	10 kDa	0.45	0
175	UvrABC system protein C OS=Vibrio cholerae serotype O1 (strain ATCC 39315 / El Tor Inaba N16961) GN=uvrC PE=3 SV=1	sp|Q9KSP2|UVRC_VIBCH	69 kDa	0	0.333
176	Coenzyme A biosynthesis bifunctional protein CoaBC OS=Vibrio cholerae serotype O1 (strain ATCC 39315 / El Tor Inaba N16961) GN=coaBC PE=3 SV=1	sp|Q9KVD1|COABC_VIBCH	43 kDa	0.229	0.15
177	Protein FlaG OS=Vibrio cholerae serotype O1 (strain ATCC 39315 / El Tor Inaba N16961) GN=flaG PE=4 SV=1	sp|P0C6D4|FLAG_VIBCH	17 kDa	0.131	0.172
178	RNA pyrophosphohydrolase OS=Vibrio cholerae serotype O1 (strain ATCC 39315 / El Tor Inaba N16961) GN=rppH PE=3 SV=2	sp|Q9KU53|RPPH_VIBCH	20 kDa	0.0504	0.0362
179	Riboflavin synthase, alpha subunit OS=Vibrio cholerae serotype O1 (strain ATCC 39315 / El Tor Inaba N16961) GN=VC_2270 PE=4 SV=1	tr|Q9KPU2|Q9KPU2_VIBCH	24 kDa	0.0735	0.214
180	30S ribosomal protein S17 OS=Vibrio cholerae serotype O1 (strain ATCC 39315 / El Tor Inaba N16961) GN=rpsQ PE=3 SV=1	sp|Q9KNZ3|RS17_VIBCH	10 kDa	0.101	0.438
181	Flagellar L-ring protein OS=Vibrio cholerae serotype O1 (strain ATCC 39315 / El Tor Inaba N16961) GN=flgH PE=3 SV=2	sp|Q9KQ13|FLGH_VIBCH	28 kDa	0.0506	0.069
182	Flagellar basal-body rod protein FlgF OS=Vibrio cholerae serotype O1 (strain ATCC 39315 / El Tor Inaba N16961) GN=VC_2196 PE=3 SV=1	tr|Q9KQ11|Q9KQ11_VIBCH	27 kDa	0.236	0.0571
183	ADP-L-glycero-D-manno-heptose-6-epimerase OS=Vibrio cholerae serotype O1 (strain ATCC 39315 / El Tor Inaba N16961) GN=hldD PE=3 SV=1	sp|Q06963|HLDD_VIBCH	35 kDa	0.259	0.259
184	Perosamine synthase OS=Vibrio cholerae serotype O1 (strain ATCC 39315 / El Tor Inaba N16961) GN=VC_0244 PE=3 SV=1	tr|Q9KVA5|Q9KVA5_VIBCH	41 kDa	0.0476	0.0635
185	Acetyltransferase component of pyruvate dehydrogenase complex OS=Vibrio cholerae serotype O1 (strain ATCC 39315 / El Tor Inaba N16961) GN=VC_2413 PE=3 SV=1	tr|Q9KPF5|Q9KPF5_VIBCH	66 kDa	0	0.0958
186	Site-determining protein OS=Vibrio cholerae serotype O1 (strain ATCC 39315 / El Tor Inaba N16961) GN=VC_2067 PE=3 SV=1	tr|Q9KQD3|Q9KQD3_VIBCH	34 kDa	0.187	0.296
187	30S ribosomal protein S15 OS=Vibrio cholerae serotype O1 (strain ATCC 39315 / El Tor Inaba N16961) GN=rpsO PE=3 SV=1	sp|Q9KU77|RS15_VIBCH	10 kDa	0.523	0.523
188	3-ketoacyl-CoA thiolase OS=Vibrio cholerae serotype O1 (strain ATCC 39315 / El Tor Inaba N16961) GN=fadI PE=3 SV=2	sp|Q9KT59|FADI_VIBCH	46 kDa	0.48	0.48
189	Uncharacterized protein OS=Vibrio cholerae serotype O1 (strain ATCC 39315 / El Tor Inaba N16961) GN=VC_0165 PE=4 SV=1	tr|Q9KVI1|Q9KVI1_VIBCH	40 kDa	0.249	0.274
190	50S ribosomal protein L30 OS=Vibrio cholerae serotype O1 (strain ATCC 39315 / El Tor Inaba N16961) GN=rpmD PE=3 SV=1	sp|Q9KP02|RL30_VIBCH	7 kDa	0.0472	0.0863
191	Succinate dehydrogenase iron-sulfur subunit OS=Vibrio cholerae serotype O1 (strain ATCC 39315 / El Tor Inaba N16961) GN=VC_2657 PE=3 SV=1	tr|Q9KNS4|Q9KNS4_VIBCH	28 kDa	0.271	0.511
192	DNA topoisomerase 4 subunit B OS=Vibrio cholerae serotype O1 (strain ATCC 39315 / El Tor Inaba N16961) GN=parE PE=3 SV=1	tr|Q9KPD9|Q9KPD9_VIBCH	69 kDa	0.21	0.172
193	Outer membrane protein OmpV OS=Vibrio cholerae serotype O1 (strain ATCC 39315 / El Tor Inaba N16961) GN=ompV PE=1 SV=1	sp|P06111|OMPV_VIBCH	28 kDa	0.137	0.116
194	50S ribosomal protein L27 OS=Vibrio cholerae serotype O1 (strain ATCC 39315 / El Tor Inaba N16961) GN=rpmA PE=3 SV=1	sp|Q9KUS9|RL27_VIBCH	9 kDa	0.0614	0.16
195	30S ribosomal protein S18 OS=Vibrio cholerae serotype O1 (strain ATCC 39315 / El Tor Inaba N16961) GN=rpsR PE=3 SV=1	sp|Q9KUZ0|RS18_VIBCH	9 kDa	0.125	0.0647
196	ABC transporter, ATP-binding protein OS=Vibrio cholerae serotype O1 (strain ATCC 39315 / El Tor Inaba N16961) GN=VC_2528 PE=4 SV=1	tr|H9L4Q7|H9L4Q7_VIBCH	27 kDa	0.026	0.018
197	ClpB protein OS=Vibrio cholerae serotype O1 (strain ATCC 39315 / El Tor Inaba N16961) GN=VC_A0116 PE=3 SV=1	tr|Q9KN49|Q9KN49_VIBCH	96 kDa	0.0245	0.0648
198	Transferase, hexapeptide repeat family OS=Vibrio cholerae serotype O1 (strain ATCC 39315 / El Tor Inaba N16961) GN=VC_0238 PE=4 SV=1	tr|Q9KVA8|Q9KVA8_VIBCH	21 kDa	0.0462	0.206
199	Uncharacterized protein OS=Vibrio cholerae serotype O1 (strain ATCC 39315 / El Tor Inaba N16961) GN=VC_0234 PE=4 SV=1	tr|Q9KVB2|Q9KVB2_VIBCH	30 kDa	0.4	0.744
200	3-deoxy-D-manno-octulosonic-acid transferase OS=Vibrio cholerae serotype O1 (strain ATCC 39315 / El Tor Inaba N16961) GN=VC_0233 PE=4 SV=1	tr|Q9KVB3|Q9KVB3_VIBCH	49 kDa	0.0576	0.142
201	Uncharacterized protein OS=Vibrio cholerae serotype O1 (strain ATCC 39315 / El Tor Inaba N16961) GN=VC_A0283 PE=4 SV=1	tr|Q9KMP1|Q9KMP1_VIBCH	47 kDa	0.0398	0.0796
202	Enolase OS=Vibrio cholerae serotype O1 (strain ATCC 39315 / El Tor Inaba N16961) GN=eno PE=3 SV=1	sp|Q9KPC5|ENO_VIBCH	46 kDa	0.23	0.305
203	Uncharacterized protein OS=Vibrio cholerae serotype O1 (strain ATCC 39315 / El Tor Inaba N16961) GN=VC_1492 PE=4 SV=1	tr|Q9KRZ1|Q9KRZ1_VIBCH	184 kDa	0.0382	0.0382
204	Peptide ABC transporter, ATP-binding protein OS=Vibrio cholerae serotype O1 (strain ATCC 39315 / El Tor Inaba N16961) GN=VC_0170 PE=4 SV=1	tr|Q9KVH6|Q9KVH6_VIBCH	64 kDa	0.189	0.0975
205	Aerobic respiration control protein FexA OS=Vibrio cholerae serotype O1 (strain ATCC 39315 / El Tor Inaba N16961) GN=VC_2368 PE=4 SV=1	tr|Q9KPJ9|Q9KPJ9_VIBCH	27 kDa	0.0677	0.0742
206	Autonomous glycyl radical cofactor OS=Vibrio cholerae serotype O1 (strain ATCC 39315 / El Tor Inaba N16961) GN=grcA PE=3 SV=1	sp|Q9KPK6|GRCA_VIBCH	14 kDa	0.05	0.05
207	Glutamine--tRNA ligase OS=Vibrio cholerae serotype O1 (strain ATCC 39315 / El Tor Inaba N16961) GN=glnS PE=3 SV=1	sp|Q9KTA6|SYQ_VIBCH	64 kDa	0.267	0
208	DNA mismatch repair protein MutL OS=Vibrio cholerae serotype O1 (strain ATCC 39315 / El Tor Inaba N16961) GN=mutL PE=3 SV=1	sp|Q9KV13|MUTL_VIBCH	73 kDa	0	0.126
209	Purine-binding chemotaxis protein CheW OS=Vibrio cholerae serotype O1 (strain ATCC 39315 / El Tor Inaba N16961) GN=VC_2059 PE=4 SV=1	tr|Q9KQE1|Q9KQE1_VIBCH	20 kDa	0	0.152
210	Type I restriction enzyme HsdR, putative OS=Vibrio cholerae serotype O1 (strain ATCC 39315 / El Tor Inaba N16961) GN=VC_1765 PE=4 SV=1	tr|Q9KR78|Q9KR78_VIBCH	117 kDa	0.365	0
211	Lipid A biosynthesis lauroyltransferase OS=Vibrio cholerae serotype O1 (strain ATCC 39315 / El Tor Inaba N16961) GN=lpxL PE=3 SV=1	tr|Q9KVD3|Q9KVD3_VIBCH	37 kDa	0.504	0.496
212	Uncharacterized protein OS=Vibrio cholerae serotype O1 (strain ATCC 39315 / El Tor Inaba N16961) GN=VC_2740 PE=4 SV=1	tr|Q9KNJ8|Q9KNJ8_VIBCH	35 kDa	0.045	0.0875
213	Penicillin-binding protein 3 OS=Vibrio cholerae serotype O1 (strain ATCC 39315 / El Tor Inaba N16961) GN=VC_2407 PE=4 SV=1	tr|Q9KPG1|Q9KPG1_VIBCH	63 kDa	0.281	0.332
214	DamX-related protein OS=Vibrio cholerae serotype O1 (strain ATCC 39315 / El Tor Inaba N16961) GN=VC_A0573 PE=4 SV=1	tr|Q9KM16|Q9KM16_VIBCH	21 kDa	0.136	0.257
215	ATP-dependent protease ATPase subunit HslU OS=Vibrio cholerae serotype O1 (strain ATCC 39315 / El Tor Inaba N16961) GN=hslU PE=3 SV=1	sp|Q9KNQ7|HSLU_VIBCH	50 kDa	0.152	0.239
216	Replicative DNA helicase OS=Vibrio cholerae serotype O1 (strain ATCC 39315 / El Tor Inaba N16961) GN=VC_0371 PE=3 SV=1	tr|Q9KUY7|Q9KUY7_VIBCH	52 kDa	0.273	0.273
217	Sodium-type flagellar protein MotX OS=Vibrio cholerae serotype O1 (strain ATCC 39315 / El Tor Inaba N16961) GN=VC_2601 PE=4 SV=1	tr|Q9KNX9|Q9KNX9_VIBCH	24 kDa	0	0.116
218	50S ribosomal protein L18 OS=Vibrio cholerae serotype O1 (strain ATCC 39315 / El Tor Inaba N16961) GN=rplR PE=3 SV=1	sp|Q9KP00|RL18_VIBCH	13 kDa	0	0.0404
219	Penicillin-binding protein 1B OS=Vibrio cholerae serotype O1 (strain ATCC 39315 / El Tor Inaba N16961) GN=mrcB PE=3 SV=1	sp|Q9KUC0|PBPB_VIBCH	87 kDa	0	0.11
220	Uncharacterized protein OS=Vibrio cholerae serotype O1 (strain ATCC 39315 / El Tor Inaba N16961) GN=VC_1894 PE=4 SV=1	tr|Q9KQV4|Q9KQV4_VIBCH	22 kDa	0	0.157
221	Transcriptional regulator, LuxR family OS=Vibrio cholerae serotype O1 (strain ATCC 39315 / El Tor Inaba N16961) GN=VC_1213 PE=4 SV=1	tr|Q9KSP3|Q9KSP3_VIBCH	24 kDa	0	0.0874
222	Diaminopimelate epimerase OS=Vibrio cholerae serotype O1 (strain ATCC 39315 / El Tor Inaba N16961) GN=dapF PE=1 SV=2	sp|Q9KVL6|DAPF_VIBCH	31 kDa	0	0.297
223	50S ribosomal protein L33 OS=Vibrio cholerae serotype O1 (strain ATCC 39315 / El Tor Inaba N16961) GN=rpmG PE=3 SV=1	sp|Q9KVC7|RL33_VIBCH	6 kDa	0.533	0.524
224	Acetyl-CoA carboxylase, biotin carboxylase OS=Vibrio cholerae serotype O1 (strain ATCC 39315 / El Tor Inaba N16961) GN=VC_0295 PE=4 SV=1	tr|Q9KV62|Q9KV62_VIBCH	49 kDa	0.133	0.156
225	Cation transport ATPase, E1-E2 family OS=Vibrio cholerae serotype O1 (strain ATCC 39315 / El Tor Inaba N16961) GN=VC_1033 PE=3 SV=1	tr|Q9KT72|Q9KT72_VIBCH	81 kDa	0.181	0.427
226	5'-nucleotidase OS=Vibrio cholerae serotype O1 (strain ATCC 39315 / El Tor Inaba N16961) GN=nutA PE=3 SV=1	sp|Q9KQ30|5NTD_VIBCH	61 kDa	0.107	0.122
227	Vitamin B12 transporter BtuB OS=Vibrio cholerae serotype O1 (strain ATCC 39315 / El Tor Inaba N16961) GN=btuB PE=3 SV=1	sp|Q9KVI9|BTUB_VIBCH	69 kDa	0.121	0.124
228	Elongation factor G 1 OS=Vibrio cholerae serotype O1 (strain ATCC 39315 / El Tor Inaba N16961) GN=fusA1 PE=3 SV=1	sp|Q9KUZ7|EFG1_VIBCH	77 kDa	0.0819	0.159
229	Beta-lactamase TEM OS=Escherichia coli GN=bla PE=1 SV=1	sp|P62593|BLAT_CON-ECOLX	32 kDa	0	0.0325
230	50S ribosomal protein L24 OS=Vibrio cholerae serotype O1 (strain ATCC 39315 / El Tor Inaba N16961) GN=rplX PE=3 SV=1	sp|Q9KNZ5|RL24_VIBCH	11 kDa	0.0304	0.0304
231	Acetate kinase 1 OS=Vibrio cholerae serotype O1 (strain ATCC 39315 / El Tor Inaba N16961) GN=ackA1 PE=3 SV=1	sp|Q9KT07|ACKA1_VIBCH	43 kDa	0.0517	0.105
232	Outer membrane protein OmpA OS=Vibrio cholerae serotype O1 (strain ATCC 39315 / El Tor Inaba N16961) GN=VC_2213 PE=3 SV=1	tr|H9L4R9|H9L4R9_VIBCH	34 kDa	0.266	0.0701
233	DNA repair protein radA OS=Vibrio cholerae serotype O1 (strain ATCC 39315 / El Tor Inaba N16961) GN=VC_2343 PE=3 SV=1	tr|Q9KPM4|Q9KPM4_VIBCH	49 kDa	0	0.0755
234	Uncharacterized protein OS=Vibrio cholerae serotype O1 (strain ATCC 39315 / El Tor Inaba N16961) GN=VC_1503 PE=4 SV=1	tr|Q9KRY0|Q9KRY0_VIBCH	33 kDa	0	0.0264
235	Uncharacterized protein OS=Vibrio cholerae serotype O1 (strain ATCC 39315 / El Tor Inaba N16961) GN=VC_2212 PE=4 SV=1	tr|H9L4T3|H9L4T3_VIBCH	27 kDa	0	0.371
236	GTP pyrophosphokinase OS=Vibrio cholerae serotype O1 (strain ATCC 39315 / El Tor Inaba N16961) GN=VC_2451 PE=3 SV=1	tr|H9L4Q9|H9L4Q9_VIBCH	84 kDa	0	0.304
237	Signal recognition particle protein OS=Vibrio cholerae serotype O1 (strain ATCC 39315 / El Tor Inaba N16961) GN=ffh PE=3 SV=1	tr|Q9KUG1|Q9KUG1_VIBCH	50 kDa	0.0729	0.108
238	Keratin 5 OS=Mus musculus GN=Krt5 PE=2 SV=2	tr|Q32P04|Q32P04_CON-MOUSE	62 kDa	0.084	0.187
239	Uncharacterized protein OS=Vibrio cholerae serotype O1 (strain ATCC 39315 / El Tor Inaba N16961) GN=VC_0928 PE=4 SV=1	tr|Q9KTH4|Q9KTH4_VIBCH	30 kDa	0.0536	0.0773
240	Uncharacterized protein OS=Vibrio cholerae serotype O1 (strain ATCC 39315 / El Tor Inaba N16961) GN=VC_A0924 PE=4 SV=1	tr|Q9KL25|Q9KL25_VIBCH	74 kDa	0.0831	0.14
241	Regulatory protein LuxO OS=Vibrio cholerae serotype O1 (strain ATCC 39315 / El Tor Inaba N16961) GN=luxO PE=1 SV=1	sp|Q9KT84|LUXO_VIBCH	51 kDa	0.161	0.345
242	Peptidyl-prolyl cis-trans isomerase OS=Vibrio cholerae serotype O1 (strain ATCC 39315 / El Tor Inaba N16961) GN=VC_0354 PE=4 SV=1	tr|Q9KV04|Q9KV04_VIBCH	28 kDa	0.133	0.0212
243	DNA polymerase III, epsilon subunit OS=Vibrio cholerae serotype O1 (strain ATCC 39315 / El Tor Inaba N16961) GN=VC_2233 PE=4 SV=1	tr|Q9KPX9|Q9KPX9_VIBCH	28 kDa	0.0191	0.0657
244	Uncharacterized protein OS=Vibrio cholerae serotype O1 (strain ATCC 39315 / El Tor Inaba N16961) GN=VC_A0002 PE=4 SV=1	tr|Q9KNG2|Q9KNG2_VIBCH	75 kDa	0.0101	0.0868
245	Uncharacterized protein OS=Vibrio cholerae serotype O1 (strain ATCC 39315 / El Tor Inaba N16961) GN=VC_1909 PE=4 SV=1	tr|Q9KQT9|Q9KQT9_VIBCH	30 kDa	0	0.00784
246	Asparagine--tRNA ligase OS=Vibrio cholerae serotype O1 (strain ATCC 39315 / El Tor Inaba N16961) GN=asnS PE=3 SV=2	sp|Q9KSF9|SYN_VIBCH	52 kDa	0	0.223
247	Probable alpha-L-glutamate ligase OS=Vibrio cholerae serotype O1 (strain ATCC 39315 / El Tor Inaba N16961) GN=rimK PE=3 SV=1	sp|Q9KPT1|RIMK_VIBCH	32 kDa	0.105	0.105
248	Shikimate kinase OS=Vibrio cholerae serotype O1 (strain ATCC 39315 / El Tor Inaba N16961) GN=aroK PE=3 SV=1	sp|Q9KNV1|AROK_VIBCH	20 kDa	0.0609	0.0457
249	Long-chain-fatty-acid--CoA ligase OS=Vibrio cholerae serotype O1 (strain ATCC 39315 / El Tor Inaba N16961) GN=VC_1985 PE=4 SV=1	tr|Q9KQL3|Q9KQL3_VIBCH	63 kDa	0.062	0.062
250	Keratin, type I cytoskeletal 14 OS=Homo sapiens GN=KRT14 PE=1 SV=4	sp|P02533|K1C14_CON-HUMAN	52 kDa	0.0761	0.221
251	Phenylalanine--tRNA ligase beta subunit OS=Vibrio cholerae serotype O1 (strain ATCC 39315 / El Tor Inaba N16961) GN=pheT PE=3 SV=1	sp|Q9KSN6|SYFB_VIBCH	86 kDa	0.145	0.0744
252	Glutamate synthase, large subunit OS=Vibrio cholerae serotype O1 (strain ATCC 39315 / El Tor Inaba N16961) GN=VC_2373 PE=4 SV=1	tr|Q9KPJ4|Q9KPJ4_VIBCH	169 kDa	0.133	0.222
253	Cytoplasmic axial filament protein OS=Vibrio cholerae serotype O1 (strain ATCC 39315 / El Tor Inaba N16961) GN=VC_0419 PE=4 SV=1	tr|Q9KUU6|Q9KUU6_VIBCH	55 kDa	0.0508	0.0523
254	UDP-N-acetylglucosamine 1-carboxyvinyltransferase OS=Vibrio cholerae serotype O1 (strain ATCC 39315 / El Tor Inaba N16961) GN=murA PE=1 SV=1	sp|Q9KP62|MURA_VIBCH	45 kDa	0.0153	0.0153
255	ATP-dependent RNA helicase DbpA OS=Vibrio cholerae serotype O1 (strain ATCC 39315 / El Tor Inaba N16961) GN=VC_2564 PE=3 SV=1	tr|Q9KP15|Q9KP15_VIBCH	50 kDa	0.0583	0.0292
256	Uncharacterized protein OS=Vibrio cholerae serotype O1 (strain ATCC 39315 / El Tor Inaba N16961) GN=VC_1067 PE=4 SV=1	tr|Q9KT38|Q9KT38_VIBCH	79 kDa	0.0927	0.0365
257	Site-determining protein OS=Vibrio cholerae serotype O1 (strain ATCC 39315 / El Tor Inaba N16961) GN=VC_1960 PE=3 SV=1	tr|Q9KQN8|Q9KQN8_VIBCH	30 kDa	0.0282	0.0846
258	30S ribosomal protein S2 OS=Vibrio cholerae serotype O1 (strain ATCC 39315 / El Tor Inaba N16961) GN=rpsB PE=3 SV=1	sp|Q9KPV2|RS2_VIBCH	27 kDa	0.0211	0
259	Fatty acid oxidation complex subunit alpha OS=Vibrio cholerae serotype O1 (strain ATCC 39315 / El Tor Inaba N16961) GN=fadJ PE=3 SV=2	sp|Q9KT58|FADJ_VIBCH	77 kDa	0	0.1
260	Inner membrane protein, putative OS=Vibrio cholerae serotype O1 (strain ATCC 39315 / El Tor Inaba N16961) GN=VC_0822 PE=4 SV=1	tr|Q9KTR8|Q9KTR8_VIBCH	127 kDa	0	0.0929
261	Ornithine decarboxylase, inducible OS=Vibrio cholerae serotype O1 (strain ATCC 39315 / El Tor Inaba N16961) GN=VC_A1063 PE=4 SV=1	tr|Q9KKN9|Q9KKN9_VIBCH	81 kDa	0	0.193
262	SohB protein, peptidase U7 family OS=Vibrio cholerae serotype O1 (strain ATCC 39315 / El Tor Inaba N16961) GN=VC_1060 PE=4 SV=1	tr|Q9KT45|Q9KT45_VIBCH	39 kDa	0.134	0.104
263	Acetyl-coenzyme A carboxylase carboxyl transferase subunit alpha OS=Vibrio cholerae serotype O1 (strain ATCC 39315 / El Tor Inaba N16961) GN=accA PE=3 SV=1	sp|Q9KPW8|ACCA_VIBCH	36 kDa	0.178	0.178
264	M-like protein OS=Streptococcus equisimilis PE=3 SV=1	tr|O33631|O33631_CON-STREQ	52 kDa	0.0394	0.0966
265	Protein TolB OS=Vibrio cholerae serotype O1 (strain ATCC 39315 / El Tor Inaba N16961) GN=tolB PE=3 SV=1	sp|Q9KR11|TOLB_VIBCH	50 kDa	0.0647	0.0481
266	N-acetylmuramoyl-L-alanine amidase OS=Vibrio cholerae serotype O1 (strain ATCC 39315 / El Tor Inaba N16961) GN=VC_0344 PE=4 SV=1	tr|Q9KV14|Q9KV14_VIBCH	64 kDa	0.0599	0.0461
267	Aspartate-semialdehyde dehydrogenase 2 OS=Vibrio cholerae serotype O1 (strain ATCC 39315 / El Tor Inaba N16961) GN=asd2 PE=1 SV=2	sp|P23247|DHAS2_VIBCH	37 kDa	0.278	0.528
268	Uncharacterized protein OS=Vibrio cholerae serotype O1 (strain ATCC 39315 / El Tor Inaba N16961) GN=VC_A0735 PE=4 SV=1	tr|Q9KLK8|Q9KLK8_VIBCH	27 kDa	0	0.0586
269	MSHA biogenesis protein MshL OS=Vibrio cholerae serotype O1 (strain ATCC 39315 / El Tor Inaba N16961) GN=VC_0402 PE=4 SV=1	tr|Q9KUV9|Q9KUV9_VIBCH	60 kDa	0.0153	0.0646
270	Cytochrome d ubiquinol oxidase, subunit I OS=Vibrio cholerae serotype O1 (strain ATCC 39315 / El Tor Inaba N16961) GN=VC_1844 PE=4 SV=1	tr|Q9KR03|Q9KR03_VIBCH	61 kDa	0.0127	0.0561
271	Cytochrome c-type biogenesis protein CcmF OS=Vibrio cholerae serotype O1 (strain ATCC 39315 / El Tor Inaba N16961) GN=VC_2052 PE=4 SV=1	tr|Q9KQE8|Q9KQE8_VIBCH	73 kDa	0.0374	0.0966
272	50S ribosomal protein L31 OS=Vibrio cholerae serotype O1 (strain ATCC 39315 / El Tor Inaba N16961) GN=rpmE PE=3 SV=1	sp|Q9KNQ2|RL31_VIBCH	8 kDa	0	0.0626
273	Protein translocase subunit SecY OS=Vibrio cholerae serotype O1 (strain ATCC 39315 / El Tor Inaba N16961) GN=secY PE=3 SV=2	sp|P78283|SECY_VIBCH	49 kDa	0.122	0.122
274	Succinate dehydrogenase flavoprotein subunit OS=Vibrio cholerae serotype O1 (strain ATCC 39315 / El Tor Inaba N16961) GN=VC_2089 PE=3 SV=1	tr|Q9KQB1|Q9KQB1_VIBCH	65 kDa	0	0.0882
275	Chemotaxis protein CheA OS=Vibrio cholerae serotype O1 (strain ATCC 39315 / El Tor Inaba N16961) GN=VC_2063 PE=4 SV=1	tr|Q9KQD7|Q9KQD7_VIBCH	84 kDa	0	0.124
276	Lipoyl synthase OS=Vibrio cholerae serotype O1 (strain ATCC 39315 / El Tor Inaba N16961) GN=lipA PE=3 SV=1	sp|Q9KTF9|LIPA_VIBCH	36 kDa	0	0.0299
277	Methyl-accepting chemotaxis protein OS=Vibrio cholerae serotype O1 (strain ATCC 39315 / El Tor Inaba N16961) GN=VC_A1069 PE=4 SV=1	tr|Q9KKN3|Q9KKN3_VIBCH	70 kDa	0.128	0
278	cyan fluorescent protein [Fluorescent tagging vector pUC57-Ps12-tag-CFP]gb|ADK12952.1|	sp|TagCFP|TagCFP_CON-vector	27 kDa	0	0.0512
279	Lysine--tRNA ligase OS=Vibrio cholerae serotype O1 (strain ATCC 39315 / El Tor Inaba N16961) GN=lysS PE=3 SV=2	sp|Q9KU60|SYK_VIBCH	58 kDa	0.0755	0.0226
280	ATP synthase subunit beta OS=Vibrio cholerae serotype O1 (strain ATCC 39315 / El Tor Inaba N16961) GN=atpD PE=3 SV=3	sp|Q9KNH5|ATPB_VIBCH	51 kDa	0	0.0159
281	Chaperone protein HtpG OS=Vibrio cholerae serotype O1 (strain ATCC 39315 / El Tor Inaba N16961) GN=htpG PE=2 SV=2	sp|P22359|HTPG_VIBCH	72 kDa	0	0.531
282	Dihydrolipoyl dehydrogenase OS=Vibrio cholerae serotype O1 (strain ATCC 39315 / El Tor Inaba N16961) GN=lpd PE=3 SV=1	sp|Q9KPF6|DLDH_VIBCH	51 kDa	0.393	0.393
283	ABC transporter, ATP-binding protein OS=Vibrio cholerae serotype O1 (strain ATCC 39315 / El Tor Inaba N16961) GN=VC_2608 PE=4 SV=1	tr|Q9KNX2|Q9KNX2_VIBCH	76 kDa	0.0687	0.0929
284	60 kDa chaperonin 2 OS=Vibrio cholerae serotype O1 (strain ATCC 39315 / El Tor Inaba N16961) GN=groL2 PE=3 SV=1	sp|Q9KLC6|CH602_VIBCH	56 kDa	0.186	0.192
285	Acetolactate synthase OS=Vibrio cholerae serotype O1 (strain ATCC 39315 / El Tor Inaba N16961) GN=VC_1590 PE=3 SV=1	tr|Q9KRP6|Q9KRP6_VIBCH	62 kDa	0.136	0.187
286	Negative regulator of flagellin synthesis FlgM, putative OS=Vibrio cholerae serotype O1 (strain ATCC 39315 / El Tor Inaba N16961) GN=VC_2204 PE=4 SV=1	tr|Q9KQ03|Q9KQ03_VIBCH	11 kDa	0.0249	0.0701
287	FixG-related protein OS=Vibrio cholerae serotype O1 (strain ATCC 39315 / El Tor Inaba N16961) GN=VC_0036 PE=4 SV=1	tr|Q9KVV3|Q9KVV3_VIBCH	56 kDa	0.0437	0.279
288	Single-stranded DNA-binding protein OS=Vibrio cholerae serotype O1 (strain ATCC 39315 / El Tor Inaba N16961) GN=ssb PE=3 SV=1	sp|Q9KUW2|SSB_VIBCH	20 kDa	0	0.0852
289	GTP cyclohydrolase-2 OS=Vibrio cholerae serotype O1 (strain ATCC 39315 / El Tor Inaba N16961) GN=ribA PE=3 SV=2	sp|Q9KSJ3|RIBA_VIBCH	22 kDa	0.0708	0.119
290	Anaerobic C4-dicarboxylate transporter OS=Vibrio cholerae serotype O1 (strain ATCC 39315 / El Tor Inaba N16961) GN=VC_A0205 PE=3 SV=1	tr|Q9KMW3|Q9KMW3_VIBCH	48 kDa	0.0531	0.179
291	Cell division protein FtsN, putative OS=Vibrio cholerae serotype O1 (strain ATCC 39315 / El Tor Inaba N16961) GN=VC_2676 PE=4 SV=1	tr|Q9KNQ5|Q9KNQ5_VIBCH	21 kDa	0.0298	0.119
292	Glutamine--fructose-6-phosphate aminotransferase [isomerizing] OS=Vibrio cholerae serotype O1 (strain ATCC 39315 / El Tor Inaba N16961) GN=glmS PE=3 SV=3	sp|Q9KUM8|GLMS_VIBCH	67 kDa	0.0641	0.365
293	Outer membrane protein TolC OS=Vibrio cholerae serotype O1 (strain ATCC 39315 / El Tor Inaba N16961) GN=tolC PE=1 SV=1	sp|Q9K2Y1|TOLC_VIBCH	48 kDa	0.0683	0
294	Antioxidant, AhpC/Tsa family OS=Vibrio cholerae serotype O1 (strain ATCC 39315 / El Tor Inaba N16961) GN=VC_0731 PE=4 SV=1	tr|Q9KTZ9|Q9KTZ9_VIBCH	23 kDa	0	0.0686
295	Pyruvate kinase OS=Vibrio cholerae serotype O1 (strain ATCC 39315 / El Tor Inaba N16961) GN=VC_0485 PE=3 SV=1	tr|Q9KUN0|Q9KUN0_VIBCH	50 kDa	0	0.0113
296	ATP synthase subunit b OS=Vibrio cholerae serotype O1 (strain ATCC 39315 / El Tor Inaba N16961) GN=atpF PE=3 SV=1	sp|Q9KNH1|ATPF_VIBCH	18 kDa	0	0.0117
297	Uncharacterized protein OS=Vibrio cholerae serotype O1 (strain ATCC 39315 / El Tor Inaba N16961) GN=VC_2387 PE=4 SV=1	tr|Q9KPI1|Q9KPI1_VIBCH	24 kDa	0	0.0186
298	Na(+)-translocating NADH-quinone reductase subunit F OS=Vibrio cholerae serotype O1 (strain ATCC 39315 / El Tor Inaba N16961) GN=nqrF PE=1 SV=1	sp|Q9X4Q8|NQRF_VIBCH	45 kDa	0.565	0
299	Anaerobic ribonucleoside-triphosphate reductase OS=Vibrio cholerae serotype O1 (strain ATCC 39315 / El Tor Inaba N16961) GN=VC_A0511 PE=4 SV=1	tr|Q9KM77|Q9KM77_VIBCH	80 kDa	0	0.0207
300	Methionine--tRNA ligase OS=Vibrio cholerae serotype O1 (strain ATCC 39315 / El Tor Inaba N16961) GN=metG PE=3 SV=2	REV_sp|Q9KT69|SYM_VIBCH	77 kDa	0	0.312
301	Aspartate ammonia-lyase OS=Vibrio cholerae serotype O1 (strain ATCC 39315 / El Tor Inaba N16961) GN=VC_2698 PE=3 SV=1	tr|Q9KNN3|Q9KNN3_VIBCH	53 kDa	0.114	0.138
302	Flagellar basal body rod protein FlgB OS=Vibrio cholerae serotype O1 (strain ATCC 39315 / El Tor Inaba N16961) GN=VC_2200 PE=3 SV=1	tr|Q9KQ07|Q9KQ07_VIBCH	14 kDa	0.273	0.2
303	Protease OS=Vibrio cholerae serotype O1 (strain ATCC 39315 / El Tor Inaba N16961) GN=VC_A0223 PE=1 SV=1	tr|Q9KMU6|Q9KMU6_VIBCH	102 kDa	0.147	0.183
304	Anaerobic glycerol-3-phosphate dehydrogenase, subunit C OS=Vibrio cholerae serotype O1 (strain ATCC 39315 / El Tor Inaba N16961) GN=VC_A0749 PE=4 SV=1	tr|Q9KLJ5|Q9KLJ5_VIBCH	46 kDa	0.118	0.175
305	Uncharacterized protein OS=Vibrio cholerae serotype O1 (strain ATCC 39315 / El Tor Inaba N16961) GN=VC_0742 PE=4 SV=1	tr|Q9KTY8|Q9KTY8_VIBCH	12 kDa	0.571	0.571
306	tRNA pseudouridine synthase B OS=Vibrio cholerae serotype O1 (strain ATCC 39315 / El Tor Inaba N16961) GN=truB PE=3 SV=1	sp|Q9KU78|TRUB_VIBCH	34 kDa	0.0726	0.128
307	Uncharacterized protein OS=Vibrio cholerae serotype O1 (strain ATCC 39315 / El Tor Inaba N16961) GN=VC_1600 PE=4 SV=1	tr|Q9KRN6|Q9KRN6_VIBCH	26 kDa	0.0297	0.176
308	50S ribosomal protein L32 OS=Vibrio cholerae serotype O1 (strain ATCC 39315 / El Tor Inaba N16961) GN=rpmF PE=3 SV=3	sp|Q9KQH3|RL32_VIBCH	6 kDa	0.0217	0
309	UPF0227 protein VC_1892 OS=Vibrio cholerae serotype O1 (strain ATCC 39315 / El Tor Inaba N16961) GN=VC_1892 PE=3 SV=1	sp|Q9KQV6|Y1892_VIBCH	21 kDa	0.0674	0.0256
310	ATP-dependent RNA helicase RhlB OS=Vibrio cholerae serotype O1 (strain ATCC 39315 / El Tor Inaba N16961) GN=rhlB PE=3 SV=1	sp|Q9KV52|RHLB_VIBCH	49 kDa	0.0319	0.0498
311	Bifunctional uridylyltransferase/uridylyl-removing enzyme OS=Vibrio cholerae serotype O1 (strain ATCC 39315 / El Tor Inaba N16961) GN=glnD PE=3 SV=2	sp|Q9KPV0|GLND_VIBCH	102 kDa	0.0375	0.0508
312	Uncharacterized protein OS=Vibrio cholerae serotype O1 (strain ATCC 39315 / El Tor Inaba N16961) GN=VC_A0079 PE=4 SV=1	tr|Q9KN86|Q9KN86_VIBCH	48 kDa	0.139	0.0432
313	Gonadoliberin III-related protein OS=Vibrio cholerae serotype O1 (strain ATCC 39315 / El Tor Inaba N16961) GN=VC_1161 PE=4 SV=1	tr|Q9KSU5|Q9KSU5_VIBCH	55 kDa	0.0169	0
314	L-serine dehydratase 1 OS=Vibrio cholerae serotype O1 (strain ATCC 39315 / El Tor Inaba N16961) GN=VC_1300 PE=4 SV=1	tr|Q9KSF6|Q9KSF6_VIBCH	49 kDa	0	0.0287
315	Uncharacterized protein OS=Vibrio cholerae serotype O1 (strain ATCC 39315 / El Tor Inaba N16961) GN=VC_1607 PE=4 SV=1	tr|Q9KRM9|Q9KRM9_VIBCH	36 kDa	0	0.49
316	Aspartate--tRNA ligase OS=Vibrio cholerae serotype O1 (strain ATCC 39315 / El Tor Inaba N16961) GN=aspS PE=3 SV=1	sp|Q9KSU0|SYD_VIBCH	66 kDa	0	0.0751
317	Ribosome biogenesis GTPase A OS=Vibrio cholerae serotype O1 (strain ATCC 39315 / El Tor Inaba N16961) GN=VC_A0528 PE=3 SV=1	tr|Q9KM60|Q9KM60_VIBCH	36 kDa	0	0.0282
318	Aspartate carbamoyltransferase regulatory chain OS=Vibrio cholerae serotype O1 (strain ATCC 39315 / El Tor Inaba N16961) GN=pyrI PE=3 SV=1	sp|Q9KP65|PYRI_VIBCH	17 kDa	0.0252	0
319	Uridine kinase OS=Vibrio cholerae serotype O1 (strain ATCC 39315 / El Tor Inaba N16961) GN=udk PE=3 SV=2	sp|Q9KT67|URK_VIBCH	24 kDa	0	0.0537
320	Flagellar hook-length control protein FliK, putative OS=Vibrio cholerae serotype O1 (strain ATCC 39315 / El Tor Inaba N16961) GN=VC_2128 PE=4 SV=1	tr|Q9KQ73|Q9KQ73_VIBCH	70 kDa	0	0.0318
321	Uncharacterized protein OS=Vibrio cholerae serotype O1 (strain ATCC 39315 / El Tor Inaba N16961) GN=VC_1606 PE=4 SV=1	tr|Q9KRN0|Q9KRN0_VIBCH	52 kDa	0	0.0274
322	D-alanyl-D-alanine carboxypeptidase OS=Vibrio cholerae serotype O1 (strain ATCC 39315 / El Tor Inaba N16961) GN=VC_0947 PE=3 SV=1	tr|Q9KTF5|Q9KTF5_VIBCH	43 kDa	0	0.0622
323	Oxaloacetate decarboxylase, alpha subunit OS=Vibrio cholerae serotype O1 (strain ATCC 39315 / El Tor Inaba N16961) GN=VC_0550 PE=4 SV=1	tr|Q9KUH1|Q9KUH1_VIBCH	65 kDa	0.352	0
324	Phosphoenolpyruvate synthase OS=Vibrio cholerae serotype O1 (strain ATCC 39315 / El Tor Inaba N16961) GN=VC_A0987 PE=3 SV=1	tr|Q9KKW3|Q9KKW3_VIBCH	88 kDa	0	0.0173
325	ATP-dependent Clp protease, ATP-binding subunit ClpA OS=Vibrio cholerae serotype O1 (strain ATCC 39315 / El Tor Inaba N16961) GN=VC_1144 PE=3 SV=1	tr|Q9KSW2|Q9KSW2_VIBCH	84 kDa	0	0.00826
326	Uncharacterized protein OS=Vibrio cholerae serotype O1 (strain ATCC 39315 / El Tor Inaba N16961) GN=VC_A0920 PE=4 SV=1	tr|Q9KL29|Q9KL29_VIBCH	21 kDa	0.142	0.139
327	Aminopeptidase N OS=Vibrio cholerae serotype O1 (strain ATCC 39315 / El Tor Inaba N16961) GN=VC_1494 PE=4 SV=1	tr|Q9KRY9|Q9KRY9_VIBCH	98 kDa	0.156	0.152
328	RNA polymerase-associated protein RapA OS=Vibrio cholerae serotype O1 (strain ATCC 39315 / El Tor Inaba N16961) GN=rapA PE=3 SV=1	sp|Q9KP70|RAPA_VIBCH	109 kDa	0.126	0.209
329	Glyceraldehyde-3-phosphate dehydrogenase OS=Vibrio cholerae serotype O1 (strain ATCC 39315 / El Tor Inaba N16961) GN=VC_2000 PE=3 SV=1	tr|Q9KQJ8|Q9KQJ8_VIBCH	35 kDa	0.0568	0.0611
330	Uncharacterized protein OS=Vibrio cholerae serotype O1 (strain ATCC 39315 / El Tor Inaba N16961) GN=VC_1197 PE=4 SV=1	tr|Q9KSQ9|Q9KSQ9_VIBCH	26 kDa	0.111	0.105
331	Uncharacterized protein OS=Vibrio cholerae serotype O1 (strain ATCC 39315 / El Tor Inaba N16961) GN=VC_A0405 PE=4 SV=1	tr|Q9KMF5|Q9KMF5_VIBCH	23 kDa	0.203	0.203
332	Potassium uptake protein TrkA OS=Vibrio cholerae serotype O1 (strain ATCC 39315 / El Tor Inaba N16961) GN=VC_0043 PE=4 SV=1	tr|Q9KVU6|Q9KVU6_VIBCH	50 kDa	0.0317	0
333	UDP-3-O-acylglucosamine N-acyltransferase OS=Vibrio cholerae serotype O1 (strain ATCC 39315 / El Tor Inaba N16961) GN=lpxD PE=3 SV=1	sp|Q9KPW2|LPXD_VIBCH	37 kDa	0.15	0.398
334	Uncharacterized protein OS=Vibrio cholerae serotype O1 (strain ATCC 39315 / El Tor Inaba N16961) GN=VC_1964 PE=4 SV=1	tr|Q9KQN4|Q9KQN4_VIBCH	32 kDa	0.237	0.368
335	4-alpha-glucanotransferase OS=Vibrio cholerae serotype O1 (strain ATCC 39315 / El Tor Inaba N16961) GN=VC_A0014 PE=3 SV=1	tr|Q9KNF0|Q9KNF0_VIBCH	81 kDa	0.023	0.0772
336	Ccm2-related protein OS=Vibrio cholerae serotype O1 (strain ATCC 39315 / El Tor Inaba N16961) GN=VC_A1042 PE=4 SV=1	tr|Q9KKR0|Q9KKR0_VIBCH	14 kDa	0.0532	0.117
337	Uncharacterized protein OS=Vibrio cholerae serotype O1 (strain ATCC 39315 / El Tor Inaba N16961) GN=VC_A0015 PE=4 SV=1	tr|Q9KNE9|Q9KNE9_VIBCH	9 kDa	0.132	0.264
338	Aspartokinase OS=Vibrio cholerae serotype O1 (strain ATCC 39315 / El Tor Inaba N16961) GN=VC_0391 PE=3 SV=1	tr|Q9KUW8|Q9KUW8_VIBCH	53 kDa	0.104	0.0383
339	Uncharacterized protein OS=Vibrio cholerae serotype O1 (strain ATCC 39315 / El Tor Inaba N16961) GN=VC_A0047 PE=4 SV=1	tr|Q9KNB8|Q9KNB8_VIBCH	42 kDa	0.0299	0.179
340	Uncharacterized protein OS=Vibrio cholerae serotype O1 (strain ATCC 39315 / El Tor Inaba N16961) GN=VC_1895 PE=4 SV=1	tr|Q9KQV3|Q9KQV3_VIBCH	14 kDa	0	0.0149
341	Uncharacterized protein OS=Vibrio cholerae serotype O1 (strain ATCC 39315 / El Tor Inaba N16961) GN=VC_1966 PE=4 SV=1	tr|Q9KQN2|Q9KQN2_VIBCH	69 kDa	0.0225	0.0702
342	Exodeoxyribonuclease III OS=Vibrio cholerae serotype O1 (strain ATCC 39315 / El Tor Inaba N16961) GN=VC_1860 PE=4 SV=1	tr|Q9KQY7|Q9KQY7_VIBCH	31 kDa	0.182	0.0442
343	Helicase, putative OS=Vibrio cholerae serotype O1 (strain ATCC 39315 / El Tor Inaba N16961) GN=VC_1760 PE=4 SV=1	tr|Q9KR83|Q9KR83_VIBCH	105 kDa	0.0332	0.0415
344	TolA protein OS=Vibrio cholerae serotype O1 (strain ATCC 39315 / El Tor Inaba N16961) GN=VC_1837 PE=4 SV=1	tr|Q9KR10|Q9KR10_VIBCH	40 kDa	0	0.0318
345	Ferritin OS=Vibrio cholerae serotype O1 (strain ATCC 39315 / El Tor Inaba N16961) GN=VC_0078 PE=1 SV=1	tr|Q9KVR1|Q9KVR1_VIBCH	21 kDa	0	0.0831
346	Uncharacterized protein OS=Vibrio cholerae serotype O1 (strain ATCC 39315 / El Tor Inaba N16961) GN=VC_1201 PE=4 SV=1	tr|Q9KSQ5|Q9KSQ5_VIBCH	27 kDa	0	0.271
347	VisC protein OS=Vibrio cholerae serotype O1 (strain ATCC 39315 / El Tor Inaba N16961) GN=VC_2474 PE=4 SV=1	tr|Q9KP99|Q9KP99_VIBCH	45 kDa	0	0.0222
348	Flagellar P-ring protein OS=Vibrio cholerae serotype O1 (strain ATCC 39315 / El Tor Inaba N16961) GN=flgI PE=3 SV=1	sp|Q9KQ14|FLGI_VIBCH	38 kDa	0	0.0245
349	Peptidyl-prolyl cis-trans isomerase OS=Vibrio cholerae serotype O1 (strain ATCC 39315 / El Tor Inaba N16961) GN=VC_0684 PE=4 SV=1	tr|Q9KU45|Q9KU45_VIBCH	15 kDa	0	0.102
350	Leucine--tRNA ligase OS=Vibrio cholerae serotype O1 (strain ATCC 39315 / El Tor Inaba N16961) GN=leuS PE=3 SV=2	sp|Q9KTE6|SYL_VIBCH	97 kDa	0	0.0442
351	RNA-directed DNA polymerase OS=Vibrio cholerae serotype O1 (strain ATCC 39315 / El Tor Inaba N16961) GN=VC_2385 PE=4 SV=1	tr|Q9KPI3|Q9KPI3_VIBCH	37 kDa	0.0899	0
352	Peptide chain release factor 1 OS=Vibrio cholerae serotype O1 (strain ATCC 39315 / El Tor Inaba N16961) GN=prfA PE=3 SV=1	sp|Q9KQ25|RF1_VIBCH	40 kDa	0	0.108
353	Uncharacterized protein OS=Vibrio cholerae serotype O1 (strain ATCC 39315 / El Tor Inaba N16961) GN=VC_2499 PE=4 SV=1	tr|Q9KP76|Q9KP76_VIBCH	39 kDa	0	0.126
354	Inorganic pyrophosphatase OS=Vibrio cholerae serotype O1 (strain ATCC 39315 / El Tor Inaba N16961) GN=ppa PE=3 SV=1	sp|Q9KP34|IPYR_VIBCH	20 kDa	0	0.0235
355	Succinylglutamate desuccinylase OS=Vibrio cholerae serotype O1 (strain ATCC 39315 / El Tor Inaba N16961) GN=astE PE=1 SV=1	sp|Q9KSL4|ASTE_VIBCH	39 kDa	0	0.0274
356	GGDEF family protein OS=Vibrio cholerae serotype O1 (strain ATCC 39315 / El Tor Inaba N16961) GN=VC_A0557 PE=4 SV=1	tr|Q9KM32|Q9KM32_VIBCH	53 kDa	0.265	0
357	tRNA-2-methylthio-N(6)-dimethylallyladenosine synthase OS=Vibrio cholerae serotype O1 (strain ATCC 39315 / El Tor Inaba N16961) GN=miaB PE=3 SV=1	sp|Q9KTE0|MIAB_VIBCH	54 kDa	0	0.0344
358	50S ribosomal protein L10 OS=Vibrio cholerae serotype O1 (strain ATCC 39315 / El Tor Inaba N16961) GN=rplJ PE=3 SV=1	sp|Q9KV32|RL10_VIBCH	17 kDa	0	0.062
359	ABC transporter, ATP-binding protein OS=Vibrio cholerae serotype O1 (strain ATCC 39315 / El Tor Inaba N16961) GN=VC_1486 PE=4 SV=1	tr|Q9KRZ7|Q9KRZ7_VIBCH	72 kDa	0.0888	0
360	Nitrogen regulation protein NR(I) OS=Vibrio cholerae serotype O1 (strain ATCC 39315 / El Tor Inaba N16961) GN=VC_2749 PE=4 SV=1	tr|Q9KNI9|Q9KNI9_VIBCH	53 kDa	0	0.0583
361	Uncharacterized protein OS=Vibrio cholerae serotype O1 (strain ATCC 39315 / El Tor Inaba N16961) GN=VC_1563 PE=4 SV=1	tr|Q9KRS3|Q9KRS3_VIBCH	37 kDa	0.0733	0.0658
362	Aldehyde dehydrogenase OS=Vibrio cholerae serotype O1 (strain ATCC 39315 / El Tor Inaba N16961) GN=VC_A1067 PE=3 SV=1	tr|Q9KKN5|Q9KKN5_VIBCH	53 kDa	0.0684	0.108
363	Membrane-bound lytic murein transglycosylase D OS=Vibrio cholerae serotype O1 (strain ATCC 39315 / El Tor Inaba N16961) GN=VC_2237 PE=4 SV=1	tr|Q9KPX5|Q9KPX5_VIBCH	59 kDa	0.256	0.411
364	Bifunctional protein GlmU OS=Vibrio cholerae serotype O1 (strain ATCC 39315 / El Tor Inaba N16961) GN=glmU PE=3 SV=1	sp|Q9KNH7|GLMU_VIBCH	49 kDa	0.113	0.0504
365	DNA-binding protein HU-alpha OS=Vibrio cholerae serotype O1 (strain ATCC 39315 / El Tor Inaba N16961) GN=hupA PE=3 SV=1	sp|Q9KV83|DBHA_VIBCH	9 kDa	0.0284	0.118
366	Ribosomal RNA large subunit methyltransferase I OS=Vibrio cholerae serotype O1 (strain ATCC 39315 / El Tor Inaba N16961) GN=rlmI PE=3 SV=2	sp|Q9KSA5|RLMI_VIBCH	45 kDa	0.039	0.0211
367	NAD(P) transhydrogenase subunit beta OS=Vibrio cholerae serotype O1 (strain ATCC 39315 / El Tor Inaba N16961) GN=VC_A0564 PE=3 SV=1	tr|Q9KM25|Q9KM25_VIBCH	49 kDa	0.227	0.0756
368	Protease 4 OS=Vibrio cholerae serotype O1 (strain ATCC 39315 / El Tor Inaba N16961) GN=VC_1994 PE=3 SV=1	tr|Q9KQK4|Q9KQK4_VIBCH	67 kDa	0.0333	0.0704
369	Major outer membrane lipoprotein OS=Vibrio cholerae serotype O1 (strain ATCC 39315 / El Tor Inaba N16961) GN=VC_A0059 PE=4 SV=1	tr|Q9KNA6|Q9KNA6_VIBCH	13 kDa	0.0433	0.121
370	Uncharacterized protein OS=Vibrio cholerae serotype O1 (strain ATCC 39315 / El Tor Inaba N16961) GN=VC_2386 PE=4 SV=1	tr|Q9KPI2|Q9KPI2_VIBCH	63 kDa	0.0341	0.0341
371	Ribosomal small subunit pseudouridine synthase A OS=Vibrio cholerae serotype O1 (strain ATCC 39315 / El Tor Inaba N16961) GN=rsuA PE=3 SV=1	sp|Q9KRK5|RSUA_VIBCH	26 kDa	0.163	0.391
372	tRNA-modifying protein YgfZ OS=Vibrio cholerae serotype O1 (strain ATCC 39315 / El Tor Inaba N16961) GN=VC_2472 PE=3 SV=1	sp|Q9KPA1|YGFZ_VIBCH	36 kDa	0.0814	0.158
373	Integration host factor subunit beta OS=Vibrio cholerae serotype O1 (strain ATCC 39315 / El Tor Inaba N16961) GN=ihfB PE=3 SV=1	sp|Q9KQT4|IHFB_VIBCH	11 kDa	0.0342	0.0198
374	Toxin coregulated pilus biosynthesis protein P OS=Vibrio cholerae serotype O1 (strain ATCC 39315 / El Tor Inaba N16961) GN=tcpP PE=3 SV=2	sp|P29485|TCPP_VIBCH	26 kDa	0.0162	0.018
375	Enterobactin synthetase component F-related protein OS=Vibrio cholerae serotype O1 (strain ATCC 39315 / El Tor Inaba N16961) GN=VC_1579 PE=1 SV=1	tr|Q9KRQ7|Q9KRQ7_VIBCH	63 kDa	0.238	0.238
376	ABC transporter, ATP-binding protein OS=Vibrio cholerae serotype O1 (strain ATCC 39315 / El Tor Inaba N16961) GN=VC_0698 PE=4 SV=1	tr|Q9KU31|Q9KU31_VIBCH	62 kDa	0.211	0.395
377	50S ribosomal protein L29 OS=Vibrio cholerae serotype O1 (strain ATCC 39315 / El Tor Inaba N16961) GN=rpmC PE=3 SV=1	sp|Q9KNZ2|RL29_VIBCH	7 kDa	0	0.0978
378	Cold shock-like protein CspD OS=Vibrio cholerae serotype O1 (strain ATCC 39315 / El Tor Inaba N16961) GN=cspD PE=3 SV=1	sp|Q9KSW4|CSPD_VIBCH	8 kDa	0	0.0671
379	UPF0250 protein VC_0945 OS=Vibrio cholerae serotype O1 (strain ATCC 39315 / El Tor Inaba N16961) GN=VC_0945 PE=3 SV=1	sp|Q9KTF7|Y945_VIBCH	10 kDa	0	0.107
380	Accessory colonization factor AcfB OS=Vibrio cholerae serotype O1 (strain ATCC 39315 / El Tor Inaba N16961) GN=VC_0840 PE=4 SV=1	tr|Q9KTQ7|Q9KTQ7_VIBCH	69 kDa	0	0.0182
381	50S ribosomal protein L7/L12 OS=Vibrio cholerae serotype O1 (strain ATCC 39315 / El Tor Inaba N16961) GN=rplL PE=3 SV=1	sp|Q9KV31|RL7_VIBCH	12 kDa	0.0434	0
382	23S rRNA (uracil(1939)-C(5))-methyltransferase RlmD OS=Vibrio cholerae serotype O1 (strain ATCC 39315 / El Tor Inaba N16961) GN=rlmD PE=3 SV=1	sp|Q9KPC1|RLMD_VIBCH	49 kDa	0	0.0309
383	Hemolysin-related protein OS=Vibrio cholerae serotype O1 (strain ATCC 39315 / El Tor Inaba N16961) GN=VC_1888 PE=4 SV=1	tr|Q9KQW0|Q9KQW0_VIBCH	75 kDa	0	0.0516
384	Oligopeptide ABC transporter, ATP-binding protein OS=Vibrio cholerae serotype O1 (strain ATCC 39315 / El Tor Inaba N16961) GN=VC_1094 PE=4 SV=1	tr|Q9KT11|Q9KT11_VIBCH	36 kDa	0	0.0246
385	Amidophosphoribosyltransferase OS=Vibrio cholerae serotype O1 (strain ATCC 39315 / El Tor Inaba N16961) GN=purF PE=3 SV=1	tr|Q9KT99|Q9KT99_VIBCH	56 kDa	0	0.0437
386	Maltose ABC transporter, periplasmic maltose-binding protein OS=Vibrio cholerae serotype O1 (strain ATCC 39315 / El Tor Inaba N16961) GN=VC_A0945 PE=4 SV=1	tr|Q9KL05|Q9KL05_VIBCH	44 kDa	0	0.0231
387	Cytosol aminopeptidase OS=Vibrio cholerae serotype O1 (strain ATCC 39315 / El Tor Inaba N16961) GN=pepA PE=3 SV=1	sp|P0C6E1|AMPA_VIBCH	55 kDa	0	0.075
388	Exopolysaccharide biosynthesis protein, putative OS=Vibrio cholerae serotype O1 (strain ATCC 39315 / El Tor Inaba N16961) GN=VC_0937 PE=4 SV=1	tr|Q9KTG5|Q9KTG5_VIBCH	83 kDa	0	0.0676
389	Uncharacterized protein OS=Vibrio cholerae serotype O1 (strain ATCC 39315 / El Tor Inaba N16961) GN=VC_0355 PE=4 SV=1	tr|Q9KV03|Q9KV03_VIBCH	27 kDa	0	0.0241
390	Phage shock protein A OS=Vibrio cholerae serotype O1 (strain ATCC 39315 / El Tor Inaba N16961) GN=VC_1678 PE=4 SV=1	tr|Q9KRG4|Q9KRG4_VIBCH	25 kDa	0	0.016
391	4-hydroxy-3-methylbut-2-en-1-yl diphosphate synthase (flavodoxin) OS=Vibrio cholerae serotype O1 (strain ATCC 39315 / El Tor Inaba N16961) GN=ispG PE=3 SV=2	sp|Q9KTX1|ISPG_VIBCH	41 kDa	0	0.00979
392	UvrABC system protein A OS=Vibrio cholerae serotype O1 (strain ATCC 39315 / El Tor Inaba N16961) GN=uvrA PE=3 SV=1	sp|Q9KUW5|UVRA_VIBCH	104 kDa	0.594	0
393	Alpha-1,4 glucan phosphorylase OS=Vibrio cholerae serotype O1 (strain ATCC 39315 / El Tor Inaba N16961) GN=VC_A0013 PE=3 SV=1	tr|Q9KNF1|Q9KNF1_VIBCH	93 kDa	0	0.0464
394	Flagellar basal-body rod protein FlgC OS=Vibrio cholerae serotype O1 (strain ATCC 39315 / El Tor Inaba N16961) GN=VC_2199 PE=4 SV=1	tr|Q9KQ08|Q9KQ08_VIBCH	15 kDa	0	0.133
395	Putrescine-binding periplasmic protein OS=Vibrio cholerae serotype O1 (strain ATCC 39315 / El Tor Inaba N16961) GN=VC_1425 PE=3 SV=1	tr|Q9KS36|Q9KS36_VIBCH	41 kDa	0	0.268
396	Uncharacterized protein OS=Vibrio cholerae serotype O1 (strain ATCC 39315 / El Tor Inaba N16961) GN=VC_A0441 PE=4 SV=1	tr|Q9KMC3|Q9KMC3_VIBCH	36 kDa	0	0.132
397	Flagellar motor switch protein FliN OS=Vibrio cholerae serotype O1 (strain ATCC 39315 / El Tor Inaba N16961) GN=VC_2125 PE=3 SV=1	tr|Q9KQ76|Q9KQ76_VIBCH	15 kDa	0	0.0181
398	Adenylosuccinate synthetase OS=Vibrio cholerae serotype O1 (strain ATCC 39315 / El Tor Inaba N16961) GN=purA PE=3 SV=3	sp|Q9KNX8|PURA_VIBCH	47 kDa	0.326	0.256
399	Asparagine synthetase B, glutamine-hydrolyzing OS=Vibrio cholerae serotype O1 (strain ATCC 39315 / El Tor Inaba N16961) GN=VC_0991 PE=4 SV=1	tr|Q9KTB2|Q9KTB2_VIBCH	62 kDa	0.366	0.366
400	Peptidoglycan-associated lipoprotein OS=Vibrio cholerae serotype O1 (strain ATCC 39315 / El Tor Inaba N16961) GN=VC_1835 PE=3 SV=1	tr|Q9KR12|Q9KR12_VIBCH	18 kDa	0.0432	0.0391
401	30S ribosomal protein S16 OS=Vibrio cholerae serotype O1 (strain ATCC 39315 / El Tor Inaba N16961) GN=rpsP PE=3 SV=1	sp|Q9KUG0|RS16_VIBCH	9 kDa	0.145	0.0788
402	UDP-N-acetylmuramate--L-alanine ligase OS=Vibrio cholerae serotype O1 (strain ATCC 39315 / El Tor Inaba N16961) GN=murC PE=3 SV=2	sp|Q9KPG8|MURC_VIBCH	53 kDa	0.197	0.197
403	Transcription antitermination protein RfaH OS=Vibrio cholerae serotype O1 (strain ATCC 39315 / El Tor Inaba N16961) GN=rfaH PE=3 SV=1	tr|Q9KTB3|Q9KTB3_VIBCH	19 kDa	0.0918	0.0918
404	RNA-binding protein OS=Vibrio cholerae serotype O1 (strain ATCC 39315 / El Tor Inaba N16961) GN=VC_0159 PE=4 SV=1	tr|Q9KVI6|Q9KVI6_VIBCH	17 kDa	0.0327	0.0476
405	Uncharacterized protein OS=Vibrio cholerae serotype O1 (strain ATCC 39315 / El Tor Inaba N16961) GN=VC_0635 PE=4 SV=1	tr|Q9KU88|Q9KU88_VIBCH	11 kDa	0.042	0.042
406	Fructose-1,6-bisphosphatase class 1 OS=Vibrio cholerae serotype O1 (strain ATCC 39315 / El Tor Inaba N16961) GN=fbp PE=3 SV=1	sp|Q9KP35|F16PA_VIBCH	37 kDa	0.126	0.126
407	Zinc import ATP-binding protein ZnuC OS=Vibrio cholerae serotype O1 (strain ATCC 39315 / El Tor Inaba N16961) GN=znuC PE=3 SV=1	sp|Q9KQB8|ZNUC_VIBCH	29 kDa	0.0538	0.122
408	Ribosome maturation factor RimP OS=Vibrio cholerae serotype O1 (strain ATCC 39315 / El Tor Inaba N16961) GN=rimP PE=3 SV=1	sp|Q9KU82|RIMP_VIBCH	17 kDa	0.0909	0.0909
409	D-3-phosphoglycerate dehydrogenase OS=Vibrio cholerae serotype O1 (strain ATCC 39315 / El Tor Inaba N16961) GN=VC_2481 PE=3 SV=1	tr|Q9KP92|Q9KP92_VIBCH	44 kDa	0.0782	0.095
410	Lipopolysaccharide export system protein LptC OS=Vibrio cholerae serotype O1 (strain ATCC 39315 / El Tor Inaba N16961) GN=lptC PE=3 SV=1	tr|Q9KP51|Q9KP51_VIBCH	21 kDa	0	0.039
411	Uncharacterized protein OS=Vibrio cholerae serotype O1 (strain ATCC 39315 / El Tor Inaba N16961) GN=VC_A0734 PE=4 SV=1	tr|Q9KLK9|Q9KLK9_VIBCH	20 kDa	0.0574	0.0574
412	High frequency lysogenization protein HflD homolog OS=Vibrio cholerae serotype O1 (strain ATCC 39315 / El Tor Inaba N16961) GN=hflD PE=3 SV=1	sp|Q9KSX9|HFLD_VIBCH	23 kDa	0	0.0187
413	Ribosomal RNA large subunit methyltransferase E OS=Vibrio cholerae serotype O1 (strain ATCC 39315 / El Tor Inaba N16961) GN=rlmE PE=3 SV=1	sp|Q9KU87|RLME_VIBCH	23 kDa	0	0.0659
414	Aminoacyl-histidine dipeptidase OS=Vibrio cholerae serotype O1 (strain ATCC 39315 / El Tor Inaba N16961) GN=VC_2279 PE=4 SV=1	tr|Q9KPT3|Q9KPT3_VIBCH	59 kDa	0	0.0767
415	Uncharacterized protein OS=Vibrio cholerae serotype O1 (strain ATCC 39315 / El Tor Inaba N16961) GN=VC_1154 PE=4 SV=1	tr|Q9KSV2|Q9KSV2_VIBCH	20 kDa	0.0519	0.0346
416	Polysaccharide biosynthesis protein, putative OS=Vibrio cholerae serotype O1 (strain ATCC 39315 / El Tor Inaba N16961) GN=VC_0925 PE=4 SV=1	tr|Q9KTH7|Q9KTH7_VIBCH	40 kDa	0	0.0249
417	Keratin, type II cytoskeletal 1b OS=Homo sapiens GN=KRT77 PE=1 SV=3	sp|Q7Z794|K2C1B_CON-HUMAN	62 kDa	0	0.0352
418	Uncharacterized protein OS=Vibrio cholerae serotype O1 (strain ATCC 39315 / El Tor Inaba N16961) GN=VC_A0762 PE=4 SV=1	tr|Q9KLI2|Q9KLI2_VIBCH	56 kDa	0	0.0359
419	Uncharacterized protein OS=Vibrio cholerae serotype O1 (strain ATCC 39315 / El Tor Inaba N16961) GN=VC_1148 PE=4 SV=1	tr|Q9KSV8|Q9KSV8_VIBCH	32 kDa	0	0.0187
420	Biosynthetic arginine decarboxylase OS=Vibrio cholerae serotype O1 (strain ATCC 39315 / El Tor Inaba N16961) GN=speA PE=3 SV=2	sp|Q9KLD1|SPEA_VIBCH	72 kDa	0	0.0607
421	Threonine--tRNA ligase OS=Vibrio cholerae serotype O1 (strain ATCC 39315 / El Tor Inaba N16961) GN=thrS PE=3 SV=1	sp|Q9KMN7|SYT_VIBCH	73 kDa	0	0.0447
422	Methionine aminopeptidase OS=Vibrio cholerae serotype O1 (strain ATCC 39315 / El Tor Inaba N16961) GN=map PE=3 SV=1	tr|Q9KPV1|Q9KPV1_VIBCH	31 kDa	0	0.0286
423	Magnesium and cobalt efflux protein CorC OS=Vibrio cholerae serotype O1 (strain ATCC 39315 / El Tor Inaba N16961) GN=corC PE=3 SV=1	sp|Q9KTE3|CORC_VIBCH	33 kDa	0	0.0353
424	S-adenosylmethionine synthase OS=Vibrio cholerae serotype O1 (strain ATCC 39315 / El Tor Inaba N16961) GN=metK PE=3 SV=1	sp|Q9KUP3|METK_VIBCH	42 kDa	0	0.067
425	Acetate kinase 2 OS=Vibrio cholerae serotype O1 (strain ATCC 39315 / El Tor Inaba N16961) GN=ackA2 PE=3 SV=1	sp|Q9KMT5|ACKA2_VIBCH	43 kDa	0.0504	0
426	Peptidyl-prolyl cis-trans isomerase OS=Vibrio cholerae serotype O1 (strain ATCC 39315 / El Tor Inaba N16961) GN=VC_2299 PE=3 SV=1	tr|Q9KPR7|Q9KPR7_VIBCH	21 kDa	0	0.0554
427	Flagellin D OS=Vibrio cholerae serotype O1 (strain ATCC 39315 / El Tor Inaba N16961) GN=flaD PE=1 SV=1	REV_sp|P0C6C6|FLAD_VIBCH	40 kDa	0	0.0481
428	Queuine tRNA-ribosyltransferase OS=Vibrio cholerae serotype O1 (strain ATCC 39315 / El Tor Inaba N16961) GN=tgt PE=3 SV=1	sp|Q9KTY9|TGT_VIBCH	43 kDa	0	0.1
429	RNA chaperone ProQ OS=Vibrio cholerae serotype O1 (strain ATCC 39315 / El Tor Inaba N16961) GN=proQ PE=3 SV=1	sp|Q9KRY6|PROQ_VIBCH	23 kDa	0.0963	0.0404
430	DNA-directed RNA polymerase subunit omega OS=Vibrio cholerae serotype O1 (strain ATCC 39315 / El Tor Inaba N16961) GN=rpoZ PE=3 SV=1	sp|Q9KNM3|RPOZ_VIBCH	10 kDa	0.0728	0.131
431	Cysteine synthase OS=Vibrio cholerae serotype O1 (strain ATCC 39315 / El Tor Inaba N16961) GN=VC_0968 PE=3 SV=1	tr|Q9KTD4|Q9KTD4_VIBCH	34 kDa	0.111	0.0833
432	Lipoprotein, putative OS=Vibrio cholerae serotype O1 (strain ATCC 39315 / El Tor Inaba N16961) GN=VC_2298 PE=4 SV=1	tr|Q9KPR8|Q9KPR8_VIBCH	22 kDa	0.0584	0.0309
433	Sigma-54 modulation protein, putative OS=Vibrio cholerae serotype O1 (strain ATCC 39315 / El Tor Inaba N16961) GN=VC_0706 PE=4 SV=1	tr|Q9KU23|Q9KU23_VIBCH	12 kDa	0.0645	0.0645
434	Uncharacterized protein OS=Vibrio cholerae serotype O1 (strain ATCC 39315 / El Tor Inaba N16961) GN=VC_A0181 PE=4 SV=1	tr|Q9KMY5|Q9KMY5_VIBCH	33 kDa	0.0383	0.0383
435	MutT/nudix family protein OS=Vibrio cholerae serotype O1 (strain ATCC 39315 / El Tor Inaba N16961) GN=VC_A0592 PE=4 SV=1	tr|Q9KLZ7|Q9KLZ7_VIBCH	22 kDa	0.0207	0.0233
436	Ribosomal RNA small subunit methyltransferase J OS=Vibrio cholerae serotype O1 (strain ATCC 39315 / El Tor Inaba N16961) GN=rsmJ PE=3 SV=2	sp|Q9KVR6|RSMJ_VIBCH	29 kDa	0.0712	0.0712
437	Phosphoglycerate kinase OS=Vibrio cholerae serotype O1 (strain ATCC 39315 / El Tor Inaba N16961) GN=pgk PE=3 SV=1	sp|P0C6Q3|PGK_VIBCH	41 kDa	0.167	0.167
438	Inositol-1-monophosphatase OS=Vibrio cholerae serotype O1 (strain ATCC 39315 / El Tor Inaba N16961) GN=VC_0745 PE=3 SV=2	sp|Q9KTY5|SUHB_VIBCH	29 kDa	0.0446	0
439	DNA-binding protein HU-beta OS=Vibrio cholerae serotype O1 (strain ATCC 39315 / El Tor Inaba N16961) GN=hupB PE=3 SV=1	sp|Q9KQS9|DBHB_VIBCH	9 kDa	0.0357	0.0357
440	TagE protein OS=Vibrio cholerae serotype O1 (strain ATCC 39315 / El Tor Inaba N16961) GN=VC_A1043 PE=4 SV=1	tr|Q9KKQ9|Q9KKQ9_VIBCH	35 kDa	0.171	0.171
441	Oligopeptide ABC transporter, ATP-binding protein OS=Vibrio cholerae serotype O1 (strain ATCC 39315 / El Tor Inaba N16961) GN=VC_1095 PE=4 SV=1	tr|Q9KT10|Q9KT10_VIBCH	37 kDa	0.104	0.104
442	Sec-independent protein translocase protein TatA OS=Vibrio cholerae serotype O1 (strain ATCC 39315 / El Tor Inaba N16961) GN=tatA PE=3 SV=1	sp|P57051|TATA_VIBCH	9 kDa	0	0.0578
443	Uncharacterized protein OS=Vibrio cholerae serotype O1 (strain ATCC 39315 / El Tor Inaba N16961) GN=VC_A0478 PE=4 SV=1	tr|Q9KMA0|Q9KMA0_VIBCH	11 kDa	0	0.132
444	Cytidylate kinase OS=Vibrio cholerae serotype O1 (strain ATCC 39315 / El Tor Inaba N16961) GN=cmk PE=3 SV=2	sp|Q9KQT2|KCY_VIBCH	24 kDa	0	0.0264
445	Uncharacterized protein OS=Vibrio cholerae serotype O1 (strain ATCC 39315 / El Tor Inaba N16961) GN=VC_1531 PE=4 SV=1	tr|Q9KRV3|Q9KRV3_VIBCH	11 kDa	0.0129	0
446	Exonuclease SbcD, putative OS=Vibrio cholerae serotype O1 (strain ATCC 39315 / El Tor Inaba N16961) GN=VC_A0520 PE=4 SV=1	tr|Q9KM68|Q9KM68_VIBCH	43 kDa	0	0.0285
447	Flagellar biosynthetic protein FlhA OS=Vibrio cholerae serotype O1 (strain ATCC 39315 / El Tor Inaba N16961) GN=VC_2069 PE=4 SV=1	tr|Q9KQD1|Q9KQD1_VIBCH	76 kDa	0	0.0312
448	D-alanyl-D-alanine endopeptidase OS=Vibrio cholerae serotype O1 (strain ATCC 39315 / El Tor Inaba N16961) GN=VC_A0870 PE=3 SV=1	tr|Q9KL77|Q9KL77_VIBCH	35 kDa	0	0.0255
449	Sialic acid-binding periplasmic protein SiaP OS=Vibrio cholerae serotype O1 (strain ATCC 39315 / El Tor Inaba N16961) GN=siaP PE=1 SV=1	sp|Q9KR64|SIAP_VIBCH	36 kDa	0	0.0215
450	Protein translocase subunit SecA OS=Vibrio cholerae serotype O1 (strain ATCC 39315 / El Tor Inaba N16961) GN=secA PE=3 SV=1	sp|Q9KPH4|SECA_VIBCH	102 kDa	0	0.0412
451	tRNA-specific 2-thiouridylase MnmA OS=Vibrio cholerae serotype O1 (strain ATCC 39315 / El Tor Inaba N16961) GN=mnmA PE=3 SV=1	sp|Q9KSX8|MNMA_VIBCH	42 kDa	0	0.0197
452	UDP-N-acetyl-D-mannosaminuronic acid dehydrogenase OS=Vibrio cholerae serotype O1 (strain ATCC 39315 / El Tor Inaba N16961) GN=VC_0918 PE=3 SV=1	tr|Q9KTI4|Q9KTI4_VIBCH	45 kDa	0.146	0
453	Keratin 32 OS=Mus musculus GN=Krt32 PE=2 SV=1	REV_tr|Q148N4|Q148N4_CON-MOUSE	46 kDa	0.122	0
454	ATP-dependent protease subunit HslV OS=Vibrio cholerae serotype O1 (strain ATCC 39315 / El Tor Inaba N16961) GN=hslV PE=3 SV=3	sp|Q9KNQ6|HSLV_VIBCH	20 kDa	0	0.0882
455	Uncharacterized protein OS=Vibrio cholerae serotype O1 (strain ATCC 39315 / El Tor Inaba N16961) GN=VC_A0689 PE=4 SV=1	tr|Q9KLQ3|Q9KLQ3_VIBCH	13 kDa	0	0.0191
456	Flagellar protein FliS OS=Vibrio cholerae serotype O1 (strain ATCC 39315 / El Tor Inaba N16961) GN=fliS PE=3 SV=1	sp|Q9KQ65|FLIS_VIBCH	15 kDa	0.0282	0
457	Tryptophanase OS=Vibrio cholerae serotype O1 (strain ATCC 39315 / El Tor Inaba N16961) GN=tnaA PE=3 SV=1	sp|Q9KN05|TNAA_VIBCH	53 kDa	0	0.033
458	Hemolysin-related protein OS=Vibrio cholerae serotype O1 (strain ATCC 39315 / El Tor Inaba N16961) GN=VC_0930 PE=4 SV=1	tr|Q9KTH2|Q9KTH2_VIBCH	104 kDa	0	0.24
459	Uncharacterized protein OS=Vibrio cholerae serotype O1 (strain ATCC 39315 / El Tor Inaba N16961) GN=VC_1710 PE=4 SV=1	tr|Q9KRD2|Q9KRD2_VIBCH	92 kDa	0	0.0777
460	Uncharacterized protein OS=Vibrio cholerae serotype O1 (strain ATCC 39315 / El Tor Inaba N16961) GN=VC_A0919 PE=1 SV=1	tr|Q9KL30|Q9KL30_VIBCH	11 kDa	0	0.0508
461	Outer membrane protein OmpK OS=Vibrio cholerae serotype O1 (strain ATCC 39315 / El Tor Inaba N16961) GN=VC_2305 PE=4 SV=1	tr|Q9KPR1|Q9KPR1_VIBCH	33 kDa	0	0.0526
462	Succinate dehydrogenase iron-sulfur subunit OS=Vibrio cholerae serotype O1 (strain ATCC 39315 / El Tor Inaba N16961) GN=VC_2088 PE=3 SV=1	tr|Q9KQB2|Q9KQB2_VIBCH	26 kDa	0	0.0195
463	Smp protein, putative OS=Vibrio cholerae serotype O1 (strain ATCC 39315 / El Tor Inaba N16961) GN=VC_2346 PE=4 SV=1	tr|Q9KPM1|Q9KPM1_VIBCH	25 kDa	0.0123	0
464	ATP synthase subunit alpha OS=Vibrio cholerae serotype O1 (strain ATCC 39315 / El Tor Inaba N16961) GN=atpA PE=3 SV=2	sp|Q9KNH3|ATPA_VIBCH	56 kDa	0.104	0.207
465	Soluble lytic murein transglycosylase OS=Vibrio cholerae serotype O1 (strain ATCC 39315 / El Tor Inaba N16961) GN=VC_0700 PE=4 SV=1	tr|Q9KU29|Q9KU29_VIBCH	74 kDa	0.0675	0.0386
466	Probable thiol peroxidase OS=Vibrio cholerae serotype O1 (strain ATCC 39315 / El Tor Inaba N16961) GN=tpx PE=3 SV=1	sp|P0C6P9|TPX_VIBCH	18 kDa	0.0207	0.0207
467	Uncharacterized protein OS=Vibrio cholerae serotype O1 (strain ATCC 39315 / El Tor Inaba N16961) GN=VC_A0174 PE=4 SV=1	tr|Q9KMZ2|Q9KMZ2_VIBCH	35 kDa	0.228	0.228
468	Cardiolipin synthase A OS=Vibrio cholerae serotype O1 (strain ATCC 39315 / El Tor Inaba N16961) GN=clsA PE=3 SV=1	tr|Q9KRH2|Q9KRH2_VIBCH	55 kDa	0.0479	0.0539
469	Ribosome modulation factor OS=Vibrio cholerae serotype O1 (strain ATCC 39315 / El Tor Inaba N16961) GN=rmf PE=3 SV=1	tr|Q9KRZ9|Q9KRZ9_VIBCH	7 kDa	0.0357	0.0357
470	Flagellar protein FliL, putative OS=Vibrio cholerae serotype O1 (strain ATCC 39315 / El Tor Inaba N16961) GN=VC_2127 PE=4 SV=1	tr|Q9KQ74|Q9KQ74_VIBCH	18 kDa	0.0344	0.0928
471	Chemotaxis protein CheV OS=Vibrio cholerae serotype O1 (strain ATCC 39315 / El Tor Inaba N16961) GN=VC_2202 PE=4 SV=1	tr|Q9KQ05|Q9KQ05_VIBCH	34 kDa	0	0.0827
472	33 kDa chaperonin OS=Vibrio cholerae serotype O1 (strain ATCC 39315 / El Tor Inaba N16961) GN=hslO PE=3 SV=2	sp|Q9KNK2|HSLO_VIBCH	32 kDa	0.0292	0
473	Maltose operon periplasmic protein, putative OS=Vibrio cholerae serotype O1 (strain ATCC 39315 / El Tor Inaba N16961) GN=VC_A1027 PE=4 SV=1	tr|Q9KKS3|Q9KKS3_VIBCH	31 kDa	0	0.075
474	Cadaverine/lysine antiporter CadB, putative OS=Vibrio cholerae serotype O1 (strain ATCC 39315 / El Tor Inaba N16961) GN=VC_0280 PE=4 SV=1	tr|Q9KV76|Q9KV76_VIBCH	47 kDa	0	0.12
475	Uncharacterized protein OS=Vibrio cholerae serotype O1 (strain ATCC 39315 / El Tor Inaba N16961) GN=VC_A0582 PE=4 SV=1	tr|Q9KM07|Q9KM07_VIBCH	18 kDa	0	0.302
476	Uncharacterized protein OS=Vibrio cholerae serotype O1 (strain ATCC 39315 / El Tor Inaba N16961) GN=VC_0942 PE=4 SV=1	tr|Q9KTG0|Q9KTG0_VIBCH	13 kDa	0	0.16
477	30S ribosomal protein S20 OS=Vibrio cholerae serotype O1 (strain ATCC 39315 / El Tor Inaba N16961) GN=rpsT PE=3 SV=2	sp|O34239|RS20_VIBCH	10 kDa	0	0.101
478	Peptide deformylase 1 OS=Vibrio cholerae serotype O1 (strain ATCC 39315 / El Tor Inaba N16961) GN=def1 PE=1 SV=1	sp|Q9KVU3|DEF1_VIBCH	19 kDa	0	0.0921
479	Anti-sigma F factor antagonist, putative OS=Vibrio cholerae serotype O1 (strain ATCC 39315 / El Tor Inaba N16961) GN=VC_A1087 PE=4 SV=1	tr|Q9KKL6|Q9KKL6_VIBCH	12 kDa	0	0.142
480	Methionyl-tRNA formyltransferase OS=Vibrio cholerae serotype O1 (strain ATCC 39315 / El Tor Inaba N16961) GN=fmt PE=1 SV=1	sp|Q9KVU4|FMT_VIBCH	34 kDa	0	0.0142
481	Phosphotyrosine protein phosphatase OS=Vibrio cholerae serotype O1 (strain ATCC 39315 / El Tor Inaba N16961) GN=VC_1041 PE=4 SV=1	tr|Q9KT64|Q9KT64_VIBCH	17 kDa	0.0775	0
482	AsmA protein OS=Vibrio cholerae serotype O1 (strain ATCC 39315 / El Tor Inaba N16961) GN=VC_1039 PE=4 SV=1	tr|Q9KT66|Q9KT66_VIBCH	75 kDa	0	0.472
483	Uncharacterized protein OS=Vibrio cholerae serotype O1 (strain ATCC 39315 / El Tor Inaba N16961) GN=VC_0728 PE=4 SV=1	tr|Q9KU02|Q9KU02_VIBCH	31 kDa	0	0.0162
484	Translation initiation factor IF-1 OS=Vibrio cholerae serotype O1 (strain ATCC 39315 / El Tor Inaba N16961) GN=infA PE=3 SV=1	sp|P65128|IF1_VIBCH	8 kDa	0	0.107
485	Enterobactin synthetase component F-related protein OS=Vibrio cholerae serotype O1 (strain ATCC 39315 / El Tor Inaba N16961) GN=VC_1579 PE=1 SV=1	REV_tr|Q9KRQ7|Q9KRQ7_VIBCH	63 kDa	0	0.0475
486	Cell division ATP-binding protein FtsE OS=Vibrio cholerae serotype O1 (strain ATCC 39315 / El Tor Inaba N16961) GN=VC_0148 PE=4 SV=1	tr|Q9KVJ5|Q9KVJ5_VIBCH	26 kDa	0	0.123
487	Glycerol kinase OS=Vibrio cholerae serotype O1 (strain ATCC 39315 / El Tor Inaba N16961) GN=glpK PE=3 SV=1	sp|Q9KLJ9|GLPK_VIBCH	56 kDa	0	0.163
488	Regulator of ribonuclease activity A OS=Vibrio cholerae serotype O1 (strain ATCC 39315 / El Tor Inaba N16961) GN=rraA PE=3 SV=1	sp|Q9KNQ9|RRAA_VIBCH	18 kDa	0	0.137
489	MSHA pilin protein MshB OS=Vibrio cholerae serotype O1 (strain ATCC 39315 / El Tor Inaba N16961) GN=VC_0408 PE=4 SV=1	tr|Q9KUV4|Q9KUV4_VIBCH	21 kDa	0	0.0579
490	Uncharacterized protein OS=Vibrio cholerae serotype O1 (strain ATCC 39315 / El Tor Inaba N16961) GN=VC_1269 PE=4 SV=1	tr|Q9KSI7|Q9KSI7_VIBCH	20 kDa	0.156	0
491	Lipoprotein NlpD OS=Vibrio cholerae serotype O1 (strain ATCC 39315 / El Tor Inaba N16961) GN=VC_0533 PE=4 SV=1	tr|Q9KUI7|Q9KUI7_VIBCH	34 kDa	0	0.114
492	Flagellar hook-basal body complex protein FliE OS=Vibrio cholerae serotype O1 (strain ATCC 39315 / El Tor Inaba N16961) GN=fliE PE=3 SV=1	tr|Q9KQ68|Q9KQ68_VIBCH	12 kDa	0	0.0181
493	Uncharacterized protein OS=Vibrio cholerae serotype O1 (strain ATCC 39315 / El Tor Inaba N16961) GN=VC_1189 PE=4 SV=1	tr|Q9KSR7|Q9KSR7_VIBCH	16 kDa	0	0.042
494	Uncharacterized protein OS=Vibrio cholerae serotype O1 (strain ATCC 39315 / El Tor Inaba N16961) GN=VC_A0730 PE=4 SV=1	tr|Q9KLL3|Q9KLL3_VIBCH	69 kDa	0	0.0189
495	Ribonuclease PH OS=Vibrio cholerae serotype O1 (strain ATCC 39315 / El Tor Inaba N16961) GN=rph PE=3 SV=2	sp|Q9KVD6|RNPH_VIBCH	26 kDa	0.155	0
496	Uncharacterized protein OS=Vibrio cholerae serotype O1 (strain ATCC 39315 / El Tor Inaba N16961) GN=VC_1480 PE=4 SV=1	tr|Q9KS03|Q9KS03_VIBCH	13 kDa	0	0.0286
497	Inosine-5'-monophosphate dehydrogenase OS=Vibrio cholerae serotype O1 (strain ATCC 39315 / El Tor Inaba N16961) GN=VC_0767 PE=1 SV=1	tr|Q9KTW3|Q9KTW3_VIBCH	52 kDa	0	0.0567
498	Uncharacterized protein OS=Vibrio cholerae serotype O1 (strain ATCC 39315 / El Tor Inaba N16961) GN=VC_A0486 PE=4 SV=1	tr|Q9KM95|Q9KM95_VIBCH	16 kDa	0.0177	0
499	ATP-dependent RNA helicase RhlE OS=Vibrio cholerae serotype O1 (strain ATCC 39315 / El Tor Inaba N16961) GN=rhlE PE=3 SV=1	tr|Q9KMW4|Q9KMW4_VIBCH	49 kDa	0.0642	0.0642
500	UPF0176 protein VC_1259 OS=Vibrio cholerae serotype O1 (strain ATCC 39315 / El Tor Inaba N16961) GN=VC_1259 PE=3 SV=2	sp|Q9KSJ7|Y1259_VIBCH	37 kDa	0.0722	0.0722
501	Glycine cleavage system transcriptional repressor, putative OS=Vibrio cholerae serotype O1 (strain ATCC 39315 / El Tor Inaba N16961) GN=VC_2159 PE=1 SV=1	tr|Q9KQ45|Q9KQ45_VIBCH	20 kDa	0.0575	0.0632
502	Uncharacterized protein OS=Vibrio cholerae serotype O1 (strain ATCC 39315 / El Tor Inaba N16961) GN=VC_2026 PE=4 SV=1	tr|Q9KQH2|Q9KQH2_VIBCH	20 kDa	0.118	0.118
503	Uncharacterized protein OS=Vibrio cholerae serotype O1 (strain ATCC 39315 / El Tor Inaba N16961) GN=VC_1913 PE=3 SV=1	tr|Q9KQT5|Q9KQT5_VIBCH	10 kDa	0.036	0.0494
504	Agglutination protein OS=Vibrio cholerae serotype O1 (strain ATCC 39315 / El Tor Inaba N16961) GN=VC_1621 PE=4 SV=1	tr|Q9KRL6|Q9KRL6_VIBCH	49 kDa	0.0625	0
505	Protease DegS OS=Vibrio cholerae serotype O1 (strain ATCC 39315 / El Tor Inaba N16961) GN=VC_0565 PE=4 SV=1	tr|Q9KUF6|Q9KUF6_VIBCH	38 kDa	0	0.0702
506	Phosphatidylserine decarboxylase proenzyme OS=Vibrio cholerae serotype O1 (strain ATCC 39315 / El Tor Inaba N16961) GN=psd PE=3 SV=1	sp|Q9KV19|PSD_VIBCH	32 kDa	0	0.0857
507	Ribosomal large subunit pseudouridine synthase C OS=Vibrio cholerae serotype O1 (strain ATCC 39315 / El Tor Inaba N16961) GN=rluC PE=3 SV=1	sp|Q9KQH0|RLUC_VIBCH	36 kDa	0	0.196
508	Lipoprotein-related protein OS=Vibrio cholerae serotype O1 (strain ATCC 39315 / El Tor Inaba N16961) GN=VC_1064 PE=4 SV=1	tr|Q9KT41|Q9KT41_VIBCH	16 kDa	0	0.147
509	Uncharacterized protein OS=Vibrio cholerae serotype O1 (strain ATCC 39315 / El Tor Inaba N16961) GN=VC_2567 PE=4 SV=1	tr|Q9KP12|Q9KP12_VIBCH	22 kDa	0	0.197
510	RNA polymerase sigma factor FliA OS=Vibrio cholerae serotype O1 (strain ATCC 39315 / El Tor Inaba N16961) GN=fliA PE=3 SV=1	tr|Q9KQD4|Q9KQD4_VIBCH	27 kDa	0	0.0984
511	Uncharacterized protein OS=Vibrio cholerae serotype O1 (strain ATCC 39315 / El Tor Inaba N16961) GN=VC_2557 PE=4 SV=1	tr|Q9KP22|Q9KP22_VIBCH	22 kDa	0.0462	0
512	Uncharacterized protein OS=Vibrio cholerae serotype O1 (strain ATCC 39315 / El Tor Inaba N16961) GN=VC_0074 PE=4 SV=1	tr|Q9KVR5|Q9KVR5_VIBCH	14 kDa	0	0.0775
513	Uncharacterized protein OS=Vibrio cholerae serotype O1 (strain ATCC 39315 / El Tor Inaba N16961) GN=VC_1272 PE=4 SV=1	tr|Q9KSI4|Q9KSI4_VIBCH	15 kDa	0	0.156
514	Uncharacterized protein OS=Vibrio cholerae serotype O1 (strain ATCC 39315 / El Tor Inaba N16961) GN=VC_1577 PE=4 SV=1	tr|Q9KRQ9|Q9KRQ9_VIBCH	31 kDa	0.0916	0
515	Uncharacterized protein OS=Vibrio cholerae serotype O1 (strain ATCC 39315 / El Tor Inaba N16961) GN=VC_2058 PE=4 SV=1	tr|Q9KQE2|Q9KQE2_VIBCH	19 kDa	0.0719	0
516	Uncharacterized protein OS=Vibrio cholerae serotype O1 (strain ATCC 39315 / El Tor Inaba N16961) GN=VC_A0010 PE=4 SV=1	tr|Q9KNF4|Q9KNF4_VIBCH	16 kDa	0	0.0621
517	Ribosomal large subunit pseudouridine synthase D OS=Vibrio cholerae serotype O1 (strain ATCC 39315 / El Tor Inaba N16961) GN=rluD PE=3 SV=1	sp|Q9KU20|RLUD_VIBCH	37 kDa	0	0.034
518	NH(3)-dependent NAD(+) synthetase OS=Vibrio cholerae serotype O1 (strain ATCC 39315 / El Tor Inaba N16961) GN=nadE PE=1 SV=1	sp|Q9KMW1|NADE_VIBCH	30 kDa	0	0.0616
519	Uncharacterized protein OS=Vibrio cholerae serotype O1 (strain ATCC 39315 / El Tor Inaba N16961) GN=VC_1178 PE=4 SV=1	tr|Q9KSS8|Q9KSS8_VIBCH	23 kDa	0	0.0485
520	Glycine--tRNA ligase alpha subunit OS=Vibrio cholerae serotype O1 (strain ATCC 39315 / El Tor Inaba N16961) GN=glyQ PE=3 SV=2	sp|Q9KVW7|SYGA_VIBCH	35 kDa	0	0.0328
521	Uncharacterized protein OS=Vibrio cholerae serotype O1 (strain ATCC 39315 / El Tor Inaba N16961) GN=VC_A0200 PE=4 SV=1	tr|Q9KMW6|Q9KMW6_VIBCH	42 kDa	0	0.0401
522	Uncharacterized protein OS=Vibrio cholerae serotype O1 (strain ATCC 39315 / El Tor Inaba N16961) GN=VC_2556 PE=4 SV=1	tr|Q9KP23|Q9KP23_VIBCH	14 kDa	0.165	0
523	Uncharacterized protein OS=Vibrio cholerae serotype O1 (strain ATCC 39315 / El Tor Inaba N16961) GN=VC_2500 PE=4 SV=1	tr|Q9KP75|Q9KP75_VIBCH	41 kDa	0.0464	0
524	FKBP-type peptidyl-prolyl cis-trans isomerase SlyD OS=Vibrio cholerae serotype O1 (strain ATCC 39315 / El Tor Inaba N16961) GN=slyD PE=1 SV=1	sp|Q9KNX6|SLYD_VIBCH	21 kDa	0	0.129
525	Acyl carrier protein OS=Vibrio cholerae serotype O1 (strain ATCC 39315 / El Tor Inaba N16961) GN=acpP PE=3 SV=3	sp|Q9KQH8|ACP_VIBCH	9 kDa	0	0.179
526	Elongation factor Tu-B OS=Vibrio cholerae serotype O1 (strain ATCC 39315 / El Tor Inaba N16961) GN=tufB PE=3 SV=1	sp|Q9KUZ6|EFTU2_VIBCH	43 kDa	0	0.48
527	Ribonuclease P protein component OS=Vibrio cholerae serotype O1 (strain ATCC 39315 / El Tor Inaba N16961) GN=rnpA PE=3 SV=1	sp|Q9KVY2|RNPA_VIBCH	14 kDa	0	0.0763
528	Cyclic AMP receptor protein OS=Vibrio cholerae serotype O1 (strain ATCC 39315 / El Tor Inaba N16961) GN=VC_2614 PE=4 SV=1	tr|Q9KNW6|Q9KNW6_VIBCH	24 kDa	0	0.0571
529	Phosphohistidine phosphatase OS=Vibrio cholerae serotype O1 (strain ATCC 39315 / El Tor Inaba N16961) GN=VC_2070 PE=4 SV=1	tr|Q9KQD0|Q9KQD0_VIBCH	18 kDa	0	0.0892
530	Phage shock protein B OS=Vibrio cholerae serotype O1 (strain ATCC 39315 / El Tor Inaba N16961) GN=VC_1677 PE=4 SV=1	tr|Q9KRG5|Q9KRG5_VIBCH	9 kDa	0	0.13
531	Uncharacterized protein OS=Vibrio cholerae serotype O1 (strain ATCC 39315 / El Tor Inaba N16961) GN=VC_0876 PE=4 SV=1	tr|Q9KTM6|Q9KTM6_VIBCH	26 kDa	0	0.0519
532	Protease, putative OS=Vibrio cholerae serotype O1 (strain ATCC 39315 / El Tor Inaba N16961) GN=VC_0652 PE=4 SV=1	tr|Q9KU71|Q9KU71_VIBCH	37 kDa	0	0.0326
533	Hemolysin, putative OS=Vibrio cholerae serotype O1 (strain ATCC 39315 / El Tor Inaba N16961) GN=VC_0578 PE=4 SV=1	tr|Q9KUE3|Q9KUE3_VIBCH	21 kDa	0	0.0899
534	Uncharacterized protein OS=Vibrio cholerae serotype O1 (strain ATCC 39315 / El Tor Inaba N16961) GN=VC_0142 PE=4 SV=1	tr|Q9KVK1|Q9KVK1_VIBCH	15 kDa	0	0.0738
535	Glutaredoxin OS=Vibrio cholerae serotype O1 (strain ATCC 39315 / El Tor Inaba N16961) GN=grx PE=3 SV=2	sp|Q9KSW0|GLRX_VIBCH	10 kDa	0	0.126
536	Probable chromosome-partitioning protein ParB OS=Vibrio cholerae serotype O1 (strain ATCC 39315 / El Tor Inaba N16961) GN=parB PE=3 SV=1	sp|Q9KNG7|PARB_VIBCH	32 kDa	0	0.0614

## Sheet: Legends
Full lists of identified proteins. (Semi-)quantitative LC-MS analysis comparing sheath preparations from Hcp limited cells*** to VipA-N3 Hcp limited cells±± and WT** to VipA-N3 Hcp limited cells±±.
** lacZ‐, Strr, vipA-msfGFP (WT)
±± lacZ‐, Strr, vipA-N3-msfGFP, ∆hcp1, ∆hcp2, ∆flgG, pBAD24-hcp2
